# Supplementary material for: Reduced 3,4′-bi­pyrazoles carrying thio­phene and thia­zole substituents: structures of two intermediates and two products
Source: Acta Crystallogr E Crystallogr Commun. 2021 Mar 5;77(Pt 4):335–40. doi: 10.1107/S2056989021002310 (PMC8025870; doi:10.1107/S2056989021002310)
Supplement: Supplementary file 1 [file e-77-00335-sup1.cif]

##############################################################################
#                                                                            #
# This CIF contains the data in a paper accepted for publication in          #
# Acta Crystallographica Section E. It conforms to the requirements of       #
# Notes for Authors for Acta Crystallographica Section E, and has been       #
# peer reviewed under the auspices of the IUCr Commission on Journals.       #
#                                                                            #
# Full details of the Crystallographic Information File format               #
# are given in the paper "The Crystallographic Information File (CIF):       #
# a New Standard Archive File for Crystallography" by S. R. Hall, F. H.      #
# Allen and I. D. Brown [Acta Cryst. (1991), A47, 655-685].                  #
#                                                                            #
# The current version of the core CIF dictionary is obtainable from          #
# ftp://ftp.iucr.org/pub/cif_core.dic.                                       #
#                                                                            #
# Software is freely available for graphical display of the structure(s)     #
# in this CIF. For information consult the CIF software page                 #
# http://www.iucr.org/resources/cif/software.                                #
#                                                                            #
# This file may be used for bona fide research purposes within the           #
# scientific community so long as proper attribution is given to the journal # 
# article from which it was obtained.                                        #
#                                                                            #
##############################################################################
data_global
_audit_creation_method     'from SHELXL-2014'
_journal_date_recd_electronic     2021-02-05
_journal_date_accepted     2021-02-28
_journal_name_full     'Acta Crystallographica, Section E'
_journal_year     2021
_journal_volume     77
_journal_issue      4
_journal_page_first     335
_journal_page_last     340
_journal_paper_category     GO
_journal_paper_doi     10.1107/S2056989021002310
_journal_coeditor_code     DX2035
loop_
    _publ_contact_author_name
    _publ_contact_author_address
    _publ_contact_author_email
    'Yathirajan, Hemmige S.'
;  Department of Studies in Chemistry,
University of Mysore,
Manasagangotri, Mysuru-570 006,
India
;
 yathirajan@hotmail.com
_publ_contact_author_fax     ?
_publ_contact_author_phone     ?
_publ_section_title
;
Reduced 3,4'-bipyrazoles carrying thiophene and thiazole substituents:
structures of two intermediates and two products
;
loop_
    _publ_author_name
    _publ_author_footnote
    _publ_author_address
    'Harish Chinthal, Chayanna' .
;  Department of Studies in Chemistry,
University of Mysore,
Manasagangotri, Mysuru-570 006,
India
;
    'Yathirajan, Hemmige S.' .
;  Department of Studies in Chemistry,
University of Mysore,
Manasagangotri, Mysuru-570 006,
India
;
    'Manju, Nagaraja' .
;  Department of Studies in Chemistry,
Mangalore University,
Mangalagangotri,
Mangalore-574 199,
India
;
    'Kalluraya, Balakrishna' .
;  Department of Studies in Chemistry,
Mangalore University,
Mangalagangotri,
Mangalore-574 199,
India
;
    'Foro, Sabine' .
; Institute of Materials Science,
Darmstadt University of Technology,
Alarich-Weiss-Strasse 2,
D-64287 Darmstadt,
Germany
;
    'Glidewell, Christopher' .
;    School of Chemistry, University of St Andrews,
     St Andrews, Fife KY16 9ST, UK
;
_publ_section_synopsis
;
Reduced 3,4'-bipyrazole-2-carbothioamides are formed in cycloaddition reactions
between chalcones and thiosemicarbazide, and these can undergo further
cycloaddition reactions to form oxothaazole of thiazole substituents.
Structure analysis establishes the regiochemistry of the cycloaddition
reactions and shows the very simple patterns of supramolecular assembly in
these compounds.
;
data_Ia
_audit_creation_method     SHELXL-2014
_chemical_name_systematic
;\
3'-Methyl-5'-(2-methylphenoxy)-1'-phenyl-5-(thiophen-2-yl)-3,4-\
dihydro-1'<i>H</i>,2<i>H</i>-3,4'-bipyrazole-2-carbothioamide
;
_chemical_name_common     ?
_chemical_formula_moiety     'C25 H23 N5 O S2'
_chemical_formula_sum     'C25 H23 N5 O S2'
_chemical_formula_iupac     'C25 H23 N5 O S2'
_chemical_formula_weight     473.60
_chemical_melting_point     ?
_space_group_crystal_system     triclinic
_space_group_name_H-M_alt     'P -1'
_space_group_name_Hall     '-P 1'
loop_
    _space_group_symop_operation_xyz
    'x, y, z'
    '-x, -y, -z'
_cell_length_a     8.6269(7)
_cell_length_b     9.8418(9)
_cell_length_c     14.9000(10)
_cell_angle_alpha     90.588(7)
_cell_angle_beta     106.162(8)
_cell_angle_gamma     101.441(7)
_cell_volume     1188.05(17)
_cell_formula_units_Z     2
_cell_measurement_reflns_used     5098
_cell_measurement_theta_min     2.854
_cell_measurement_theta_max     27.941
_cell_measurement_temperature     296(2)
_exptl_crystal_description     needle
_exptl_crystal_colour     yellow
_exptl_crystal_size_max     0.360
_exptl_crystal_size_mid     0.120
_exptl_crystal_size_min     0.040
_exptl_crystal_density_diffrn     1.324
_exptl_crystal_density_meas     ?
_exptl_crystal_density_method     ?
_exptl_crystal_F_000     496
_exptl_absorpt_coefficient_mu     0.252
_exptl_absorpt_correction_type     multi-scan
_exptl_absorpt_process_details
;
(CrysAlis RED; Oxford Diffraction, 2009)
;
_exptl_absorpt_correction_T_min     0.949
_exptl_absorpt_correction_T_max     0.990
_exptl_special_details
;
CrysAlis RED, Oxford Diffraction Ltd., 2009
Empirical absorption correction using spherical harmonics,
implemented in SCALE3 ABSPACK scaling algorithm.
;
_diffrn_ambient_temperature     296(2)
_diffrn_source     'Enhance (Mo) X-ray Source'
_diffrn_radiation_type     MoK\a
_diffrn_radiation_wavelength     0.71073
_diffrn_radiation_monochromator     graphite
_diffrn_measurement_device_type
;
Oxford Diffraction Xcalibur
with Sapphire CCD detector
;
_diffrn_measurement_method     '\w scans'
_diffrn_detector_area_resol_mean     ?
_diffrn_reflns_number     8241
_diffrn_reflns_av_R_equivalents     0.0299
_diffrn_reflns_av_unetI/netI     0.0849
_diffrn_reflns_theta_min     2.854
_diffrn_reflns_theta_max     26.550
_diffrn_reflns_theta_full     25.242
_diffrn_measured_fraction_theta_max     0.989
_diffrn_measured_fraction_theta_full     0.997
_diffrn_reflns_limit_h_min     -10
_diffrn_reflns_limit_h_max     9
_diffrn_reflns_limit_k_min     -10
_diffrn_reflns_limit_k_max     12
_diffrn_reflns_limit_l_min     -16
_diffrn_reflns_limit_l_max     18
_diffrn_standards_number     0
_diffrn_standards_interval_count     0
_diffrn_standards_interval_time     0
_diffrn_standards_decay_%     0
_refine_special_details     ?
_reflns_number_total     4898
_reflns_number_gt     2524
_reflns_threshold_expression     'I > 2\s(I)'
_refine_ls_structure_factor_coef     Fsqd
_refine_ls_matrix_type     full
_refine_ls_R_factor_all     0.1333
_refine_ls_R_factor_gt     0.0561
_refine_ls_wR_factor_gt     0.0953
_refine_ls_wR_factor_ref     0.1119
_refine_ls_goodness_of_fit_ref     1.034
_refine_ls_restrained_S_all     1.033
_refine_ls_number_reflns     4898
_refine_ls_number_parameters     319
_refine_ls_number_restraints     10
_refine_ls_hydrogen_treatment     mixed
_refine_ls_weighting_scheme     calc
_refine_ls_weighting_details
              'w=1/[\s^2^(Fo^2^)+(0.0380P)^2^+0.0763P] where P=(Fo^2^+2Fc^2^)/3'
_atom_sites_solution_hydrogens     mixed
_atom_sites_solution_primary     difmap
_atom_sites_solution_secondary     ?
_refine_ls_shift/su_max     0.000
_refine_ls_shift/su_mean     0.000
_refine_diff_density_max     0.184
_refine_diff_density_min     -0.182
_refine_ls_extinction_method     none
_refine_ls_extinction_coef     .
loop_
    _atom_type_symbol
    _atom_type_description
    _atom_type_scat_dispersion_real
    _atom_type_scat_dispersion_imag
    _atom_type_scat_source
    'C' 'C' 0.0033 0.0016
                         'International Tables Vol C Tables 4.2.6.8 and 6.1.1.4'
    'H' 'H' 0.0000 0.0000
                         'International Tables Vol C Tables 4.2.6.8 and 6.1.1.4'
    'N' 'N' 0.0061 0.0033
                         'International Tables Vol C Tables 4.2.6.8 and 6.1.1.4'
    'O' 'O' 0.0106 0.0060
                         'International Tables Vol C Tables 4.2.6.8 and 6.1.1.4'
    'S' 'S' 0.1246 0.1234
                         'International Tables Vol C Tables 4.2.6.8 and 6.1.1.4'
_computing_data_collection
;
CrysAlis CCD (Oxford Diffraction, 2009)
;
_computing_cell_refinement
;
CrysAlis RED (Oxford Diffraction, 2009)
;
_computing_data_reduction
;
CrysAlis RED (Oxford Diffraction, 2009)
;
_computing_structure_solution
;
SHELXT (Sheldrick, 2015a)
;
_computing_structure_refinement
;
SHELXL-2014 (Sheldrick, 2015b)
;
_computing_molecular_graphics
;
PLATON (Spek, 2020)
;
_computing_publication_material
;
SHELXL-2014 (Sheldrick, 2015b) and PLATON (Spek, 2020)
;
loop_
    _atom_site_type_symbol
    _atom_site_label
    _atom_site_fract_x
    _atom_site_fract_y
    _atom_site_fract_z
    _atom_site_U_iso_or_equiv
    _atom_site_adp_type
    _atom_site_calc_flag
    _atom_site_occupancy
    _atom_site_disorder_assembly
    _atom_site_disorder_group
    N N1 -0.0795(2) 0.6663(2) 0.30851(14) 0.0406(6) Uani d 1 . .
    N N2 -0.2192(2) 0.6179(2) 0.23518(15) 0.0451(6) Uani d 1 . .
    C C3 -0.1670(3) 0.6245(3) 0.15926(18) 0.0421(7) Uani d 1 . .
    C C4 0.0047(3) 0.6737(3) 0.18050(17) 0.0384(7) Uani d 1 . .
    C C5 0.0541(3) 0.6994(3) 0.27513(17) 0.0384(7) Uani d 1 . .
    C C11 -0.0885(3) 0.6605(3) 0.40219(18) 0.0445(7) Uani d 1 . .
    C C12 0.0024(3) 0.7654(4) 0.4690(2) 0.0625(9) Uani d 1 . .
    H H12 0.0687 0.8426 0.4532 0.075 Uiso calc 1 . .
    C C13 -0.0067(4) 0.7541(5) 0.5603(2) 0.0816(12) Uani d 1 . .
    H H13 0.0563 0.8232 0.6063 0.098 Uiso calc 1 . .
    C C14 -0.1073(5) 0.6421(5) 0.5835(2) 0.0838(12) Uani d 1 . .
    H H14 -0.1123 0.6354 0.6448 0.101 Uiso calc 1 . .
    C C15 -0.2004(4) 0.5399(4) 0.5157(3) 0.0757(11) Uani d 1 . .
    H H15 -0.2704 0.4648 0.5310 0.091 Uiso calc 1 . .
    C C16 -0.1904(3) 0.5484(3) 0.4250(2) 0.0565(8) Uani d 1 . .
    H H16 -0.2524 0.4784 0.3793 0.068 Uiso calc 1 . .
    C C31 -0.2869(3) 0.5831(3) 0.06491(18) 0.0615(9) Uani d 1 . .
    H H31A -0.2770 0.6581 0.0249 0.092 Uiso calc 1 . .
    H H31B -0.3970 0.5616 0.0707 0.092 Uiso calc 1 . .
    H H31C -0.2637 0.5027 0.0384 0.092 Uiso calc 1 . .
    N N41 0.4015(2) 0.7247(3) 0.16104(14) 0.0415(6) Uani d 1 . .
    N N42 0.2565(2) 0.6253(2) 0.14876(14) 0.0393(6) Uani d 1 . .
    C C43 0.1056(3) 0.6826(3) 0.11269(17) 0.0412(7) Uani d 1 . .
    H H43 0.0379 0.6306 0.0538 0.049 Uiso calc 1 . .
    C C44 0.1805(3) 0.8295(3) 0.09133(18) 0.0496(8) Uani d 1 . .
    H H44A 0.1515 0.8403 0.0244 0.060 Uiso calc 1 . .
    H H44B 0.1441 0.8997 0.1218 0.060 Uiso calc 1 . .
    C C45 0.3626(3) 0.8383(3) 0.13106(18) 0.0418(7) Uani d 1 . .
    S S421 0.09307(9) 0.36681(8) 0.14413(5) 0.0559(3) Uani d 1 . .
    C C422 0.2638(3) 0.4938(3) 0.16724(17) 0.0408(7) Uani d 1 . .
    N N423 0.4148(3) 0.4679(3) 0.20351(18) 0.0538(7) Uani d 1 . .
    H H42A 0.506(3) 0.539(3) 0.2180(18) 0.065 Uiso d 1 . .
    H H42B 0.426(3) 0.380(3) 0.2139(19) 0.065 Uiso d 1 . .
    S S451 0.69257(13) 0.96287(15) 0.18083(12) 0.0769(5) Uani d 0.866(3) A 1
    C C452 0.4879(3) 0.9623(3) 0.13580(19) 0.0515(8) Uani d 0.866(3) A 1
    C C453 0.4652(18) 1.0876(10) 0.1098(14) 0.0769(15) Uani d 0.866(3) A 1
    H H453 0.3615 1.1067 0.0830 0.092 Uiso calc 0.866(3) A 1
    C C454 0.6146(9) 1.1897(8) 0.1270(14) 0.104(2) Uani d 0.866(3) A 1
    H H454 0.6204 1.2821 0.1127 0.125 Uiso calc 0.866(3) A 1
    C C455 0.7456(8) 1.1343(6) 0.1666(8) 0.099(2) Uani d 0.866(3) A 1
    H H455 0.8539 1.1848 0.1844 0.119 Uiso calc 0.866(3) A 1
    S S551 0.456(3) 1.1213(19) 0.104(3) 0.0769(15) Uani d 0.134(3) A 2
    C C552 0.4879(3) 0.9623(3) 0.13580(19) 0.0515(8) Uani d 0.134(3) A 2
    C C553 0.6476(19) 0.960(4) 0.159(4) 0.0769(5) Uani d 0.134(3) A 2
    H H553 0.6877 0.8792 0.1740 0.092 Uiso calc 0.134(3) A 2
    C C554 0.751(3) 1.092(4) 0.158(6) 0.099(2) Uani d 0.134(3) A 2
    H H554 0.8660 1.1083 0.1735 0.119 Uiso calc 0.134(3) A 2
    C C555 0.661(4) 1.189(4) 0.133(10) 0.104(2) Uani d 0.134(3) A 2
    H H555 0.7062 1.2828 0.1317 0.125 Uiso calc 0.134(3) A 2
    O O51 0.20838(18) 0.73742(19) 0.33641(11) 0.0434(5) Uani d 1 . .
    C C51 0.2920(3) 0.8764(3) 0.34104(17) 0.0432(7) Uani d 1 . .
    C C52 0.4615(3) 0.8993(4) 0.37778(18) 0.0535(8) Uani d 1 . .
    C C53 0.5473(5) 1.0365(5) 0.3857(2) 0.0833(13) Uani d 1 . .
    H H53 0.6615 1.0564 0.4102 0.100 Uiso calc 1 . .
    C C54 0.4682(7) 1.1423(5) 0.3583(3) 0.1011(15) Uani d 1 . .
    H H54 0.5291 1.2330 0.3649 0.121 Uiso calc 1 . .
    C C55 0.3006(6) 1.1174(4) 0.3213(3) 0.0882(12) Uani d 1 . .
    H H55 0.2478 1.1901 0.3018 0.106 Uiso calc 1 . .
    C C56 0.2104(4) 0.9822(4) 0.3131(2) 0.0626(9) Uani d 1 . .
    H H56 0.0961 0.9634 0.2889 0.075 Uiso calc 1 . .
    C C57 0.5475(4) 0.7841(4) 0.4051(2) 0.0804(11) Uani d 1 . .
    H H57A 0.6602 0.8211 0.4398 0.121 Uiso calc 1 . .
    H H57B 0.5441 0.7310 0.3500 0.121 Uiso calc 1 . .
    H H57C 0.4940 0.7253 0.4435 0.121 Uiso calc 1 . .
loop_
    _atom_site_aniso_label
    _atom_site_aniso_U_11
    _atom_site_aniso_U_22
    _atom_site_aniso_U_33
    _atom_site_aniso_U_12
    _atom_site_aniso_U_13
    _atom_site_aniso_U_23
    N1 0.0280(12) 0.0587(17) 0.0333(13) 0.0070(10) 0.0073(10) 0.0036(11)
    N2 0.0269(12) 0.0642(18) 0.0403(13) 0.0050(11) 0.0063(11) 0.0041(11)
    C3 0.0276(14) 0.057(2) 0.0382(16) 0.0036(12) 0.0073(12) 0.0040(13)
    C4 0.0265(14) 0.0520(19) 0.0335(16) 0.0026(12) 0.0072(12) 0.0031(13)
    C5 0.0237(14) 0.0491(19) 0.0400(16) 0.0047(12) 0.0073(12) 0.0048(13)
    C11 0.0319(15) 0.070(2) 0.0363(17) 0.0195(14) 0.0112(13) 0.0073(15)
    C12 0.0516(19) 0.089(3) 0.049(2) 0.0129(17) 0.0179(16) -0.0042(18)
    C13 0.071(2) 0.129(4) 0.049(2) 0.029(2) 0.0175(19) -0.011(2)
    C14 0.085(3) 0.143(4) 0.047(2) 0.059(3) 0.031(2) 0.023(2)
    C15 0.073(2) 0.105(3) 0.069(2) 0.037(2) 0.038(2) 0.039(2)
    C16 0.0508(18) 0.072(2) 0.053(2) 0.0205(16) 0.0208(15) 0.0169(16)
    C31 0.0324(16) 0.095(3) 0.0440(18) -0.0081(15) 0.0050(14) -0.0017(17)
    N41 0.0288(12) 0.0448(16) 0.0471(14) -0.0054(11) 0.0141(10) -0.0002(12)
    N42 0.0259(12) 0.0429(16) 0.0468(14) -0.0018(10) 0.0132(10) 0.0027(11)
    C43 0.0313(15) 0.054(2) 0.0342(15) 0.0018(13) 0.0073(12) 0.0049(13)
    C44 0.0437(17) 0.060(2) 0.0465(17) 0.0070(14) 0.0172(14) 0.0109(15)
    C45 0.0369(16) 0.049(2) 0.0376(16) -0.0023(14) 0.0154(13) 0.0021(14)
    S421 0.0477(5) 0.0563(6) 0.0525(5) -0.0151(4) 0.0143(4) 0.0049(4)
    C422 0.0387(17) 0.049(2) 0.0340(16) -0.0004(14) 0.0155(13) 0.0007(13)
    N423 0.0410(15) 0.0452(18) 0.0733(18) 0.0051(13) 0.0161(14) 0.0093(15)
    S451 0.0458(7) 0.0803(9) 0.0897(12) -0.0215(6) 0.0194(7) 0.0077(7)
    C452 0.0507(18) 0.050(2) 0.0530(19) -0.0039(15) 0.0241(15) 0.0042(15)
    C453 0.095(3) 0.050(5) 0.095(3) 0.014(4) 0.041(2) 0.022(5)
    C454 0.144(6) 0.050(3) 0.120(5) -0.023(4) 0.071(7) 0.013(3)
    C455 0.097(3) 0.076(5) 0.106(4) -0.048(3) 0.046(3) -0.013(5)
    S551 0.095(3) 0.050(5) 0.095(3) 0.014(4) 0.041(2) 0.022(5)
    C552 0.0507(18) 0.050(2) 0.0530(19) -0.0039(15) 0.0241(15) 0.0042(15)
    C553 0.0458(7) 0.0803(9) 0.0897(12) -0.0215(6) 0.0194(7) 0.0077(7)
    C554 0.097(3) 0.076(5) 0.106(4) -0.048(3) 0.046(3) -0.013(5)
    C555 0.144(6) 0.050(3) 0.120(5) -0.023(4) 0.071(7) 0.013(3)
    O51 0.0265(10) 0.0521(13) 0.0445(11) 0.0054(8) 0.0009(8) 0.0032(9)
    C51 0.0373(16) 0.050(2) 0.0386(16) 0.0002(14) 0.0115(13) -0.0033(14)
    C52 0.0380(17) 0.075(3) 0.0406(17) 0.0016(16) 0.0073(14) -0.0046(16)
    C53 0.064(2) 0.100(4) 0.065(2) -0.028(2) 0.0160(19) -0.015(2)
    C54 0.129(4) 0.073(4) 0.085(3) -0.032(3) 0.043(3) -0.017(3)
    C55 0.137(4) 0.054(3) 0.083(3) 0.018(3) 0.048(3) 0.004(2)
    C56 0.069(2) 0.057(3) 0.066(2) 0.0164(19) 0.0243(18) 0.0042(18)
    C57 0.0410(19) 0.119(4) 0.072(2) 0.018(2) 0.0016(17) 0.001(2)
_geom_special_details
;
 All esds (except the esd in the dihedral angle between two l.s. planes)
 are estimated using the full covariance matrix.  The cell esds are taken
 into account individually in the estimation of esds in distances, angles
 and torsion angles; correlations between esds in cell parameters are only
 used when they are defined by crystal symmetry.  An approximate (isotropic)
 treatment of cell esds is used for estimating esds involving l.s. planes.
;
loop_
    _geom_bond_atom_site_label_1
    _geom_bond_atom_site_label_2
    _geom_bond_site_symmetry_2
    _geom_bond_distance
    _geom_bond_publ_flag
    N1 C5 . 1.362(3) ?
    N1 N2 . 1.379(2) ?
    N1 C11 . 1.421(3) ?
    N2 C3 . 1.326(3) ?
    C3 C4 . 1.407(3) ?
    C3 C31 . 1.491(3) ?
    C4 C5 . 1.360(3) ?
    C4 C43 . 1.499(3) ?
    C5 O51 . 1.366(3) ?
    C11 C12 . 1.376(4) ?
    C11 C16 . 1.376(4) ?
    C12 C13 . 1.389(4) ?
    C12 H12 . 0.9300 ?
    C13 C14 . 1.372(5) ?
    C13 H13 . 0.9300 ?
    C14 C15 . 1.372(5) ?
    C14 H14 . 0.9300 ?
    C15 C16 . 1.382(4) ?
    C15 H15 . 0.9300 ?
    C16 H16 . 0.9300 ?
    C31 H31A . 0.9600 ?
    C31 H31B . 0.9600 ?
    C31 H31C . 0.9600 ?
    N41 C45 . 1.280(3) ?
    N41 N42 . 1.392(3) ?
    N42 C422 . 1.336(3) ?
    N42 C43 . 1.487(3) ?
    C43 C44 . 1.537(3) ?
    C43 H43 . 0.9800 ?
    C44 C45 . 1.501(3) ?
    C44 H44A . 0.9700 ?
    C44 H44B . 0.9700 ?
    C45 C452 . 1.447(4) ?
    S421 C422 . 1.682(3) ?
    C422 N423 . 1.341(3) ?
    N423 H42A . 0.91(3) ?
    N423 H42B . 0.90(3) ?
    S451 C455 . 1.690(6) ?
    S451 C452 . 1.704(3) ?
    C452 C453 . 1.331(8) ?
    C453 C454 . 1.426(13) ?
    C453 H453 . 0.9300 ?
    C454 C455 . 1.343(7) ?
    C454 H454 . 0.9300 ?
    C455 H455 . 0.9300 ?
    S551 C555 . 1.690(12) ?
    C553 C554 . 1.428(16) ?
    C553 H553 . 0.9300 ?
    C554 C555 . 1.344(12) ?
    C554 H554 . 0.9300 ?
    C555 H555 . 0.9300 ?
    O51 C51 . 1.406(3) ?
    C51 C56 . 1.374(4) ?
    C51 C52 . 1.382(4) ?
    C52 C53 . 1.392(5) ?
    C52 C57 . 1.475(4) ?
    C53 C54 . 1.361(5) ?
    C53 H53 . 0.9300 ?
    C54 C55 . 1.366(5) ?
    C54 H54 . 0.9300 ?
    C55 C56 . 1.387(4) ?
    C55 H55 . 0.9300 ?
    C56 H56 . 0.9300 ?
    C57 H57A . 0.9600 ?
    C57 H57B . 0.9600 ?
    C57 H57C . 0.9600 ?
loop_
    _geom_angle_atom_site_label_1
    _geom_angle_atom_site_label_2
    _geom_angle_atom_site_label_3
    _geom_angle_site_symmetry_1
    _geom_angle_site_symmetry_3
    _geom_angle
    _geom_angle_publ_flag
    C5 N1 N2 . . 109.56(19) ?
    C5 N1 C11 . . 130.2(2) ?
    N2 N1 C11 . . 119.8(2) ?
    C3 N2 N1 . . 105.00(18) ?
    N2 C3 C4 . . 112.4(2) ?
    N2 C3 C31 . . 120.2(2) ?
    C4 C3 C31 . . 127.4(2) ?
    C5 C4 C3 . . 103.8(2) ?
    C5 C4 C43 . . 129.7(2) ?
    C3 C4 C43 . . 126.3(2) ?
    C4 C5 N1 . . 109.2(2) ?
    C4 C5 O51 . . 130.8(2) ?
    N1 C5 O51 . . 119.7(2) ?
    C12 C11 C16 . . 120.5(3) ?
    C12 C11 N1 . . 120.6(3) ?
    C16 C11 N1 . . 118.8(3) ?
    C11 C12 C13 . . 118.8(3) ?
    C11 C12 H12 . . 120.6 ?
    C13 C12 H12 . . 120.6 ?
    C14 C13 C12 . . 120.8(3) ?
    C14 C13 H13 . . 119.6 ?
    C12 C13 H13 . . 119.6 ?
    C15 C14 C13 . . 119.8(3) ?
    C15 C14 H14 . . 120.1 ?
    C13 C14 H14 . . 120.1 ?
    C14 C15 C16 . . 120.1(3) ?
    C14 C15 H15 . . 119.9 ?
    C16 C15 H15 . . 119.9 ?
    C11 C16 C15 . . 119.9(3) ?
    C11 C16 H16 . . 120.0 ?
    C15 C16 H16 . . 120.0 ?
    C3 C31 H31A . . 109.5 ?
    C3 C31 H31B . . 109.5 ?
    H31A C31 H31B . . 109.5 ?
    C3 C31 H31C . . 109.5 ?
    H31A C31 H31C . . 109.5 ?
    H31B C31 H31C . . 109.5 ?
    C45 N41 N42 . . 108.1(2) ?
    C422 N42 N41 . . 119.9(2) ?
    C422 N42 C43 . . 127.2(2) ?
    N41 N42 C43 . . 112.9(2) ?
    N42 C43 C4 . . 112.3(2) ?
    N42 C43 C44 . . 101.01(19) ?
    C4 C43 C44 . . 116.4(2) ?
    N42 C43 H43 . . 108.9 ?
    C4 C43 H43 . . 108.9 ?
    C44 C43 H43 . . 108.9 ?
    C45 C44 C43 . . 102.9(2) ?
    C45 C44 H44A . . 111.2 ?
    C43 C44 H44A . . 111.2 ?
    C45 C44 H44B . . 111.2 ?
    C43 C44 H44B . . 111.2 ?
    H44A C44 H44B . . 109.1 ?
    N41 C45 C452 . . 121.1(3) ?
    N41 C45 C44 . . 114.4(2) ?
    C452 C45 C44 . . 124.5(3) ?
    N42 C422 N423 . . 116.4(2) ?
    N42 C422 S421 . . 121.8(2) ?
    N423 C422 S421 . . 121.7(2) ?
    C422 N423 H42A . . 120.3(18) ?
    C422 N423 H42B . . 119.2(18) ?
    H42A N423 H42B . . 121(3) ?
    C455 S451 C452 . . 91.8(3) ?
    C453 C452 C45 . . 127.5(7) ?
    C453 C452 S451 . . 111.0(6) ?
    C45 C452 S451 . . 121.5(3) ?
    C452 C453 C454 . . 113.8(8) ?
    C452 C453 H453 . . 123.1 ?
    C454 C453 H453 . . 123.1 ?
    C455 C454 C453 . . 110.7(6) ?
    C455 C454 H454 . . 124.7 ?
    C453 C454 H454 . . 124.7 ?
    C454 C455 S451 . . 112.7(5) ?
    C454 C455 H455 . . 123.6 ?
    S451 C455 H455 . . 123.6 ?
    C554 C553 H553 . . 123.2 ?
    C555 C554 C553 . . 110.8(13) ?
    C555 C554 H554 . . 124.6 ?
    C553 C554 H554 . . 124.6 ?
    C554 C555 S551 . . 112.2(12) ?
    C554 C555 H555 . . 123.9 ?
    S551 C555 H555 . . 123.9 ?
    C5 O51 C51 . . 117.9(2) ?
    C56 C51 C52 . . 122.6(3) ?
    C56 C51 O51 . . 122.3(2) ?
    C52 C51 O51 . . 115.1(3) ?
    C51 C52 C53 . . 116.4(3) ?
    C51 C52 C57 . . 121.8(3) ?
    C53 C52 C57 . . 121.7(3) ?
    C54 C53 C52 . . 121.7(4) ?
    C54 C53 H53 . . 119.2 ?
    C52 C53 H53 . . 119.2 ?
    C53 C54 C55 . . 121.0(4) ?
    C53 C54 H54 . . 119.5 ?
    C55 C54 H54 . . 119.5 ?
    C54 C55 C56 . . 119.2(4) ?
    C54 C55 H55 . . 120.4 ?
    C56 C55 H55 . . 120.4 ?
    C51 C56 C55 . . 119.2(3) ?
    C51 C56 H56 . . 120.4 ?
    C55 C56 H56 . . 120.4 ?
    C52 C57 H57A . . 109.5 ?
    C52 C57 H57B . . 109.5 ?
    H57A C57 H57B . . 109.5 ?
    C52 C57 H57C . . 109.5 ?
    H57A C57 H57C . . 109.5 ?
    H57B C57 H57C . . 109.5 ?
loop_
    _geom_torsion_atom_site_label_1
    _geom_torsion_atom_site_label_2
    _geom_torsion_atom_site_label_3
    _geom_torsion_atom_site_label_4
    _geom_torsion_site_symmetry_1
    _geom_torsion_site_symmetry_2
    _geom_torsion_site_symmetry_3
    _geom_torsion_site_symmetry_4
    _geom_torsion
    _geom_torsion_publ_flag
    C5 N1 N2 C3 . . . . -0.7(3) ?
    C11 N1 N2 C3 . . . . -173.9(2) ?
    N1 N2 C3 C4 . . . . 1.1(3) ?
    N1 N2 C3 C31 . . . . -178.5(2) ?
    N2 C3 C4 C5 . . . . -1.1(3) ?
    C31 C3 C4 C5 . . . . 178.5(3) ?
    N2 C3 C4 C43 . . . . 174.5(3) ?
    C31 C3 C4 C43 . . . . -5.8(5) ?
    C3 C4 C5 N1 . . . . 0.6(3) ?
    C43 C4 C5 N1 . . . . -174.8(3) ?
    C3 C4 C5 O51 . . . . 173.7(3) ?
    C43 C4 C5 O51 . . . . -1.7(5) ?
    N2 N1 C5 C4 . . . . 0.0(3) ?
    C11 N1 C5 C4 . . . . 172.3(3) ?
    N2 N1 C5 O51 . . . . -174.0(2) ?
    C11 N1 C5 O51 . . . . -1.7(4) ?
    C5 N1 C11 C12 . . . . 45.3(4) ?
    N2 N1 C11 C12 . . . . -143.1(3) ?
    C5 N1 C11 C16 . . . . -135.0(3) ?
    N2 N1 C11 C16 . . . . 36.6(4) ?
    C16 C11 C12 C13 . . . . 2.0(5) ?
    N1 C11 C12 C13 . . . . -178.3(3) ?
    C11 C12 C13 C14 . . . . -1.6(5) ?
    C12 C13 C14 C15 . . . . -0.1(6) ?
    C13 C14 C15 C16 . . . . 1.3(5) ?
    C12 C11 C16 C15 . . . . -0.8(4) ?
    N1 C11 C16 C15 . . . . 179.5(3) ?
    C14 C15 C16 C11 . . . . -0.9(5) ?
    C45 N41 N42 C422 . . . . 174.3(2) ?
    C45 N41 N42 C43 . . . . -4.4(3) ?
    C422 N42 C43 C4 . . . . 64.4(3) ?
    N41 N42 C43 C4 . . . . -117.0(2) ?
    C422 N42 C43 C44 . . . . -170.8(2) ?
    N41 N42 C43 C44 . . . . 7.7(3) ?
    C5 C4 C43 N42 . . . . 41.7(4) ?
    C3 C4 C43 N42 . . . . -132.8(3) ?
    C5 C4 C43 C44 . . . . -74.0(4) ?
    C3 C4 C43 C44 . . . . 111.5(3) ?
    N42 C43 C44 C45 . . . . -7.5(2) ?
    C4 C43 C44 C45 . . . . 114.3(2) ?
    N42 N41 C45 C452 . . . . 179.1(2) ?
    N42 N41 C45 C44 . . . . -1.3(3) ?
    C43 C44 C45 N41 . . . . 6.1(3) ?
    C43 C44 C45 C452 . . . . -174.4(2) ?
    N41 N42 C422 N423 . . . . 4.6(3) ?
    C43 N42 C422 N423 . . . . -177.0(2) ?
    N41 N42 C422 S421 . . . . -174.18(16) ?
    C43 N42 C422 S421 . . . . 4.2(3) ?
    N41 C45 C452 C453 . . . . -178.0(11) ?
    C44 C45 C452 C453 . . . . 2.5(12) ?
    N41 C45 C452 S451 . . . . 0.3(4) ?
    C44 C45 C452 S451 . . . . -179.2(2) ?
    C455 S451 C452 C453 . . . . 1.4(10) ?
    C455 S451 C452 C45 . . . . -177.2(4) ?
    C45 C452 C453 C454 . . . . 177.6(11) ?
    S451 C452 C453 C454 . . . . -0.9(18) ?
    C452 C453 C454 C455 . . . . 0(2) ?
    C453 C454 C455 S451 . . . . 1.4(18) ?
    C452 S451 C455 C454 . . . . -1.6(11) ?
    C553 C554 C555 S551 . . . . -4(13) ?
    C4 C5 O51 C51 . . . . 76.6(4) ?
    N1 C5 O51 C51 . . . . -110.9(3) ?
    C5 O51 C51 C56 . . . . 22.5(3) ?
    C5 O51 C51 C52 . . . . -158.9(2) ?
    C56 C51 C52 C53 . . . . 0.2(4) ?
    O51 C51 C52 C53 . . . . -178.3(2) ?
    C56 C51 C52 C57 . . . . -178.4(3) ?
    O51 C51 C52 C57 . . . . 3.1(4) ?
    C51 C52 C53 C54 . . . . -0.2(5) ?
    C57 C52 C53 C54 . . . . 178.4(3) ?
    C52 C53 C54 C55 . . . . -0.5(6) ?
    C53 C54 C55 C56 . . . . 1.1(6) ?
    C52 C51 C56 C55 . . . . 0.4(4) ?
    O51 C51 C56 C55 . . . . 178.8(2) ?
    C54 C55 C56 C51 . . . . -1.0(5) ?
loop_
    _geom_hbond_atom_site_label_D
    _geom_hbond_atom_site_label_H
    _geom_hbond_atom_site_label_A
    _geom_hbond_site_symmetry_A
    _geom_hbond_distance_DH
    _geom_hbond_distance_HA
    _geom_hbond_distance_DA
    _geom_hbond_angle_DHA
    _geom_hbond_publ_flag
    N423 H42A N2 1_655 0.92(3) 2.28(3) 3.111(3) 150(2) no
    N423 H42A N41 . 0.92(3) 2.27(3) 2.628(4) 103(2) no
_shelx_space_group_comment
;
The symmetry employed for this shelxl refinement is uniquely defined
by the following loop, which should always be used as a source of
symmetry information in preference to the above space-group names.
They are only intended as comments.
;
_shelx_estimated_absorpt_T_min     0.915
_shelx_estimated_absorpt_T_max     0.990
_shelx_hkl_file
;
   0   0   2 4050.97 20.5917   0
   0   0  -2 4161.75 20.5558   0
   0   0   3 9655.27 37.0992   1
   0   0  -3 9700.52 35.5592   3
   0   0  -3 9645.86 38.0967   0
   0   0   3 9612.46 38.9699   0
   0   0  -4 19079.4 61.6393   0
   0   0   4 19102.5 62.8132   0
   0   0   4 19224.0 59.9357   1
   0   0  -4 19094.6 57.4554   3
   0   0   5 52.5232 4.51725   2
   0   0   5 47.3054 8.88010   0
   0   0  -5 48.0823 8.45887   0
   0   0   5 45.6016 9.52649   1
   0   0  -5 45.3529 7.90193   3
   0   0   6 2739.15 18.6409   2
   0   0  -6 2788.09 29.5400   0
   0   0   6 2789.12 29.8827   1
   0   0  -6 2837.31 28.7333   3
   0   0   7 1372.56 24.3399   1
   0   0  -7 1372.30 23.4220   0
   0   0   7 1304.42 13.8603   2
   0   0  -7 1346.95 22.2727   3
   0   0   8 63.6194 12.2493   1
   0   0  -8 64.6324 10.6241   3
   0   0  -8 62.7102 10.4127   0
   0   0   8 63.7818 4.97529   2
   0   0  -9 156.880 13.2381   3
   0   0   9 138.335 15.0801   1
   0   0 -10 124.818 14.0339   3
   0   0  10 127.524 15.0095   1
   0   0 -11 179.962 14.8758   3
   0   0  11 178.120 18.4932   1
   0   0 -12 98.8688 12.5411   3
   0   0  12 140.233 18.2447   1
   0   0  13 39.4161 17.3440   1
   0   0 -13 40.0501 11.4099   3
   0   0 -14 18.8114 10.2222   3
   0   0  14 12.8745 18.1158   1
   0   0  15 5.26150 15.3909   1
   0   0  16 16.3770 20.4274   1
   0   0  17 4.29779 20.1066   1
   0   0  18 3.13456 19.5998   1
   0  -1  18 4.56358 24.3757   1
   0  -1  17 21.2118 19.4100   1
   0  -1  16 41.4503 19.2156   1
   0  -1  15 21.2219 19.3299   1
   0   1 -14 22.2641 12.5670   3
   0  -1  14 48.0500 19.3908   1
   0   1 -13 293.342 18.3823   3
   0  -1  13 289.085 22.9132   1
   0  -1  12 25.0771 16.9864   1
   0   1 -12 22.8913 13.4945   3
   0  -1  11 213.247 19.2525   1
   0   1 -11 208.592 15.3699   3
   0  -1  10 396.692 19.0008   1
   0   1 -10 395.535 17.2586   3
   0  -1   9 251.004 16.0906   1
   0   1  -9 245.255 15.1180   3
   0  -1   8 25.5494 10.8411   1
   0   1  -8 41.4780 10.8467   3
   0   1  -8 31.8673 6.63685   6
   0   1  -8 20.4776 6.67491   0
   0  -1   8 26.9959 4.51517   2
   0  -1   7 576.744 17.0334   1
   0   1  -7 570.766 15.7622   3
   0   1  -7 591.318 12.2941   6
   0   1  -7 577.552 14.8389   0
   0  -1   7 575.870 10.0757   2
   0  -1   6 92.6598 5.43327   2
   0   1  -6 92.7709 7.33147   6
   0   1  -6 87.9870 7.79218   0
   0  -1   6 82.2726 12.0539   1
   0  -1   6 87.4683 7.99724   0
   0   1  -5 153.420 8.78251   0
   0  -1   5 141.399 5.62028   2
   0  -1   5 135.196 10.2401   1
   0   1  -5 152.758 7.60017   6
   0  -1   5 147.782 8.76348   0
   0  -1   4 2529.27 23.9005   1
   0   1  -4 2512.22 19.1267   6
   0   1  -4 2508.60 21.2371   0
   0  -1   4 2490.28 21.6563   0
   0  -1   4 2509.71 16.2232   2
   0   1  -3 2257.44 16.6799   6
   0   1  -3 2247.15 16.6484   0
   0  -1   3 2327.63 20.1857   1
   0  -1   3 2231.84 17.1158   0
   0  -1   2 103.971 6.47996   1
   0  -1   2 99.5029 4.42368   0
   0  -1  -2 307.231 9.07708   0
   0  -1  -2 291.801 9.12913   3
   0   1   2 323.554 9.92223   1
   0   1   3 2635.24 23.0376   1
   0  -1  -3 2644.17 22.1429   3
   0  -1  -3 2657.85 23.7627   0
   0  -1  -4 781.628 15.2722   0
   0   1   4 778.321 15.2258   1
   0  -1  -4 764.738 14.0114   3
   0   1   5 228.596 7.75056   2
   0   1   5 227.540 12.8066   1
   0  -1  -5 266.096 11.9478   0
   0  -1  -5 252.400 10.9877   3
   0  -1  -6 133.511 10.8155   0
   0   1   6 123.362 6.69340   2
   0  -1  -6 132.271 9.68658   3
   0   1   6 138.311 12.9041   1
   0  -1  -7 12.6981 9.65843   3
   0   1   7-1.00071 5.56079   2
   0   1   7 1.31071 10.6145   1
   0  -1  -7 9.12119 7.29006   0
   0  -1  -8 8.35386 9.68375   3
   0   1   8 15.1394 5.44976   2
   0   1   8 10.1342 11.0247   1
   0  -1  -8 14.5340 8.40891   0
   0  -1  -9 25.7315 9.10722   3
   0   1   9 15.0009 13.6056   1
   0   1  10 6.41890 12.5679   1
   0  -1 -10 13.6602 10.3300   3
   0  -1 -11 218.586 15.3618   3
   0   1  11 216.392 19.5418   1
   0   1  12 72.8360 18.1688   1
   0  -1 -12 65.6073 13.3652   3
   0  -1 -13 34.5449 11.3713   3
   0   1  13 35.0782 18.6689   1
   0  -1 -14 98.7367 12.8560   3
   0   1  14 112.116 21.5324   1
   0   1  15 13.1406 18.8713   1
   0   1  16-8.51525 21.3952   1
   0   1  17 48.6601 22.0128   1
   0  -2  18 15.8161 23.4967   1
   0  -2  17-11.3625 19.7248   1
   0  -2  16 4.52147 18.7797   1
   0  -2  15 106.110 21.8090   1
   0  -2  14 44.1188 19.1377   1
   0   2 -14 44.0231 13.7278   3
   0  -2  13 91.1276 17.9976   1
   0   2 -13 68.6180 15.8223   3
   0   2 -12-9.63725 12.7886   3
   0  -2  12 10.3473 16.1609   1
   0  -2  11-0.07327 15.7257   1
   0   2 -11-0.81945 11.8296   3
   0  -2  10 19.2236 14.3267   1
   0   2 -10 29.4064 11.7703   3
   0   2  -9 679.781 19.7566   3
   0  -2   9 654.779 21.5143   1
   0   2  -9 680.767 16.1108   6
   0   2  -8 38.7200 8.77652   6
   0  -2   8 25.1815 12.8594   1
   0  -2   7 244.763 14.0351   1
   0   2  -7 257.505 11.4620   6
   0  -2   6 114.369 8.63071   0
   0  -2   6 130.669 11.0716   1
   0   2  -6 129.290 9.08941   6
   0   2  -5 1384.27 18.3612   6
   0  -2   5 1414.15 21.5515   1
   0  -2   5 1408.45 17.4116   0
   0  -2   4 1487.00 20.5584   1
   0  -2   4 1429.17 15.0468   0
   0   2  -4 1435.25 18.3823   6
   0  -2   3 1192.13 11.0660   0
   0  -2   3 1262.27 17.8702   1
   0   2  -3 1187.28 16.2265   6
   0  -2   2 190.764 10.7158   1
   0   2  -2 208.281 10.4876   6
   0  -2   1 3642.72 25.3211   1
   0   2  -1 3592.07 24.5410   6
   0   2   0 81.3737 8.80935   6
   0   2   1 321.874 10.5355   6
   0   2   2 242.379 9.29028   6
   0  -2  -2 238.879 9.08049   0
   0  -2  -2 233.636 10.8821   3
   0  -2  -3 98.1383 8.91335   3
   0   2   3 106.337 7.45922   6
   0   2   3 101.599 10.2439   1
   0  -2  -3 98.8064 7.12340   0
   0  -2  -4 41.3632 8.80605   0
   0  -2  -4 38.3231 8.34197   3
   0   2   4 32.1344 9.70266   1
   0   2   4 39.4505 6.21169   6
   0  -2  -5 253.030 12.4427   0
   0   2   5 288.104 13.6943   1
   0   2   5 242.471 8.73950   6
   0  -2  -5 256.057 12.0018   3
   0   2   6 8.07302 10.9510   1
   0  -2  -6 17.2119 9.68366   0
   0  -2  -6 17.1411 9.58958   3
   0   2   6 16.4090 6.03807   6
   0  -2  -7 321.109 15.6689   0
   0   2   7 311.144 9.76419   6
   0  -2  -7 320.586 14.2230   3
   0   2   7 301.069 15.3452   1
   0   2   7 317.830 10.4672   2
   0  -2  -8 73.1179 10.7141   3
   0   2   8 60.1621 7.47112   2
   0   2   8 72.1446 12.9359   1
   0  -2  -9 5.07117 10.3034   3
   0   2   9-1.16397 14.0693   1
   0  -2 -10 134.068 13.6057   3
   0   2  10 149.296 18.1287   1
   0  -2 -11-11.5140 11.8710   3
   0   2  11 12.3146 16.7488   1
   0  -2 -12 3.47507 15.0323   3
   0   2  12 1.95592 16.9433   1
   0  -2 -13 50.0892 12.8209   3
   0   2  13 18.3841 17.9960   1
   0   2  14 3.41052 18.1516   1
   0  -2 -14 38.2464 12.3504   3
   0   2  15-1.45523 20.1917   1
   0   2  16 165.442 22.5758   1
   0   2  17 13.9197 15.9759   1
   0  -3  17-3.31902 21.8625   1
   0  -3  16 5.43598 17.8740   1
   0  -3  15 20.1967 19.8589   1
   0   3 -14 33.2026 13.6436   3
   0  -3  14 38.3995 17.0297   1
   0   3 -13 188.301 17.8798   3
   0  -3  13 143.360 19.2470   1
   0  -3  12-5.38647 16.0022   1
   0   3 -12 8.36281 12.9374   3
   0  -3  11 12.6967 14.9125   1
   0  -3  10 6.98871 14.0573   1
   0   3  -9 145.480 12.0201   6
   0  -3   9 144.916 15.2489   1
   0  -3   8 113.601 14.8718   1
   0   3  -8 106.423 11.0560   6
   0   3  -7 1454.13 23.0022   6
   0  -3   7 1456.90 26.7845   1
   0  -3   6-5.17217 11.1173   1
   0   3  -6-3.18691 9.60143   6
   0  -3   6 0.17381 5.84507   0
   0  -3   5 78.6747 10.2388   1
   0   3  -5 85.7752 10.5513   6
   0  -3   5 82.7679 6.14239   0
   0  -3   4 47.4551 11.0527   1
   0   3  -4 51.7808 9.32113   6
   0  -3   4 49.7274 4.35949   0
   0   3  -3 129.195 9.72227   6
   0  -3   3 108.880 9.29731   1
   0  -3   3 118.194 3.57268   0
   0  -3   2 2965.36 28.1643   1
   0   3  -2 2898.51 27.1335   6
   0   3  -1 862.014 16.2009   6
   0   3   0 1468.82 20.2840   6
   0   3   1 51.7798 9.16691   6
   0   3   2 930.066 16.4755   6
   0  -3  -2 991.559 17.6467   3
   0  -3  -2 961.864 15.3395   0
   0  -3  -3 386.718 11.5289   0
   0   3   3 397.410 12.6373   6
   0  -3  -3 391.621 12.9612   3
   0   3   3 368.851 14.1764   1
   0  -3  -4 331.247 12.9139   0
   0   3   4 330.633 13.6089   1
   0   3   4 327.195 11.1370   6
   0  -3  -4 336.982 12.8518   3
   0  -3  -5 490.638 15.9050   3
   0   3   5 503.553 17.1477   1
   0   3   5 459.939 12.7756   6
   0  -3  -5 473.068 15.8730   0
   0  -3  -6 691.663 19.4279   0
   0  -3  -6 666.596 17.7581   3
   0   3   6 638.437 19.9501   1
   0   3   6 659.023 14.7505   6
   0  -3  -7 818.644 20.7475   3
   0   3   7 790.867 15.7335   6
   0   3   7 795.161 21.7472   1
   0  -3  -8 2.68823 10.6145   3
   0   3   8 16.5266 13.5190   1
   0  -3  -9 407.639 17.2012   3
   0   3   9 407.110 20.2340   1
   0   3  10 8.82424 15.0097   1
   0  -3 -10 25.0916 12.2317   3
   0  -3 -11 258.654 16.1686   3
   0   3  11 280.862 21.9939   1
   0  -3 -12 1.76180 10.6659   3
   0   3  12 5.88455 18.1102   1
   0   3  13 1.59770 19.1866   1
   0  -3 -13 9.84003 11.0567   3
   0  -3 -14 10.9515 11.9194   3
   0   3  14 9.11196 18.3280   1
   0   3  15 11.0155 16.6912   1
   0   3  16-16.9461 23.0469   1
   0   3  17 16.8722 18.9440   1
   0  -4  17-9.18306 20.9585   1
   0  -4  16 51.0574 24.5990   1
   0   4 -15 41.5235 13.5591   3
   0  -4  15 28.0285 17.7694   1
   0   4 -14 46.6974 11.5433   3
   0  -4  14 28.4051 18.5177   1
   0  -4  13 143.653 21.1912   1
   0   4 -13 161.394 17.7909   3
   0  -4  12 23.3026 17.6075   1
   0  -4  11 44.5115 17.5313   1
   0  -4  10 363.429 21.2118   1
   0   4  -9-1.27488 10.4580   6
   0  -4   9 2.98770 14.3320   1
   0  -4   8 783.391 23.9843   1
   0   4  -8 770.613 20.2249   6
   0  -4   7 1146.15 25.6894   1
   0   4  -7 1184.93 24.0850   6
   0  -4   6 28.1189 13.4677   1
   0   4  -6 27.0170 11.9469   6
   0  -4   5 1531.03 14.2115   0
   0   4  -5 1559.39 25.7683   6
   0  -4   5 1554.09 26.8539   1
   0  -4   4 2117.98 13.0109   0
   0  -4   4 2257.92 31.1033   1
   0   4  -4 2179.02 29.0551   6
   0  -4   3 889.340 20.2121   1
   0   4  -3 870.892 19.2777   6
   0   4  -2 4.64071 11.3585   6
   0  -4   2 12.9054 9.52394   1
   0   4  -1 5731.94 42.8847   6
   0   4   0 866.487 19.1327   6
   0  -4  -1 153.891 7.57042   0
   0   4   1 115.944 11.3850   6
   0   4   2 349.713 14.6814   6
   0  -4  -2 337.033 11.0476   0
   0  -4  -3 632.851 17.2837   3
   0   4   3 596.716 16.4622   6
   0  -4  -3 593.586 15.1318   0
   0   4   4 471.371 15.1557   6
   0  -4  -4 478.001 14.9751   0
   0  -4  -4 467.517 15.6747   3
   0   4   4 490.880 18.0310   1
   0  -4  -5 239.445 13.8999   3
   0   4   5 227.140 14.4062   1
   0  -4  -5 238.402 11.8849   0
   0   4   5 242.882 12.2874   6
   0  -4  -6-0.10631 9.40830   3
   0  -4  -6 1.36723 8.97621   0
   0   4   6-1.94246 12.0529   1
   0   4   6 2.40125 8.31236   6
   0  -4  -7 68.3746 12.0494   3
   0   4   7 73.8739 9.80835   6
   0   4   7 71.4630 14.9710   1
   0   4   8 152.800 16.9631   1
   0  -4  -8 146.958 13.6913   3
   0  -4  -9 9.46479 11.7927   3
   0   4   9 6.81364 14.8452   1
   0   4  10-2.78040 16.7622   1
   0  -4 -10 14.3754 12.5000   3
   0   4  11 310.832 23.0117   1
   0  -4 -11 316.315 19.0200   3
   0   4  12 49.4256 17.8867   1
   0  -4 -12 41.5614 13.3091   3
   0  -4 -13 33.4956 11.8496   3
   0   4  13 32.9640 17.3283   1
   0   4  14 49.2618 17.1726   1
   0   4  15 14.2612 18.8146   1
   0   4  16-6.84295 23.2157   1
   0  -5  16 23.6961 19.6845   1
   0  -5  15 20.4329 18.9014   1
   0   5 -15 84.6465 17.0735   3
   0  -5  14 114.879 19.6610   1
   0  -5  13 139.271 22.2047   1
   0  -5  12-7.05710 18.5297   1
   0  -5  11-1.70631 17.9364   1
   0  -5  10 119.878 17.8356   1
   0   5 -10 127.475 15.9074   6
   0  -5   9 34.3807 16.0233   1
   0   5  -9 40.3431 11.9013   6
   0   5  -8 17.7079 13.2619   6
   0  -5   8 33.7513 14.7611   1
   0  -5   7 18.8344 14.3550   1
   0   5  -7 22.8645 12.1211   6
   0   5  -6-4.02226 12.7566   6
   0  -5   6 7.63759 13.7013   1
   0  -5   5 459.305 19.2958   1
   0   5  -5 468.675 19.1244   6
   0  -5   4 56.2643 12.6048   1
   0   5  -4 74.1865 14.0910   6
   0  -5   3 495.933 18.3585   1
   0   5  -3 526.332 19.8522   6
   0  -5   2 12.9372 2.36958   0
   0   5  -2 23.6551 13.8070   6
   0   5  -1 2.42967 11.4178   6
   0  -5   1 7.93618 3.72808   0
   0   5   0 15.4129 12.0495   6
   0  -5   0 15.1825 4.94197   0
   0  -5  -1 609.255 12.9990   0
   0   5   1 587.611 18.6212   6
   0   5   2 207.814 13.8767   6
   0  -5  -2 215.405 10.2609   0
   0  -5  -3 152.580 10.2365   0
   0   5   3 145.166 12.7435   6
   0   5   4 40.6590 10.7481   6
   0  -5  -4 39.8142 8.55008   0
   0   5   5 240.243 15.8302   1
   0  -5  -5 261.422 14.6399   0
   0  -5  -5 237.051 14.6353   3
   0   5   5 242.153 13.8401   6
   0   5   6 130.099 15.9694   1
   0  -5  -6 154.883 14.5445   3
   0   5   6 124.191 12.0003   6
   0  -5  -7 412.012 18.4843   3
   0   5   7 423.141 20.0152   1
   0   5   7 382.675 15.6825   6
   0  -5  -8 103.008 14.8117   3
   0   5   8 110.934 16.8409   1
   0   5   9 35.6947 17.0765   1
   0  -5  -9 14.1463 11.5128   3
   0  -5 -10 55.7756 14.4484   3
   0   5  10 44.7196 18.6098   1
   0   5  11 321.981 23.2590   1
   0  -5 -11 311.648 20.8295   3
   0   5  12 20.3084 18.6279   1
   0  -5 -12 7.66689 12.2792   3
   0  -5 -13 21.7361 13.2536   3
   0   5  13 32.2537 18.8040   1
   0   5  14 16.8525 22.6062   1
   0   5  15 36.4758 22.8752   1
   0   5  16 19.1387 23.3074   1
   0  -6  16 19.3246 20.6070   1
   0  -6  15 41.2876 23.0276   1
   0  -6  14 33.2057 19.0768   1
   0  -6  13 25.2155 20.5274   1
   0  -6  12-2.33978 19.3729   1
   0  -6  11 52.9956 17.4358   1
   0  -6  10 177.286 22.4669   1
   0   6 -10 205.421 16.5643   6
   0  -6   9 13.8854 18.7210   1
   0   6  -9 6.90704 13.4041   6
   0  -6   8 78.2362 17.3113   1
   0   6  -8 61.0757 14.6802   6
   0  -6   7-1.16616 15.3006   1
   0   6  -7 18.1854 13.9922   6
   0  -6   6 12.5118 16.4951   1
   0   6  -6 11.8397 13.8154   6
   0  -6   5 14.5506 15.8821   1
   0   6  -5 25.7402 15.5323   6
   0  -6   4 3.91553 14.5399   1
   0   6  -4 4.15256 13.1007   6
   0   6  -3 11.5118 14.0972   6
   0   6  -2 607.984 21.6895   6
   0   6  -1 27.8077 13.6365   6
   0   6   0 338.072 17.5195   6
   0  -6   0 364.607 10.0840   0
   0  -6  -1 378.743 11.2862   0
   0   6   1 401.186 19.1122   6
   0   6   2 5.32326 13.3182   6
   0  -6  -2 6.54093 6.03135   0
   0   6   3 503.642 19.8383   6
   0  -6  -3 460.422 14.1760   0
   0  -6  -4 326.444 13.8330   0
   0   6   4 328.510 16.5607   6
   0   6   5 7.19231 14.8218   1
   0   6   5 4.77734 11.9511   6
   0  -6  -6 182.986 16.3325   3
   0   6   6 185.755 18.1189   1
   0   6   6 178.889 14.5222   6
   0  -6  -7 378.578 19.3423   3
   0   6   7 413.177 21.9897   1
   0   6   7 399.282 17.4158   6
   0  -6  -8 24.7879 12.3486   3
   0   6   8 28.2108 17.7329   1
   0   6   9 82.0321 18.1857   1
   0  -6  -9 137.361 15.9283   3
   0   6  10 20.7623 16.4800   1
   0  -6 -10-1.09794 13.6714   3
   0  -6 -11 12.6108 13.8036   3
   0   6  11-1.17699 17.8257   1
   0   6  12-13.4454 21.3188   1
   0  -6 -12-13.1105 11.9942   3
   0   6  13-0.47377 18.2893   1
   0  -6 -13 25.9533 15.8756   3
   0   6  14 12.0914 20.9489   1
   0   6  15-7.23549 24.3808   1
   0  -7  15-23.4415 25.3073   1
   0  -7  14-21.7712 23.0871   1
   0  -7  13 29.3612 21.8811   1
   0  -7  12 15.1519 21.1372   1
   0  -7  11 13.7308 19.0153   1
   0  -7  10-12.9642 20.1633   1
   0   7 -10 7.89191 16.5778   6
   0   7  -9 311.912 21.1108   6
   0  -7   9 315.409 25.4762   1
   0   7  -8 220.597 21.4707   6
   0  -7   8 190.838 21.2471   1
   0  -7   7 116.379 19.2198   1
   0   7  -7 74.2272 16.8643   6
   0  -7   6 140.856 20.0769   1
   0   7  -6 122.162 18.5365   6
   0  -7   5 25.7205 17.2121   1
   0   7  -5 23.7979 17.5073   6
   0   7  -4 71.9994 17.3460   6
   0   7  -3 150.169 18.5923   6
   0   7  -2 165.457 18.5072   6
   0   7  -1 285.420 20.1973   6
   0   7   0 74.3356 16.6964   6
   0   7   1 16.9011 14.7956   6
   0   7   2 142.772 17.5155   6
   0   7   3 545.962 21.8524   6
   0   7   4 29.0642 15.4204   6
   0   7   5 89.7964 15.5977   6
   0   7   5 72.5148 16.7097   1
   0   7   6 238.120 17.7812   6
   0   7   6 210.618 19.4859   1
   0   7   7 83.1750 19.7558   1
   0   7   7 87.8064 15.9703   6
   0   7   8 11.4687 16.9491   1
   0  -7  -9 14.2337 13.1430   3
   0   7   9 16.9955 20.0204   1
   0   7  10 29.6831 21.3402   1
   0  -7 -10 16.6639 13.0830   3
   0   7  11 64.9436 20.7881   1
   0  -7 -11 79.2370 18.0145   3
   0  -7 -12 35.2273 15.5002   3
   0   7  12 20.5317 19.2868   1
   0   7  13 18.8394 24.3089   1
   0  -7 -13 24.6790 14.8792   3
   0   7  14 10.5222 23.6786   1
   0  -8  14-0.92801 26.2036   1
   0  -8  13 80.1015 25.9563   1
   0  -8  12 42.7406 21.2171   1
   0  -8  11 11.4770 21.0225   1
   0   8 -11 15.6722 15.9229   6
   0  -8  10 172.402 22.7627   1
   0   8 -10 192.523 21.1026   6
   0   8  -9-1.19373 15.9078   6
   0  -8   9 17.7418 20.6334   1
   0  -8   8 7.48675 20.5965   1
   0   8  -8-9.34494 16.2944   6
   0  -8   7 7.63061 20.7444   1
   0   8  -7-11.9914 18.2739   6
   0   8  -6 429.799 24.9622   6
   0  -8   6 454.692 26.9148   1
   0   8  -5 68.2426 17.3550   6
   0   8  -4 33.4605 19.0071   6
   0   8  -3 3.94264 16.8294   6
   0   8  -2 816.324 29.4433   6
   0   8  -1 238.121 21.9854   6
   0   8   0 244.289 23.0506   6
   0   8   1 211.602 20.4570   6
   0   8   2 179.917 20.1319   6
   0   8   3 35.9621 15.5481   6
   0   8   4 129.288 17.4123   6
   0   8   5 18.8198 18.7269   1
   0   8   5 25.6162 14.8656   6
   0   8   6 74.7499 17.7894   6
   0   8   6 54.1497 17.2078   1
   0   8   7 77.0369 21.6766   1
   0   8   8 21.9447 20.2991   1
   0   8   9 12.5444 21.3620   1
   0   8  10 103.013 24.1145   1
   0   8  11 67.9257 20.1328   1
   0   8  12 14.1816 19.2268   1
   0  -9  12 6.42006 19.4785   1
   0   9 -11-0.48133 15.5945   6
   0  -9  11-33.7632 23.0648   1
   0   9 -10 38.8688 18.7485   6
   0  -9  10 4.48340 22.1729   1
   0  -9   9 43.2442 23.3457   1
   0   9  -9 13.9763 19.0292   6
   0   9  -8 1.10900 17.0637   6
   0  -9   8 9.68056 22.3123   1
   0   9  -7 12.6881 15.8769   6
   0   9  -6 10.9134 19.2888   6
   0   9  -5 0.20662 17.5980   6
   0   9  -4-1.26034 20.2602   6
   0   9  -3 172.673 23.0462   6
   0   9  -2 46.1369 20.2789   6
   0   9  -1 80.0810 21.6822   6
   0   9   0 29.1352 19.1790   6
   0   9   1 126.498 21.0276   6
   0   9   2 1.24613 16.0691   6
   0   9   3 106.569 19.0988   6
   0   9   4 32.7552 15.6930   6
   0   9   5 2.25598 17.7968   6
   0   9   5 3.37574 18.6133   1
   0   9   6 8.33260 15.5870   6
   0   9   6 17.8283 21.0252   1
   0   9   7 3.65851 21.0403   1
   0   9   8 26.5352 21.7619   1
   0   9   9 42.0391 24.5239   1
   0   9  10 95.4086 25.5565   1
   0   9  11-12.5951 19.0707   1
   0  10 -11 35.7843 21.6101   6
   0 -10  11-3.55198 25.4677   1
   0 -10  10 6.09442 20.9145   1
   0  10 -10-34.0270 20.0886   6
   0  10  -9-29.9173 18.4933   6
   0  10  -8-10.0923 20.7016   6
   0  10  -7 24.4437 21.1929   6
   0  10  -6 15.5558 22.4844   6
   0  10  -5 14.3922 16.6756   6
   0  10  -4 63.2500 18.9518   6
   0  10  -3 3.82736 17.0135   6
   0  10  -2 17.0528 19.2633   6
   0  10  -1 14.7806 20.9124   6
   0  10   0 8.51329 17.2603   6
   0  10   1 15.3991 20.2511   6
   0  10   2 13.7106 20.5205   6
   0  10   3-11.4374 19.4228   6
   0  10   4 9.78983 16.0711   6
   0  10   5 14.6542 18.3301   6
   0  10   5 2.64727 22.3607   1
   0  10   6-11.3286 21.8217   1
   0  10   7 0.51662 23.0071   1
   0  10   8 2.40837 21.3855   1
   0  10   9-6.25892 19.4792   1
   0  11  -9-14.1127 24.5311   6
   0  11  -8 33.8401 18.4654   6
   0  11  -7 34.1152 22.7547   6
   0  11  -6 15.6904 25.9643   6
   0  11  -5-9.17190 23.3276   6
   0  11  -4 55.9248 23.9976   6
   0  11  -3-0.39303 21.0711   6
   0  11  -2-12.6531 19.7767   6
   0  11  -1 6.40333 22.0213   6
   0  11   0-23.0224 22.6642   6
   0  11   1-7.34751 20.8473   6
   0  11   2-1.26348 21.3073   6
   0  11   3 4.66769 23.4338   6
   0  11   4 45.0287 18.8119   6
   0  11   5-25.3776 23.0834   1
   0  11   5-0.12626 22.8019   6
   0  11   6 199.168 19.9681   1
   0  12  -2 54.2483 23.8155   6
   0  12  -1 22.5268 19.0049   6
   0  12   0 9.69091 22.4494   6
   0  12   1 44.3317 22.2269   6
   0  12   2 3.65711 19.7254   6
   0  12   3 9.44374 22.9705   6
   0  12   4-3.21591 23.7301   6
   0  12   5-52.3467 25.7472   6
  -1  12   4-21.9373 17.2662   6
  -1  12   3-7.57614 23.7120   6
  -1  12   2-0.14018 20.8243   6
  -1  12   1 42.1670 19.3836   6
  -1  12   0 4.13199 19.6771   6
  -1  12  -1 8.48745 23.6805   6
  -1  12  -2-15.1262 24.3700   6
  -1  12  -3-7.24718 18.6404   6
  -1  12  -4-16.7558 26.0385   6
  -1  11   7-38.8096 25.3838   1
  -1  11   6-8.88354 22.6637   1
  -1  11   5 5.24840 19.8176   6
  -1  11   5-10.6189 20.5053   1
  -1  11   4-13.4496 20.9817   6
  -1  11   3 8.88137 18.7271   6
  -1  11   2 26.4858 18.6723   6
  -1  11   1 8.41614 18.3323   6
  -1  11   0 11.3878 20.8322   6
  -1  11  -1-9.29982 23.4127   6
  -1  11  -2 15.7079 18.3031   6
  -1  11  -3-16.9430 23.2289   6
  -1  11  -4 6.36393 22.0958   6
  -1  11  -5-17.2290 23.5182   6
  -1  11  -6 18.6616 22.5090   6
  -1  11  -7 11.6031 23.1605   6
  -1  11  -8 58.5438 21.0992   6
  -1  11  -9 13.5324 17.9838   6
  -1  10   9 27.7394 24.6490   1
  -1  10   8 1.44216 16.7282   1
  -1  10   7 20.5557 21.8740   1
  -1  10   6 0.60909 23.2115   1
  -1  10   5 12.1726 21.6516   1
  -1  10   5 14.9417 17.2692   6
  -1  10   4-0.42224 19.2749   6
  -1  10   3 34.0969 19.1039   6
  -1  10   2 4.37561 17.2049   6
  -1  10   1 45.0155 20.8527   6
  -1  10   0 3.04638 20.7563   6
  -1  10  -1 15.3771 18.2984   6
  -1  10  -2 5.27984 20.4256   6
  -1  10  -3-3.99231 17.7831   6
  -1  10  -4 9.01609 22.6962   6
  -1  10  -5-9.04035 21.8655   6
  -1  10  -6-4.62390 21.8455   6
  -1  10  -7 12.3303 17.1312   6
  -1  10  -8 78.8453 23.5789   6
   1 -10   9 20.3148 20.3148   1
  -1  10  -9 9.60930 18.0705   6
   1 -10  10 7.32290 19.9910   1
  -1  10 -10 16.6103 21.5951   6
   1 -10  11 15.5293 22.2509   1
  -1  10 -11 18.0590 22.3949   6
  -1   9  11 20.8491 23.4669   1
  -1   9  10-2.50424 18.3780   1
  -1   9   9 63.5401 23.5615   1
  -1   9   8 69.2360 23.2678   1
  -1   9   7 42.0942 22.4516   1
  -1   9   6 203.526 18.6932   6
  -1   9   6 187.385 23.3975   1
  -1   9   5 105.491 19.6035   1
  -1   9   5 138.997 20.0541   6
  -1   9   4-2.05419 16.9519   6
  -1   9   3 427.130 23.8462   6
  -1   9   2 265.692 23.1623   6
  -1   9   1 24.1105 19.7030   6
  -1   9   0 94.7919 18.9273   6
  -1   9  -1 84.1171 21.6994   6
  -1   9  -2 143.232 23.2027   6
  -1   9  -3 2.13999 20.8501   6
  -1   9  -4 31.7423 20.7070   6
  -1   9  -5 41.1349 17.9142   6
  -1   9  -6 74.5382 21.3348   6
  -1   9  -7 16.5154 16.6575   6
  -1   9  -8 94.7723 21.5419   6
   1  -9   8 140.949 25.3698   1
   1  -9   9 17.7479 19.5936   1
  -1   9  -9 11.9539 19.9269   6
   1  -9  10 9.73454 21.5282   1
  -1   9 -10 1.87507 20.0731   6
   1  -9  11-19.6810 23.6156   1
  -1   9 -11-7.57347 19.1748   6
   1  -9  12 12.3784 17.8254   1
  -1   8  13 19.4819 19.6693   1
  -1   8  12 13.4811 22.5948   1
  -1   8  11 36.3421 17.6935   1
  -1   8  10 38.4439 22.1264   1
  -1   8   9 7.35506 19.8591   1
  -1   8   8 17.5991 19.8982   1
  -1   8   7 19.2499 17.8750   1
  -1   8   6 6.44233 18.0790   1
  -1   8   6 14.4341 15.3187   6
  -1   8   5 32.9163 15.7605   6
  -1   8   5 34.0479 17.7805   1
  -1   8   4 58.2945 16.1212   6
  -1   8   3 30.3720 16.1545   6
  -1   8   2 121.395 19.1214   6
  -1   8   1 102.131 17.4254   6
  -1   8   0 74.3889 18.0422   6
  -1   8  -1 10.4587 17.3987   6
  -1   8  -2 223.954 21.4137   6
  -1   8  -3 198.763 20.5492   6
  -1   8  -4 20.3981 19.8793   6
  -1   8  -5 292.572 22.0448   6
  -1   8  -6 8.31307 18.6758   6
   1  -8   6 33.8428 19.5290   1
   1  -8   7 23.7152 18.9567   1
  -1   8  -7 6.92317 17.9043   6
  -1   8  -8 32.2084 18.2758   6
   1  -8   8 11.1473 20.7229   1
   1  -8   9 45.4417 19.5171   1
  -1   8  -9 47.1498 15.1787   6
   1  -8  10 72.2774 19.3092   1
  -1   8 -10 84.0408 19.7147   6
  -1   8 -11 28.6450 16.0949   6
   1  -8  11 38.4357 22.3215   1
   1  -8  12-8.16263 19.0443   1
   1  -8  13 51.0997 23.5844   1
   1  -8  14 22.1364 22.5654   1
  -1   7  14-17.1588 24.3244   1
  -1   7  13 33.9218 20.2742   1
  -1   7  12 25.2617 21.3667   1
  -1   7  11 115.060 20.3323   1
  -1   7  10 56.0806 22.4315   1
  -1   7   9 40.6720 19.7733   1
  -1   7   8 109.942 18.2876   1
  -1   7   7 61.0070 19.0896   1
  -1   7   6 20.8750 13.8737   6
  -1   7   6 10.3995 15.7346   1
  -1   7   5 69.1440 13.5699   6
  -1   7   5 70.7222 16.2089   1
  -1   7   4 266.951 17.4814   6
  -1   7   3 15.8373 14.3286   6
  -1   7   2 309.544 17.9075   6
  -1   7   1 2.40106 14.1513   6
  -1   7   0 75.6206 15.1027   6
  -1   7  -1 694.931 24.0469   6
  -1   7  -2 196.362 19.4841   6
  -1   7  -3 78.0803 16.8683   6
  -1   7  -4 14.9786 16.4272   6
  -1   7  -5 128.349 19.2777   6
   1  -7   5 145.402 18.7963   1
   1  -7   6-7.68254 15.6256   1
  -1   7  -6-4.58008 17.4977   6
   1  -7   7 93.7876 19.0420   1
  -1   7  -7 87.4849 17.6873   6
  -1   7  -8 57.4628 16.2517   6
   1  -7   8 38.4147 16.9057   1
  -1   7  -9 39.2519 16.8872   6
   1  -7   9 29.2040 20.1979   1
  -1   7 -10 27.5540 16.8190   6
   1  -7  10 12.1157 20.5577   1
   1  -7  11 42.7497 17.3541   1
  -1   7 -11-3.08994 16.5551   6
   1  -7  12-8.88018 22.3055   1
   1  -7  13 98.5871 25.6678   1
   1  -7  14 5.58296 23.0152   1
   1  -7  15-49.9813 20.9418   1
  -1   6  15 4.15995 20.6800   1
  -1   6  14-6.45033 18.0936   1
  -1   6  13 21.6762 19.1515   1
  -1   6  12 6.09093 20.8066   1
   1  -6 -11-6.09627 13.8247   3
  -1   6  11 10.7028 18.3829   1
   1  -6 -10 30.7157 12.3838   3
  -1   6  10 37.9937 16.6722   1
  -1   6   9 71.4014 18.2787   1
   1  -6  -9 91.5938 14.0580   3
   1  -6  -8 7.45415 10.8299   3
  -1   6   8 0.56850 17.4657   1
  -1   6   7 8.62789 15.4460   1
  -1   6   7 7.15696 11.1532   6
  -1   6   6 115.855 12.9371   6
  -1   6   6 106.029 16.6103   1
  -1   6   5 306.562 19.7843   1
  -1   6   5 322.789 15.9047   6
  -1   6   4 156.835 14.0243   6
  -1   6   3 35.6397 11.8305   6
  -1   6   2 279.333 16.5523   6
  -1   6   1-2.02562 11.8916   6
  -1   6   0 1000.91 25.0443   6
  -1   6  -1 809.448 23.1989   6
  -1   6  -2 413.650 20.2407   6
  -1   6  -3 76.2038 15.9154   6
   1  -6   4 375.206 20.2862   1
  -1   6  -4 412.320 20.0599   6
   1  -6   5 26.1655 14.3051   1
  -1   6  -5 29.7395 15.2756   6
  -1   6  -6-1.88489 16.8841   6
   1  -6   6 4.21533 14.4917   1
   1  -6   7 68.0864 16.6142   1
  -1   6  -7 87.1936 14.3667   6
  -1   6  -8 24.4847 15.4771   6
   1  -6   8 20.8775 15.4390   1
  -1   6  -9 66.4678 14.5738   6
   1  -6   9 48.6615 18.7139   1
  -1   6 -10 34.9039 15.7775   6
   1  -6  10 26.6120 18.9877   1
   1  -6  11 4.69683 15.6399   1
   1  -6  12 60.0478 18.1084   1
   1  -6  13-1.71843 15.4810   1
   1  -6  14 91.8305 22.4921   1
  -1   6 -15 70.1041 17.0045   3
   1  -6  15-6.70139 16.3403   1
  -1   6 -16 58.6498 15.3414   3
   1  -6  16 15.3414 22.1990   1
  -1   5  16 60.4428 22.0534   1
  -1   5  15 27.1477 21.8277   1
  -1   5  14 1.57371 19.3489   1
  -1   5  13 59.8796 19.1193   1
  -1   5  12 83.2424 19.8708   1
   1  -5 -11 173.423 14.8123   3
  -1   5  11 165.469 21.3260   1
  -1   5  10 11.0021 18.7822   1
   1  -5 -10 11.1437 12.6909   3
  -1   5   9 72.6190 17.8984   1
   1  -5  -9 57.7326 12.6737   3
   1  -5  -8 20.1566 11.2939   3
  -1   5   8 17.3526 14.3864   1
  -1   5   7 277.872 12.5033   6
  -1   5   7 288.632 18.1481   1
   1  -5  -7 299.854 15.7191   3
  -1   5   6 27.3006 13.3387   1
  -1   5   6 44.3430 10.1566   6
  -1   5   5 93.8996 13.8238   1
  -1   5   5 90.2577 10.9111   6
  -1   5   4 29.4029 10.7295   6
  -1   5   3 847.287 20.4485   6
  -1   5   2 40.1543 11.4984   6
  -1   5   1 81.0225 14.1890   6
  -1   5   0 165.769 15.6321   6
  -1   5  -1 1998.61 30.4104   6
  -1   5  -2 262.221 15.7603   6
  -1   5  -3 1246.16 26.2993   6
   1  -5   3 1239.87 25.5137   1
  -1   5  -4 43.0198 12.0610   6
   1  -5   4 44.5684 14.0448   1
  -1   5  -5 10.1802 13.6127   6
   1  -5   5 23.2464 14.0015   1
   1  -5   6 185.060 16.7125   1
  -1   5  -6 208.280 15.7214   6
   1  -5   7-6.41258 13.3547   1
  -1   5  -7 4.44118 13.0556   6
  -1   5  -8 45.3696 13.5323   6
   1  -5   8 55.5081 14.5734   1
  -1   5  -9 59.2857 14.1769   6
   1  -5   9 67.2589 15.8896   1
   1  -5  10 87.7395 16.3518   1
  -1   5 -10 91.2852 14.7680   6
   1  -5  11 26.9317 18.0893   1
   1  -5  12 49.1499 18.5943   1
   1  -5  13 76.6917 17.5956   1
  -1   5 -14 62.4353 15.6339   3
   1  -5  14 35.1909 20.3199   1
  -1   5 -15 133.035 20.8345   3
   1  -5  15 44.0272 23.1459   1
  -1   5 -16 107.893 16.1195   3
   1  -5  16 45.2903 23.2141   1
  -1   4  17 18.0732 21.8884   1
  -1   4  16 9.19190 23.2176   1
  -1   4  15 31.6324 19.3247   1
  -1   4  14 12.6145 17.2880   1
  -1   4  13 18.9736 16.7356   1
   1  -4 -12 34.3701 11.6127   3
  -1   4  12 24.8802 17.2640   1
  -1   4  11 271.199 23.4576   1
   1  -4 -11 256.768 16.1611   3
   1  -4 -10 6.22408 10.6118   3
  -1   4  10-1.55065 15.4045   1
  -1   4   9 16.2986 10.3488   2
   1  -4  -9-1.25049 9.33219   3
  -1   4   9 2.86526 13.8125   1
  -1   4   8-1.23157 14.0547   1
   1  -4  -8-2.50499 9.23274   3
  -1   4   7 133.523 14.7908   1
  -1   4   7 122.164 9.07338   6
   1  -4  -7 130.457 11.2721   3
  -1   4   6 0.58723 12.8641   1
   1  -4  -6 0.22440 8.11750   3
  -1   4   6-0.90280 7.68732   6
  -1   4   5 19.6213 12.9404   1
  -1   4   5 22.9514 8.68645   6
   1  -4  -5 16.0550 9.12812   3
  -1   4   4 601.030 18.7852   1
  -1   4   4 621.804 15.3474   6
  -1   4   3 27.8869 9.33412   6
  -1   4   2 111.329 9.92674   6
  -1   4   1-0.94387 10.3292   6
  -1   4   0 673.792 16.5505   6
  -1   4  -1 211.687 13.8152   6
   1  -4   2 1077.87 21.3009   1
  -1   4  -2 1099.10 22.1894   6
   1  -4   3 1939.30 27.4368   1
  -1   4  -3 1898.86 27.8299   6
   1  -4   4 175.628 13.1810   1
  -1   4  -4 178.234 13.5419   6
   1  -4   5 1213.48 24.6461   1
  -1   4  -5 1217.19 23.8638   6
  -1   4  -6 38.5264 11.9646   6
   1  -4   6 28.1551 12.3773   1
   1  -4   6 18.8822 6.40892   0
   1  -4   7 184.977 10.0352   0
   1  -4   7 187.207 14.5519   1
  -1   4  -7 167.447 14.0676   6
  -1   4  -8 11.8241 12.1024   6
   1  -4   8 9.18550 6.74254   0
   1  -4   8 4.89960 13.0580   1
  -1   4  -9 470.750 18.8098   6
   1  -4   9 475.929 21.7362   1
  -1   4 -10 94.6846 13.3281   6
   1  -4  10 89.1713 15.5862   1
   1  -4  11 52.8648 15.7366   1
   1  -4  12 9.24909 17.3291   1
  -1   4 -12 5.18648 13.1959   3
  -1   4 -13 164.712 18.7470   3
   1  -4  13 181.637 19.1219   1
  -1   4 -14 58.7871 15.5567   3
   1  -4  14 42.4930 18.7278   1
  -1   4 -15 10.6940 16.1988   3
   1  -4  15 41.2106 17.6111   1
  -1   4 -16 71.5777 16.6498   3
   1  -4  16 93.5045 20.4336   1
   1  -4  17 0.06968 21.7275   1
  -1   3  17 25.1883 17.4812   1
  -1   3  16 6.35880 22.8520   1
  -1   3  15-1.28884 17.1089   1
  -1   3  14 21.1012 21.1570   1
  -1   3  13 17.3433 18.9890   1
  -1   3  12 35.4691 17.7511   1
   1  -3 -12 45.8826 12.1853   3
  -1   3  11 252.421 20.7600   1
   1  -3 -11 250.643 15.3681   3
  -1   3  10 122.730 18.1680   1
   1  -3 -10 129.866 12.6631   3
  -1   3   9 31.9861 9.57561   2
  -1   3   9 19.1296 13.9573   1
   1  -3  -9 31.5049 9.13833   3
  -1   3   8 19.7857 9.49262   2
  -1   3   8 19.3275 13.1845   1
   1  -3  -8 20.1732 8.39190   3
   1  -3  -7 11.6589 8.36728   0
   1  -3  -7-1.43706 7.81327   3
  -1   3   7 4.31301 12.1568   1
  -1   3   7 5.93521 5.55405   6
  -1   3   7 14.0250 8.89790   2
  -1   3   6 10.5267 6.62135   6
  -1   3   6 18.7093 11.2506   1
   1  -3  -6 15.7176 8.15774   3
   1  -3  -5 6.58685 7.18451   3
  -1   3   5 10.4818 6.68549   6
  -1   3   5 8.34780 9.93452   1
  -1   3   4 1052.60 15.2618   6
  -1   3   4 1051.64 20.3325   1
   1  -3  -4 1051.84 17.2869   3
  -1   3   3 1.98753 7.00008   6
  -1   3   2 3003.37 25.6504   6
  -1   3   1 10.0890 7.16149   6
  -1   3   0 16626.3 61.5565   6
   1  -3   1 1110.23 18.2872   1
  -1   3  -1 1102.98 18.9382   6
   1  -3   2 789.521 16.2652   1
  -1   3  -2 804.209 16.8645   6
  -1   3  -3 1081.68 19.1242   6
   1  -3   3 1134.80 19.5171   1
   1  -3   4 562.153 15.4982   1
  -1   3  -4 579.401 16.7551   6
  -1   3  -5 87.3158 10.8209   6
   1  -3   5 81.9117 12.1549   1
   1  -3   6 299.967 11.3249   0
   1  -3   6 341.307 15.6336   1
  -1   3  -6 334.352 14.9210   6
   1  -3   7 581.994 15.6097   0
  -1   3  -7 566.755 17.6764   6
   1  -3   7 562.406 19.0850   1
   1  -3   8 288.714 13.2652   0
  -1   3  -8 286.515 15.1551   6
   1  -3   8 311.357 17.3353   1
   1  -3   9 44.4715 9.56117   0
  -1   3  -9 35.5840 9.56097   6
   1  -3   9 32.0818 13.3295   1
  -1   3 -10 259.029 17.8620   3
   1  -3  10 197.203 17.4063   1
   1  -3  11 32.4907 16.8003   1
  -1   3 -11 59.2785 15.6759   3
  -1   3 -12 13.9860 13.2470   3
   1  -3  12 15.6339 17.5093   1
   1  -3  13-1.73717 18.0276   1
  -1   3 -13 8.03056 12.8888   3
   1  -3  14 22.6889 18.4936   1
  -1   3 -14 4.87551 13.6323   3
  -1   3 -15-37.2523 14.3615   3
   1  -3  15 18.5764 18.3933   1
   1  -3  16 7.65928 18.8117   1
  -1   3 -16-11.0109 14.8816   3
   1  -3  17-14.3577 22.6103   1
  -1   2  17 1.57180 18.3849   1
  -1   2  16-1.62196 16.5220   1
  -1   2  15 56.0004 21.2968   1
  -1   2  14 11.1117 19.3237   1
  -1   2  13 57.3359 17.5436   1
   1  -2 -12 113.323 13.5161   3
  -1   2  12 79.1396 18.7885   1
  -1   2  11 19.5607 15.3426   1
   1  -2 -11 70.1296 10.6222   3
   1  -2 -10 75.8430 10.1496   3
  -1   2  10 41.3500 14.8276   1
  -1   2   9 153.941 10.7839   2
   1  -2  -9 183.151 11.6212   3
  -1   2   9 164.763 15.7725   1
   1  -2  -8 15.5159 9.19943   3
  -1   2   8 8.15520 7.79200   2
  -1   2   8 20.1500 13.6221   1
  -1   2   7 24.6268 13.0818   1
   1  -2  -7 37.1419 11.6520   0
  -1   2   7 33.2160 4.00381   6
  -1   2   7 30.9853 8.13453   2
   1  -2  -7 38.3479 8.45038   3
  -1   2   6 141.666 9.65327   2
  -1   2   6 134.946 5.44006   6
  -1   2   6 118.169 12.0210   1
   1  -2  -6 129.535 8.77377   3
   1  -2  -5 73.7443 7.86444   3
  -1   2   5 71.3905 11.5612   1
  -1   2   5 92.8602 8.39535   2
  -1   2   5 80.2466 5.28970   6
   1  -2  -4 618.871 11.7519   3
  -1   2   4 599.204 14.7391   1
  -1   2   4 601.217 8.96361   6
  -1   2   3 1649.06 19.8656   1
   1  -2  -3 1669.98 16.4099   3
  -1   2   3 1655.75 14.6845   6
  -1   2   2 254.554 8.93134   6
  -1   2   1 1264.33 15.6293   6
  -1   2   0 17711.9 54.1882   6
  -1   2  -1 1065.85 16.6095   6
   1  -2   1 1020.37 16.2698   1
   1  -2   2-5.23387 10.8500   1
  -1   2  -2 59.2462 12.5505   6
  -1   2  -3 266.850 10.6706   6
   1  -2   3 270.942 10.2952   1
  -1   2  -4 8.56255 8.76855   6
   1  -2   4 10.1497 8.42323   1
   1  -2   5 51.2886 9.58029   1
   1  -2   5 42.4911 6.50976   0
  -1   2  -5 58.6968 9.96828   6
   1  -2   6 922.851 19.4287   1
   1  -2   6 977.882 18.6727   0
  -1   2  -6 964.592 18.6667   6
  -1   2  -7 12.2635 8.59684   6
   1  -2   7 21.5050 10.3618   1
   1  -2   7 12.2552 8.58793   0
  -1   2  -8 21.9503 12.0429   3
  -1   2  -8 6.64085 8.92667   6
   1  -2   8 18.5766 10.6038   1
   1  -2   8 19.1907 9.49199   0
  -1   2  -9 283.950 13.6645   6
  -1   2  -9 285.370 16.5836   3
   1  -2   9 277.446 16.6782   1
  -1   2 -10 6.91645 11.9066   3
   1  -2  10 5.68278 12.3037   1
  -1   2 -11 11.6859 12.8966   3
   1  -2  11 3.00208 13.0451   1
   1  -2  12 142.619 18.9944   1
  -1   2 -12 167.826 18.2471   3
  -1   2 -13-2.03983 13.5807   3
   1  -2  13 11.0991 13.9983   1
  -1   2 -14 47.5369 16.3938   3
   1  -2  14 84.4335 19.6478   1
  -1   2 -15 54.6354 13.8760   3
   1  -2  15 93.6694 21.3275   1
   1  -2  16 1.32251 20.7953   1
  -1   2 -16-31.4224 14.7323   3
   1  -2  17 75.4902 25.2130   1
  -1   1  18 10.1596 24.0671   1
  -1   1  17 15.1257 21.3441   1
  -1   1  16 27.2532 19.3094   1
  -1   1  15 96.6957 18.8594   1
  -1   1  14 4.46982 15.4961   1
  -1   1  13 143.615 19.0328   1
  -1   1  12 28.6690 16.2071   1
   1  -1 -12 33.1318 9.59800   3
   1  -1 -11 118.910 11.0547   3
  -1   1  11 135.982 17.4460   1
   1  -1 -10 286.085 13.9716   3
  -1   1  10 281.806 18.4955   1
  -1   1   9 291.104 18.1371   1
  -1   1   9 274.173 10.8499   2
   1  -1  -9 281.368 12.4801   3
   1  -1  -8 4705.19 45.6454   0
  -1   1   8 4562.93 34.2932   2
   1  -1  -8 4552.40 37.3959   3
  -1   1   8 4667.25 44.5639   1
   1  -1  -7 1234.55 19.0017   3
   1  -1  -7 1286.31 22.8229   0
  -1   1   7 1179.96 17.5267   2
  -1   1   7 1214.29 23.2118   1
   1  -1  -6 1055.29 16.1053   3
  -1   1   6 1035.65 19.3203   1
  -1   1   6 1019.26 15.8815   2
  -1   1   5 4298.41 29.3459   2
   1  -1  -5 4378.10 26.9928   3
  -1   1   5 4312.03 33.7470   1
  -1   1   4 44983.2 346.713   2
   1  -1  -4 45772.6 294.869   3
  -1   1   4 45840.1 378.967   1
  -1   1   3 17.2157 7.27518   2
  -1   1   3 26.7439 8.79436   1
  -1   1   2 3202.77 19.9331   1
  -1   1   2 3186.78 20.6630   2
  -1   1   1 48.3429 4.97934   2
  -1   1   0 12759.8 37.2118   6
  -1   1  -1 857.818 12.5652   6
   1  -1   2 4716.08 23.4858   1
  -1   1  -2 4599.49 27.7074   6
   1  -1   3 657.893 13.7287   1
  -1   1  -3 731.137 14.0800   6
   1  -1   4 250.740 9.72950   1
  -1   1  -4 267.438 10.4142   6
   1  -1   5 306.781 10.8747   0
  -1   1  -5 319.426 10.9706   6
   1  -1   5 327.852 11.8592   1
  -1   1  -5 329.286 13.6110   3
   1  -1   6 453.756 14.4661   0
  -1   1  -6 430.199 13.0582   6
   1  -1   6 455.707 14.7459   1
  -1   1  -6 445.028 15.9394   3
   1  -1   7 10.9619 11.2729   1
  -1   1  -7 11.3253 9.99497   3
  -1   1  -7 14.1857 7.96131   6
   1  -1   7 12.9447 9.90565   0
   1  -1   8 116.603 13.5598   1
   1  -1   8 124.536 10.5769   0
  -1   1  -8 129.401 13.6567   3
  -1   1  -8 118.168 9.77479   6
   1  -1   9 197.993 14.5997   1
  -1   1  -9 208.266 14.8344   3
   1  -1  10-6.93529 14.0916   1
  -1   1 -10-0.40209 12.8238   3
  -1   1 -11 120.548 15.8797   3
   1  -1  11 112.893 17.6102   1
   1  -1  12 32.0046 16.6441   1
  -1   1 -12-2.88360 13.3808   3
  -1   1 -13-4.38970 12.7790   3
   1  -1  13 6.96501 17.0565   1
   1  -1  14-10.9368 18.2753   1
  -1   1 -14 35.9810 12.2796   3
   1  -1  15 17.1351 18.0205   1
  -1   1 -15-24.6331 12.6541   3
  -1   1 -16-9.70953 14.9406   3
   1  -1  16 27.4540 16.2865   1
   1  -1  17 5.77708 21.4913   1
  -1   0  18 42.6039 18.4875   1
  -1   0  17 20.4967 22.2594   1
  -1   0  16 9.29581 16.1140   1
  -1   0  15 54.6774 20.1927   1
  -1   0  14 12.2974 15.8836   1
  -1   0  13 12.5245 18.9320   1
  -1   0  12 20.4019 14.9459   1
   1   0 -12 9.46719 9.57740   3
   1   0 -11 61.8895 11.1232   3
  -1   0  11 74.3684 16.5978   1
   1   0 -10 67.6076 10.6783   3
  -1   0  10 73.8521 14.7729   1
  -1   0   9 398.163 11.6011   2
   1   0  -9 467.126 17.2276   0
  -1   0   9 432.496 18.6197   1
   1   0  -9 403.034 14.3723   3
  -1   0   8 1264.02 25.5111   1
  -1   0   8 1262.48 18.1786   2
  -1   0   8 1208.20 12.8812   4
   1   0  -8 1222.34 20.3584   3
   1   0  -8 1316.23 24.2879   0
   1   0  -7 2316.34 24.4132   3
  -1   0   7 2312.17 23.0379   2
   1   0  -7 2360.32 28.9766   0
  -1   0   7 2349.25 16.9112   4
  -1   0   7 2327.89 29.8253   1
  -1   0   6 2490.78 16.8613   4
  -1   0   6 2354.09 22.4558   2
   1   0  -6 2449.17 22.4407   3
  -1   0   6 2412.92 27.2712   1
   1   0  -5 6702.93 31.8111   3
  -1   0   5 6758.45 26.6780   4
  -1   0   5 6800.46 34.7830   2
  -1   0   5 6626.05 39.8393   1
  -1   0   4 7967.93 27.9688   4
  -1   0   4 8021.03 38.6423   1
  -1   0   4 7820.95 35.6524   2
   1   0  -4 8017.54 28.9637   3
  -1   0   3 45.6659 6.32216   2
  -1   0   3 41.3401 6.44377   1
  -1   0   2 70.2448 6.73324   2
  -1   0  -1 4454.77 23.0109   3
   1   0   2 276.434 7.62112   1
  -1   0  -2 276.926 11.0518   3
   1   0   3 639.982 12.0669   1
  -1   0  -3 635.885 15.2123   3
   1   0   4 9.16455 7.84269   0
   1   0   4 2.57448 7.53869   1
  -1   0  -4 2.17292 8.64362   3
  -1   0  -5 422.858 14.5392   3
   1   0   5 431.744 14.5577   0
   1   0   5 442.571 13.3447   1
   1   0   6 1314.12 21.7244   1
  -1   0  -6 1293.17 23.0938   3
   1   0   6 1257.69 22.3259   0
  -1   0  -7 448.513 16.3315   3
   1   0   7 479.051 16.8900   1
   1   0   7 489.784 18.0301   0
   1   0   8 2.65423 10.4652   1
  -1   0  -8-4.12932 11.7167   3
   1   0   9 227.825 16.1948   1
  -1   0  -9 215.124 15.6237   3
  -1   0 -10 246.179 16.1150   3
   1   0  10 242.371 16.9679   1
  -1   0 -11 12.5315 12.0328   3
   1   0  11 5.77754 14.3265   1
  -1   0 -12 41.3934 13.9900   3
   1   0  12 31.5246 16.3707   1
   1   0  13 19.4338 14.2572   1
  -1   0 -13 21.4625 11.9432   3
   1   0  14 5.29941 17.5579   1
  -1   0 -14 6.33512 11.1553   3
  -1   0 -15 57.3283 13.6251   3
   1   0  15 42.0217 17.9824   1
   1   0  16 41.5184 17.3966   1
  -1   0 -16 54.8692 14.3557   3
   1   0  17-15.0904 21.6296   1
  -1  -1  18 38.4144 18.4869   1
  -1  -1  17-3.99854 22.1503   1
  -1  -1  16 3.96097 19.7325   1
  -1  -1  15 25.1376 17.2952   1
  -1  -1  14-4.90101 16.4366   1
  -1  -1  13 365.910 23.2588   1
  -1  -1  12 111.759 18.3831   1
   1   1 -12 134.006 13.8888   3
   1   1 -11-1.52551 9.83923   3
  -1  -1  11-3.20946 15.5603   1
   1   1 -10 585.940 17.8344   3
  -1  -1  10 556.155 21.6059   1
  -1  -1   9 461.535 12.5700   2
   1   1  -9 453.002 14.8555   3
   1   1  -9 438.434 15.9526   0
  -1  -1   9 488.489 19.9287   1
   1   1  -8 33.3257 5.92821   6
   1   1  -8 39.2004 9.19111   0
   1   1  -8 49.3298 9.25210   3
  -1  -1   8 37.9211 6.81838   2
  -1  -1   8 37.5478 13.4451   1
  -1  -1   7 2181.41 22.8458   2
   1   1  -7 2245.19 18.5081   6
   1   1  -7 2285.32 26.5398   0
  -1  -1   7 2263.95 29.1232   1
   1   1  -6 178.732 7.17026   6
  -1  -1   6 167.798 12.1670   1
  -1  -1   6 170.370 8.26297   2
   1   1  -6 180.081 9.16184   0
  -1  -1   5 7.47787 6.35306   2
  -1  -1   5 4.14405 9.62013   1
   1   1  -5 1.51728 4.63712   6
  -1  -1   4 5108.93 32.2340   1
  -1  -1   4 5096.21 29.9300   2
   1   1  -4 5121.00 24.0938   6
  -1  -1   3 1888.50 18.3936   2
   1   1  -3 1881.62 15.2213   6
  -1  -1   3 1878.74 18.1925   1
  -1  -1   2 3426.71 20.6197   1
  -1  -1   2 3350.26 22.3512   2
   1   1  -2 3441.75 20.2588   6
  -1  -1   1 14.0458 5.90890   4
  -1  -1   1 22.1309 6.11815   2
   1   1  -1 22.5542 6.18420   6
  -1  -1   0 8809.48 31.4054   2
  -1  -1   0 8699.94 32.1665   4
  -1  -1   0 8748.49 32.3399   3
  -1  -1  -1 3217.77 19.8904   4
  -1  -1  -1 3262.79 23.0205   3
   1   1   2 2530.38 21.9316   0
  -1  -1  -2 2497.90 23.4414   3
   1   1   2 2518.39 19.2619   1
   1   1   3 176.181 10.1758   0
   1   1   3 174.568 8.89816   1
  -1  -1  -3 169.529 9.90896   3
   1   1   4 3.57629 8.31868   1
  -1  -1  -4 2.25571 8.49658   3
   1   1   4-0.03489 8.80976   0
   1   1   5 1520.29 23.3469   0
   1   1   5 1568.10 22.1889   1
  -1  -1  -5 1557.04 23.8006   3
   1   1   6 16.5895 10.9597   1
   1   1   6 12.9710 7.84886   0
  -1  -1  -6 22.6218 9.41920   3
   1   1   7 33.7424 11.3103   0
   1   1   7 26.3488 10.1927   1
   1   1   7 17.0985 3.16501   2
  -1  -1  -7 42.4894 11.0427   3
   1   1   8 127.703 12.9313   1
  -1  -1  -8 133.545 12.1741   3
   1   1   9 164.307 15.0796   1
  -1  -1  -9 143.726 14.3285   3
  -1  -1 -10 402.048 18.5141   3
   1   1  10 426.150 20.0938   1
   1   1  11 665.415 25.3555   1
  -1  -1 -11 663.142 22.7885   3
   1   1  12 156.920 19.0582   1
  -1  -1 -12 160.294 14.8924   3
   1   1  13-6.78831 16.5504   1
  -1  -1 -13-5.47562 12.1292   3
  -1  -1 -14 25.7709 12.2180   3
   1   1  14 11.8511 15.9135   1
   1   1  15-8.61415 16.3198   1
  -1  -1 -15-24.8674 12.3412   3
  -1  -1 -16-5.77709 14.9569   3
   1   1  16 45.7706 17.7421   1
   1   1  17 44.6995 19.1040   1
  -1  -2  18-3.43644 18.7472   1
  -1  -2  17-10.3140 19.6058   1
  -1  -2  16 43.1660 18.0700   1
  -1  -2  15 99.2697 19.7781   1
  -1  -2  14 75.8065 21.0707   1
  -1  -2  13 103.850 17.6273   1
  -1  -2  12 42.5498 18.0349   1
   1   2 -12 36.0124 12.7153   3
  -1  -2  11-3.02793 16.1572   1
   1   2 -11-1.20202 10.4013   3
  -1  -2  10 284.647 18.4995   1
   1   2 -10 247.837 12.8793   0
  -1  -2   9 169.283 15.5984   1
   1   2  -9 179.713 10.4384   0
  -1  -2   9 190.490 10.0206   2
  -1  -2   8 289.272 11.0795   2
   1   2  -8 302.773 12.1089   0
  -1  -2   8 325.747 15.6361   1
   1   2  -8 332.257 11.1802   6
   1   2  -7 88.4922 8.56424   6
   1   2  -7 80.0123 7.59186   0
  -1  -2   7 79.4894 11.6748   1
  -1  -2   7 74.5172 8.15091   2
   1   2  -6 7.67189 5.95717   0
   1   2  -6 9.36982 7.55581   6
  -1  -2   6 5.12034 11.6450   1
  -1  -2   6 12.4405 7.13464   2
  -1  -2   5 322.600 10.8751   2
  -1  -2   5 313.977 13.4064   1
   1   2  -5 360.568 10.7563   6
   1   2  -5 343.770 8.87332   0
  -1  -2   4 386.224 12.8817   1
  -1  -2   4 366.294 11.4737   2
   1   2  -4 380.126 10.8876   6
  -1  -2   3 1766.97 20.1275   2
  -1  -2   3 1821.46 20.8116   1
   1   2  -3 1834.59 19.4626   6
  -1  -2   2 331.986 10.3208   1
   1   2  -2 344.144 10.5318   6
  -1  -2   1 8.36356 8.39512   1
   1   2  -1 6.81941 8.78489   6
  -1  -2   0 68.1276 8.84968   3
  -1  -2   0 75.7026 5.35008   5
   1   2   0 69.5242 10.2094   6
   1   2   0 77.5996 5.23935   0
   1   2   1 474.142 12.6934   6
  -1  -2  -1 462.112 12.9131   3
   1   2   1 499.527 10.4052   0
  -1  -2  -2 1610.13 16.6208   4
  -1  -2  -2 1690.27 21.6676   3
   1   2   2 1681.84 18.7647   1
   1   2   2 1719.21 19.8738   0
   1   2   3 1546.43 20.3419   1
   1   2   3 1553.08 20.9648   0
  -1  -2  -3 1541.05 21.9030   3
  -1  -2  -3 1545.30 15.5390   4
   1   2   4 60.7872 9.93207   1
  -1  -2  -4 74.5087 10.8563   3
   1   2   4 54.3545 9.86013   0
   1   2   5 179.795 11.6702   1
   1   2   5 175.373 11.6782   0
  -1  -2  -5 174.899 12.4648   3
   1   2   6 127.611 10.7148   0
   1   2   6 132.920 12.9232   1
  -1  -2  -6 131.780 11.8463   3
  -1  -2  -7-0.16293 10.6440   3
   1   2   7 9.98169 11.3333   1
  -1  -2  -8 18.7500 10.2629   3
   1   2   8 27.4036 12.6020   1
  -1  -2  -9 72.4265 12.2731   3
   1   2   9 103.243 14.8740   1
   1   2  10 41.6771 14.1236   1
  -1  -2 -10 42.5456 13.0367   3
  -1  -2 -11 857.549 25.9051   3
   1   2  11 818.401 26.9586   1
   1   2  12 90.0537 18.8443   1
  -1  -2 -12 94.8835 14.6358   3
   1   2  13 10.3003 17.5980   1
  -1  -2 -13 25.9352 12.4295   3
   1   2  14 29.8906 19.3397   1
  -1  -2 -14 90.0168 12.5221   3
  -1  -2 -15 64.2912 13.5811   3
   1   2  15-1.69868 15.0726   1
   1   2  16 1.23592 18.3278   1
   1   2  17-1.87774 23.1851   1
  -1  -3  17 21.9106 18.8128   1
  -1  -3  16 52.7005 22.0619   1
  -1  -3  15 52.2470 18.6346   1
  -1  -3  14 10.9671 16.2493   1
  -1  -3  13 183.627 19.7816   1
   1   3 -13 224.110 17.0904   3
  -1  -3  12 360.858 22.4397   1
  -1  -3  11 82.8455 17.6118   1
  -1  -3  10 148.261 17.1477   1
   1   3  -9 505.776 14.0004   0
  -1  -3   9 484.045 21.3922   1
   1   3  -9 539.980 15.4714   6
   1   3  -8 852.632 18.2936   6
  -1  -3   8 805.578 22.8462   1
   1   3  -8 829.837 15.6742   0
  -1  -3   7 182.709 14.8761   1
   1   3  -7 167.851 11.6712   6
   1   3  -7 179.691 8.06175   0
   1   3  -6 942.179 18.5986   6
   1   3  -6 946.719 12.7740   0
  -1  -3   6 913.987 21.0774   1
  -1  -3   5 471.664 16.6417   1
   1   3  -5 478.337 7.81081   0
   1   3  -5 495.537 15.1140   6
  -1  -3   4 244.295 13.3177   1
   1   3  -4 226.846 11.8160   6
   1   3  -4 206.024 3.89408   0
   1   3  -3 845.936 18.1084   6
  -1  -3   3 802.477 18.2737   1
  -1  -3   2 46.0876 8.73324   1
   1   3  -2 43.3103 10.8171   6
   1   3  -1 369.785 6.39024   0
   1   3  -1 373.504 12.5808   6
  -1  -3   0 38.6591 4.43983   5
   1   3   0 44.1254 8.17101   6
   1   3   0 43.1560 4.88460   0
   1   3   1 35.7274 6.08000   0
  -1  -3  -1 19.8328 8.30869   3
   1   3   1 28.8348 9.91492   6
  -1  -3  -2 499.279 14.6089   3
   1   3   2 501.356 14.0122   6
   1   3   2 549.048 13.2416   0
   1   3   3 44.1181 10.3991   1
  -1  -3  -3 52.7380 6.06939   4
   1   3   3 41.5416 6.98571   0
   1   3   3 45.0952 8.85050   6
  -1  -3  -3 40.5468 10.9907   3
  -1  -3  -4 856.881 19.5294   3
  -1  -3  -4 817.934 17.8632   0
  -1  -3  -4 837.758 13.5180   4
   1   3   4 846.176 18.3770   6
   1   3   4 834.350 18.5319   1
   1   3   4 899.424 19.6545   0
   1   3   5 36.7785 9.33341   6
  -1  -3  -5 43.0129 5.35034   4
   1   3   5 46.5791 10.8041   1
  -1  -3  -5 40.2248 9.95598   0
  -1  -3  -5 43.9359 10.9278   3
   1   3   5 47.9791 9.82342   0
   1   3   6 593.188 16.1704   6
  -1  -3  -6 632.328 19.6241   3
   1   3   6 614.668 18.6787   1
  -1  -3  -7 378.783 17.8610   3
   1   3   7 378.560 14.2028   6
   1   3   7 378.366 17.5552   1
   1   3   8 1.26256 8.60015   6
   1   3   8 9.30719 12.3109   1
  -1  -3  -8 2.69060 10.9018   3
   1   3   9 306.122 18.0293   1
  -1  -3  -9 368.480 18.9947   3
   1   3  10 8.60742 16.5140   1
  -1  -3 -10 6.13776 13.0617   3
   1   3  11 19.9593 15.1430   1
  -1  -3 -11 23.4161 14.4214   3
  -1  -3 -12 5.85259 13.7827   3
   1   3  12-12.8911 15.7859   1
  -1  -3 -13 79.5147 15.4749   3
   1   3  13 52.9313 16.6151   1
   1   3  14 36.8814 17.8109   1
  -1  -3 -14 111.300 12.8441   3
  -1  -3 -15 9.78869 15.7282   3
   1   3  15 0.23401 22.3906   1
   1   3  16 52.6841 16.4238   1
  -1  -4  17 20.0513 24.1781   1
  -1  -4  16-5.26090 19.8682   1
  -1  -4  15-3.50351 17.0579   1
  -1  -4  14 21.3704 18.6615   1
  -1  -4  13 38.9394 20.4870   1
  -1  -4  12 56.6662 16.7069   1
  -1  -4  11-8.22746 15.2312   1
  -1  -4  10 18.7476 15.6046   1
  -1  -4   9 365.521 19.7722   1
   1   4  -9 368.721 16.3544   6
  -1  -4   8 36.4775 13.6751   1
   1   4  -8 42.4437 11.5008   6
   1   4  -7 79.1322 11.5069   6
  -1  -4   7 57.0969 13.4412   1
   1   4  -6-13.1225 11.0419   6
  -1  -4   6 4.62154 11.5786   1
   1   4  -5 295.645 14.3347   6
  -1  -4   5 261.163 16.3114   1
   1   4  -4 188.817 13.0729   6
  -1  -4   4 200.201 14.6407   1
   1   4  -3 431.714 15.7839   6
  -1  -4   3 435.052 16.5440   1
  -1  -4   2 952.798 20.7244   1
   1   4  -2 986.871 21.6180   6
   1   4  -1 2205.73 28.9875   6
   1   4   0 554.672 17.9664   6
  -1  -4  -1 1130.00 12.4840   5
   1   4   1 1097.60 22.0150   6
  -1  -4  -2 212.639 12.9021   3
   1   4   2 214.909 12.7347   6
   1   4   3 3516.09 36.7926   6
  -1  -4  -3 3580.39 38.4466   3
   1   4   4 1085.68 22.7236   1
  -1  -4  -4 1077.12 21.5247   0
  -1  -4  -4 1108.36 23.7794   3
   1   4   4 1092.34 22.3110   6
  -1  -4  -4 1069.39 17.2823   4
   1   4   5 447.628 15.8620   6
  -1  -4  -5 467.397 16.6452   0
  -1  -4  -5 457.907 18.1927   3
   1   4   5 465.447 17.4653   1
  -1  -4  -5 432.201 11.3267   4
   1   4   6 653.403 20.2352   1
  -1  -4  -6 637.153 20.6920   3
   1   4   6 663.796 18.8879   6
   1   4   7 1072.27 23.2281   6
  -1  -4  -7 1074.43 26.3315   3
   1   4   7 1111.40 26.4351   1
   1   4   8 47.2300 13.3135   1
   1   4   8 49.9891 10.8804   6
  -1  -4  -8 57.5898 13.9458   3
   1   4   9 81.9444 17.1426   1
  -1  -4  -9 79.8984 14.0203   3
   1   4  10 9.97519 17.1554   1
  -1  -4 -10 1.01433 14.3241   3
   1   4  11 199.818 19.0919   1
  -1  -4 -11 244.104 18.4697   3
   1   4  12-13.9794 19.4598   1
  -1  -4 -12-13.4619 14.8753   3
   1   4  13 63.5014 21.5235   1
  -1  -4 -13 44.4471 14.4992   3
   1   4  14 46.6892 20.7234   1
  -1  -4 -14 53.0078 12.0387   3
   1   4  15 5.65236 23.2447   1
  -1  -4 -15 41.8505 17.8025   3
   1   4  16 37.5845 22.9962   1
  -1  -5  17 37.9908 20.3502   1
  -1  -5  16 221.836 25.8731   1
  -1  -5  15 9.29253 17.8303   1
  -1  -5  14 34.8188 20.3690   1
  -1  -5  13 209.988 22.8072   1
  -1  -5  12 14.4631 18.5277   1
  -1  -5  11 27.6199 15.9267   1
   1   5 -10 181.813 15.8466   6
  -1  -5  10 187.032 20.3338   1
  -1  -5   9 16.5286 16.2661   1
   1   5  -9 9.83882 12.5546   6
  -1  -5   8 184.087 17.3727   1
   1   5  -8 164.452 15.3748   6
  -1  -5   7-0.83395 14.2145   1
   1   5  -7-6.27711 12.8823   6
   1   5  -6-2.50322 11.8010   6
  -1  -5   6-10.1528 13.4655   1
   1   5  -5 4.79945 12.4665   6
  -1  -5   5 4.86068 13.5441   1
  -1  -5   4 0.47071 13.1163   1
   1   5  -4 4.35488 12.5326   6
  -1  -5   3 519.431 19.4522   1
   1   5  -3 524.951 19.7135   6
   1   5  -2 62.1897 14.4421   6
   1   5  -1 499.271 18.9932   6
   1   5   0 1.22298 12.3496   6
   1   5   1 0.15783 13.1496   6
   1   5   2 4.19597 11.0914   6
   1   5   3 184.593 13.9165   6
  -1  -5  -3 198.171 14.2915   3
  -1  -5  -4 98.8904 12.9102   3
   1   5   4 90.6651 14.0178   1
   1   5   4 122.554 13.8005   6
  -1  -5  -5 32.4569 12.3181   3
  -1  -5  -5 50.5724 7.39989   4
   1   5   5 37.3243 11.6705   6
   1   5   5 40.5127 12.8534   1
  -1  -5  -6 153.194 15.9075   3
   1   5   6 143.642 17.1869   1
   1   5   6 171.747 14.7957   6
   1   5   7-0.66620 14.2981   1
   1   5   7 8.32248 11.6043   6
  -1  -5  -7 4.90489 12.6349   3
  -1  -5  -8 6.23167 14.2784   3
   1   5   8 6.92587 15.8887   1
   1   5   9 110.935 17.1318   1
  -1  -5  -9 106.047 14.8524   3
   1   5  10 116.865 17.6269   1
  -1  -5 -10 69.8754 14.3634   3
   1   5  11 91.1025 19.2114   1
  -1  -5 -11 134.801 17.7349   3
  -1  -5 -12 19.6386 12.6870   3
   1   5  12-14.1215 19.8527   1
   1   5  13 85.0096 19.3355   1
  -1  -5 -13 86.7555 17.1659   3
   1   5  14-13.8290 16.5880   1
  -1  -5 -14 23.5947 14.4153   3
  -1  -5 -15 18.8239 15.9813   3
   1   5  15-12.0867 18.7708   1
  -1  -6  16 11.9911 18.0698   1
  -1  -6  15 13.5298 23.3115   1
  -1  -6  14 23.4825 17.0586   1
  -1  -6  13 25.8006 16.9511   1
  -1  -6  12 9.05426 16.8362   1
  -1  -6  11 17.8480 19.5564   1
   1   6 -10 338.653 20.0534   6
  -1  -6  10 347.329 24.3215   1
   1   6  -9-6.68192 15.4187   6
  -1  -6   9-5.40673 18.7435   1
   1   6  -8 37.6471 15.7163   6
  -1  -6   8 46.9820 16.2048   1
  -1  -6   7 12.7800 15.3178   1
   1   6  -7 17.2914 14.0014   6
  -1  -6   6 532.975 23.1744   1
   1   6  -6 548.820 21.9124   6
   1   6  -5 291.137 19.0151   6
  -1  -6   5 268.027 18.4145   1
  -1  -6   4 82.6984 15.7256   1
   1   6  -4 80.8516 14.9152   6
   1   6  -3 435.620 20.4119   6
   1   6  -2 1481.74 30.6775   6
   1   6  -1 256.547 17.5928   6
   1   6   0 15.1713 14.1038   6
   1   6   1 503.391 20.6703   6
   1   6   2 317.180 18.0097   6
   1   6   3 13.9217 13.7505   6
   1   6   4 14.8971 12.5755   6
  -1  -6  -5 25.0620 13.3049   3
   1   6   5 10.0149 14.6065   1
   1   6   5 5.89783 12.9415   6
   1   6   6-2.66657 16.4188   1
  -1  -6  -6-11.9359 13.7916   3
   1   6   6-6.47353 12.3518   6
  -1  -6  -7 31.9204 15.4524   3
   1   6   7 22.4860 16.6989   1
   1   6   7 31.7860 13.5589   6
  -1  -6  -8 57.2915 16.2646   3
   1   6   8 57.2116 17.7445   1
  -1  -6  -9 27.9113 10.8920   3
   1   6   9 1.55734 18.4255   1
   1   6  10 46.9275 20.7591   1
  -1  -6 -10 59.0457 15.5574   3
   1   6  11-5.79728 19.2480   1
  -1  -6 -11 2.68369 15.2235   3
   1   6  12-0.39490 19.3748   1
  -1  -6 -12 35.0094 13.7693   3
   1   6  13 65.8544 22.2299   1
  -1  -6 -13 68.1591 17.1107   3
   1   6  14-17.5306 17.4783   1
  -1  -6 -14-8.43247 18.7474   3
  -1  -7  15 1.13718 23.0583   1
  -1  -7  14 4.25311 23.3291   1
  -1  -7  13 13.8090 22.2788   1
  -1  -7  12 1.92258 19.8720   1
  -1  -7  11 24.9132 20.7990   1
   1   7 -10 108.946 18.6438   6
  -1  -7  10 86.3800 21.1158   1
   1   7  -9 98.0247 17.6075   6
  -1  -7   9 71.0393 21.8135   1
  -1  -7   8 29.4378 17.6942   1
   1   7  -8 19.3109 15.0976   6
   1   7  -7 1.24730 17.4443   6
  -1  -7   7-2.61555 16.8385   1
   1   7  -6 486.889 22.9760   6
  -1  -7   6 498.169 25.6620   1
   1   7  -5 101.747 17.1929   6
  -1  -7   5 118.121 19.1053   1
   1   7  -4 430.994 22.2163   6
   1   7  -3 39.2025 15.5730   6
   1   7  -2-7.93553 16.2651   6
   1   7  -1 8.78962 15.3006   6
   1   7   0 267.849 19.1877   6
   1   7   1 95.1933 16.1729   6
   1   7   2 191.883 19.0533   6
   1   7   3 246.875 18.3880   6
   1   7   4 1.10306 15.8177   6
   1   7   5 154.435 17.6042   6
   1   7   5 170.291 18.8620   1
   1   7   6 321.528 21.1531   6
   1   7   6 341.866 22.5152   1
  -1  -7  -7 2.35388 13.2034   3
   1   7   7 29.1195 13.7213   6
   1   7   7 3.35957 18.3438   1
   1   7   8 261.020 20.4433   1
  -1  -7  -8 245.472 20.2123   3
  -1  -7  -9 12.8808 14.1615   3
   1   7   9 3.11465 18.3532   1
   1   7  10 27.3036 19.2384   1
  -1  -7 -10-3.14979 16.1843   3
   1   7  11-5.06642 16.1539   1
  -1  -7 -11-0.66499 15.8026   3
   1   7  12 47.1852 22.3994   1
  -1  -7 -12 50.4794 17.7063   3
   1   7  13 19.1532 21.3252   1
  -1  -7 -13 30.4222 15.4418   3
  -1  -7 -14-4.98793 20.2380   3
  -1  -8  14 3.36772 22.8723   1
  -1  -8  13 32.6321 20.5506   1
  -1  -8  12-1.59242 22.2176   1
  -1  -8  11 214.318 22.4454   1
  -1  -8  10 14.2337 19.5920   1
   1   8 -10 4.90819 16.7450   6
   1   8  -9 19.5006 17.4347   6
  -1  -8   9 10.3797 16.9507   1
  -1  -8   8 98.7606 22.5380   1
   1   8  -8 98.2481 20.9210   6
   1   8  -7 573.575 27.1213   6
  -1  -8   7 528.793 29.0278   1
   1   8  -6-5.42464 18.3351   6
  -1  -8   6 11.2314 18.6397   1
   1   8  -5 465.072 26.2992   6
   1   8  -4 284.266 22.4926   6
   1   8  -3 3.85539 18.6669   6
   1   8  -2 132.042 19.2192   6
   1   8  -1 369.549 22.9746   6
   1   8   0 151.844 20.3695   6
   1   8   1 184.786 21.5248   6
   1   8   2 69.6625 17.1949   6
   1   8   3 114.478 18.5176   6
   1   8   4 15.0882 15.4376   6
   1   8   5 72.7709 17.5639   1
   1   8   5 73.5380 17.9425   6
   1   8   6 91.1503 20.3271   1
   1   8   6 130.262 18.1320   6
   1   8   7-18.0856 17.3064   1
   1   8   8 14.0936 20.4290   1
   1   8   9 7.01258 21.1957   1
   1   8  10 95.7715 23.6579   1
  -1  -8 -11 24.1467 15.1544   3
   1   8  11 2.10129 19.1521   1
  -1  -8 -12 20.0861 20.2728   3
   1   8  12 20.5242 22.9777   1
  -1  -9  12 6.87624 25.6625   1
  -1  -9  11 1.53740 18.6316   1
  -1  -9  10-1.08503 17.0764   1
   1   9 -10 2.66401 19.6911   6
  -1  -9   9 21.6849 21.1453   1
   1   9  -9 28.1794 18.5148   6
   1   9  -8 17.4257 17.7860   6
  -1  -9   8-3.77682 21.2243   1
   1   9  -7 7.50918 20.7676   6
   1   9  -6 20.7484 20.1053   6
   1   9  -5 20.4132 18.8954   6
   1   9  -4 19.7779 18.4366   6
   1   9  -3 31.7548 20.4464   6
   1   9  -2 103.133 21.0538   6
   1   9  -1 2.33421 15.9288   6
   1   9   0 11.6994 19.2362   6
   1   9   1 62.3527 18.6617   6
   1   9   2 48.8009 20.7076   6
   1   9   3 53.9772 19.8081   6
   1   9   4-2.04219 17.2803   6
   1   9   5-15.8414 15.9171   1
   1   9   5 11.8265 17.9493   6
   1   9   6 44.1879 19.9313   1
   1   9   6 49.3547 18.8928   6
   1   9   7 0.93554 20.8984   1
   1   9   8 11.2451 21.7699   1
   1   9   9-35.3009 22.8188   1
   1   9  10 10.8542 20.9712   1
   1  10 -10 14.4963 18.5764   6
  -1 -10  10 20.7475 22.1766   1
   1  10  -9 34.4124 16.6725   6
   1  10  -8-5.30560 19.7398   6
   1  10  -7-1.48991 17.2816   6
   1  10  -6 31.4066 21.7057   6
   1  10  -5 77.3054 18.9123   6
   1  10  -4 19.1798 17.1966   6
   1  10  -3 26.5677 17.1875   6
   1  10  -2 65.1283 21.5708   6
   1  10  -1 20.5108 21.4811   6
   1  10   0-1.16345 20.0724   6
   1  10   1 0.40708 17.2328   6
   1  10   2-11.3002 16.8513   6
   1  10   3 24.7168 17.4583   6
   1  10   4 41.5364 21.0949   6
   1  10   5 15.6112 17.7111   6
   1  10   5-12.0647 21.7824   1
   1  10   6 23.5061 21.8253   1
   1  10   6 1.12628 18.8599   6
   1  10   7-9.16198 21.1188   1
   1  10   8 5.11130 18.2574   1
   1  11  -9-2.19200 20.0516   6
   1  11  -8 52.6174 24.4671   6
   1  11  -7 64.9024 24.3816   6
   1  11  -6-1.11044 19.1174   6
   1  11  -5 7.99385 19.0826   6
   1  11  -4 12.1065 21.3353   6
   1  11  -3-9.46616 23.4776   6
   1  11  -2 13.7564 19.2059   6
   1  11  -1 32.8763 22.9053   6
   1  11   0 18.0056 19.8966   6
   1  11   1 18.2733 19.1632   6
   1  11   2-13.6112 20.1520   6
   1  11   3-6.04977 23.7254   6
   1  11   4 17.0072 19.6037   6
   1  11   4 13.0167 22.9433   1
   1  11   5 8.70922 17.6163   1
   1  11   5 18.8087 18.5184   6
  -2  12   4 1.22727 21.0951   6
  -2  12   3-22.5427 21.3197   6
  -2  12   2 8.48074 17.7187   6
  -2  12   1-0.70288 22.9684   6
  -2  12   0 23.9780 23.1286   6
  -2  12  -1 23.1331 19.7930   6
  -2  12  -2 0.07307 23.1352   6
  -2  12  -3 0.96600 23.3851   6
  -2  12  -4 2.11668 24.2245   6
  -2  11   7 12.6467 22.3389   1
  -2  11   6-13.6511 20.0536   1
  -2  11   5-1.44122 23.7192   1
  -2  11   5 27.2275 20.7680   6
  -2  11   4-12.1359 17.3921   6
  -2  11   3-7.24109 20.2508   6
  -2  11   2-0.06090 22.1901   6
  -2  11   1-1.66576 24.0454   6
  -2  11   0 5.38304 22.6864   6
  -2  11  -1 8.39771 21.1769   6
  -2  11  -2 20.4196 22.4623   6
  -2  11  -3 2.63054 20.9906   6
  -2  11  -4 22.8646 23.6112   6
  -2  11  -5 0.95936 21.4966   6
  -2  11  -6 17.7786 21.3616   6
  -2  11  -7 4.04622 22.2873   6
  -2  11  -8 26.1883 24.7754   6
  -2  11  -9 28.8385 22.0627   6
  -2  10  10 51.6587 24.5997   1
  -2  10   9 10.0433 19.4873   1
  -2  10   8-1.99938 22.9247   1
  -2  10   7 89.1861 23.6408   1
  -2  10   6 135.351 20.1374   1
  -2  10   5 4.59371 16.3917   6
  -2  10   4 12.4923 19.2880   6
  -2  10   3 51.7592 19.1417   6
  -2  10   2 1.86195 17.8629   6
  -2  10   1-3.28647 19.8339   6
  -2  10   0 39.7912 22.3361   6
  -2  10  -1 112.869 20.7220   6
  -2  10  -2 10.5200 21.2274   6
  -2  10  -3 43.9298 21.6732   6
  -2  10  -4 33.7178 19.8041   6
  -2  10  -5 16.5724 18.3270   6
  -2  10  -6-7.17685 20.4782   6
  -2  10  -7-5.46873 20.6839   6
  -2  10  -8 29.4058 19.5337   6
  -2  10  -9 41.4846 23.7225   6
   2 -10  10 6.44853 25.1951   1
  -2  10 -10 2.42785 18.4776   6
  -2  10 -11 20.1056 22.3248   6
  -2   9  12 39.3605 26.5584   1
  -2   9  11 2.92793 18.3438   1
  -2   9  10-9.01256 20.6211   1
  -2   9   9 15.4856 21.5309   1
  -2   9   8 12.0075 19.2580   1
  -2   9   7 19.9167 17.4666   1
  -2   9   6 12.7217 17.9859   1
  -2   9   5 19.0428 17.3995   6
  -2   9   4 86.8454 18.9459   6
  -2   9   3 84.0528 18.5459   6
  -2   9   2 52.2685 18.3770   6
  -2   9   1 44.3359 20.8930   6
  -2   9   0 170.713 20.6523   6
  -2   9  -1 363.606 25.3147   6
  -2   9  -2 39.8631 20.6945   6
  -2   9  -3 77.3683 20.7117   6
  -2   9  -4 53.4205 21.6994   6
  -2   9  -5 29.8222 19.6561   6
  -2   9  -6 11.6219 18.8414   6
  -2   9  -7 52.3385 17.8807   6
   2  -9   8 62.7698 20.9194   1
  -2   9  -8 0.23718 19.9482   6
   2  -9   9 54.1739 23.7730   1
  -2   9  -9 33.9644 20.2838   6
  -2   9 -10-20.6077 16.3160   6
   2  -9  10 29.1244 22.2275   1
  -2   9 -11-17.3689 16.0472   6
   2  -9  11 22.3552 17.8102   1
   2  -9  12-22.8123 23.9283   1
  -2   8  13 21.8336 23.9713   1
  -2   8  12 28.5557 18.1252   1
  -2   8  11 38.5964 23.1304   1
  -2   8  10 51.2343 21.6764   1
  -2   8   9 39.1504 17.7494   1
  -2   8   8 140.776 19.8816   1
  -2   8   7 26.1656 19.0161   1
  -2   8   6 255.173 17.7302   6
  -2   8   6 251.910 22.3855   1
  -2   8   5-0.64295 15.9672   6
  -2   8   4-3.06180 15.8331   6
  -2   8   3 89.7765 17.7925   6
  -2   8   2 277.783 21.4337   6
  -2   8   1 33.9884 15.5437   6
  -2   8   0 188.827 20.2871   6
  -2   8  -1 177.212 21.4824   6
  -2   8  -2 40.1704 19.9488   6
  -2   8  -3 88.6553 20.9873   6
  -2   8  -4 23.6931 18.6340   6
  -2   8  -5 20.5938 20.2132   6
   2  -8   6 38.0681 19.9416   1
  -2   8  -6 5.62535 18.0331   6
   2  -8   7 4.33828 19.2387   1
  -2   8  -7 18.3811 18.5027   6
   2  -8   8-5.27194 16.7543   1
  -2   8  -8 19.3223 16.2469   6
   2  -8   9-16.3440 20.6847   1
  -2   8  -9 1.54600 15.3369   6
  -2   8 -10 54.4403 17.0902   6
   2  -8  10 66.7445 22.6908   1
   2  -8  11 36.1919 17.7661   1
  -2   8 -11 19.0623 15.6183   6
   2  -8  12-14.9253 22.0902   1
   2  -8  13 20.3025 24.0689   1
  -2   7  14-2.72377 22.2356   1
  -2   7  13 8.03459 22.8924   1
  -2   7  12-1.62285 17.7515   1
  -2   7  11 22.9086 14.3609   2
  -2   7  11 10.0973 20.5502   1
  -2   7  10-5.26120 17.7618   1
  -2   7  10 18.9235 15.3317   2
  -2   7   9 20.7982 17.1023   1
  -2   7   8-9.60702 18.1533   1
  -2   7   7 4.29776 16.6246   1
  -2   7   6 12.2380 17.0557   1
  -2   7   6 29.0802 13.3624   6
  -2   7   5 27.4962 12.7905   6
  -2   7   5 6.44463 15.8422   1
  -2   7   4 205.330 15.6875   6
  -2   7   3 12.9146 13.5800   6
  -2   7   2 4.65914 14.6163   6
  -2   7   1 2.43395 13.8845   6
  -2   7   0 243.012 18.1199   6
  -2   7  -1 117.158 16.6172   6
  -2   7  -2 52.3278 17.2275   6
  -2   7  -3 142.847 19.5999   6
  -2   7  -4 31.9218 16.2328   6
  -2   7  -5 32.6653 17.1462   6
   2  -7   5 43.7219 15.7342   1
  -2   7  -6 13.7356 16.7182   6
   2  -7   6-3.55318 17.6429   1
   2  -7   7 7.04938 17.8345   1
  -2   7  -7 9.51455 18.3005   6
   2  -7   8 84.7225 20.1291   1
  -2   7  -8 62.7307 19.0678   6
  -2   7  -9 30.6904 18.0230   6
   2  -7   9 9.33801 18.3334   1
   2  -7  10-7.04325 19.7483   1
  -2   7 -10-2.22416 18.4278   6
   2  -7  11 7.13738 19.1617   1
  -2   7 -11 10.4595 17.2296   6
   2  -7  12 21.2659 20.2646   1
   2  -7  13 12.9334 23.8125   1
   2  -7  14 19.4396 25.7602   1
  -2   6  15 65.4945 25.6132   1
  -2   6  14-1.17101 23.2535   1
  -2   6  13 10.6090 19.6152   1
  -2   6  12 47.6130 17.9088   1
  -2   6  11 54.0873 20.8994   1
  -2   6  11 65.4259 15.6827   2
  -2   6  10 21.2728 19.4411   1
  -2   6  10 27.1360 14.4083   2
  -2   6   9 15.3780 13.4271   2
  -2   6   9 16.8661 18.2694   1
  -2   6   8 8.03911 16.1912   1
  -2   6   7 9.75375 16.6359   1
  -2   6   6-5.45716 14.6505   1
  -2   6   6-1.31960 10.3863   6
  -2   6   5 5.18659 13.4854   1
  -2   6   5-1.99847 10.7299   6
  -2   6   4-0.26570 10.6980   6
  -2   6   3 343.425 17.2142   6
  -2   6   2 351.422 17.5488   6
  -2   6   1 66.7403 13.9536   6
  -2   6   0 251.574 17.2360   6
  -2   6  -1 566.736 21.9365   6
  -2   6  -2 137.951 16.0242   6
  -2   6  -3 118.737 16.1522   6
  -2   6  -4 275.345 18.8215   6
   2  -6   4 227.518 16.4003   1
  -2   6  -5 83.0122 16.2285   6
   2  -6   5 74.8569 15.3906   1
  -2   6  -6 15.7872 15.6419   6
   2  -6   6 1.92169 14.4895   1
  -2   6  -7 210.050 19.7707   6
   2  -6   7 213.614 19.4963   1
   2  -6   8 201.405 20.5688   1
  -2   6  -8 174.820 19.2083   6
  -2   6  -9-0.48710 16.3107   6
   2  -6   9 6.73158 17.5369   1
  -2   6 -10 66.3520 15.5104   6
   2  -6  10 97.0936 20.9989   1
  -2   6 -11 71.1626 18.0174   6
   2  -6  11 60.5785 17.2039   1
   2  -6  12 73.2214 17.9094   1
   2  -6  13 11.0480 15.6446   1
   2  -6  14 18.8818 20.1283   1
  -2   6 -14 102.704 14.7761   3
   2  -6  15-3.33156 15.8700   1
  -2   6 -15 49.9502 17.0533   3
  -2   5  16-13.8552 24.2700   1
  -2   5  15 28.6064 22.0629   1
  -2   5  14-14.7476 18.2447   1
  -2   5  13 44.4542 21.3016   1
  -2   5  12 97.4685 21.2970   1
  -2   5  11 8.38170 13.2217   2
  -2   5  11 9.82202 16.3154   1
  -2   5  10 5.76573 11.9218   2
  -2   5  10 4.83886 16.5772   1
  -2   5   9 481.869 19.8407   2
   2  -5  -9 471.441 17.5097   3
  -2   5   9 499.527 23.5241   1
  -2   5   8 30.5135 14.6803   1
  -2   5   8 45.1038 14.0793   2
  -2   5   7 178.149 16.3932   1
  -2   5   6 144.546 10.7355   6
  -2   5   6 112.144 14.6253   1
  -2   5   5 368.259 14.0598   6
  -2   5   5 347.976 17.6971   1
  -2   5   4 57.4474 11.0857   6
  -2   5   3 941.043 20.4553   6
  -2   5   2 2390.10 31.1642   6
  -2   5   1 62.2788 14.2104   6
  -2   5   0 2256.73 18.1801   5
  -2   5   0 2278.38 32.6550   6
  -2   5  -1 1053.34 24.5316   6
  -2   5  -2 179.059 14.6865   6
   2  -5   3 14.0729 11.7241   1
  -2   5  -3 20.8811 11.8946   6
   2  -5   4 268.219 15.3389   1
  -2   5  -4 277.843 16.4631   6
  -2   5  -5 65.3774 13.6482   6
   2  -5   5 61.4683 13.4812   1
   2  -5   6 30.1676 12.6378   1
  -2   5  -6 14.8721 13.3246   6
  -2   5  -7 25.1914 14.9532   6
   2  -5   7 20.1414 14.6241   1
   2  -5   8 2.63021 12.5163   1
  -2   5  -8-3.22365 13.6018   6
   2  -5   9 56.2944 15.9436   1
  -2   5  -9 50.3720 16.1307   6
   2  -5  10 1.50452 14.3046   1
  -2   5 -10 22.8396 14.5306   6
   2  -5  11 47.2356 17.1964   1
   2  -5  12 168.663 19.9688   1
  -2   5 -12 198.825 18.9976   3
  -2   5 -13 43.0603 15.9600   3
   2  -5  13-4.10213 17.3429   1
  -2   5 -14 73.0642 15.5659   3
   2  -5  14 21.0187 15.9465   1
  -2   5 -15 96.3219 15.1961   3
   2  -5  15 86.0453 21.0036   1
  -2   5 -16 48.5216 16.1330   3
   2  -5  16 9.71874 19.3768   1
  -2   4  17 11.2369 23.3008   1
  -2   4  16 54.0597 20.6097   1
  -2   4  15-5.21845 21.3148   1
  -2   4  14-14.0526 19.9366   1
  -2   4  13 195.921 22.6495   1
  -2   4  12 22.9853 20.2615   1
  -2   4  11-16.2680 19.0388   1
  -2   4  11 2.47836 12.4235   2
  -2   4  10 38.9797 15.5160   1
  -2   4  10 45.8891 12.4510   2
   2  -4  -9 94.3804 10.1214   3
  -2   4   9 108.966 16.1547   1
  -2   4   9 86.0171 12.8811   2
  -2   4   8 116.422 12.4938   2
   2  -4  -8 107.851 9.67715   3
  -2   4   8 113.078 15.5244   1
  -2   4   7 19.2570 7.11445   6
  -2   4   7 38.2879 11.9505   2
  -2   4   7 30.0199 12.6980   1
   2  -4  -7 17.6740 7.90244   3
  -2   4   6 110.266 9.04699   6
  -2   4   6 85.3889 13.2333   1
  -2   4   5 266.113 15.3053   1
  -2   4   5 267.893 11.5496   6
  -2   4   4 1160.36 22.1748   1
  -2   4   4 1172.05 19.3650   6
  -2   4   3 14.5695 9.54313   6
  -2   4   2 468.077 14.7339   6
  -2   4   1 379.239 15.1595   6
  -2   4   1 337.816 7.95949   5
  -2   4   0 23.2690 11.6269   6
  -2   4  -1 982.460 21.0998   6
  -2   4  -2 801.544 20.4456   6
   2  -4   2 828.161 18.4914   1
  -2   4  -3 44.0481 13.6650   6
   2  -4   3 34.6932 11.3635   1
  -2   4  -4 190.649 15.3372   6
   2  -4   4 184.442 13.6307   1
  -2   4  -5 110.942 13.3480   6
   2  -4   5 121.023 12.4376   1
   2  -4   6 358.349 16.1798   1
  -2   4  -6 324.751 17.0200   6
   2  -4   7-1.89390 10.9334   1
  -2   4  -7-1.98473 13.0068   6
   2  -4   8 10.7112 8.27319   0
  -2   4  -8 25.2815 11.4039   6
   2  -4   8 1.89548 13.7071   1
  -2   4  -9 44.1928 13.9374   6
   2  -4   9 40.3977 15.4599   1
  -2   4 -10 8.85014 12.2764   6
   2  -4  10 8.88022 13.8942   1
  -2   4 -11 60.2515 15.7272   3
   2  -4  11 55.7001 16.0817   1
  -2   4 -12 24.6755 15.1189   3
   2  -4  12 7.36702 16.4014   1
  -2   4 -13 85.2821 16.0547   3
   2  -4  13 45.6315 18.8248   1
  -2   4 -14 39.0886 15.5386   3
   2  -4  14 17.4955 16.0995   1
   2  -4  15 9.48347 18.4448   1
  -2   4 -15 47.4137 17.4277   3
  -2   4 -16-13.5112 16.3287   3
   2  -4  16-8.47567 22.1796   1
  -2   3  17 178.107 18.6973   1
  -2   3  16-0.73159 20.6192   1
  -2   3  15-5.25440 19.3715   1
  -2   3  14 1.17644 19.0081   1
  -2   3  13 128.072 21.0024   1
  -2   3  12 173.279 20.8248   1
  -2   3  11 91.0237 11.6362   2
  -2   3  11 62.9095 16.4782   1
  -2   3  10 32.2580 9.92994   2
   2  -3 -10 35.4435 8.88375   3
  -2   3  10 42.1186 16.1957   1
  -2   3   9-3.38420 13.8043   1
  -2   3   9 15.2493 10.6576   2
   2  -3  -9 20.8144 7.54680   3
  -2   3   8 99.6453 11.8370   2
   2  -3  -8 102.549 9.13448   3
  -2   3   8 98.6465 14.5430   1
  -2   3   7 788.511 11.2934   6
   2  -3  -7 833.300 16.0703   3
  -2   3   7 803.389 19.4546   2
  -2   3   7 801.210 21.2942   1
  -2   3   6-2.31785 5.25611   6
   2  -3  -6 2.64460 6.27428   3
  -2   3   6 6.86804 10.6255   2
  -2   3   6-4.48529 11.2405   1
  -2   3   5 1173.53 21.4209   2
  -2   3   5 1162.80 21.7808   1
  -2   3   5 1153.83 15.4564   6
  -2   3   4 368.897 10.8035   6
  -2   3   4 398.581 14.3009   1
  -2   3   3 0.68279 7.56526   6
  -2   3   3 1.36248 8.59712   1
  -2   3   2 15.4237 8.03467   6
  -2   3   1 511.826 14.0552   6
  -2   3   1 512.759 9.97028   5
  -2   3   0 1576.57 22.2069   6
  -2   3  -1 544.784 15.4431   6
  -2   3  -2 703.311 17.9192   6
   2  -3   2 719.113 15.3934   1
  -2   3  -3 2.35195 11.6845   6
   2  -3   3 2.06535 8.27467   1
   2  -3   4 672.577 16.2192   1
  -2   3  -4 690.213 19.8854   6
  -2   3  -5 107.496 12.6503   6
   2  -3   5 101.348 11.3541   1
   2  -3   6 21.1575 10.4059   1
  -2   3  -6 11.7466 9.90992   6
   2  -3   7 289.227 14.6303   1
  -2   3  -7 304.615 15.7758   6
   2  -3   7 267.612 13.7837   0
   2  -3   8 222.141 14.7001   1
  -2   3  -8 200.657 13.8121   6
   2  -3   8 182.076 13.3858   0
  -2   3  -9 120.567 13.7082   6
   2  -3   9 102.232 15.3355   1
  -2   3  -9 133.069 15.7626   3
  -2   3 -10 154.113 15.2456   6
   2  -3  10 162.044 17.8255   1
  -2   3 -10 180.530 17.4672   3
   2  -3  11 56.2112 14.0617   1
  -2   3 -11 56.3567 16.2341   3
   2  -3  12 18.3802 14.2667   1
  -2   3 -12 29.0104 17.1874   3
   2  -3  13 21.9694 14.4335   1
  -2   3 -13 17.6830 13.8252   3
   2  -3  14 79.8386 18.6992   1
  -2   3 -14 71.7716 16.5252   3
   2  -3  15 6.22803 19.2484   1
   2  -3  16 23.0129 19.7105   1
  -2   3 -16-53.4747 16.3004   3
  -2   3 -17-30.3570 19.9787   3
   2  -3  17 7.83182 16.0296   1
  -2   2  18 17.3601 20.2985   1
  -2   2  17 12.5022 21.0840   1
  -2   2  16 39.5543 21.5467   1
  -2   2  15 98.6228 22.1410   1
  -2   2  14 87.4168 21.5407   1
  -2   2  13 188.771 20.2458   1
  -2   2  12 1675.12 36.8481   1
  -2   2  11 53.7806 16.7482   1
  -2   2  11 49.4260 10.0438   2
  -2   2  10-9.24709 8.34498   2
  -2   2  10-7.59894 14.8111   1
   2  -2 -10 10.5772 7.50471   3
  -2   2   9 1291.12 28.4295   1
  -2   2   9 1318.99 23.6119   2
   2  -2  -9 1317.03 20.5513   3
  -2   2   8 3419.37 35.3679   2
   2  -2  -8 3386.92 29.0066   3
  -2   2   8 3407.13 39.7146   1
  -2   2   7 536.355 16.3496   2
   2  -2  -7 559.674 12.3096   3
  -2   2   7 520.118 18.2889   1
  -2   2   6 320.518 15.2714   1
  -2   2   6 323.533 13.4558   2
   2  -2  -6 315.642 9.02591   3
  -2   2   5 743.046 16.4989   2
   2  -2  -5 762.449 11.1841   3
  -2   2   5 754.167 17.1416   1
  -2   2   5 744.062 9.62445   6
  -2   2   4 573.564 13.8362   2
  -2   2   4 570.364 9.72037   6
  -2   2   4 580.821 14.2542   1
  -2   2   3 1750.17 17.1124   6
  -2   2   3 1722.82 21.3838   2
  -2   2   3 1776.17 19.6766   1
  -2   2   2 319.960 9.98081   1
  -2   2   2 317.706 11.2594   2
  -2   2   2 315.300 10.3547   6
  -2   2   1 1756.16 20.4812   2
  -2   2   1 1741.21 20.4520   6
  -2   2   1 1770.48 17.8611   5
  -2   2   0 14077.2 50.5752   2
  -2   2   0 14085.4 56.4073   6
   2  -2   1 601.362 10.8684   1
  -2   2  -1 555.514 14.7885   6
  -2   2  -2 520.779 14.9140   6
   2  -2   2 486.840 10.8327   1
  -2   2  -3 3231.96 31.6311   6
   2  -2   3 3256.47 25.9422   1
  -2   2  -4 794.210 18.2798   6
   2  -2   4 814.698 15.4229   1
   2  -2   5 64.1213 10.4057   1
  -2   2  -5 61.6035 11.4258   6
   2  -2   6 231.063 13.0076   1
  -2   2  -6 265.805 13.8778   6
  -2   2  -6 260.169 15.4623   3
   2  -2   7 1865.75 28.3014   1
   2  -2   7 1889.06 29.5384   0
  -2   2  -7 1867.61 29.3301   6
  -2   2  -7 1904.92 31.5662   3
  -2   2  -8 2.73937 9.75884   6
   2  -2   8 7.77447 11.5921   1
  -2   2  -8 2.13799 11.6259   3
   2  -2   9 77.5491 13.0904   1
  -2   2  -9 77.4293 15.2182   3
  -2   2  -9 67.1801 12.0606   6
   2  -2  10 7.31446 13.8645   1
  -2   2 -10-2.22817 12.4192   3
  -2   2 -11 152.382 18.9701   3
   2  -2  11 173.209 17.7463   1
   2  -2  12 37.3664 14.3289   1
  -2   2 -12 26.6905 15.9988   3
   2  -2  13 6.30723 15.4746   1
  -2   2 -13 27.6112 13.2279   3
   2  -2  14 32.0490 17.5422   1
  -2   2 -14 4.19683 16.2605   3
  -2   2 -15 13.3884 15.6805   3
   2  -2  15 31.8108 17.1360   1
   2  -2  16 5.21114 16.1478   1
  -2   2 -16 35.5720 15.9012   3
   2  -2  17 4.93228 15.6040   1
  -2   2 -17 133.200 15.4777   3
  -2   1  18-8.20353 20.3257   1
  -2   1  17 10.9195 22.1168   1
  -2   1  16 15.3243 20.6556   1
  -2   1  15 125.331 20.3753   1
  -2   1  14 201.713 20.5651   1
  -2   1  13 865.507 29.5574   1
  -2   1  12-3.53766 16.8847   1
  -2   1  11-5.01564 8.88779   2
  -2   1  11-1.03181 15.2736   1
  -2   1  10 2125.37 29.3353   2
   2  -1 -10 2132.51 26.5105   3
  -2   1  10 2137.40 35.6101   1
  -2   1   9 2379.04 29.7779   2
   2  -1  -9 2448.35 25.9093   3
  -2   1   9 2414.66 35.0594   1
   2  -1  -8 3458.13 27.5290   3
  -2   1   8 3423.39 33.4220   2
  -2   1   8 3328.84 37.9293   1
  -2   1   7 2661.31 28.9374   2
   2  -1  -7 2659.54 21.8838   3
  -2   1   7 2619.39 32.0698   1
  -2   1   6 127.456 10.3413   2
  -2   1   6 142.901 10.9459   1
   2  -1  -6 135.189 6.02313   3
  -2   1   5 1215.90 19.0839   2
  -2   1   5 1252.39 19.7448   1
  -2   1   4 7753.83 43.2316   2
  -2   1   4 7888.33 39.9192   1
  -2   1   3 8003.37 31.4598   6
  -2   1   3 8117.61 41.5779   2
  -2   1   3 8124.00 34.9046   1
  -2   1   2 201.016 8.34776   6
  -2   1   2 206.510 7.18605   1
  -2   1   2 193.309 10.4542   2
  -2   1   1 27.6022 7.01615   6
  -2   1   1 36.8690 8.51035   5
  -2   1   1 32.2654 8.39904   2
  -2   1   0 2618.49 20.3945   2
  -2   1   0 2583.44 23.9765   6
  -2   1  -1 186.460 6.67764   2
  -2   1  -1 172.105 9.13706   3
  -2   1  -1 176.139 10.1686   6
  -2   1  -2 2168.17 24.3319   6
   2  -1   2 2135.32 16.0370   1
  -2   1  -2 2159.52 14.9202   2
  -2   1  -2 2082.68 22.3016   3
  -2   1  -3 0.39151 9.63385   3
  -2   1  -3-0.30947 9.38188   6
   2  -1   3-0.12632 5.95126   1
   2  -1   4 5.46945 7.42148   1
  -2   1  -4 5.28664 9.40896   6
  -2   1  -4 10.1961 11.1171   3
   2  -1   5 50.0460 9.00562   1
  -2   1  -5 47.5780 11.6644   3
  -2   1  -5 41.6152 10.0510   6
  -2   1  -6 193.014 14.4714   3
  -2   1  -6 214.098 13.0672   6
   2  -1   6 208.101 12.7612   0
   2  -1   6 204.202 12.1645   1
   2  -1   7 163.201 12.1952   1
  -2   1  -7 167.861 14.4292   3
   2  -1   7 140.418 11.9731   0
   2  -1   8 145.662 13.3595   1
  -2   1  -8 149.440 14.9863   3
   2  -1   9 122.369 13.9607   1
  -2   1  -9 86.9577 14.8349   3
   2  -1  10-4.18861 13.2110   1
  -2   1 -10-0.23443 15.2440   3
  -2   1 -11 1206.10 32.4745   3
   2  -1  11 1084.62 28.4088   1
   2  -1  12-3.20227 13.1415   1
  -2   1 -12 3.52982 15.9533   3
   2  -1  13 16.5259 13.3674   1
  -2   1 -13 34.6464 13.7070   3
   2  -1  14 2.69692 16.9505   1
  -2   1 -14 22.3310 15.2274   3
   2  -1  15 7.48755 19.1831   1
  -2   1 -15 14.7402 13.2720   3
   2  -1  16 0.83433 18.5664   1
  -2   1 -16 16.4698 14.6386   3
   2  -1  17-15.4004 16.9931   1
  -2   1 -17 6.45805 16.3171   3
  -2   0  18 2.53392 18.6134   1
  -2   0  17 0.50334 22.4957   1
  -2   0  16 40.5437 17.9140   1
  -2   0  15 37.3378 21.7180   1
  -2   0  14 17.9429 16.7418   1
  -2   0  13 2.61177 17.3547   1
  -2   0  12 498.737 24.2633   1
  -2   0  11 18.8776 7.61690   2
  -2   0  11 22.0575 14.7748   1
  -2   0  10 59.9982 8.73646   2
   2   0 -10 61.0224 8.71802   3
  -2   0  10 49.4855 13.3719   1
  -2   0   9 14.9553 11.5838   1
  -2   0   9 19.5815 7.73934   2
   2   0  -9 11.9564 7.05773   3
  -2   0   8 900.111 18.0779   2
  -2   0   8 890.796 13.9279   4
   2   0  -8 884.158 15.1854   3
  -2   0   8 858.711 21.2932   1
  -2   0   7 92.5796 9.56051   2
  -2   0   7 108.372 6.74475   4
   2   0  -7 98.3440 6.84509   3
  -2   0   7 89.1936 11.3463   1
   2   0  -6 3302.78 20.4885   3
  -2   0   6 3306.05 25.0711   4
  -2   0   6 3317.24 30.4923   2
  -2   0   6 3166.19 31.3069   1
  -2   0   5 220.161 10.7927   2
  -2   0   5 220.255 8.43238   4
  -2   0   5 250.040 11.6290   1
  -2   0   4 215.811 9.95382   2
  -2   0   4 218.455 9.92924   1
  -2   0   3 1328.36 18.3829   2
  -2   0   3 1337.09 14.7175   1
  -2   0   2 3243.87 25.5239   2
  -2   0   1 571.359 11.6263   5
  -2   0   1 555.252 8.96834   3
  -2   0   1 575.454 11.2007   2
  -2   0   0 48.0724 7.56981   3
  -2   0   0 56.2298 6.58591   2
  -2   0  -1 1901.84 15.5070   2
  -2   0  -1 1861.27 20.3718   3
  -2   0  -2 0.44316 4.01052   2
   2   0   2 2.52928 4.44467   1
  -2   0  -2-0.61473 9.55909   3
  -2   0  -3 745.387 16.2780   3
   2   0   3 730.941 11.8384   1
  -2   0  -4 361.506 14.2876   3
   2   0   4 369.879 11.1345   1
   2   0   5 61.7304 8.56122   0
   2   0   5 73.6696 9.51655   1
  -2   0  -5 64.8626 12.3089   3
   2   0   6 183.732 11.3067   1
  -2   0  -6 191.610 13.9218   3
   2   0   6 167.453 13.1922   0
  -2   0  -7 311.505 16.3758   3
   2   0   7 317.572 14.5578   1
  -2   0  -8 206.634 15.4339   3
   2   0   8 190.067 13.4956   1
  -2   0  -9 59.9176 12.6050   3
   2   0   9 71.4923 13.6158   1
  -2   0 -10 136.643 16.4630   3
   2   0  10 145.356 15.3004   1
   2   0  11 9.26093 15.0923   1
  -2   0 -11 2.85048 13.7238   3
   2   0  12 361.405 21.2093   1
  -2   0 -12 342.638 20.8542   3
   2   0  13-0.86462 14.3112   1
  -2   0 -13-9.11832 13.2582   3
   2   0  14 19.4766 18.2601   1
  -2   0 -14 29.6635 14.2584   3
   2   0  15 16.3386 14.8814   1
  -2   0 -15-5.93209 13.5270   3
   2   0  16-7.38293 18.7943   1
  -2   0 -16 14.1369 18.4891   3
  -2   0 -17-16.1404 19.6025   3
  -2  -1  18 21.4573 21.5837   1
  -2  -1  17-32.3894 21.5850   1
  -2  -1  16 8.73164 20.4155   1
  -2  -1  15-1.79757 19.9524   1
  -2  -1  14 9.73097 18.6278   1
  -2  -1  13-3.93410 18.1914   1
  -2  -1  12 14.6549 14.9465   1
  -2  -1  11 5.09813 8.29762   2
  -2  -1  11-2.23391 14.9085   1
   2   1 -10 164.882 10.6986   3
  -2  -1  10 168.923 11.0199   2
   2   1 -10 167.365 13.0717   0
  -2  -1  10 137.524 14.6121   1
  -2  -1   9 45.9145 8.39193   2
   2   1  -9 48.0139 10.2327   0
  -2  -1   9 45.9040 12.3877   1
   2   1  -9 57.0665 8.24191   3
  -2  -1   9 44.8987 6.74911   4
  -2  -1   8 72.5027 8.60639   2
  -2  -1   8 64.6047 13.0431   1
  -2  -1   8 81.2979 7.59070   4
   2   1  -8 89.3870 6.45251   6
   2   1  -7 942.706 12.4965   6
  -2  -1   7 920.113 19.8829   1
  -2  -1   7 957.335 18.5882   2
  -2  -1   7 984.139 16.7362   4
  -2  -1   6 323.472 14.3845   1
   2   1  -6 315.321 8.39610   6
  -2  -1   6 320.026 10.7897   4
  -2  -1   6 326.844 12.3022   2
  -2  -1   5 340.817 12.1075   2
   2   1  -5 356.093 8.86050   6
  -2  -1   5 378.668 11.3827   4
  -2  -1   5 336.430 12.1542   1
  -2  -1   4 3.45807 7.40999   2
  -2  -1   4-0.95632 6.48142   4
   2   1  -4-2.40114 6.22753   6
  -2  -1   4-1.92341 7.79953   1
  -2  -1   3 569.964 11.4360   1
  -2  -1   3 593.622 13.1753   4
   2   1  -3 592.979 12.0936   6
  -2  -1   3 576.007 14.0149   2
  -2  -1   2 3507.78 21.2279   1
  -2  -1   2 3512.26 27.8987   2
  -2  -1   2 3460.79 27.9290   4
  -2  -1   2 3432.88 21.0958   3
  -2  -1   1 496.593 12.0128   5
  -2  -1   1 484.520 12.6670   4
  -2  -1   1 464.035 10.0496   3
  -2  -1   1 478.060 11.8598   2
  -2  -1   0 224.185 9.23952   5
  -2  -1   0 222.374 9.98117   3
  -2  -1   0 227.784 9.30080   2
  -2  -1  -1 2019.65 22.2156   3
   2   1   1 2015.63 14.9017   1
  -2  -1  -1 1998.00 18.4735   2
   2   1   2 1304.37 14.3146   1
  -2  -1  -2 1282.43 20.1696   3
  -2  -1  -3 1064.69 20.0250   3
   2   1   3 1057.99 14.8897   1
   2   1   4 755.963 18.4031   0
  -2  -1  -4 724.995 19.0197   3
   2   1   4 714.594 15.0156   1
   2   1   5 11.6276 9.60193   0
   2   1   5 13.9284 9.37739   1
  -2  -1  -5 9.75085 11.3864   3
   2   1   6 2497.29 34.6465   0
  -2  -1  -6 2442.71 34.0166   3
   2   1   6 2467.98 29.2686   1
  -2  -1  -7 1217.27 26.4358   3
   2   1   7 1110.24 22.8796   1
  -2  -1  -8 471.141 19.6229   3
   2   1   8 493.950 17.9054   1
   2   1   9 178.261 14.9005   1
  -2  -1  -9 176.700 16.5362   3
  -2  -1 -10 29.0070 14.7355   3
   2   1  10 26.4198 14.4300   1
  -2  -1 -11 440.849 21.8707   3
   2   1  11 461.193 22.7706   1
  -2  -1 -12 26.3748 13.6331   3
   2   1  12 65.3324 14.7215   1
   2   1  13 27.9492 15.6961   1
  -2  -1 -13 36.6078 12.6090   3
   2   1  14 27.6793 16.9229   1
  -2  -1 -14 16.5973 13.5821   3
   2   1  15 24.6233 17.9323   1
   2   1  16-12.5863 17.3246   1
  -2  -1 -16 34.0771 15.6595   3
  -2  -1 -17-45.6811 21.6992   3
  -2  -2  18 48.6728 21.1615   1
  -2  -2  17 48.8370 19.3292   1
  -2  -2  16 151.891 21.5363   1
  -2  -2  15 55.8212 20.3866   1
  -2  -2  14 36.5085 16.4383   1
  -2  -2  13 463.167 24.8084   1
  -2  -2  12 277.011 21.1991   1
  -2  -2  11 60.1639 9.88808   2
  -2  -2  11 45.2587 16.0686   1
  -2  -2  10 648.226 16.4310   4
   2   2 -10 601.628 17.7974   0
  -2  -2  10 624.662 17.8308   2
  -2  -2  10 610.417 22.1742   1
  -2  -2   9 91.4141 9.88883   2
  -2  -2   9 79.1458 14.1049   1
   2   2  -9 103.771 9.72402   0
  -2  -2   8 80.3727 10.4246   2
   2   2  -8 89.0716 7.97906   6
  -2  -2   8 74.8911 12.5632   1
  -2  -2   7 803.009 20.2054   1
   2   2  -7 777.763 14.8127   6
  -2  -2   7 791.786 18.3136   2
  -2  -2   6 170.516 11.0685   2
   2   2  -6 170.961 9.76933   6
  -2  -2   6 158.063 12.2400   1
  -2  -2   5 160.783 11.8390   1
  -2  -2   5 163.905 11.1036   2
   2   2  -5 160.819 9.28206   6
   2   2  -4 374.662 11.4687   6
  -2  -2   4 371.965 12.1102   1
  -2  -2   4 365.997 12.4543   2
  -2  -2   4 389.333 13.0433   4
   2   2  -3-11.2298 8.44594   6
  -2  -2   3 4.97206 8.55082   2
  -2  -2   3-4.18736 7.85279   4
  -2  -2   3 2.45340 7.40553   1
   2   2  -2 887.822 16.6948   6
  -2  -2   2 877.193 14.2417   1
  -2  -2   2 864.088 16.3043   4
  -2  -2   2 861.746 16.6337   2
  -2  -2   1 31.5190 6.60381   2
  -2  -2   1 20.2236 6.25954   5
   2   2  -1 31.2920 10.0923   6
  -2  -2   1 23.6230 7.22447   3
  -2  -2   1 26.5035 7.79518   4
  -2  -2   0 7.31304 6.53352   5
  -2  -2   0 0.67904 7.31105   4
  -2  -2   0-0.20668 8.35431   3
  -2  -2  -1 564.039 14.0002   3
  -2  -2  -1 554.435 13.4242   4
   2   2   2-2.43249 6.95131   1
  -2  -2  -2 12.2052 9.92400   3
  -2  -2  -2 6.73001 6.22443   4
   2   2   3 259.026 12.3272   0
  -2  -2  -3 272.404 14.1114   3
   2   2   3 276.883 11.0613   1
  -2  -2  -4 1406.77 25.3110   3
   2   2   4 1352.18 24.0151   0
   2   2   4 1326.91 20.7123   1
   2   2   5 33.2033 9.34178   0
   2   2   5 37.4562 9.81511   1
  -2  -2  -5 30.6945 12.7030   3
  -2  -2  -6-5.63032 12.0541   3
   2   2   6-11.5318 10.8085   1
   2   2   7 37.3938 11.2731   1
  -2  -2  -7 19.8895 12.1041   3
  -2  -2  -8 150.612 14.9432   3
   2   2   8 158.787 14.9166   1
  -2  -2  -9 261.397 18.1113   3
   2   2   9 312.562 17.5923   1
   2   2  10 61.8306 15.8411   1
  -2  -2 -10 48.2552 13.4850   3
  -2  -2 -11 341.802 21.4891   3
   2   2  11 355.390 19.7833   1
   2   2  12 26.8611 16.5168   1
  -2  -2 -12-0.99908 12.0247   3
  -2  -2 -13 9.04620 14.1747   3
   2   2  13 1.15128 17.2591   1
  -2  -2 -14 103.944 14.7988   3
   2   2  14 35.1735 17.3953   1
  -2  -2 -15 170.562 17.0858   3
   2   2  15 36.7351 16.9760   1
  -2  -2 -16 172.997 18.2760   3
  -2  -3  18 22.8206 17.7582   1
  -2  -3  17 5.58536 22.4859   1
  -2  -3  16 0.84653 17.1743   1
  -2  -3  15-10.4360 20.0762   1
  -2  -3  14 133.700 21.5447   1
  -2  -3  13 99.9110 19.9335   1
  -2  -3  12 26.0720 15.6240   1
  -2  -3  11-0.67884 8.62714   2
  -2  -3  11 8.30743 16.2933   1
  -2  -3  10 92.3417 11.3264   2
  -2  -3  10 81.9336 16.5284   1
   2   3  -9 14.6361 8.68804   6
  -2  -3   9 8.22366 12.8059   1
  -2  -3   9 10.0619 9.10703   2
  -2  -3   8 11.8499 8.77256   2
   2   3  -8 17.4351 8.89323   6
  -2  -3   8 9.15220 11.8726   1
   2   3  -8 10.3122 6.03784   0
  -2  -3   7 25.4305 9.79188   2
   2   3  -7 15.6709 5.23881   0
   2   3  -7 12.4657 9.36061   6
  -2  -3   7 17.1250 11.1127   1
  -2  -3   6 15.5922 9.62465   2
   2   3  -6 11.7857 9.63391   6
  -2  -3   6 13.9463 11.3961   1
  -2  -3   5 860.375 19.1771   2
  -2  -3   5 862.249 19.5939   1
   2   3  -5 838.939 18.0768   6
  -2  -3   4 1106.47 21.0432   2
  -2  -3   4 1141.62 21.1841   1
   2   3  -4 1164.49 21.0569   6
   2   3  -3 60.6959 10.8460   6
  -2  -3   3 66.2600 11.2747   1
  -2  -3   2 1670.59 22.9916   1
   2   3  -2 1723.92 24.9822   6
  -2  -3   1 7415.89 39.4142   5
   2   3  -1 7571.03 50.1452   6
  -2  -3   1 7311.91 47.4112   4
  -2  -3   0 82.6057 7.57667   5
  -2  -3   0 93.7272 9.51676   3
   2   3   0 95.3057 10.5203   6
  -2  -3   0 99.7366 8.90242   4
   2   3   1 986.362 16.8604   0
   2   3   1 953.931 21.0977   6
  -2  -3  -1 965.430 18.0528   4
  -2  -3  -1 967.112 15.9468   5
  -2  -3  -1 969.356 20.6843   3
  -2  -3  -2 1571.37 25.6615   3
   2   3   2 1559.07 25.8377   6
  -2  -3  -2 1502.93 21.5978   4
   2   3   2 1561.89 22.5937   0
   2   3   3 356.620 13.9186   0
  -2  -3  -3 322.340 14.7423   3
   2   3   3 337.842 13.1038   1
  -2  -3  -3 333.673 11.7042   4
   2   3   4 576.577 18.0491   0
  -2  -3  -4 575.571 18.9634   3
   2   3   4 564.143 16.3901   1
   2   3   5 54.3400 10.8047   1
  -2  -3  -5 51.6888 12.5984   3
  -2  -3  -6 66.1653 13.5417   3
   2   3   6 75.7489 11.6311   1
   2   3   7 14.2049 11.4460   1
  -2  -3  -7 1.15991 11.7926   3
  -2  -3  -8 367.629 19.7951   3
   2   3   8 364.880 18.9654   1
  -2  -3  -9 260.911 18.8698   3
   2   3   9 229.348 18.4689   1
   2   3  10 46.5284 14.8168   1
  -2  -3 -10 55.8096 15.3917   3
   2   3  11 44.5424 15.4051   1
  -2  -3 -11 50.0841 16.4636   3
   2   3  12 16.5757 18.2981   1
  -2  -3 -12 26.3535 15.4139   3
   2   3  13 7.78261 18.4177   1
  -2  -3 -13-7.01197 13.1631   3
  -2  -3 -14 15.1348 15.6131   3
   2   3  14 25.4353 16.8008   1
  -2  -3 -15 68.2131 18.0271   3
  -2  -3 -16 27.0821 19.5217   3
  -2  -4  17 14.1891 20.5837   1
  -2  -4  16 27.9759 21.6142   1
  -2  -4  15 24.0353 20.4868   1
  -2  -4  14 2.89881 17.8064   1
  -2  -4  13 42.0212 18.1611   1
  -2  -4  12 0.68149 15.9181   1
  -2  -4  11 53.9001 17.5477   1
  -2  -4  10 165.603 18.8484   1
   2   4  -9 30.4609 11.7153   6
  -2  -4   9 37.6301 14.7489   1
   2   4  -8 20.7412 11.3949   6
  -2  -4   8 16.0196 12.0801   1
  -2  -4   7 389.540 18.3417   1
   2   4  -7 391.827 15.8253   6
  -2  -4   6 29.8710 13.2499   1
   2   4  -6 23.6155 11.3643   6
   2   4  -5 364.856 15.1841   6
  -2  -4   5 347.821 16.9719   1
  -2  -4   4 421.817 16.9654   1
   2   4  -4 403.827 17.0588   6
  -2  -4   3 1148.20 23.1213   1
   2   4  -3 1178.53 24.0726   6
   2   4  -2 1049.24 22.9978   6
   2   4  -2 1015.57 11.7968   0
   2   4  -1 173.970 7.25817   0
   2   4  -1 191.604 14.5442   6
   2   4   0 17.7253 10.9542   6
  -2  -4   0 11.4998 5.88658   5
   2   4   0 13.8508 5.99472   0
  -2  -4  -1 71.8823 7.43564   5
   2   4   1 67.4340 13.3564   6
  -2  -4  -1 76.3949 10.0060   4
  -2  -4  -1 68.9997 11.5885   3
   2   4   1 70.1207 8.08441   0
   2   4   2 880.102 18.4903   0
   2   4   2 845.825 21.7867   6
  -2  -4  -2 857.058 18.4677   4
  -2  -4  -2 805.645 21.8020   3
   2   4   3 152.295 13.4422   6
  -2  -4  -3 145.975 9.85111   4
   2   4   3 167.025 11.7889   0
  -2  -4  -3 144.105 14.5773   3
   2   4   3 146.986 12.1130   1
   2   4   4 24.8034 10.9150   1
   2   4   4 34.1850 12.6727   6
  -2  -4  -4 34.3398 7.73584   4
  -2  -4  -4 25.9967 13.9137   3
   2   4   4 20.7579 10.5919   0
   2   4   5 14.6154 11.2163   1
   2   4   5 20.1485 12.1890   6
  -2  -4  -5 21.0898 7.02039   4
  -2  -4  -5 20.5330 12.4934   3
   2   4   6 257.244 15.7857   6
  -2  -4  -6 270.574 18.2709   3
   2   4   6 288.760 16.7304   1
   2   4   7-1.23915 14.7710   1
   2   4   7-0.89855 12.6909   6
  -2  -4  -7 2.32218 13.1317   3
   2   4   8 187.262 15.2603   6
  -2  -4  -8 202.578 18.1244   3
   2   4   8 193.454 17.8740   1
  -2  -4  -9 140.255 16.9219   3
   2   4   9 117.891 16.6756   1
   2   4  10 15.8446 16.2836   1
  -2  -4 -10 12.4973 14.5505   3
   2   4  11 0.85396 17.4799   1
  -2  -4 -11 0.57048 13.1036   3
   2   4  12 8.96102 17.8729   1
  -2  -4 -12 1.72588 13.8877   3
   2   4  13 123.707 18.3778   1
  -2  -4 -13 117.342 16.7614   3
  -2  -4 -14-45.9367 17.8018   3
   2   4  14 2.45081 16.3008   1
  -2  -4 -15 5.93867 14.3804   3
  -2  -5  17 44.3522 19.0710   1
  -2  -5  16 8.96064 18.8229   1
  -2  -5  15 1.85782 20.1468   1
  -2  -5  14 10.6764 16.4985   1
  -2  -5  13 42.8998 19.6951   1
  -2  -5  12 34.4070 18.8805   1
  -2  -5  11 264.589 20.7747   1
  -2  -5  10 154.558 18.9293   1
   2   5  -9 736.985 23.0248   6
  -2  -5   9 718.637 25.2923   1
   2   5  -8 16.8046 12.9758   6
  -2  -5   8 0.21776 15.1510   1
   2   5  -7 1065.18 25.1630   6
  -2  -5   7 1023.41 27.2358   1
   2   5  -6 1444.47 28.1851   6
  -2  -5   6 1362.07 29.1517   1
   2   5  -5 16.2118 11.6966   6
  -2  -5   5 15.8142 12.2334   1
   2   5  -4 476.395 18.7127   6
  -2  -5   4 542.207 20.0711   1
   2   5  -3 35.6049 13.7347   6
   2   5  -2 248.777 16.3350   6
   2   5  -1 485.423 19.2930   6
   2   5   0 222.195 16.2562   6
   2   5   0 243.164 9.59637   0
   2   5   1 558.539 20.2153   6
   2   5   1 583.121 14.9533   0
  -2  -5  -2 2.01634 11.8967   3
   2   5   2-0.71083 12.2803   6
  -2  -5  -2-1.11224 8.10806   4
   2   5   2 1.40266 7.03506   0
   2   5   3 150.036 11.4168   0
   2   5   3 138.681 15.8831   6
  -2  -5  -3 145.499 15.7790   3
  -2  -5  -3 133.549 10.7956   4
   2   5   4 56.9676 13.3311   1
   2   5   4 56.4530 13.0288   6
  -2  -5  -4 65.0221 8.94104   4
  -2  -5  -4 64.8563 14.4296   3
   2   5   5 89.8923 14.8260   1
  -2  -5  -5 94.4974 15.8569   3
   2   5   5 92.3402 14.3028   6
   2   5   6 78.9862 15.8329   6
   2   5   6 66.0692 14.9834   1
  -2  -5  -6 62.1662 16.1334   3
   2   5   7 8.03721 13.9347   6
   2   5   7 22.6562 16.3215   1
  -2  -5  -7 11.0916 14.9917   3
   2   5   8 28.3810 15.2211   1
   2   5   8 17.0228 14.1225   6
  -2  -5  -8 18.4491 15.3896   3
  -2  -5  -9 319.082 21.6834   3
   2   5   9 282.144 21.8497   1
   2   5  10-12.1117 17.4774   1
  -2  -5 -10 6.51431 14.9871   3
   2   5  11 81.8644 19.6417   1
  -2  -5 -11 89.8780 15.7148   3
   2   5  12 7.64349 16.9905   1
  -2  -5 -12 14.0012 12.0259   3
   2   5  13-8.36718 17.7196   1
  -2  -5 -13-48.3441 14.5200   3
  -2  -5 -14-54.7976 15.2846   3
  -2  -6  16 7.39569 23.2865   1
  -2  -6  15 18.8660 18.3049   1
  -2  -6  14 5.05703 22.1328   1
  -2  -6  13-4.02249 19.4150   1
  -2  -6  12 15.3070 16.5188   1
  -2  -6  11-13.7474 19.7313   1
  -2  -6  10 58.5479 20.5914   1
   2   6 -10 47.4801 14.8442   6
  -2  -6   9 13.8238 16.9126   1
   2   6  -9-0.73026 15.1286   6
   2   6  -8 10.1309 14.4178   6
  -2  -6   8 2.49704 17.7289   1
  -2  -6   7 86.0774 16.6492   1
   2   6  -7 78.9096 14.5236   6
   2   6  -6 39.5791 14.6457   6
  -2  -6   6 30.6413 15.6148   1
   2   6  -5 11.0765 15.4542   6
  -2  -6   5 21.3031 14.9596   1
   2   6  -4 23.9854 14.3737   6
   2   6  -3 142.847 16.2356   6
   2   6  -2 892.369 26.7824   6
   2   6  -1 140.047 17.9370   6
   2   6   0 137.858 18.1389   6
   2   6   1 900.789 26.8290   6
   2   6   2 815.699 25.9709   6
  -2  -6  -2 861.147 22.3646   4
   2   6   3 244.745 18.9736   6
  -2  -6  -3 233.028 13.5598   4
   2   6   4 520.235 22.5323   6
  -2  -6  -4 511.222 17.5122   4
  -2  -6  -4 505.133 23.2561   3
   2   6   4 524.617 22.1560   1
  -2  -6  -5 191.828 17.7861   3
   2   6   5 235.722 19.1835   6
   2   6   5 190.582 16.4438   1
   2   6   6 25.3384 15.5664   1
   2   6   6 22.6124 15.0594   6
  -2  -6  -6 12.8306 15.5143   3
   2   6   7 88.5459 18.0488   1
  -2  -6  -7 109.689 17.0093   3
   2   6   7 90.7726 17.2358   6
  -2  -6  -8 431.305 25.2899   3
   2   6   8 416.614 23.1218   1
   2   6   9 12.5750 15.9101   1
  -2  -6  -9 19.3062 16.8638   3
   2   6  10 110.269 19.2746   1
  -2  -6 -10 91.6769 19.9747   3
   2   6  11-4.77397 15.3579   1
  -2  -6 -11-38.4556 13.4702   3
   2   6  12 34.5602 20.9110   1
  -2  -6 -12 13.5668 16.8972   3
  -2  -6 -13 1.52390 20.2538   3
  -2  -7  15 91.9715 27.2791   1
  -2  -7  14 0.40034 24.8992   1
  -2  -7  13 20.6830 23.6693   1
  -2  -7  12 72.0602 20.2351   1
  -2  -7  11 364.166 27.9019   1
  -2  -7  10 184.922 23.6557   1
   2   7 -10 178.323 20.3357   6
   2   7  -9 666.527 25.2990   6
  -2  -7   9 653.833 28.1505   1
   2   7  -8 62.7290 17.2850   6
  -2  -7   8 72.9480 20.4953   1
   2   7  -7 10.2144 16.9568   6
  -2  -7   7 2.30297 15.8236   1
   2   7  -6 464.374 24.4227   6
  -2  -7   6 402.843 24.3423   1
   2   7  -5 848.169 28.2155   6
   2   7  -4 74.5642 18.2835   6
   2   7  -3 600.859 25.8404   6
   2   7  -2 695.922 26.2617   6
   2   7  -1-1.64854 15.6771   6
   2   7   0 13.8897 15.9322   6
   2   7   1 493.595 24.7365   6
   2   7   2 3.00043 16.8524   6
   2   7   3 51.4024 18.8050   6
  -2  -7  -3 72.7941 11.2341   4
   2   7   4-8.52973 17.3333   6
   2   7   4-12.2280 15.7315   1
   2   7   5 19.5223 17.3133   1
   2   7   5 31.3517 16.1596   6
   2   7   6 34.6330 17.9943   1
   2   7   6 52.8084 17.9286   6
  -2  -7  -6 42.9532 16.3103   3
  -2  -7  -7 6.31910 17.1583   3
   2   7   7 8.15991 15.5749   1
   2   7   7 10.6324 15.4359   6
   2   7   8 31.1083 19.9050   1
  -2  -7  -8 37.1774 16.2416   3
   2   7   9 23.8888 20.2546   1
  -2  -7  -9 24.1659 13.9399   3
   2   7  10 37.4665 21.1107   1
  -2  -7 -10 52.7924 13.7862   3
   2   7  11-10.6232 22.8297   1
  -2  -7 -11-11.2557 19.1824   3
  -2  -7 -12-6.29738 16.2730   3
  -2  -8  14 9.73482 24.6832   1
  -2  -8  13-11.6246 19.6299   1
  -2  -8  12 75.3510 25.1422   1
  -2  -8  11 6.97262 17.7289   1
   2   8 -10-7.17667 18.0347   6
  -2  -8  10-5.48318 18.6323   1
   2   8  -9 5.42024 16.1798   6
  -2  -8   9 6.76835 20.9723   1
   2   8  -8-50.8269 18.1803   6
  -2  -8   8-6.97040 18.3698   1
   2   8  -7 84.0031 19.3306   6
  -2  -8   7 64.3816 20.0601   1
   2   8  -6 1.05282 17.7619   6
   2   8  -5 17.7809 18.2946   6
   2   8  -4-10.3024 17.3956   6
   2   8  -3-1.63669 17.2446   6
   2   8  -2-8.54451 17.5090   6
   2   8  -1 4.53227 19.0480   6
   2   8   0 4.02962 17.1444   6
   2   8   1 60.7758 20.8241   6
   2   8   2 197.064 21.9520   6
   2   8   3-13.5017 17.8461   6
   2   8   4-9.05295 18.6400   6
   2   8   4 5.31064 15.3274   1
   2   8   5 23.4682 18.3911   1
   2   8   5 24.5009 17.8065   6
   2   8   6 56.1955 19.4328   6
   2   8   6 75.1977 18.5179   1
   2   8   7 20.3826 17.7116   6
   2   8   7 16.7249 19.2976   1
   2   8   8-13.6007 18.5586   1
   2   8   9 13.7614 17.9496   1
  -2  -8  -9 9.12519 15.6014   3
   2   8  10 7.86488 17.7543   1
  -2  -8 -10-6.12657 16.8531   3
  -2  -9  12-8.78433 24.6009   1
  -2  -9  11 8.02692 24.3092   1
  -2  -9  10 33.5740 23.2261   1
   2   9 -10 51.4802 17.6905   6
   2   9  -9 33.3576 16.3540   6
  -2  -9   9 21.6033 23.3317   1
   2   9  -8 28.3633 16.9163   6
   2   9  -7 54.6315 20.0285   6
   2   9  -6-1.04735 19.7093   6
   2   9  -5-9.23760 19.2395   6
   2   9  -4 5.42935 16.7044   6
   2   9  -3 23.1523 18.7721   6
   2   9  -2 7.31528 15.6788   6
   2   9  -1 36.8500 19.9081   6
   2   9   0 0.53943 18.4339   6
   2   9   1 39.4841 21.3579   6
   2   9   2 50.1700 19.5986   6
  -2  -9  -2 44.0263 12.0004   4
   2   9   3-8.12818 20.4366   6
   2   9   4 63.6651 20.8187   6
   2   9   4 62.7474 16.9095   1
   2   9   5 89.9422 19.1156   6
   2   9   5 131.548 22.0924   1
   2   9   6-15.9991 17.3370   6
   2   9   6 19.9855 20.8611   1
   2   9   7 51.0409 19.8632   1
   2   9   8 66.5183 20.3375   1
   2   9   9 12.0903 21.6916   1
   2  10 -10 4.45730 21.0255   6
   2  10  -9 14.8301 22.7018   6
   2  10  -8 5.91102 20.0681   6
   2  10  -7 2.34906 21.3019   6
   2  10  -6 19.8898 17.7445   6
   2  10  -5 8.81500 19.9994   6
   2  10  -4 44.1941 21.1588   6
   2  10  -3 120.829 22.2384   6
   2  10  -2 36.8002 18.9493   6
   2  10  -1 23.2196 21.2340   6
   2  10   0 65.2484 20.5295   6
   2  10   1 128.732 20.8311   6
   2  10   2 21.1241 18.6555   6
   2  10   3 20.7629 21.5086   6
   2  10   4 56.8550 21.5818   1
   2  10   4 77.8429 22.1063   6
   2  10   5 86.1597 23.4880   6
   2  10   5 43.9033 21.2236   1
   2  10   6 4.74123 21.2119   1
   2  10   6 31.7439 16.0580   6
   2  10   7 15.4818 22.9374   1
   2  11  -8 9.21663 25.7324   6
   2  11  -7 5.33076 23.3882   6
   2  11  -6 16.5664 22.9478   6
   2  11  -5-58.8183 24.7752   6
   2  11  -4 44.2800 24.6420   6
   2  11  -3 6.90033 21.9729   6
   2  11  -2-10.8114 19.5541   6
   2  11  -1 1.47269 20.5755   6
   2  11   0 24.0787 24.9461   6
   2  11   1-19.6377 23.0910   6
   2  11   2 26.4269 23.5557   6
   2  11   3 1.27594 18.4531   6
   2  11   4 10.4632 23.1313   1
   2  11   4-11.6665 26.4474   6
  -3  12   4 15.1047 18.7200   6
  -3  12   3-34.9025 25.2040   6
  -3  12   2 33.1522 21.2055   6
  -3  12   1 6.44184 20.0490   6
  -3  12   0 41.1819 21.7241   6
  -3  12  -1 82.2203 21.9341   6
  -3  12  -2-22.9424 21.5591   6
  -3  12  -3 39.4436 25.7877   6
  -3  11   8 8.53499 20.2510   1
  -3  11   6-4.65368 19.0843   1
  -3  11   5-47.7061 22.9160   1
  -3  11   4 20.2001 17.5818   6
  -3  11   3 12.3836 21.8574   6
  -3  11   2-4.30923 20.8386   6
  -3  11   1 28.3943 19.4629   6
  -3  11   0 44.1968 20.8424   6
  -3  11  -1 44.4145 22.3809   6
  -3  11  -2-20.3291 20.9315   6
  -3  11  -3 35.9477 21.8044   6
  -3  11  -4-9.94971 21.0622   6
  -3  11  -5 20.0101 25.7520   6
  -3  11  -6 43.1645 23.2243   6
  -3  11  -7-16.4158 24.5712   6
  -3  10  11-0.62076 15.1807   2
  -3  10  10-1.37842 23.5735   1
  -3  10  10 25.9418 21.4834   2
  -3  10   9 5.39828 21.1573   1
  -3  10   8 11.7322 20.5760   1
  -3  10   7 4.70052 21.4193   1
  -3  10   6 7.93163 18.1664   1
  -3  10   5 1.60235 17.5545   6
  -3  10   4 7.80831 18.4454   6
  -3  10   3 14.7337 18.8372   6
  -3  10   2 6.91599 20.3286   6
  -3  10   1 17.8193 20.3473   6
  -3  10   0-11.4871 18.0783   6
  -3  10  -1 66.7215 19.3654   6
  -3  10  -2 1.99273 19.8579   6
  -3  10  -3 71.4768 22.3984   6
  -3  10  -4 9.59289 16.7304   6
  -3  10  -5 19.6945 19.0063   6
  -3  10  -6 29.2657 18.1000   6
  -3  10  -7 17.3662 19.1663   6
  -3  10  -8-21.6884 20.6743   6
  -3  10  -9-10.3494 22.6658   6
  -3  10 -10 27.7193 18.7478   6
   3 -10  10 42.8571 18.8370   1
  -3   9  12 27.6599 22.0249   1
  -3   9  11 2.15990 20.6106   1
  -3   9  11 69.0529 17.2503   2
  -3   9  10 62.2865 23.0688   1
  -3   9  10 94.7513 21.2876   2
  -3   9   9 1.23462 20.5871   1
  -3   9   8 11.5821 18.0035   1
  -3   9   7-3.45309 16.3228   1
  -3   9   6 52.9435 16.9702   1
  -3   9   5 25.5631 18.3063   6
  -3   9   4 83.9176 16.5307   6
  -3   9   3 19.0084 18.7814   6
  -3   9   2-8.38356 19.3563   6
  -3   9   1 8.26745 20.4849   6
  -3   9   0 142.506 19.9212   6
  -3   9  -1 93.9074 20.6280   6
  -3   9  -2 128.780 19.4160   6
  -3   9  -3 7.77703 17.6410   6
  -3   9  -4 26.3618 19.3092   6
  -3   9  -5 4.71209 18.5459   6
  -3   9  -6 32.7395 17.5857   6
  -3   9  -7 12.7304 19.4706   6
  -3   9  -8 20.8149 21.5030   6
   3  -9   8 0.51644 17.6993   1
  -3   9  -9 0.79519 18.3113   6
   3  -9   9 15.8088 20.2633   1
   3  -9  10 36.6316 23.5595   1
  -3   9 -10 35.4134 22.6328   6
  -3   9 -11 14.2925 22.9376   6
   3  -9  11-1.05352 21.1906   1
   3  -9  12 43.2328 22.0130   1
  -3   8  13 60.3022 22.3504   1
  -3   8  12 31.5610 18.4980   2
  -3   8  12 4.89280 18.1642   1
  -3   8  11 4.39080 21.6038   1
  -3   8  11 38.1461 17.8679   2
  -3   8  10 4.95608 18.4666   1
  -3   8  10 17.2769 15.3548   2
  -3   8   9 112.933 18.9337   2
  -3   8   9 81.5798 18.4580   1
  -3   8   8 34.7726 16.9436   1
  -3   8   7 100.545 18.1422   1
  -3   8   6-4.53087 17.4931   1
  -3   8   5 28.8955 16.5026   6
  -3   8   5 26.5774 16.9190   1
  -3   8   4 20.1799 15.2680   6
  -3   8   3 122.832 16.9671   6
  -3   8   2 179.473 18.3558   6
  -3   8   1 70.4651 19.0401   6
  -3   8   0 254.525 20.9091   6
  -3   8  -1 91.3874 19.2525   6
  -3   8  -2 80.6230 18.4676   6
  -3   8  -3 48.7647 18.0501   6
  -3   8  -4 170.560 20.5528   6
  -3   8  -5 58.4944 19.9924   6
   3  -8   6 29.0730 19.1867   1
  -3   8  -6 54.1287 20.2017   6
   3  -8   7 17.4570 19.1923   1
  -3   8  -7-0.33071 17.1433   6
  -3   8  -8 27.3303 20.9967   6
   3  -8   8 27.5821 17.4128   1
  -3   8  -9 7.11309 17.1395   6
   3  -8   9 31.7121 16.0918   1
   3  -8  10 3.77598 16.1007   1
  -3   8 -10-4.72286 18.4375   6
  -3   8 -11 17.3014 18.5279   6
   3  -8  11 0.89292 20.6898   1
   3  -8  12 19.9209 17.8805   1
   3  -8  13 6.38922 17.8283   1
  -3   7  15 14.8386 23.9608   1
  -3   7  14 3.33826 23.3856   1
  -3   7  13 51.7430 22.8600   1
  -3   7  12 16.0128 17.0320   2
  -3   7  12 0.05707 18.7676   1
  -3   7  11 41.2899 20.9312   1
  -3   7  11 28.5474 16.8482   2
  -3   7  10 30.0606 16.9034   1
  -3   7  10 41.2499 17.3503   2
  -3   7   9 36.4070 17.0286   1
  -3   7   9 59.1226 18.2954   2
  -3   7   8 31.0858 16.3631   1
  -3   7   7 1.00322 17.0750   1
  -3   7   6 3.27188 11.9378   6
  -3   7   6 10.0136 14.4641   1
  -3   7   5 12.6203 14.3346   6
  -3   7   5-0.37487 14.7956   1
  -3   7   4 0.49679 13.3616   6
  -3   7   3-15.3319 13.9198   6
  -3   7   2 43.7958 16.0323   6
  -3   7   1 43.7868 15.4065   6
  -3   7   0 35.5949 15.4713   6
  -3   7  -1 90.3953 16.1529   6
  -3   7  -2 8.99263 15.8096   6
  -3   7  -3 181.764 19.2644   6
  -3   7  -4 186.227 20.7652   6
   3  -7   5 57.0252 17.7178   1
  -3   7  -5 55.9102 18.8939   6
  -3   7  -6 151.469 19.6704   6
   3  -7   6 156.830 18.8503   1
   3  -7   7 113.634 19.1874   1
  -3   7  -7 76.6863 20.1711   6
  -3   7  -8 48.9424 18.7729   6
   3  -7   8 73.3915 16.2398   1
  -3   7  -9-10.2006 15.4796   6
   3  -7   9 8.28796 17.5704   1
   3  -7  10 107.782 19.8919   1
  -3   7 -10 132.483 19.7960   6
   3  -7  11-2.98156 18.4267   1
  -3   7 -11 32.2508 18.0153   6
   3  -7  12-6.48873 16.8051   1
   3  -7  13 20.6413 17.2082   1
   3  -7  14-0.40003 22.5426   1
  -3   6  16 0.63027 24.2703   1
  -3   6  15-10.0936 23.5998   1
  -3   6  14-0.42537 21.1850   1
  -3   6  13 13.9047 21.0342   1
  -3   6  12 31.5200 17.3138   1
  -3   6  12 31.3693 14.8558   2
  -3   6  11 44.7133 20.0076   1
  -3   6  11 31.0693 16.1644   2
  -3   6  10-2.58992 16.8588   1
  -3   6  10 11.2647 16.2164   2
  -3   6   9 129.337 18.0100   2
  -3   6   9 115.779 17.7466   1
  -3   6   8 12.5808 15.9635   1
  -3   6   8 17.1976 15.7810   2
  -3   6   7 624.507 24.5824   1
  -3   6   6 201.588 18.1305   1
  -3   6   6 208.526 14.3884   6
  -3   6   5 5.49287 11.4413   6
  -3   6   5 4.48143 12.9418   1
  -3   6   4 517.212 19.2314   6
  -3   6   3 157.821 15.1057   6
  -3   6   2 83.8779 14.1206   6
  -3   6   1 1.08034 13.3738   6
  -3   6   0 234.202 16.4581   6
  -3   6  -1 71.0640 14.0349   6
  -3   6  -2 6.19448 14.0185   6
  -3   6  -3 147.833 16.2683   6
   3  -6   4 92.6829 15.8973   1
  -3   6  -4 74.6759 17.3698   6
  -3   6  -5-2.19035 14.8408   6
   3  -6   5 3.19955 13.1231   1
   3  -6   6 20.4139 15.2997   1
  -3   6  -6 31.6855 17.7995   6
   3  -6   7 302.064 19.2720   1
  -3   6  -7 295.708 20.8821   6
  -3   6  -8 68.4284 18.0848   6
   3  -6   8 77.9398 17.2233   1
   3  -6   9 103.386 16.7711   1
  -3   6  -9 120.457 18.3414   6
  -3   6 -10 111.448 18.7599   6
   3  -6  10 93.5522 18.0017   1
   3  -6  11 38.6801 20.3169   1
  -3   6 -11-0.42689 18.0282   6
   3  -6  12 1.39475 19.7651   1
  -3   6 -12 100.000 18.5328   3
  -3   6 -13 37.1503 18.3195   3
   3  -6  13 18.1541 19.9424   1
  -3   6 -14 152.173 17.1760   3
   3  -6  14 82.7593 19.8386   1
  -3   5  16 2.24718 22.1383   1
  -3   5  15 0.30627 18.8353   1
  -3   5  14 1.30243 16.6280   1
  -3   5  13 7.13425 16.5711   1
  -3   5  12 353.781 21.2945   2
  -3   5  12 377.270 24.9857   1
  -3   5  11 10.6595 18.7935   1
  -3   5  11 10.6345 13.3929   2
  -3   5  10-4.72100 13.0858   2
  -3   5  10 31.1342 17.7144   1
  -3   5   9 292.854 18.2978   2
  -3   5   9 298.693 19.9411   1
  -3   5   8-3.49139 14.5354   1
  -3   5   8 10.3868 12.5155   2
  -3   5   7 109.068 13.9069   2
  -3   5   7 100.977 14.5498   1
  -3   5   6 27.6104 12.1570   1
  -3   5   6 47.8189 9.01831   6
  -3   5   6 57.5927 14.4789   2
  -3   5   5 13.7951 9.62084   6
  -3   5   5 3.77405 12.7163   1
  -3   5   4 204.941 14.7845   1
  -3   5   4 235.060 13.3480   6
  -3   5   3 4.35786 10.8015   6
  -3   5   2 473.553 17.7923   6
  -3   5   1 99.4219 7.05462   5
  -3   5   1 105.616 13.5878   6
  -3   5   0 947.673 16.3638   5
  -3   5   0 970.159 23.4991   6
  -3   5  -1 32.1540 12.0587   6
  -3   5  -2-1.54339 12.6743   6
   3  -5   3 465.468 17.5521   1
  -3   5  -3 495.368 21.2117   6
   3  -5   4 232.071 15.1830   1
  -3   5  -4 224.894 16.9298   6
   3  -5   5 92.7360 12.7832   1
  -3   5  -5 78.3222 17.0320   6
   3  -5   6 236.370 15.8317   1
  -3   5  -6 263.295 19.0654   6
  -3   5  -7 769.444 26.2219   6
   3  -5   7 706.319 24.0717   1
  -3   5  -8 64.1756 16.4513   6
   3  -5   8 50.9880 15.2742   1
  -3   5  -9 159.878 18.2688   6
   3  -5   9 168.971 18.3533   1
   3  -5  10 133.962 16.6013   1
  -3   5 -10 127.830 18.5491   6
  -3   5 -11 81.4188 18.6194   3
  -3   5 -11 51.4846 17.3310   6
   3  -5  11 58.9852 18.6884   1
  -3   5 -12 14.7729 17.9580   3
   3  -5  12-7.19076 16.2499   1
   3  -5  13 105.377 18.1139   1
  -3   5 -13 115.262 18.8422   3
  -3   5 -14 38.4434 16.9828   3
  -3   5 -15-15.6768 20.5213   3
  -3   4  17 1.54863 21.2692   1
  -3   4  16 168.193 18.6241   1
  -3   4  15 37.4782 20.2307   1
  -3   4  14 9.34299 16.1451   1
  -3   4  13 216.292 22.4871   1
  -3   4  12 217.201 15.9932   2
  -3   4  12 246.428 22.5543   1
  -3   4  11-13.4265 13.0897   2
  -3   4  11-15.6426 15.5350   1
  -3   4  10 142.575 15.9040   2
  -3   4  10 184.939 19.0036   1
  -3   4   9 723.004 22.9570   2
  -3   4   9 678.851 23.2462   1
  -3   4   8 39.7007 11.9693   1
  -3   4   8 46.4100 12.7927   2
  -3   4   7 389.054 17.7901   2
  -3   4   7 397.130 18.6317   1
  -3   4   6 2.83928 12.4219   1
  -3   4   6 8.11517 10.6338   2
  -3   4   6 13.2351 7.48402   6
  -3   4   5 106.196 9.13919   6
  -3   4   5 116.763 14.4946   2
  -3   4   5 86.6272 12.6602   1
  -3   4   4 224.215 13.7121   2
  -3   4   4 219.648 11.5394   6
  -3   4   4 187.488 12.4151   1
  -3   4   3 1282.60 21.9150   6
  -3   4   2 323.754 10.6010   5
  -3   4   2 334.063 14.3379   6
  -3   4   1 3.93273 11.5757   6
  -3   4   1 9.27745 6.61618   5
  -3   4   0 111.280 8.59220   5
  -3   4   0 102.780 13.4625   6
  -3   4  -1 3.29639 13.0364   6
  -3   4  -2 36.2559 14.3956   6
   3  -4   2 53.7418 9.92415   1
  -3   4  -3-7.72211 13.3988   6
   3  -4   3 2.08487 9.89333   1
   3  -4   4 158.056 12.0512   1
  -3   4  -4 142.150 14.6777   6
   3  -4   5 28.8422 11.2492   1
  -3   4  -5 46.3033 13.7707   6
  -3   4  -6 184.329 15.4121   6
   3  -4   6 195.935 14.0580   1
   3  -4   7-2.54705 10.8177   1
  -3   4  -7 2.83813 12.0368   6
  -3   4  -8 46.0224 15.0711   6
   3  -4   8 35.8219 13.3887   1
   3  -4   9 242.726 18.3159   1
  -3   4  -9 265.370 19.1252   6
  -3   4  -9 289.919 19.7093   3
  -3   4 -10 33.3030 17.1740   3
  -3   4 -10 14.9943 13.8378   6
   3  -4  10 17.6064 13.9103   1
   3  -4  11 1.61511 14.5677   1
  -3   4 -11 35.7380 17.3296   3
   3  -4  12 59.9247 17.2712   1
  -3   4 -12 80.6826 16.5972   3
   3  -4  13 13.1031 16.9306   1
  -3   4 -13 35.2162 20.9900   3
  -3   4 -14 5.55245 16.8197   3
  -3   4 -15 12.6832 18.6594   3
  -3   3  17 32.6878 22.8539   1
  -3   3  16 30.8832 22.4559   1
  -3   3  15 10.8322 17.4419   1
  -3   3  14 3.06925 19.4493   1
  -3   3  13 1.02174 17.9298   1
  -3   3  12 164.695 20.2320   1
  -3   3  12 147.253 13.7801   2
  -3   3  11 11.9975 10.5352   2
  -3   3  11 19.4455 15.9676   1
  -3   3  10 44.0903 10.3133   2
  -3   3  10 32.4118 15.3265   1
  -3   3   9 49.8081 11.3189   2
  -3   3   9 50.5984 15.1870   1
  -3   3   8 42.7285 13.3642   1
  -3   3   8 42.2466 10.9668   2
  -3   3   7 51.0376 12.3606   2
  -3   3   7 79.6940 12.9261   1
  -3   3   6-0.69173 5.96536   6
  -3   3   6 4.29094 9.99880   1
  -3   3   6 4.21773 10.5887   2
  -3   3   5 0.30169 7.17258   6
  -3   3   5 11.3221 11.3446   1
  -3   3   5 4.13025 11.5822   2
  -3   3   4 112.267 12.5796   2
  -3   3   4 179.263 10.1403   6
  -3   3   4 112.343 11.6592   1
  -3   3   3 294.518 13.8841   2
  -3   3   3 287.750 12.4121   6
  -3   3   3 288.654 11.9063   1
  -3   3   2 627.546 17.3591   2
  -3   3   2 626.102 13.9198   5
  -3   3   2 616.414 15.6094   6
  -3   3   1 1963.89 25.6298   2
  -3   3   1 1966.69 22.7691   5
  -3   3   1 1989.74 26.6085   6
  -3   3   0 108.350 10.5681   2
  -3   3   0 56.6982 12.4912   6
  -3   3  -1 63.3388 8.96154   2
  -3   3  -1 67.3935 10.9515   6
   3  -3   2 1215.62 18.4205   1
  -3   3  -2 1231.99 18.7351   2
  -3   3  -2 1293.85 24.3670   6
  -3   3  -3 2096.08 22.2652   2
   3  -3   3 2122.18 24.3732   1
  -3   3  -3 2106.77 31.2646   6
  -3   3  -4 37.0168 6.50465   2
   3  -3   4 15.2272 8.57224   1
  -3   3  -4 12.4393 10.5999   6
   3  -3   5 186.090 11.3729   1
  -3   3  -5 197.491 15.4914   6
   3  -3   6 117.749 11.1746   1
  -3   3  -6 142.319 14.4365   6
  -3   3  -7 37.1425 14.2724   3
  -3   3  -7 40.1490 12.9982   6
   3  -3   7 38.7562 11.2076   1
  -3   3  -8 22.3765 15.5869   3
  -3   3  -8 19.6032 12.0825   6
   3  -3   8 19.6803 11.5884   1
   3  -3   9 231.365 16.3101   1
  -3   3  -9 249.039 18.2153   6
  -3   3  -9 229.120 18.4332   3
  -3   3 -10 18.9407 14.7339   6
   3  -3  10 30.3984 13.1803   1
  -3   3 -10 31.4359 17.1869   3
   3  -3  11 373.299 21.2285   1
  -3   3 -11 373.236 22.7855   3
  -3   3 -12 23.2575 19.0600   3
   3  -3  12 19.9299 14.6307   1
   3  -3  13 11.0701 15.4323   1
  -3   3 -13 17.1006 16.9950   3
  -3   3 -14 55.1217 15.7038   3
  -3   3 -15-41.0013 17.0751   3
  -3   3 -16-34.0121 20.9603   3
  -3   2  18 109.908 21.1431   1
  -3   2  17 64.5000 19.1810   1
  -3   2  16 11.4718 18.0760   1
  -3   2  15 33.2416 17.0371   1
  -3   2  14 224.454 20.9639   1
  -3   2  13 149.498 19.7251   1
  -3   2  12 414.844 17.8274   2
  -3   2  12 433.811 23.7697   1
  -3   2  11 527.136 23.2408   1
  -3   2  11 472.232 17.9263   2
  -3   2  10 345.937 16.2734   2
  -3   2  10 354.604 19.2948   1
  -3   2   9 9.17556 9.54924   2
  -3   2   9 3.68541 12.7402   1
  -3   2   8 893.090 21.3352   2
  -3   2   8 910.166 22.7767   1
  -3   2   7 2626.08 33.2108   2
   3  -2  -7 2698.20 18.5578   3
  -3   2   7 2645.67 32.6488   1
  -3   2   6 29.6693 5.03840   6
  -3   2   6 37.0361 9.35164   2
  -3   2   6 33.3509 11.1606   1
  -3   2   5 4.33197 5.62057   6
  -3   2   5 2.43196 9.46310   1
  -3   2   5 7.44507 8.84735   2
  -3   2   4 257.641 13.5612   2
  -3   2   4 262.873 9.52315   6
  -3   2   4 252.745 10.7814   1
  -3   2   3 698.520 17.0616   2
  -3   2   3 684.891 13.5119   1
  -3   2   3 678.923 14.5161   6
  -3   2   2 423.784 14.1126   2
  -3   2   2 442.133 13.0580   5
  -3   2   2 408.143 10.0510   1
  -3   2   2 422.293 13.4484   6
  -3   2   1 1654.23 21.6029   2
  -3   2   1 1630.30 23.3224   6
  -3   2   1 1589.05 21.2474   5
  -3   2   0 1934.87 22.2954   2
  -3   2   0 1857.39 25.4758   6
  -3   2  -1 124.085 11.7330   6
   3  -2   1 136.523 6.65684   1
  -3   2  -1 125.617 8.60922   2
  -3   2  -2 48.8323 9.54158   6
   3  -2   2 46.0526 6.58297   1
  -3   2  -2 43.7672 6.91647   2
  -3   2  -3 891.314 13.0503   2
  -3   2  -3 911.721 21.8090   6
   3  -2   3 906.852 14.5006   1
  -3   2  -3 875.883 19.8347   3
   3  -2   4 648.867 14.2872   1
  -3   2  -4 625.887 9.94580   2
  -3   2  -4 659.686 19.3851   3
  -3   2  -4 669.364 19.5709   6
  -3   2  -5 16.3086 11.7193   3
  -3   2  -5 12.4743 10.4364   6
   3  -2   5 19.4538 8.01001   1
   3  -2   6 622.104 16.5911   1
  -3   2  -6 607.628 21.5715   3
  -3   2  -6 641.783 20.0613   6
   3  -2   7 1113.62 21.6288   1
  -3   2  -7 1111.38 27.4704   3
  -3   2  -7 1176.98 26.9346   6
  -3   2  -8 26.9413 12.8645   6
   3  -2   8 16.4734 10.4989   1
  -3   2  -8 14.5249 13.8768   3
   3  -2   9 121.224 13.8733   1
  -3   2  -9 136.891 16.3347   3
   3  -2  10 50.1821 13.3995   1
  -3   2 -10 51.9920 15.2481   3
   3  -2  11 214.292 17.4242   1
  -3   2 -11 217.611 19.7184   3
   3  -2  12 51.4102 16.5605   1
  -3   2 -12 61.1027 15.9228   3
  -3   2 -13 87.7666 16.0937   3
  -3   2 -14-14.3252 14.9713   3
  -3   2 -15-22.6031 14.8971   3
  -3   2 -16 67.7721 17.9070   3
  -3   1  18 4.85576 23.0311   1
  -3   1  17 10.7650 19.8330   1
  -3   1  16 144.707 21.7455   1
  -3   1  15 6.60833 19.1361   1
  -3   1  14 20.8666 17.9760   1
  -3   1  13-4.32052 16.9869   1
  -3   1  12 403.312 17.1077   2
  -3   1  12 404.500 23.2190   1
  -3   1  11 81.0633 11.8018   2
  -3   1  11 79.1927 15.8567   1
  -3   1  10 1261.56 25.8507   2
  -3   1  10 1235.18 27.9719   1
  -3   1   9 198.815 13.0816   2
  -3   1   9 187.681 15.5547   1
  -3   1   8 65.9384 13.3232   1
  -3   1   8 68.3385 10.9597   2
  -3   1   7 1527.34 25.4792   2
  -3   1   7 1460.10 24.9069   1
  -3   1   6 515.922 15.9953   1
  -3   1   6 524.797 15.6534   2
  -3   1   5 11.6464 8.44427   2
  -3   1   5 11.2547 8.65367   1
  -3   1   4 1271.14 20.5491   2
  -3   1   4 1266.00 17.0145   1
  -3   1   3 807.505 17.0337   2
  -3   1   3 755.673 11.5534   1
  -3   1   2 249.599 11.1870   2
  -3   1   2 267.550 10.7515   5
  -3   1   2 254.845 7.02843   3
  -3   1   2 167.856 6.25712   1
  -3   1   1 2349.76 26.0110   5
  -3   1   1 2306.94 24.0806   2
  -3   1   1 2249.46 19.5037   3
  -3   1   0 1335.95 17.8850   2
  -3   1   0 1269.00 17.5975   3
  -3   1  -1 282.386 9.26732   2
  -3   1  -1 279.503 10.9454   3
  -3   1  -2 906.546 13.1024   2
   3  -1   2 850.900 10.4397   1
  -3   1  -2 876.591 18.1656   3
  -3   1  -3 22.2553 4.55596   2
   3  -1   3 20.2504 5.53294   1
  -3   1  -3 20.6784 10.7254   3
   3  -1   4 2.44773 6.71934   1
  -3   1  -4 10.9904 10.1709   3
  -3   1  -4 6.28231 3.01150   2
  -3   1  -5 627.627 20.2056   3
   3  -1   5 644.595 14.7005   1
  -3   1  -6 728.815 22.6697   3
   3  -1   6 698.668 16.7144   1
   3  -1   7 9.03412 9.38289   1
  -3   1  -7 6.35397 12.8010   3
  -3   1  -8 291.819 19.3997   3
   3  -1   8 278.437 15.0960   1
   3  -1   9 1.23822 12.5050   1
  -3   1  -9-4.71143 13.8926   3
  -3   1 -10 162.300 18.4522   3
   3  -1  10 139.299 14.9962   1
  -3   1 -11 350.301 23.0563   3
   3  -1  11 337.217 19.7931   1
  -3   1 -12 47.9015 14.1571   3
  -3   1 -13 3.10516 11.8958   3
  -3   1 -14-5.15471 15.1525   3
  -3   1 -15 0.60199 16.7922   3
  -3   1 -16 53.3391 16.4931   3
  -3   0  18 6.05405 21.8493   1
  -3   0  17 43.6637 18.8124   1
  -3   0  16 16.7595 21.1520   1
  -3   0  15 75.8656 20.6808   1
  -3   0  14 4.71510 15.3534   1
  -3   0  13 341.684 21.9122   1
  -3   0  12 10.2304 10.0102   2
  -3   0  12 10.3397 15.3604   1
  -3   0  11 65.7059 15.4654   1
  -3   0  11 67.4100 11.0206   2
  -3   0  10 75.3555 13.6329   1
  -3   0  10 75.6075 10.2370   2
  -3   0   9 33.0899 9.97584   2
  -3   0   9 31.4485 12.1673   1
  -3   0   8 421.269 15.3612   2
  -3   0   8 397.585 16.5415   1
  -3   0   7 114.019 10.1462   2
   3   0  -7 82.1666 5.31450   6
  -3   0   7 83.5955 11.7594   1
  -3   0   6 559.088 16.4750   2
  -3   0   6 574.774 15.5695   1
  -3   0   5 197.786 10.9244   2
  -3   0   5 194.189 10.3606   1
  -3   0   4 180.826 11.5626   2
  -3   0   4 192.890 8.60825   1
  -3   0   3 625.893 10.1177   1
  -3   0   3 639.680 15.4026   2
  -3   0   2 4601.17 34.5747   2
  -3   0   2 4644.64 35.9096   5
  -3   0   2 4509.65 24.2554   3
  -3   0   1 2473.40 24.4450   2
  -3   0   1 2479.49 26.7886   5
  -3   0   1 2456.19 20.8402   3
  -3   0   0 162.192 8.92897   2
  -3   0   0 188.729 11.7075   5
  -3   0   0 163.793 9.44896   3
  -3   0  -1 234.641 8.86420   2
  -3   0  -1 249.681 12.1782   3
  -3   0  -2 5553.67 31.2515   2
  -3   0  -2 5537.34 41.6117   3
   3   0   2 5619.84 23.8091   1
  -3   0  -3 542.094 10.0574   2
  -3   0  -3 552.380 16.6825   3
   3   0   3 550.503 10.5257   1
  -3   0  -4 2757.51 34.4464   3
   3   0   4 2686.01 23.9760   1
  -3   0  -5 0.92158 11.1427   3
   3   0   5 0.98130 7.58818   1
  -3   0  -6 248.850 16.5295   3
   3   0   6 253.762 12.0895   1
  -3   0  -7 123.143 14.4162   3
   3   0   7 120.268 10.8357   1
   3   0   8 641.938 19.4308   1
  -3   0  -8 713.101 24.4856   3
  -3   0  -9 352.327 19.6787   3
   3   0   9 341.937 17.4674   1
   3   0  10 15.8531 12.2365   1
  -3   0 -10 11.8610 13.7118   3
   3   0  11 122.794 17.2526   1
  -3   0 -11 115.008 15.9024   3
  -3   0 -12 22.0770 14.3041   3
  -3   0 -13 47.9243 15.3028   3
  -3   0 -14 27.9184 14.0489   3
  -3   0 -15-9.69827 17.7367   3
  -3   0 -16-21.9869 17.7764   3
  -3  -1  18 8.46808 21.1942   1
  -3  -1  17 11.8222 19.7507   1
  -3  -1  16 5.63108 18.9531   1
  -3  -1  15 88.7493 19.8615   1
  -3  -1  14 16.2444 18.7757   1
  -3  -1  13-15.9601 15.6615   1
  -3  -1  12 67.8400 17.6971   1
  -3  -1  12 55.3118 11.1715   2
  -3  -1  11 73.4017 14.7403   1
  -3  -1  11 90.0831 12.0421   2
  -3  -1  10 5.20415 12.0268   1
  -3  -1  10 10.0903 9.17650   2
  -3  -1  10 7.10304 7.14517   4
  -3  -1   9 64.2321 13.0245   1
  -3  -1   9 53.3711 10.4441   2
  -3  -1   9 67.5293 8.60381   4
  -3  -1   8-6.14891 10.4661   1
  -3  -1   8 2.63599 9.45911   2
  -3  -1   8 1.46632 7.41868   4
  -3  -1   7 21.9541 11.1019   1
   3   1  -7 13.5972 6.52042   6
  -3  -1   7 20.4660 8.49410   4
  -3  -1   7 19.1570 9.79759   2
  -3  -1   6 53.3534 9.68422   1
  -3  -1   6 58.2890 10.7529   2
   3   1  -6 64.8205 7.92118   6
  -3  -1   6 56.6594 8.13712   4
  -3  -1   5-1.06652 8.18431   2
   3   1  -5 1.78182 7.25576   6
  -3  -1   5-5.77459 8.44246   1
  -3  -1   5 3.01888 8.07960   4
  -3  -1   4 1620.65 19.3169   1
  -3  -1   4 1632.20 23.6588   2
  -3  -1   4 1642.90 23.2683   4
  -3  -1   3 756.919 17.4868   2
  -3  -1   3 730.626 12.6027   1
  -3  -1   3 743.574 16.9487   4
  -3  -1   2 180.747 10.4036   2
  -3  -1   2 184.073 7.37424   1
  -3  -1   2 195.612 11.1975   5
  -3  -1   2 172.820 8.12205   3
  -3  -1   1 37.9896 8.81255   2
  -3  -1   1 28.6243 9.21091   5
  -3  -1   1 35.2175 7.24527   3
  -3  -1   0 91.2611 10.0301   5
  -3  -1   0 92.5044 8.68073   2
  -3  -1   0 86.2508 8.53265   3
  -3  -1  -1 346.219 11.1703   2
  -3  -1  -1 335.246 12.9237   3
   3   1   1 328.406 7.24296   1
  -3  -1  -2 2.10861 6.26810   2
   3   1   2 1.21051 5.45112   1
  -3  -1  -2-3.34098 10.1707   3
  -3  -1  -3 1424.26 25.4106   3
   3   1   3 1453.60 17.4797   1
  -3  -1  -4 819.575 21.1298   3
   3   1   4 830.326 15.4733   1
  -3  -1  -5 210.131 14.4436   3
   3   1   5 238.760 11.5501   1
   3   1   6 8.06334 8.51303   1
  -3  -1  -6-5.30292 12.6463   3
   3   1   7 4.92064 9.47567   1
  -3  -1  -7 1.81546 13.4049   3
   3   1   8 10.8197 11.9325   1
  -3  -1  -8 4.68214 12.2685   3
  -3  -1  -9 40.4795 13.5979   3
   3   1   9 42.1137 12.4562   1
  -3  -1 -10 4.71870 13.1513   3
   3   1  10 7.51430 14.2971   1
  -3  -1 -11 70.6614 17.2355   3
  -3  -1 -12-8.86610 13.5039   3
  -3  -1 -13 137.566 16.7089   3
  -3  -1 -14 44.4801 14.9893   3
  -3  -1 -15-23.7350 15.3267   3
  -3  -2  18 284.281 29.4322   1
  -3  -2  17 18.1559 21.2790   1
  -3  -2  16-2.63766 16.3441   1
  -3  -2  15 39.5857 20.3803   1
  -3  -2  14 5.67334 16.5447   1
  -3  -2  13 16.8253 15.1116   1
  -3  -2  12-1.13539 10.1893   2
  -3  -2  12 6.41774 15.1712   1
  -3  -2  11 42.1893 10.9523   2
  -3  -2  11 45.8537 15.6656   1
  -3  -2  10 3.08548 12.3484   1
  -3  -2  10 16.6349 8.47718   4
  -3  -2  10 7.14574 10.0782   2
  -3  -2   9 901.970 24.0662   1
  -3  -2   9 957.532 22.9753   2
  -3  -2   9 929.970 20.8695   4
  -3  -2   8 178.446 13.0864   1
   3   2  -8 168.146 9.94384   6
  -3  -2   8 185.977 13.6704   2
  -3  -2   8 202.025 12.0366   4
  -3  -2   7 187.684 12.7196   1
  -3  -2   7 205.261 13.3133   2
  -3  -2   7 183.339 11.6402   4
   3   2  -7 192.219 10.5059   6
   3   2  -6 1689.96 22.6815   6
  -3  -2   6 1755.29 26.5835   4
  -3  -2   6 1637.37 24.8630   1
  -3  -2   6 1648.73 27.1459   2
   3   2  -5 1266.85 21.1419   6
  -3  -2   5 1207.39 21.0133   1
  -3  -2   5 1268.98 23.6555   2
  -3  -2   5 1260.14 23.0810   4
  -3  -2   4 461.422 13.1104   1
  -3  -2   4 475.050 16.3270   2
  -3  -2   4 486.969 15.2656   4
   3   2  -4 475.212 15.1817   6
  -3  -2   3 12.4659 7.41759   1
   3   2  -3 11.2506 9.38060   6
  -3  -2   3 17.0554 8.67115   4
  -3  -2   3 14.7807 9.54398   2
  -3  -2   2 1111.04 20.9729   2
  -3  -2   2 1092.87 16.0110   1
  -3  -2   2 1036.86 19.4111   5
  -3  -2   2 1070.23 21.1310   4
  -3  -2   2 1051.26 17.2109   3
  -3  -2   1 241.994 11.3294   2
  -3  -2   1 237.540 11.4702   5
  -3  -2   1 212.904 12.2891   4
  -3  -2   1 232.284 10.8000   3
  -3  -2   0 242.213 12.0774   5
  -3  -2   0 225.697 11.3449   4
  -3  -2   0 237.756 11.7890   3
  -3  -2   0 231.415 11.7453   2
  -3  -2  -1 153.940 11.9018   3
   3   2   2 75.3439 7.92407   1
  -3  -2  -2 65.2576 11.7612   3
  -3  -2  -3 141.664 14.0096   3
   3   2   3 143.785 9.34571   1
  -3  -2  -4 1587.49 29.1903   3
   3   2   4 1601.78 22.3208   1
   3   2   4 1598.49 27.6195   0
   3   2   5 1.74745 9.16422   1
  -3  -2  -5 11.1876 12.8673   3
  -3  -2  -6 102.267 15.1542   3
   3   2   6 96.8497 11.5782   1
   3   2   7 68.4307 12.6000   1
  -3  -2  -7 56.7393 14.0580   3
   3   2   8 7.14047 11.7347   1
  -3  -2  -8-13.4495 13.3115   3
   3   2   9 19.0241 13.5628   1
  -3  -2  -9 2.10638 13.6061   3
  -3  -2 -10 7.91670 12.7569   3
  -3  -2 -11 122.954 17.8810   3
  -3  -2 -12 33.5784 12.8711   3
  -3  -2 -13 76.3462 16.8541   3
  -3  -2 -14 110.043 16.8593   3
  -3  -2 -15 208.196 20.3303   3
  -3  -3  18 0.35670 22.9085   1
  -3  -3  17 5.98963 19.3365   1
  -3  -3  16 16.6035 18.8124   1
  -3  -3  15 4.11903 19.3623   1
  -3  -3  14 8.06028 18.8621   1
  -3  -3  13 53.5951 15.7636   1
  -3  -3  12 20.1231 12.3911   2
  -3  -3  12 15.9546 17.5049   1
  -3  -3  11 167.895 18.9390   1
  -3  -3  11 149.842 14.2614   2
  -3  -3  11 145.855 12.8307   4
  -3  -3  10 237.280 15.1717   2
  -3  -3  10 257.876 14.0181   4
  -3  -3  10 235.231 18.1143   1
  -3  -3   9 93.3170 11.4969   2
  -3  -3   9 84.5430 11.3353   4
  -3  -3   9 88.4372 14.7583   1
  -3  -3   8 38.1195 10.2260   2
   3   3  -8 42.8248 9.65719   6
  -3  -3   8 39.8637 10.0713   4
  -3  -3   8 35.8285 11.5748   1
  -3  -3   7 1754.35 29.0779   4
   3   3  -7 1712.39 25.7167   6
  -3  -3   7 1669.30 29.3399   2
  -3  -3   7 1677.02 28.6788   1
   3   3  -6 1263.22 22.6453   6
  -3  -3   6 1275.26 26.0659   2
  -3  -3   6 1327.41 25.5776   4
  -3  -3   6 1239.34 23.8777   1
  -3  -3   5 556.290 16.9407   1
   3   3  -5 557.428 16.9639   6
  -3  -3   5 547.858 18.4882   2
  -3  -3   5 569.896 17.9865   4
  -3  -3   4 165.962 13.0840   2
   3   3  -4 183.877 13.6628   6
  -3  -3   4 171.627 12.5106   4
  -3  -3   4 171.121 11.8133   1
  -3  -3   3 197.765 13.5402   2
  -3  -3   3 202.626 11.9379   1
  -3  -3   3 216.534 13.7914   4
   3   3  -3 223.106 13.7901   6
  -3  -3   2 1599.99 25.9178   2
   3   3  -2 1614.44 26.8557   6
  -3  -3   2 1564.27 26.3794   4
  -3  -3   1 262.323 11.6066   5
  -3  -3   1 283.745 13.5987   4
  -3  -3   1 293.085 13.4227   3
   3   3  -1 310.797 16.6199   6
  -3  -3   0 116.692 9.48868   5
  -3  -3   0 119.688 11.1517   4
  -3  -3   0 115.805 12.2997   3
  -3  -3  -1 514.844 15.9031   4
  -3  -3  -1 521.199 15.1928   5
  -3  -3  -1 522.201 17.5476   3
  -3  -3  -2 342.968 13.4310   4
  -3  -3  -2 354.425 15.8372   3
   3   3   2 329.015 12.4164   1
   3   3   3 623.777 18.8670   0
   3   3   3 575.955 15.3017   1
  -3  -3  -3 614.225 20.5804   3
  -3  -3  -4 1077.00 28.0904   3
   3   3   4 1057.01 24.3486   1
  -3  -3  -5 254.100 17.4507   3
   3   3   5 264.134 14.1503   1
   3   3   6-5.07275 10.5545   1
  -3  -3  -6 7.33473 13.4875   3
  -3  -3  -7 288.169 19.2621   3
   3   3   7 299.602 17.0838   1
  -3  -3  -8 495.227 22.4532   3
   3   3   8 483.059 19.6050   1
  -3  -3  -9 288.629 20.8341   3
  -3  -3 -10 216.666 19.9369   3
  -3  -3 -11 195.102 19.8094   3
  -3  -3 -12 35.8103 14.5790   3
  -3  -3 -13 17.8443 16.8788   3
  -3  -3 -14 87.3017 16.8203   3
  -3  -4  17 12.5114 21.3423   1
  -3  -4  16 6.54232 20.5726   1
  -3  -4  15 73.2380 20.6917   1
  -3  -4  14 64.2162 17.9575   1
  -3  -4  13 14.1643 17.1466   1
  -3  -4  12-0.11421 11.5317   2
  -3  -4  12 19.2457 11.6435   4
  -3  -4  12 25.4368 18.1224   1
  -3  -4  11 955.342 26.5457   2
  -3  -4  11 928.136 28.8594   1
  -3  -4  11 1093.37 26.9795   4
  -3  -4  10 0.42471 10.8956   2
  -3  -4  10 17.7400 15.7453   1
  -3  -4  10 7.25765 10.7657   4
   3   4  -9 169.735 13.0064   6
  -3  -4   9 158.305 15.6954   1
  -3  -4   9 159.262 13.6793   2
  -3  -4   9 155.007 13.1800   4
  -3  -4   8 78.1225 12.2398   4
  -3  -4   8 59.7422 12.7454   2
   3   4  -8 63.6544 11.5214   6
  -3  -4   8 58.5317 13.8479   1
  -3  -4   7 3.76122 10.4307   2
  -3  -4   7-4.12892 12.7596   1
   3   4  -7-3.63406 11.1817   6
  -3  -4   7 10.4397 11.2414   4
  -3  -4   6 15.4728 10.4251   4
  -3  -4   6 6.57992 11.9034   1
   3   4  -6 22.8832 11.9896   6
  -3  -4   5 1280.44 25.3778   1
   3   4  -5 1311.28 26.1153   6
  -3  -4   5 1320.68 27.1260   4
  -3  -4   4 406.987 16.7942   4
  -3  -4   4 377.289 16.6078   1
   3   4  -4 419.236 17.7970   6
  -3  -4   3 1864.50 27.9827   1
   3   4  -3 1920.65 31.1668   6
  -3  -4   3 1865.11 30.7206   4
   3   4  -2 825.707 23.8353   6
  -3  -4   2 784.040 20.8393   4
  -3  -4   1 248.901 11.3551   5
  -3  -4   1 269.465 14.7769   4
   3   4  -1 267.915 17.4897   6
   3   4   0 157.846 15.3479   6
  -3  -4   0 161.253 10.1031   5
  -3  -4   0 153.481 13.2909   3
  -3  -4   0 152.786 12.0565   4
   3   4   1 1287.69 27.9603   6
  -3  -4  -1 1278.72 21.5941   5
   3   4   1 1370.09 22.3711   0
  -3  -4  -1 1237.39 24.4885   4
  -3  -4  -1 1317.97 27.0424   3
   3   4   2 51.7324 13.9215   6
  -3  -4  -2 58.0846 9.30480   5
  -3  -4  -2 57.3330 9.72036   4
  -3  -4  -2 40.1968 12.3471   3
   3   4   2 53.5422 9.41265   0
   3   4   3 387.894 19.3565   6
  -3  -4  -3 393.090 15.0161   4
   3   4   3 301.878 15.7751   0
  -3  -4  -3 381.814 18.6224   3
   3   4   3 402.067 15.9160   1
   3   4   4 165.258 16.0177   6
  -3  -4  -4 171.153 16.0402   3
   3   4   4 161.830 13.8440   1
   3   4   5 76.7094 12.2888   1
   3   4   5 83.4090 14.1981   6
  -3  -4  -5 75.7362 14.8999   3
   3   4   6-11.7101 13.6918   6
   3   4   6-3.92863 12.6987   1
  -3  -4  -6-11.2354 13.9769   3
   3   4   7 2.35223 14.5170   6
   3   4   7-9.34229 14.1580   1
  -3  -4  -7 8.68242 13.1691   3
   3   4   8 132.768 15.5883   6
  -3  -4  -8 133.732 17.1729   3
   3   4   8 115.473 15.2845   1
  -3  -4  -9 27.5091 16.8645   3
  -3  -4 -10-1.91513 14.6350   3
  -3  -4 -11 44.0154 14.6751   3
  -3  -4 -12 0.50168 14.5089   3
  -3  -4 -13-5.42831 16.4765   3
  -3  -4 -14-37.3256 19.4169   3
  -3  -5  17 4.02477 18.1032   1
  -3  -5  16-17.4742 18.6381   1
  -3  -5  15 20.7288 21.3303   1
  -3  -5  14 7.04913 19.8317   1
  -3  -5  13 7.16859 16.9893   1
  -3  -5  12 63.6604 12.4063   4
  -3  -5  12 40.8237 19.7810   1
  -3  -5  11 302.076 20.9397   1
  -3  -5  10 145.597 18.2434   1
   3   5  -9 65.2267 14.1839   6
  -3  -5   9 33.1605 17.6292   1
  -3  -5   8 46.4109 16.3107   1
   3   5  -8 37.6166 12.2401   6
   3   5  -7 345.160 18.7482   6
  -3  -5   7 359.858 19.1051   1
   3   5  -6 63.6824 13.5430   6
  -3  -5   6 94.3050 14.9606   1
   3   5  -5 3.53131 12.9623   6
  -3  -5   5 10.8813 12.8895   1
  -3  -5   4 310.508 16.6496   1
  -3  -5   4 323.524 17.5653   4
   3   5  -4 291.367 18.0914   6
   3   5  -3 443.777 20.1751   6
  -3  -5   3 440.327 18.9248   4
  -3  -5   2 66.9365 11.7983   4
   3   5  -2 67.1180 15.6382   6
   3   5  -1 50.7754 14.5383   6
  -3  -5   1 27.3115 10.7558   4
   3   5   0 484.829 21.3548   6
  -3  -5   0 529.255 19.4229   4
   3   5   1 41.9532 16.3175   6
  -3  -5  -1 30.3485 10.8046   4
  -3  -5  -1 50.6299 13.7561   3
   3   5   2 284.279 19.4063   6
   3   5   2 258.356 13.2754   0
  -3  -5  -2 246.750 14.6262   4
  -3  -5  -2 273.706 17.9165   3
   3   5   3 277.372 18.4023   6
  -3  -5  -3 231.811 14.2390   4
  -3  -5  -3 231.310 18.1368   3
   3   5   3 242.589 14.9648   1
   3   5   4 583.387 23.4053   6
  -3  -5  -4 577.545 18.4858   4
  -3  -5  -4 608.294 23.8322   3
   3   5   4 604.354 20.9646   1
   3   5   5 71.4862 14.2448   1
   3   5   5 89.3776 17.5002   6
  -3  -5  -5 69.9154 16.2191   3
   3   5   6 141.497 16.3909   6
  -3  -5  -6 170.069 17.8731   3
   3   5   6 129.129 15.2882   1
   3   5   7 11.5441 13.4835   6
   3   5   7-2.58104 12.8901   1
  -3  -5  -7-3.09902 16.3936   3
   3   5   8 0.12977 13.7991   6
  -3  -5  -8 14.2703 16.8512   3
  -3  -5  -9 200.463 23.2967   3
  -3  -5 -10 212.745 19.8500   3
  -3  -5 -11 41.9762 17.0170   3
  -3  -5 -12-12.4431 17.4191   3
  -3  -5 -13 48.5636 19.0167   3
  -3  -6  16 68.9181 23.9719   1
  -3  -6  15-16.8201 21.0719   1
  -3  -6  14 184.010 23.6880   1
  -3  -6  13 281.920 18.8803   4
  -3  -6  13 218.477 23.7635   1
  -3  -6  12-23.7727 19.1470   1
  -3  -6  11 58.5408 20.4288   1
  -3  -6  10 194.414 22.6173   1
   3   6  -9 524.065 22.3960   6
  -3  -6   9 533.414 25.2993   1
   3   6  -8 94.6503 15.9382   6
  -3  -6   8 103.215 17.5043   1
   3   6  -7 747.461 25.5742   6
  -3  -6   7 721.313 26.7562   1
  -3  -6   6 43.8779 16.5603   1
   3   6  -6 54.2772 16.0094   6
   3   6  -5 122.307 16.7464   6
  -3  -6   5 119.150 17.3618   1
   3   6  -4 152.219 17.3271   6
   3   6  -3 6.38820 16.1183   6
   3   6  -2 72.0002 17.1052   6
  -3  -6   2 76.3162 14.1488   4
   3   6  -1 19.4919 16.9044   6
  -3  -6   1 23.1670 11.7384   4
   3   6   0 8.65737 17.1214   6
  -3  -6   0 18.6704 11.8176   4
   3   6   1 3.95921 16.3492   6
  -3  -6  -1-5.06874 9.66521   4
   3   6   2 122.543 18.8500   6
  -3  -6  -2 121.595 12.8842   4
  -3  -6  -3 46.0825 11.9206   4
   3   6   3 56.1876 17.2293   6
  -3  -6  -3 51.9672 16.3893   3
   3   6   3 60.0011 13.5619   1
   3   6   4 13.4202 12.3589   1
   3   6   4-11.0751 16.7667   6
  -3  -6  -4-11.0543 14.3144   3
   3   6   5 199.418 19.8545   6
  -3  -6  -5 179.273 19.3414   3
   3   6   5 142.925 17.9551   1
   3   6   6 42.5585 17.4777   6
   3   6   6 36.8656 15.6540   1
  -3  -6  -6 74.6268 15.6369   3
   3   6   7 81.1815 18.6037   6
  -3  -6  -7 92.6888 17.6782   3
   3   6   8-4.71659 16.0636   6
  -3  -6  -8 2.18319 16.2382   3
  -3  -6  -9-18.1775 17.9029   3
  -3  -6 -10-4.72145 16.6543   3
  -3  -6 -11 28.5473 19.6740   3
  -3  -6 -12-29.2342 15.4476   3
  -3  -7  15 20.2580 24.5700   1
  -3  -7  14 20.0660 22.6648   1
  -3  -7  13 19.2842 17.5325   1
  -3  -7  12 6.76473 21.6973   1
  -3  -7  11 1.83142 21.4293   1
  -3  -7  10 31.0861 20.1836   1
   3   7 -10 90.0742 17.5164   6
   3   7  -9 30.1612 16.1391   6
  -3  -7   9 23.9143 17.3496   1
   3   7  -8 115.920 17.6225   6
  -3  -7   8 108.230 18.1840   1
  -3  -7   7 22.4226 19.0472   1
   3   7  -7 7.06219 16.8436   6
   3   7  -6-8.10824 18.1271   6
  -3  -7   6-6.32994 17.7895   1
   3   7  -5-2.44787 17.0911   6
   3   7  -4 63.1442 16.9606   6
   3   7  -3 16.1944 18.0783   6
   3   7  -2-5.64937 17.6217   6
  -3  -7   2 5.22416 13.7658   4
   3   7  -1 4.67946 17.9146   6
  -3  -7   1 9.02980 13.0073   4
   3   7   0 215.907 22.3629   6
  -3  -7   0 236.948 17.2753   4
   3   7   1 275.726 21.5558   6
  -3  -7  -1 255.307 17.9079   4
   3   7   2-1.59290 17.7092   6
  -3  -7  -2 6.89448 12.4819   4
   3   7   3 332.864 23.4932   6
  -3  -7  -3 294.602 17.9940   4
   3   7   4 306.048 20.9984   6
   3   7   4 330.700 20.6580   1
   3   7   5 77.9498 17.2680   1
   3   7   5 91.1576 19.5138   6
  -3  -7  -5 90.2323 19.3727   3
   3   7   6 77.7075 16.8092   6
  -3  -7  -6 34.9001 18.6173   3
   3   7   7 140.996 17.7556   6
  -3  -7  -7 143.790 18.4783   3
  -3  -7  -8 36.3964 16.8262   3
  -3  -7  -9-20.1283 14.0687   3
  -3  -7 -10-4.22596 14.5073   3
  -3  -8  14 5.80702 20.3091   1
  -3  -8  13-7.39520 24.1556   1
  -3  -8  12 91.5016 18.5072   1
  -3  -8  11 9.29334 18.3078   1
   3   8 -10 37.6444 16.6162   6
  -3  -8  10 68.8479 18.2222   1
  -3  -8   9 48.0381 21.5821   1
   3   8  -9 27.7693 19.1283   6
   3   8  -8-7.51307 17.5436   6
  -3  -8   8 6.85043 20.9862   1
   3   8  -7-4.59673 17.7550   6
   3   8  -6 98.8215 21.1439   6
   3   8  -5 3.48236 16.3607   6
   3   8  -4 15.6766 19.9169   6
   3   8  -3 14.5786 20.2437   6
   3   8  -2 46.6651 20.3669   6
  -3  -8   2 19.2039 16.5304   4
   3   8  -1 7.04510 19.6451   6
  -3  -8   1 1.58306 12.3291   4
   3   8   0 50.6969 18.4740   6
  -3  -8   0 47.1543 13.3560   4
  -3  -8  -1 112.140 14.4747   4
   3   8   1 15.3517 19.4958   6
  -3  -8  -2 30.0910 13.0015   4
   3   8   2 20.2468 20.9497   6
   3   8   3 33.4477 19.2117   6
   3   8   4-1.71865 15.2667   1
   3   8   4-7.93704 16.2214   6
   3   8   5-20.9921 20.4245   6
   3   8   6-4.92809 17.8365   6
   3   8   7 4.32372 17.7260   6
  -3  -8  -8 22.5080 15.4661   3
  -3  -8  -9 48.6037 16.7968   3
  -3  -9  12 42.3693 22.2126   1
  -3  -9  11 24.1344 19.0938   1
   3   9 -10 27.3253 19.0720   6
  -3  -9  10 32.4743 20.5271   1
   3   9  -9-20.1966 20.3687   6
  -3  -9   9 1.38920 22.2243   1
   3   9  -8 41.4028 20.8848   6
   3   9  -7 130.790 19.6352   6
   3   9  -6 10.0741 19.4069   6
   3   9  -5 44.8565 17.5820   6
   3   9  -4 164.129 21.1186   6
   3   9  -3 71.4680 19.4193   6
   3   9  -2 11.2324 19.2254   6
  -3  -9   2 9.78844 13.9040   4
   3   9  -1 135.168 23.9081   6
  -3  -9   1 106.836 16.7186   4
   3   9   0 126.790 21.5605   6
  -3  -9   0 124.052 15.5408   4
   3   9   1-4.89309 16.6490   6
  -3  -9  -1 18.2498 11.9183   4
   3   9   2 34.0240 17.3715   6
   3   9   3 7.32163 20.5437   6
   3   9   4 34.6821 22.9404   6
   3   9   5 27.0924 21.3711   6
   3   9   6 12.8231 15.1224   6
   3  10 -10-52.1157 21.4404   6
   3  10  -9 5.80389 21.9789   6
   3  10  -8-12.5349 18.6927   6
   3  10  -7 21.6072 22.7258   6
   3  10  -6 4.97422 18.3101   6
   3  10  -5 14.5328 17.6015   6
   3  10  -4 11.1477 18.1991   6
   3  10  -3-8.73913 20.8694   6
  -3 -10   3-2.12868 16.8677   4
   3  10  -2 39.5655 22.9355   6
  -3 -10   2 13.5113 16.6477   4
   3  10  -1-8.12323 22.2949   6
  -3 -10   1 22.1090 12.6057   4
   3  10   0 27.0708 17.7998   6
  -3 -10   0 6.24440 15.0624   4
  -3 -10  -1 72.5750 17.8387   4
   3  10   1 65.5943 19.2482   6
   3  10   2 32.4651 19.4729   6
   3  10   3 3.05558 21.1758   6
   3  10   4 90.1432 20.4068   6
   3  10   5 10.4728 23.6690   6
   3  10   6 44.8979 22.9939   6
  -3 -11   4 8.88611 16.4972   4
  -3 -11   3 41.8631 19.5266   4
  -3 -11   2 15.3163 18.3750   4
  -3 -11   1 3.65056 14.6875   4
  -3 -11   0-9.71195 18.6940   4
  -4  12   4 9.75680 21.9923   6
  -4  12   3 36.0939 21.2545   6
  -4  12   2 9.30889 24.5018   6
  -4  12   1-22.7056 20.2928   6
  -4  12   0 16.3106 19.2800   6
  -4  12  -1 14.9604 20.6473   6
  -4  12  -2 18.9140 23.7406   6
  -4  11   8 13.3233 24.1968   1
  -4  11   7 18.5012 19.9283   1
  -4  11   6-8.98434 23.0920   1
  -4  11   5-14.5781 19.1567   1
  -4  11   4 6.86113 16.8751   6
  -4  11   3 43.5457 23.2391   6
  -4  11   2 32.1722 17.5297   6
  -4  11   1-1.81819 16.8797   6
  -4  11   0 40.8794 18.5482   6
  -4  11  -1 7.93253 18.7551   6
  -4  11  -2-2.35793 23.1421   6
  -4  11  -3 10.3555 22.1632   6
  -4  11  -4-16.3689 21.4625   6
  -4  11  -5-0.68266 19.3287   6
  -4  11  -6 18.8044 25.0360   6
  -4  10  12 13.3059 18.9653   2
  -4  10  11-26.3264 21.5985   2
  -4  10  10 0.95109 21.5370   1
  -4  10  10 92.5677 35.0505   2
  -4  10   9 23.0440 22.9217   1
  -4  10   9 28.9139 18.2945   2
  -4  10   8 1.12213 20.1782   1
  -4  10   8 12.8899 18.4024   2
  -4  10   7 36.5813 19.9718   1
  -4  10   6-15.0735 20.7637   1
  -4  10   5-2.22060 17.9364   6
  -4  10   5 3.58740 19.0027   1
  -4  10   4 16.9186 15.9166   6
  -4  10   3 19.2809 19.7597   6
  -4  10   2 43.7541 18.9342   6
  -4  10   1 15.4086 18.7083   6
  -4  10   0 24.8548 20.3824   6
  -4  10  -1-18.3375 21.8408   6
  -4  10  -2 8.31754 18.0342   6
  -4  10  -3 10.0273 22.2588   6
  -4  10  -4 25.5097 17.8905   6
  -4  10  -5-20.0524 22.2827   6
  -4  10  -6 23.2286 22.7368   6
  -4  10  -7 22.3014 25.4639   6
  -4  10  -8 1.43519 25.4572   6
  -4  10  -9-10.8566 19.3680   6
  -4   9  13-26.4636 17.5896   2
  -4   9  12 10.8911 24.4109   1
  -4   9  12 1.19923 21.0136   2
  -4   9  11-4.97080 20.5774   1
  -4   9  11 24.4916 15.6413   2
  -4   9  10 0.79412 18.3363   1
  -4   9  10 33.6764 21.7175   2
  -4   9   9-14.1506 20.5023   1
  -4   9   9 13.4901 19.4971   2
  -4   9   8 18.2495 21.1085   1
  -4   9   8 43.5671 17.5068   2
  -4   9   7 59.6319 19.8125   1
  -4   9   6-9.89817 17.1461   1
  -4   9   5 49.7761 17.6776   6
  -4   9   5 56.1593 18.2941   1
  -4   9   4 27.6265 17.0393   6
  -4   9   3 9.22050 16.8700   6
  -4   9   2-2.22873 15.0805   6
  -4   9   1 32.4858 16.9580   6
  -4   9   0 31.7679 18.0506   6
  -4   9  -1-2.78665 19.0731   6
  -4   9  -2 10.5870 16.8195   6
  -4   9  -3 31.4179 21.8195   6
  -4   9  -4-13.7835 19.9890   6
  -4   9  -5 36.6303 18.7594   6
  -4   9  -6 42.0822 18.2151   6
  -4   9  -7-8.47668 17.8598   6
  -4   9  -8 4.18507 21.0846   6
  -4   9  -9-18.9317 24.0563   6
   4  -9   9-5.03548 21.6939   1
  -4   9 -10 28.3746 18.6635   6
  -4   9 -11 142.369 23.8002   6
  -4   8  14-4.62526 22.9029   1
  -4   8  13 24.0131 23.6048   1
  -4   8  13-49.8786 18.7981   2
  -4   8  12 14.9193 22.3029   1
  -4   8  12-9.59832 20.9906   2
  -4   8  11 18.1324 16.6950   1
  -4   8  11-1.98846 14.9979   2
  -4   8  10 31.0496 21.4101   1
  -4   8  10 38.2988 19.5821   2
  -4   8   9 39.6455 18.6652   1
  -4   8   9 48.2200 15.6463   2
  -4   8   8 15.3885 16.4254   1
  -4   8   8 29.1994 18.3966   2
  -4   8   7 20.7333 16.4081   1
  -4   8   7 59.4760 18.9035   2
  -4   8   6-5.95165 16.7645   1
  -4   8   5 33.7303 15.3296   6
  -4   8   5 26.8437 17.1767   1
  -4   8   4 2.91726 14.0872   6
  -4   8   3 19.4602 17.0493   6
  -4   8   2 13.6413 17.5779   6
  -4   8   1 21.9970 18.0376   6
  -4   8   0 160.785 20.9105   6
  -4   8  -1-2.53134 16.8466   6
  -4   8  -2 8.38795 19.0647   6
  -4   8  -3-8.43685 18.9504   6
  -4   8  -4 9.42070 18.2968   6
  -4   8  -5-16.1936 17.9726   6
  -4   8  -6-4.15935 18.9637   6
  -4   8  -7 12.9015 20.0900   6
   4  -8   7 68.9361 18.6731   1
  -4   8  -8-33.3358 20.5764   6
   4  -8   8 9.37976 16.8441   1
   4  -8   9 31.0532 17.7422   1
  -4   8  -9 34.0671 17.6491   6
  -4   8 -10 86.2790 21.4970   6
  -4   8 -11-68.5803 15.6596   6
  -4   7  15 10.6473 21.3333   1
  -4   7  14 7.88737 20.1301   1
  -4   7  13 3.67668 17.6757   1
  -4   7  13-3.67565 14.2954   2
  -4   7  12 104.816 20.7473   1
  -4   7  12 123.422 18.9199   2
  -4   7  11-2.01227 20.4436   1
  -4   7  11 2.22347 17.5865   2
  -4   7  10 27.1948 18.6148   1
  -4   7  10 21.6973 15.7911   2
  -4   7   9 64.3688 17.7141   1
  -4   7   9 107.282 19.1592   2
  -4   7   8 13.4924 15.7222   1
  -4   7   8 38.2469 17.2156   2
  -4   7   7-1.85059 15.4878   1
  -4   7   7 18.9524 15.5163   2
  -4   7   6-1.36653 16.0807   1
  -4   7   6 17.1292 15.4911   2
  -4   7   5 37.8325 12.5728   6
  -4   7   5 42.0612 15.4996   1
  -4   7   4 33.0971 15.0928   6
  -4   7   3 6.05981 13.3423   6
  -4   7   2 75.1636 15.7196   6
  -4   7   1 43.8353 15.3432   6
  -4   7   0 12.0386 16.1832   6
  -4   7  -1 81.6267 18.9366   6
  -4   7  -2 11.1448 17.3244   6
  -4   7  -3 179.277 20.2469   6
  -4   7  -4-2.36528 17.1577   6
  -4   7  -5 67.1231 17.7173   6
   4  -7   6 17.2903 14.2151   1
  -4   7  -6 11.2978 16.2547   6
   4  -7   7 144.630 15.3815   1
  -4   7  -7-22.5823 18.7791   6
  -4   7  -8 14.9075 18.3614   6
   4  -7   8 10.4766 15.7350   1
  -4   7  -9 35.4105 16.7381   6
  -4   7 -10-1.84912 18.0669   6
  -4   7 -11 18.9297 15.9041   6
  -4   7 -12 90.9880 16.3282   3
  -4   6  16 13.0200 22.0303   1
  -4   6  15-4.50880 17.4065   1
  -4   6  14 33.8682 19.5229   1
  -4   6  13 66.8814 18.2837   2
  -4   6  13 75.9063 19.2967   1
  -4   6  12 13.4955 16.4701   1
  -4   6  12-1.04796 14.8566   2
  -4   6  11 0.81461 18.8416   1
  -4   6  11-7.84405 13.1745   2
  -4   6  10 14.0689 15.8571   1
  -4   6  10 5.72831 17.9261   2
  -4   6   9 73.5748 17.8186   1
  -4   6   9 66.9851 15.2775   2
  -4   6   8-5.14570 14.5414   1
  -4   6   8 13.9069 16.1182   2
  -4   6   7 10.5187 14.2215   1
  -4   6   7 12.4661 15.2734   2
  -4   6   6 4.84252 12.7584   1
  -4   6   6 8.10657 10.5163   6
  -4   6   6 17.3232 15.5824   2
  -4   6   5 109.623 16.5732   2
  -4   6   5 86.9646 13.4085   1
  -4   6   5 86.4589 12.9942   6
  -4   6   4 43.2539 12.2592   6
  -4   6   4 63.7552 15.8298   2
  -4   6   3-1.79704 12.9058   6
  -4   6   2 257.071 17.6443   6
  -4   6   1 304.536 19.0036   6
  -4   6   0 13.4391 14.6389   6
  -4   6  -1 39.9050 15.9375   6
  -4   6  -2 740.286 26.2969   6
  -4   6  -3 422.162 24.0454   6
  -4   6  -4 79.7057 19.0839   6
   4  -6   5 234.247 17.6107   1
  -4   6  -5 234.923 22.3716   6
   4  -6   6 319.756 19.7715   1
  -4   6  -6 341.915 22.4725   6
   4  -6   7 23.6390 14.8964   1
  -4   6  -7 29.5839 15.2339   6
  -4   6  -8 87.5887 19.3268   6
   4  -6   8 94.8755 17.8107   1
  -4   6  -9 359.433 22.6393   6
  -4   6 -10 7.60916 17.9348   6
  -4   6 -11 100.545 17.8698   6
  -4   6 -11 101.303 18.1260   3
  -4   6 -12 56.7017 18.9040   3
  -4   6 -13 9.38493 17.3033   3
  -4   5  17 18.8325 24.7579   1
  -4   5  16-3.98600 19.0935   1
  -4   5  15-8.00027 22.5551   1
  -4   5  14 13.4024 20.0025   1
  -4   5  13-3.31646 17.6921   1
  -4   5  13 11.9253 11.2036   2
  -4   5  12 58.4849 18.5791   1
  -4   5  12 58.9169 16.1608   2
  -4   5  11 169.050 18.9409   2
  -4   5  11 185.897 21.7808   1
  -4   5  10 11.6509 16.0691   1
  -4   5  10 0.41938 13.3461   2
  -4   5   9 52.1195 16.6119   1
  -4   5   9 45.0996 16.1364   2
  -4   5   8 63.6787 16.8323   1
  -4   5   8 37.1662 14.0299   2
  -4   5   7 296.559 18.5547   2
  -4   5   7 304.123 17.1337   1
  -4   5   6 46.4140 10.1121   6
  -4   5   6 50.6209 12.7048   1
  -4   5   6 55.8501 14.5266   2
  -4   5   5 7.31084 9.85516   6
  -4   5   5 2.27304 11.4423   1
  -4   5   5 15.5172 13.3504   2
  -4   5   4 12.2820 11.3231   6
  -4   5   4 1.68186 10.5414   1
  -4   5   4 21.2381 13.2306   2
  -4   5   3 113.154 15.9702   2
  -4   5   3 112.636 13.0085   6
  -4   5   2 243.235 15.5030   2
  -4   5   2 220.557 10.8883   5
  -4   5   2 240.833 16.6174   6
  -4   5   1 175.947 13.7586   2
  -4   5   1 141.210 9.98217   5
  -4   5   1 132.754 15.7756   6
  -4   5   0 5.89932 13.6034   6
  -4   5   0 12.2611 8.52540   5
  -4   5  -1-2.38335 14.0409   6
  -4   5  -2 1.71854 14.9291   6
  -4   5  -3 7.96104 15.2937   6
   4  -5   4 30.7655 11.3701   1
  -4   5  -4 32.0578 15.2439   6
  -4   5  -5 24.7979 15.9034   6
   4  -5   5 8.71654 11.4918   1
  -4   5  -6-7.81123 15.4086   6
   4  -5   6-1.35588 12.5226   1
  -4   5  -7 30.1224 15.4610   6
   4  -5   7-1.10966 13.8017   1
  -4   5  -8 6.70235 15.8234   6
  -4   5  -9 51.2817 15.1295   3
  -4   5  -9-7.30499 16.7924   6
  -4   5 -10 94.9510 19.9055   3
  -4   5 -10 78.0089 18.8693   6
  -4   5 -11-28.7924 14.7826   6
  -4   5 -11 33.9347 17.6462   3
  -4   5 -12 49.7602 18.9451   3
  -4   5 -13 25.8216 14.4213   3
  -4   5 -14 9.84014 18.7510   3
  -4   4  17 14.2724 23.3205   1
  -4   4  16-13.8979 16.2245   1
  -4   4  15 6.08100 21.6119   1
  -4   4  14-4.65544 16.0389   1
  -4   4  13 14.1176 13.7379   2
  -4   4  13 10.6441 18.4096   1
  -4   4  12 54.8058 14.1428   2
  -4   4  12 43.4801 18.8243   1
  -4   4  11 59.8760 13.1675   2
  -4   4  11 42.9076 18.6200   1
  -4   4  10 36.1850 14.9154   2
  -4   4  10 63.0495 17.1255   1
  -4   4   9 48.9844 13.7173   1
  -4   4   9 49.1346 13.5430   2
  -4   4   8 18.8380 12.7543   1
  -4   4   8 4.66839 12.5427   2
  -4   4   7 8.86328 11.0883   1
  -4   4   7 1.16990 13.2189   2
  -4   4   6 554.109 20.9521   2
  -4   4   6 514.487 14.7036   6
  -4   4   6 540.746 18.0876   1
  -4   4   5 826.324 23.1327   2
  -4   4   5 829.482 19.9831   1
  -4   4   5 869.781 18.7477   6
  -4   4   4 145.241 14.6225   2
  -4   4   4 146.477 11.9631   1
  -4   4   4 149.944 11.9087   6
  -4   4   3 1.26262 11.7154   2
  -4   4   3 5.43073 8.72467   1
  -4   4   3 4.20763 10.6069   6
  -4   4   2 152.305 14.2519   2
  -4   4   2 139.904 11.0492   5
  -4   4   2 142.660 12.4228   6
  -4   4   1 3016.36 35.8816   2
  -4   4   1 2832.90 31.9836   5
  -4   4   1 2899.44 37.2286   6
  -4   4   0 1893.80 28.2730   2
  -4   4   0 1950.89 32.1512   6
  -4   4   0 1863.66 26.8176   5
  -4   4  -1 27.9353 9.16063   2
  -4   4  -1 37.1788 13.2792   6
  -4   4  -2 320.302 13.2080   2
  -4   4  -2 322.960 17.5640   6
   4  -4   3 329.801 13.4484   1
  -4   4  -3 334.639 12.9930   2
  -4   4  -3 348.588 18.8215   6
   4  -4   4 353.274 14.8495   1
  -4   4  -4 363.463 20.1999   6
  -4   4  -5 3.79079 14.4320   6
   4  -4   5-4.95332 9.86346   1
   4  -4   6 107.815 12.7914   1
  -4   4  -6 115.869 17.1032   6
  -4   4  -7 588.637 24.7023   3
  -4   4  -7 616.173 25.0494   6
  -4   4  -8 99.0765 15.5489   6
  -4   4  -8 121.642 18.7001   3
  -4   4  -9 38.1335 16.6899   3
  -4   4  -9 5.75477 16.5610   6
  -4   4 -10 37.0431 15.4138   6
  -4   4 -10 79.2344 19.2583   3
  -4   4 -11 211.930 22.3695   6
  -4   4 -11 244.869 21.9520   3
  -4   4 -12-4.60953 14.9324   3
  -4   4 -13 8.68119 17.7297   3
  -4   4 -14-58.9616 19.5077   3
  -4   3  18 32.8784 26.0815   1
  -4   3  17 19.9702 21.7365   1
  -4   3  16 134.820 23.3079   1
  -4   3  15 219.132 21.5830   1
  -4   3  14 40.6394 17.9090   1
  -4   3  13 151.600 16.6950   2
  -4   3  13 127.041 20.5547   1
  -4   3  12 229.985 16.2026   2
  -4   3  12 226.641 19.6082   1
  -4   3  11 14.2797 12.5461   2
  -4   3  11 37.1339 17.3286   1
  -4   3  10 28.3368 11.8762   2
  -4   3  10 37.3740 15.0731   1
  -4   3   9 84.0530 12.4896   2
  -4   3   9 92.1494 15.1437   1
  -4   3   8 76.3386 11.9032   2
  -4   3   8 64.4745 13.7816   1
  -4   3   7 399.208 17.7159   2
  -4   3   7 376.874 16.3957   1
  -4   3   6 42.1998 7.60789   6
  -4   3   6 26.9229 11.0560   1
  -4   3   6 25.8486 12.4919   2
  -4   3   5 56.8517 10.6559   1
  -4   3   5 53.2150 12.9429   2
  -4   3   5 62.5882 8.95788   6
  -4   3   4 60.2837 9.92003   1
  -4   3   4 77.0969 13.2885   2
  -4   3   4 71.8068 9.70718   6
  -4   3   3 53.3453 9.71011   6
  -4   3   3 58.7611 9.38887   5
  -4   3   3 46.8625 11.9476   2
  -4   3   3 56.8203 8.57408   1
  -4   3   2 784.688 20.3686   2
  -4   3   2 755.038 18.4872   5
  -4   3   2 750.563 19.9236   6
  -4   3   2 767.228 14.3055   1
  -4   3   1 985.370 20.7574   2
  -4   3   1 992.245 20.6335   5
  -4   3   1 945.868 22.3298   6
  -4   3   0 153.765 11.3619   2
  -4   3   0 152.289 11.3221   5
  -4   3   0 171.072 14.4989   6
  -4   3  -1 14.4002 11.1828   6
  -4   3  -1 13.9557 8.64313   2
   4  -3   2 1589.83 19.6865   1
  -4   3  -2 1559.64 22.2382   2
  -4   3  -2 1589.60 29.8261   6
  -4   3  -3 49.1333 14.2321   6
   4  -3   3 40.8968 8.08607   1
  -4   3  -3 42.0364 7.75453   2
   4  -3   4 199.878 10.7931   1
  -4   3  -4 205.729 15.7566   3
  -4   3  -4 215.908 17.4787   6
  -4   3  -5-0.79134 12.3072   3
   4  -3   5 7.86826 8.31762   1
  -4   3  -5 4.76719 13.7802   6
  -4   3  -6 15.4886 14.4165   3
  -4   3  -6 22.4028 14.4459   6
  -4   3  -7 204.021 18.9053   6
  -4   3  -7 218.973 19.7237   3
  -4   3  -8 4.01604 14.7735   6
  -4   3  -8 20.9625 15.9760   3
  -4   3  -9 446.862 23.6256   3
  -4   3 -10 30.0983 14.6508   3
  -4   3 -11 48.6904 14.8603   3
  -4   3 -12 8.93093 13.5063   3
  -4   3 -13 48.1649 17.2130   3
  -4   3 -14-10.5095 16.2513   3
  -4   2  18 14.6532 22.7018   1
  -4   2  17 25.2308 18.3010   1
  -4   2  16 7.72849 17.2600   1
  -4   2  15 151.893 21.7233   1
  -4   2  14 9.32595 19.0576   1
  -4   2  13 140.008 14.9569   2
  -4   2  13 134.035 20.8300   1
  -4   2  12 16.4230 13.0942   2
  -4   2  12 11.7516 17.3422   1
  -4   2  11 17.6008 9.50970   2
  -4   2  11 12.8189 15.4892   1
  -4   2  10 86.5509 11.9357   2
  -4   2  10 82.3297 14.8607   1
  -4   2   9 268.482 15.6128   2
  -4   2   9 269.832 16.2256   1
  -4   2   8 1.38712 11.3601   2
  -4   2   8-9.95107 12.2250   1
  -4   2   7 27.0435 10.9317   2
  -4   2   7 15.7577 10.3352   1
  -4   2   6 42.9124 11.7289   2
  -4   2   6 32.7841 9.80251   1
  -4   2   5 11.3305 11.3224   2
  -4   2   5 5.28417 8.23292   1
  -4   2   4 706.897 19.6116   2
  -4   2   4 675.889 13.7557   1
  -4   2   3 388.315 14.2989   2
  -4   2   3 374.425 15.0863   5
  -4   2   3 359.081 10.1019   1
  -4   2   3 381.984 13.9347   6
  -4   2   2 3862.74 38.1353   6
  -4   2   2 3899.24 37.1570   2
  -4   2   2 3795.12 37.4593   5
  -4   2   2 3821.01 27.7989   3
  -4   2   2 3840.08 23.2136   1
  -4   2   1 130.507 10.6208   2
  -4   2   1 118.740 11.5699   6
  -4   2   1 124.219 11.5001   5
  -4   2   1 131.601 9.07942   3
  -4   2   1 127.070 5.77503   1
  -4   2   0 313.029 12.4787   2
  -4   2   0 290.764 15.2269   6
  -4   2   0 310.490 14.8361   5
  -4   2   0 320.426 12.8151   3
  -4   2  -1 3120.93 29.6188   2
  -4   2  -1 3211.85 38.6504   6
  -4   2  -1 3072.27 32.2558   3
   4  -2   2 820.222 12.2369   1
  -4   2  -2 819.975 15.3110   2
  -4   2  -2 805.004 20.0897   3
  -4   2  -2 827.146 23.8409   6
   4  -2   3 524.803 11.4355   1
  -4   2  -3 550.300 12.2213   2
  -4   2  -3 502.067 17.5149   3
  -4   2  -3 553.362 20.5022   6
  -4   2  -4 557.185 20.8954   6
   4  -2   4 540.862 12.7758   1
  -4   2  -4 553.934 19.6188   3
  -4   2  -5 16.6406 13.7456   3
  -4   2  -6 0.56537 12.7141   3
  -4   2  -7 1.67173 15.3117   3
  -4   2  -8 225.706 20.2686   3
  -4   2  -9-13.7211 15.2418   3
  -4   2 -10 6.21575 15.7118   3
  -4   2 -11 12.9644 18.1655   3
  -4   2 -12-4.44407 16.7687   3
  -4   2 -13 24.8908 14.0929   3
  -4   2 -14 29.0657 13.2081   3
  -4   1  18 14.9455 21.8454   1
  -4   1  17 15.9459 20.1288   1
  -4   1  16 44.9566 20.2707   1
  -4   1  15 93.6070 19.6029   1
  -4   1  14 106.643 20.3495   1
  -4   1  13 64.1602 13.6612   2
  -4   1  13 48.5134 17.0708   1
  -4   1  12 163.654 15.5698   2
  -4   1  12 161.456 19.6861   1
  -4   1  11 41.4430 12.8615   2
  -4   1  11 53.8630 14.1189   1
  -4   1  10 21.4108 11.2856   2
  -4   1  10 26.7146 13.7080   1
  -4   1   9 58.4410 11.5230   2
  -4   1   9 64.3278 13.4084   1
  -4   1   8 625.682 20.2259   2
  -4   1   8 619.450 18.3782   1
  -4   1   7 288.164 15.9310   2
  -4   1   7 281.465 13.0912   1
  -4   1   6 1266.28 25.2474   2
  -4   1   6 1256.40 20.3508   1
  -4   1   5 115.477 12.4760   2
  -4   1   5 121.871 9.16370   1
  -4   1   4 646.475 18.5380   2
  -4   1   4 612.428 12.1647   1
  -4   1   3 0.47292 10.7309   5
  -4   1   3-3.00189 10.5382   2
  -4   1   3-0.86675 5.07127   1
  -4   1   3 6.31827 4.47998   3
  -4   1   2 1451.15 23.8138   2
  -4   1   2 1404.62 24.3450   5
  -4   1   2 1386.43 16.8601   3
  -4   1   1 304.195 12.6725   2
  -4   1   1 291.844 14.5028   5
  -4   1   1 275.447 11.1178   3
  -4   1   0 926.667 17.7332   2
  -4   1   0 925.698 21.1717   5
  -4   1   0 918.999 17.9012   3
  -4   1  -1 80.7876 8.07217   2
  -4   1  -1 70.7850 10.7985   3
   4  -1   2 507.668 7.64388   1
  -4   1  -2 526.537 12.3264   2
  -4   1  -2 511.203 17.6217   3
  -4   1  -3 289.855 9.11459   2
  -4   1  -3 284.606 15.3188   3
  -4   1  -4 1826.27 31.4335   3
  -4   1  -5 183.711 16.2231   3
  -4   1  -6 6.08402 14.0499   3
  -4   1  -7-13.7046 15.7940   3
  -4   1  -8-10.5336 16.0981   3
  -4   1  -9-0.37649 15.6437   3
  -4   1 -10 6.17921 13.2498   3
  -4   1 -11 58.1036 18.2504   3
  -4   1 -12 20.1215 13.5685   3
  -4   1 -13 44.1193 16.1406   3
  -4   1 -14 20.1646 13.7127   3
  -4   0  18 12.1093 19.9031   1
  -4   0  17-0.68445 16.6388   1
  -4   0  16 2.11123 17.7486   1
  -4   0  15 9.63630 18.2507   1
  -4   0  14 46.4609 18.6578   1
  -4   0  13 36.6923 13.3263   2
  -4   0  13 45.7121 17.6066   1
  -4   0  12-1.43489 14.2484   1
  -4   0  12-14.3014 11.8427   2
  -4   0  11 0.51157 10.6044   2
  -4   0  11 18.1997 14.4439   1
  -4   0  10 39.4067 12.6539   1
  -4   0  10 29.1439 10.9801   2
  -4   0   9 393.211 17.2488   2
  -4   0   9 389.688 17.1976   1
  -4   0   8 100.072 12.3500   2
  -4   0   8 106.370 12.1431   1
  -4   0   7 1736.64 29.2385   2
  -4   0   7 1724.05 25.3102   1
  -4   0   6 56.3541 9.94197   2
  -4   0   6 55.2960 9.35769   1
  -4   0   5 153.406 11.9428   2
  -4   0   5 173.402 9.46163   1
  -4   0   4 5.66113 6.67190   1
  -4   0   4-0.04607 10.0655   2
  -4   0   4 3.65394 3.63174   3
  -4   0   3 123.483 5.97012   1
  -4   0   3 148.277 11.6304   2
  -4   0   3 141.583 12.5799   5
  -4   0   3 134.709 6.29756   3
  -4   0   2 73.9412 10.5052   5
  -4   0   2 86.5318 7.14435   3
  -4   0   2 88.6387 10.3921   2
  -4   0   1 1010.48 18.8965   2
  -4   0   1 1001.71 21.6875   5
  -4   0   1 966.325 16.5206   3
  -4   0   0 653.947 15.1226   2
  -4   0   0 679.516 18.2571   5
  -4   0   0 646.347 15.6225   3
  -4   0  -1 100.895 8.32680   2
  -4   0  -1 98.2967 11.0509   3
  -4   0  -2 6.11641 6.46364   2
  -4   0  -2 9.79021 10.4861   3
  -4   0  -3 40.2681 6.29208   2
  -4   0  -3 42.8396 11.6124   3
  -4   0  -4 418.802 18.3638   3
  -4   0  -5 4.67983 12.7172   3
  -4   0  -6 338.819 19.2076   3
  -4   0  -7 2.28217 13.9493   3
  -4   0  -8 374.318 21.7113   3
  -4   0  -9 205.163 19.5417   3
  -4   0 -10 101.133 17.1333   3
  -4   0 -11 197.303 21.6291   3
  -4   0 -12 22.6230 14.8110   3
  -4   0 -13 26.9526 12.4687   3
  -4   0 -14-58.3918 16.8706   3
  -4  -1  18 417.536 29.6341   1
  -4  -1  17 11.6060 21.6993   1
  -4  -1  16 28.6301 19.5656   1
  -4  -1  15 9.45863 15.7380   1
  -4  -1  14-0.28625 18.0308   1
  -4  -1  13 70.8447 16.2776   1
  -4  -1  13 78.7403 14.8435   2
  -4  -1  12 37.7477 11.5846   2
  -4  -1  12 47.4623 16.4119   1
  -4  -1  11 259.400 16.1884   2
  -4  -1  11 239.892 17.7652   1
  -4  -1  10 31.6164 10.6677   2
  -4  -1  10 27.1263 12.3505   1
  -4  -1   9 22.3418 10.7660   1
  -4  -1   9 23.3294 11.2664   2
  -4  -1   8 1.08833 10.8503   2
  -4  -1   8 0.04848 10.8819   1
  -4  -1   7-0.40068 9.84612   1
  -4  -1   7 0.08608 10.8492   2
   4   1  -7 7.54566 7.59552   6
  -4  -1   6 28.8233 10.0331   2
  -4  -1   6 22.7009 8.62300   1
  -4  -1   5 519.552 13.4442   1
  -4  -1   5 527.073 17.9164   2
  -4  -1   4 851.708 14.4471   1
  -4  -1   4 829.170 20.6406   2
  -4  -1   3 10.1596 5.82989   1
  -4  -1   3 13.9371 10.2700   2
  -4  -1   3 6.08067 9.06421   5
  -4  -1   3 7.38458 5.91148   3
  -4  -1   2 1264.78 13.4355   1
  -4  -1   2 1298.64 23.7717   5
  -4  -1   2 1259.84 18.6237   3
  -4  -1   2 1333.30 23.8399   2
  -4  -1   1 2291.94 30.6865   5
  -4  -1   1 2317.61 29.0112   2
  -4  -1   1 2259.69 26.2115   3
  -4  -1   0 5.70265 7.51418   2
  -4  -1   0 5.59277 10.6749   5
  -4  -1   0-4.68312 10.1611   3
  -4  -1  -1 596.176 15.1751   2
  -4  -1  -1 581.125 17.2980   3
  -4  -1  -2 525.951 13.7268   2
  -4  -1  -2 544.485 17.7241   3
  -4  -1  -3 0.27402 6.06140   2
  -4  -1  -3 2.41943 10.6917   3
  -4  -1  -4 488.664 19.1301   3
  -4  -1  -5 114.396 15.0837   3
  -4  -1  -6 109.937 14.9338   3
  -4  -1  -7 106.745 16.3074   3
  -4  -1  -8 273.692 19.1337   3
  -4  -1  -9 119.992 17.5522   3
  -4  -1 -10 5.75220 12.3168   3
  -4  -1 -11 17.8772 15.6345   3
  -4  -1 -12-32.5700 14.6709   3
  -4  -1 -13 35.2073 16.6231   3
  -4  -1 -14-12.1862 18.2927   3
  -4  -2  18 5.11710 22.4112   1
  -4  -2  17-7.06989 16.6715   1
  -4  -2  16 35.0404 20.7118   1
  -4  -2  15 145.053 19.8090   1
  -4  -2  14 158.940 18.0487   1
  -4  -2  13 29.8363 13.5479   2
  -4  -2  13 0.40190 14.4972   1
  -4  -2  12 70.8935 13.9053   2
  -4  -2  12 81.0754 17.9879   1
  -4  -2  11 1513.75 32.8159   1
  -4  -2  11 1506.20 32.3093   2
  -4  -2  11 1561.64 29.4607   4
  -4  -2  10 18.8530 11.7191   2
  -4  -2  10 14.5750 13.5667   1
  -4  -2  10 15.2918 10.0170   4
  -4  -2   9 54.6613 12.2860   2
  -4  -2   9 64.1730 14.4454   1
  -4  -2   9 67.7884 11.4126   4
  -4  -2   8 455.772 17.3404   1
   4   2  -8 422.139 13.9737   6
  -4  -2   8 484.486 17.8485   4
  -4  -2   8 448.510 18.6667   2
  -4  -2   7 411.058 16.1712   1
   4   2  -7 401.207 14.0254   6
  -4  -2   7 405.395 18.4349   2
  -4  -2   7 412.898 16.6193   4
  -4  -2   6 34.4503 10.7837   2
   4   2  -6 36.8956 9.75530   6
  -4  -2   6 42.5268 11.1767   4
  -4  -2   6 34.3711 9.44845   1
  -4  -2   5 905.225 18.3659   1
   4   2  -5 947.945 21.1628   6
  -4  -2   5 919.025 22.3819   4
  -4  -2   5 907.489 22.7626   2
  -4  -2   4 1455.10 20.6957   1
  -4  -2   4 1472.77 26.9181   4
  -4  -2   4 1519.58 27.8366   2
  -4  -2   3 96.7179 12.4438   2
  -4  -2   3 104.412 8.46158   1
  -4  -2   3 104.332 11.5990   4
  -4  -2   3 90.3946 8.71974   3
  -4  -2   2 67.5815 10.1113   2
  -4  -2   2 59.3355 11.3375   5
  -4  -2   2 60.9498 8.60276   3
  -4  -2   1 947.093 20.7080   2
  -4  -2   1 902.659 20.5784   5
  -4  -2   1 859.428 18.6442   3
  -4  -2   0 197.285 12.2763   2
  -4  -2   0 174.460 12.5978   5
  -4  -2   0 177.390 12.8420   3
  -4  -2  -1 55.4087 8.69774   2
  -4  -2  -1 41.9697 10.6032   5
  -4  -2  -1 61.0774 11.4397   3
  -4  -2  -2-1.01687 10.2909   3
  -4  -2  -3 88.8323 13.3404   3
  -4  -2  -4 799.142 24.3151   3
  -4  -2  -5 11.6884 13.8130   3
  -4  -2  -6 155.511 17.4277   3
  -4  -2  -7 198.814 18.7183   3
  -4  -2  -8 20.5012 15.0934   3
  -4  -2  -9 133.338 17.2191   3
  -4  -2 -10 169.816 18.4710   3
  -4  -2 -11 54.4879 15.2938   3
  -4  -2 -12 58.5588 16.8993   3
  -4  -2 -13 43.9951 14.1070   3
  -4  -3  18 0.92641 19.3033   1
  -4  -3  17 4.40682 21.8233   1
  -4  -3  16 21.0874 20.3470   1
  -4  -3  15 27.7405 21.1802   1
  -4  -3  14 3.37364 18.9774   1
  -4  -3  13 53.0258 13.4505   2
  -4  -3  13 58.5222 16.6954   1
  -4  -3  12 25.9500 13.3375   2
  -4  -3  12-4.82665 14.3917   1
  -4  -3  11 73.0770 14.3406   2
  -4  -3  11 98.5424 13.1206   4
  -4  -3  11 89.5831 16.9663   1
  -4  -3  10 98.4612 15.2090   1
  -4  -3  10 91.2067 14.4655   2
  -4  -3  10 93.5837 13.2185   4
  -4  -3   9 1269.62 28.1766   1
  -4  -3   9 1254.26 29.6382   2
  -4  -3   9 1280.69 28.4359   4
   4   3  -8 106.402 11.4457   6
  -4  -3   8 119.724 13.7245   2
  -4  -3   8 111.701 12.8792   1
  -4  -3   8 108.371 12.5446   4
   4   3  -7 1055.32 22.8242   6
  -4  -3   7 1007.05 22.9475   1
  -4  -3   7 1123.12 26.5020   4
  -4  -3   7 1095.61 27.1521   2
  -4  -3   6 56.0225 12.5966   2
   4   3  -6 61.5408 10.5595   6
  -4  -3   6 42.1905 10.6316   1
  -4  -3   6 60.5563 11.6535   4
  -4  -3   5 2.30353 11.7243   2
  -4  -3   5 10.4247 9.59951   1
   4   3  -5 12.7462 11.0265   6
  -4  -3   5 4.40588 10.0558   4
   4   3  -4 727.406 20.8884   6
  -4  -3   4 693.127 20.8660   2
  -4  -3   4 653.963 16.9352   1
  -4  -3   4 721.917 21.5964   4
   4   3  -3 26.8077 13.3047   6
  -4  -3   3 31.0294 10.4329   2
  -4  -3   3 41.3195 9.31504   1
  -4  -3   3 34.6787 11.2103   4
  -4  -3   2-10.5137 10.6108   2
   4   3  -2 11.8031 13.2938   6
  -4  -3   2 2.87946 9.20750   5
  -4  -3   2 4.60163 10.1999   4
  -4  -3   2-0.51358 8.20514   3
  -4  -3   1 107.047 11.9349   2
  -4  -3   1 135.113 11.9299   5
  -4  -3   1 160.798 13.6323   4
  -4  -3   1 143.756 12.4956   3
  -4  -3   0 118.039 12.1545   5
  -4  -3   0 118.979 12.6134   3
  -4  -3  -1 144.361 11.8924   5
  -4  -3  -1 146.286 13.4761   3
  -4  -3  -2 14.0114 11.6133   3
  -4  -3  -3 5.00108 11.6566   3
  -4  -3  -4 61.5964 13.5701   3
  -4  -3  -5 86.8130 16.3234   3
  -4  -3  -6 8.81945 14.7244   3
  -4  -3  -7-7.11881 15.1005   3
  -4  -3  -8 1.91564 16.2651   3
  -4  -3  -9 46.6584 18.4045   3
  -4  -3 -10 37.4683 18.0000   3
  -4  -3 -11 18.7781 17.2287   3
  -4  -3 -12-10.6223 12.8341   3
  -4  -3 -13 57.0791 20.9402   3
  -4  -4  17 13.0148 17.0385   1
  -4  -4  16 59.7349 19.6728   1
  -4  -4  15 11.5838 21.8153   1
  -4  -4  14 43.5170 17.4447   1
  -4  -4  13-30.1554 14.2758   2
  -4  -4  13-5.76092 14.8970   1
  -4  -4  12-12.7072 13.5028   2
  -4  -4  12 8.43747 12.0488   4
  -4  -4  12 5.19355 14.8382   1
  -4  -4  11 231.899 19.0100   2
  -4  -4  11 219.911 19.8600   1
  -4  -4  11 215.783 16.0547   4
  -4  -4  10 66.5613 14.7251   2
  -4  -4  10 77.7608 14.0638   4
  -4  -4  10 63.3754 16.9926   1
  -4  -4   9 45.1527 14.4515   2
  -4  -4   9 39.4724 12.7717   4
  -4  -4   9 40.1397 14.8354   1
  -4  -4   8-1.61708 14.0322   1
  -4  -4   8-3.28152 13.3684   2
   4   4  -8-6.26540 11.5828   6
  -4  -4   8-5.51723 13.4084   4
   4   4  -7 233.799 15.6866   6
  -4  -4   7 225.614 16.4414   2
  -4  -4   7 230.423 16.9777   1
  -4  -4   7 250.196 16.4525   4
  -4  -4   6 65.0635 13.0682   2
   4   4  -6 79.4492 13.1594   6
  -4  -4   6 77.5795 13.4038   1
  -4  -4   6 72.5071 13.2249   4
  -4  -4   5 7.40694 12.6953   2
  -4  -4   5-3.09706 10.9415   4
  -4  -4   5 12.1276 10.9910   1
   4   4  -5 4.86558 12.6039   6
   4   4  -4 272.270 16.6835   6
  -4  -4   4 288.860 15.0406   1
  -4  -4   4 295.658 17.2447   4
   4   4  -3 307.658 18.2859   6
  -4  -4   3 261.936 16.3505   4
   4   4  -2 26.1589 13.3080   6
  -4  -4   2 18.2301 11.7594   4
   4   4  -1 326.612 20.3532   6
  -4  -4   1 298.790 14.2377   5
  -4  -4   1 321.499 16.6845   4
  -4  -4   1 328.955 16.2866   3
   4   4   0 221.155 18.9962   6
  -4  -4   0 212.856 12.8574   5
  -4  -4   0 216.884 14.9424   4
  -4  -4   0 217.696 15.9202   3
  -4  -4  -1 829.995 21.1174   5
  -4  -4  -1 802.600 22.6605   4
   4   4   1 808.696 25.8479   6
  -4  -4  -1 799.746 24.2588   3
  -4  -4  -2 1042.20 24.0546   5
  -4  -4  -2 1035.87 27.4612   3
   4   4   2 1060.66 29.4460   6
  -4  -4  -3 58.6572 16.6506   3
  -4  -4  -4 103.007 16.2587   3
  -4  -4  -5 1554.90 36.4154   3
  -4  -4  -6 147.934 18.2200   3
  -4  -4  -7 487.259 24.4358   3
  -4  -4  -8 61.8371 18.8345   3
  -4  -4  -9 99.2264 18.4000   3
  -4  -4 -10-12.9630 18.1297   3
  -4  -4 -11 60.8334 17.3658   3
  -4  -4 -12-49.7655 17.4871   3
  -4  -5  16 13.5297 19.7005   1
  -4  -5  15 31.2031 21.2750   1
  -4  -5  14 131.825 21.6592   1
  -4  -5  13 27.6994 19.3697   1
  -4  -5  12 237.971 18.4440   4
  -4  -5  12 231.301 21.6464   1
  -4  -5  11 360.058 20.9420   4
  -4  -5  11 379.487 23.8962   1
  -4  -5  10 155.942 18.4694   1
  -4  -5  10 152.636 15.9695   4
   4   5  -9 385.068 19.8097   6
  -4  -5   9 399.534 22.6617   1
  -4  -5   9 392.762 21.2797   4
   4   5  -8 217.468 16.8199   6
  -4  -5   8 201.093 17.7383   1
  -4  -5   8 244.864 19.2324   4
   4   5  -7-4.24439 13.5400   6
  -4  -5   7-0.25045 12.7466   4
  -4  -5   7 12.3792 14.0855   1
   4   5  -6 475.099 20.8443   6
  -4  -5   6 493.263 20.3399   1
  -4  -5   6 483.882 22.2319   4
   4   5  -5 388.208 20.8245   6
  -4  -5   5 393.763 19.1490   1
  -4  -5   5 409.815 20.4111   4
   4   5  -4 22.6658 16.2246   6
  -4  -5   4 23.0741 12.6041   4
   4   5  -3 92.0372 16.9465   6
  -4  -5   3 110.428 14.5473   4
   4   5  -2 462.758 23.0237   6
  -4  -5   2 455.382 20.2449   4
   4   5  -1-11.3993 15.7830   6
  -4  -5   1-1.33926 11.7831   4
   4   5   0 129.119 18.9512   6
  -4  -5   0 151.159 14.8413   4
  -4  -5   0 126.834 15.9268   3
   4   5   1 42.3419 17.1250   6
  -4  -5  -1 67.9096 13.5196   4
  -4  -5  -1 60.7401 14.0392   3
   4   5   2 10.3475 17.8271   6
  -4  -5  -2 10.7582 11.2439   4
  -4  -5  -2 17.1129 14.5033   3
   4   5   3-5.19763 17.2786   6
  -4  -5  -3-0.90946 13.5411   3
   4   5   4 431.379 23.9916   6
  -4  -5  -4 498.741 24.5223   3
   4   5   5 1.29411 18.1299   6
  -4  -5  -5 4.66126 14.6424   3
   4   5   6 205.134 21.0205   6
  -4  -5  -6 182.305 21.4602   3
   4   5   7 54.4261 18.1186   6
  -4  -5  -7 33.6204 15.9730   3
   4   5   8 13.3113 17.6075   6
  -4  -5  -8 46.0084 16.7280   3
  -4  -5  -9 7.67564 17.2069   3
  -4  -5 -10-3.74347 15.5881   3
  -4  -5 -11-13.7133 13.2726   3
  -4  -6  16-2.22204 22.3778   1
  -4  -6  15 105.243 22.0786   1
  -4  -6  14 42.9344 19.3830   1
  -4  -6  13 37.0116 21.7483   1
  -4  -6  13 25.3396 11.3693   4
  -4  -6  12 299.018 22.5790   1
  -4  -6  12 302.089 19.5503   4
  -4  -6  11 39.5983 15.3927   4
  -4  -6  11 34.5334 15.6434   1
  -4  -6  10 60.1678 17.8982   1
  -4  -6  10 52.2297 13.4534   4
   4   6  -9 86.3103 15.2213   6
  -4  -6   9 88.1297 16.9776   1
  -4  -6   9 75.7522 15.5942   4
   4   6  -8 220.437 19.0632   6
  -4  -6   8 213.695 20.8877   1
  -4  -6   8 185.159 18.1724   4
   4   6  -7 60.3827 17.6970   6
  -4  -6   7 58.9237 14.5989   4
  -4  -6   7 68.3729 16.9424   1
   4   6  -6 119.000 18.5661   6
  -4  -6   6 116.161 20.7083   1
  -4  -6   6 115.125 16.5995   4
   4   6  -5 246.701 20.5387   6
  -4  -6   5 221.857 18.6321   4
   4   6  -4 531.337 26.4399   6
  -4  -6   4 486.922 23.0919   4
   4   6  -3 55.0267 17.5710   6
  -4  -6   3 59.2378 15.5659   4
   4   6  -2 133.478 20.1169   6
  -4  -6   2 138.921 15.2815   4
   4   6  -1 309.970 22.6230   6
  -4  -6   1 315.349 18.5636   4
  -4  -6   0 828.194 26.2213   4
   4   6   0 820.236 29.5288   6
   4   6   1 47.7927 19.3479   6
  -4  -6  -1 66.9392 14.4367   4
   4   6   2 177.567 22.2626   6
  -4  -6  -2 139.586 15.0455   4
  -4  -6  -2 143.829 19.2619   3
   4   6   3 100.097 20.3836   6
  -4  -6  -3 76.5294 12.4005   4
  -4  -6  -3 90.5912 17.3968   3
   4   6   4 18.2549 15.8507   6
  -4  -6  -4 1.90936 16.9557   3
   4   6   5-2.73364 19.2495   6
  -4  -6  -5-23.7382 17.6845   3
   4   6   6 60.0425 20.2036   6
  -4  -6  -6 78.4013 17.5856   3
   4   6   7-13.7926 18.6719   6
  -4  -6  -7-4.79666 15.5560   3
   4   6   8-9.09183 17.8213   6
  -4  -6  -8 4.75608 13.7181   3
  -4  -6  -9-33.5879 15.2393   3
  -4  -6 -10 21.1995 18.9251   3
  -4  -7  15 43.9145 25.4293   1
  -4  -7  14 28.2492 23.2903   1
  -4  -7  13-10.6250 18.8449   1
  -4  -7  13 25.5231 13.5227   4
  -4  -7  12-0.17887 19.0900   1
  -4  -7  12-2.35675 12.0850   4
  -4  -7  11 21.5624 18.0160   1
  -4  -7  11 13.9505 15.2153   4
  -4  -7  10 13.0165 12.6844   4
  -4  -7  10 8.91391 18.2076   1
   4   7  -9 12.2315 15.6705   6
  -4  -7   9-3.51930 14.1350   4
  -4  -7   9 1.26435 15.5373   1
  -4  -7   8 7.92499 16.5677   1
   4   7  -8-18.6740 15.1742   6
  -4  -7   8 8.81905 13.8173   4
   4   7  -7-0.04772 14.6580   6
  -4  -7   7 14.9897 17.5979   1
  -4  -7   7 12.6334 12.5242   4
   4   7  -6 2.86624 14.6288   6
  -4  -7   6-20.8231 14.8433   4
  -4  -7   5 3.28978 14.3602   4
   4   7  -5 1.82943 18.5195   6
   4   7  -4 31.7854 17.4836   6
  -4  -7   4 19.0915 14.4186   4
   4   7  -3 33.7726 20.5839   6
  -4  -7   3 27.2312 15.3560   4
   4   7  -2 139.062 21.7294   6
  -4  -7   2 136.456 17.0894   4
   4   7  -1 91.0889 18.5526   6
  -4  -7   1 80.1479 16.3421   4
   4   7   0-3.07709 20.0307   6
  -4  -7   0-10.2081 14.0404   4
   4   7   1-14.4929 16.7906   6
  -4  -7  -1-8.04731 11.7513   4
   4   7   2 199.354 20.5095   6
  -4  -7  -2 169.115 16.1232   4
   4   7   3 55.6514 19.3387   6
   4   7   4 90.7742 20.8559   6
  -4  -7  -4 82.2282 18.0697   3
   4   7   5 81.5169 20.0536   6
  -4  -7  -5 73.4275 16.3657   3
   4   7   6-19.0068 15.1773   6
  -4  -7  -6 5.73833 18.9797   3
   4   7   7 24.4730 16.4736   6
  -4  -7  -7 43.5469 19.2277   3
  -4  -7  -8 73.3158 17.8723   3
  -4  -7  -9-17.7028 19.9399   3
  -4  -8  14 69.9270 17.7185   4
  -4  -8  13 35.5474 17.8001   4
  -4  -8  13 2.34798 23.9981   1
  -4  -8  12 104.308 19.2172   4
  -4  -8  12 82.8486 24.1622   1
  -4  -8  11 64.5394 14.8142   4
  -4  -8  11 72.7413 22.8739   1
  -4  -8  10 67.9497 21.2457   1
  -4  -8  10 62.2185 17.3603   4
   4   8  -9 111.272 17.4160   6
  -4  -8   9 121.468 22.1916   1
  -4  -8   9 130.519 19.6609   4
   4   8  -8 144.022 18.3078   6
  -4  -8   8 239.204 21.7796   4
   4   8  -7 57.0668 18.4906   6
  -4  -8   7 98.3797 18.6571   4
   4   8  -6-7.05665 18.6163   6
  -4  -8   6 23.8703 14.1205   4
   4   8  -5 306.747 23.2473   6
  -4  -8   5 278.778 21.6615   4
   4   8  -4 112.800 19.1712   6
  -4  -8   4 81.2021 17.6903   4
   4   8  -3 112.359 19.2935   6
  -4  -8   3 103.601 16.8578   4
   4   8  -2 175.502 21.2345   6
  -4  -8   2 135.805 18.0678   4
   4   8  -1 2.96673 20.3160   6
  -4  -8   1 17.7335 13.4152   4
   4   8   0-6.63322 19.5842   6
  -4  -8   0 1.88721 14.3059   4
   4   8   1 196.770 21.4654   6
  -4  -8  -1 191.537 17.3849   4
   4   8   2 122.965 20.7571   6
   4   8   3-4.95867 20.2542   6
   4   8   4 57.5221 20.9442   6
   4   8   5 1.12938 20.8157   6
   4   8   6-4.34691 18.4510   6
   4   8   7 33.2227 19.4763   6
  -4  -8  -7 27.6921 24.0789   3
  -4  -9  11 29.9174 24.7652   1
  -4  -9  11-4.28125 14.3298   4
  -4  -9  10 50.2577 24.0176   1
  -4  -9  10 21.0382 18.1892   4
   4   9  -9 42.9592 19.8944   6
  -4  -9   9 14.4319 16.3868   4
   4   9  -8 34.9674 18.0623   6
  -4  -9   8 2.40542 17.9084   4
   4   9  -7-14.9250 18.8511   6
  -4  -9   7 6.50350 16.9786   4
   4   9  -6 14.8865 18.3694   6
  -4  -9   6 5.96207 15.0474   4
   4   9  -5 15.7107 20.4523   6
  -4  -9   5 12.2413 14.8363   4
   4   9  -4 3.62445 21.2894   6
  -4  -9   4 17.1576 16.8551   4
   4   9  -3 11.9800 18.6461   6
  -4  -9   3-24.0724 15.7021   4
   4   9  -2-4.73127 19.9251   6
  -4  -9   2 16.0525 14.1669   4
   4   9  -1 21.2926 19.8919   6
  -4  -9   1 58.3719 17.0114   4
   4   9   0 34.4781 22.8346   6
  -4  -9   0 38.3741 16.6014   4
   4   9   1-6.42582 22.8931   6
  -4  -9  -1 0.46376 15.6785   4
   4   9   2 52.3124 22.8599   6
   4   9   3-9.97976 16.8955   6
   4   9   4-1.71264 25.0186   6
   4   9   5 33.7325 21.3378   6
   4   9   6 46.8334 18.9313   6
   4  10 -10 150.183 25.4182   6
   4  10  -9 48.7059 16.0016   6
   4  10  -8 26.9692 19.5471   6
   4  10  -7 58.2564 21.0410   6
   4  10  -6 17.2622 16.6581   6
  -4 -10   6-32.3164 18.7787   4
   4  10  -5-17.6281 16.7785   6
  -4 -10   5-1.93603 16.9637   4
   4  10  -4 54.3169 21.8707   6
  -4 -10   4 68.5904 18.2824   4
   4  10  -3 7.93991 24.8457   6
  -4 -10   3-9.07692 17.4461   4
   4  10  -2-2.34988 19.4261   6
  -4 -10   2-31.3211 17.0745   4
   4  10  -1 106.106 24.3715   6
  -4 -10   1 63.5524 15.6275   4
   4  10   0-3.89748 23.4359   6
  -4 -10   0-7.84564 17.0859   4
   4  10   1-16.9012 23.7161   6
  -5  12   3-11.2370 23.9937   6
  -5  12   2 1.27711 19.7117   6
  -5  12   1 7.65785 25.7221   6
  -5  12   0 4.39158 25.6250   6
  -5  11   8 6.49310 26.1939   1
  -5  11   7-0.87028 19.1788   1
  -5  11   7 72.0381 20.9435   2
  -5  11   6-7.59362 21.2796   1
  -5  11   6 19.4589 22.1980   2
  -5  11   5 27.5374 15.0320   1
  -5  11   4 20.5508 21.6895   6
  -5  11   3 9.73852 20.6676   6
  -5  11   2-8.19525 19.2523   6
  -5  11   1-0.75769 18.3837   6
  -5  11   0-7.63288 21.6840   6
  -5  11  -1-0.21762 21.7480   6
  -5  11  -2-3.35278 19.0306   6
  -5  11  -3 4.05682 22.0645   6
  -5  11  -4 7.72811 25.6905   6
  -5  10  11-3.37844 24.6646   2
  -5  10  10 13.7553 21.6026   1
  -5  10  10 55.5805 22.4811   2
  -5  10   9 34.0251 23.1711   1
  -5  10   9 56.3252 22.9249   2
  -5  10   8-0.92392 18.3056   1
  -5  10   8 60.8896 23.0224   2
  -5  10   7 9.15804 21.1981   1
  -5  10   7 21.0758 17.0771   2
  -5  10   6 20.0323 17.5728   1
  -5  10   6 46.8312 20.6749   2
  -5  10   5 3.88538 17.9917   1
  -5  10   4-0.74304 16.3351   6
  -5  10   3 13.2763 20.6325   6
  -5  10   2 27.1616 17.5070   6
  -5  10   1-12.2299 20.6293   6
  -5  10   0-21.4003 20.9034   6
  -5  10  -1 12.2156 22.1242   6
  -5  10  -2-3.42812 19.0789   6
  -5  10  -3 23.8830 21.8301   6
  -5  10  -4-18.1954 22.3675   6
  -5  10  -5 2.86608 24.8616   6
  -5  10  -6-19.9681 19.7966   6
  -5  10  -7 13.9650 20.1218   6
  -5   9  13 0.57853 23.4967   2
  -5   9  12 9.55667 24.6492   1
  -5   9  12 32.3710 23.4549   2
  -5   9  11 13.6831 22.1498   1
  -5   9  11 6.76289 17.2025   2
  -5   9  10 18.6588 16.8168   1
  -5   9  10 12.2022 16.0841   2
  -5   9   9 15.5392 22.0003   1
  -5   9   9 13.3004 15.4652   2
  -5   9   8 18.4521 17.0614   1
  -5   9   8 29.6855 15.5740   2
  -5   9   7 11.4681 17.4528   1
  -5   9   7 16.7601 19.5292   2
  -5   9   6 23.2952 18.6387   1
  -5   9   6 67.6272 18.4587   2
  -5   9   5 4.19196 15.4785   6
  -5   9   5-19.9803 18.2486   1
  -5   9   4 148.988 20.3449   6
  -5   9   3-2.97620 17.8231   6
  -5   9   2 4.28854 18.8464   6
  -5   9   1-10.5518 17.4274   6
  -5   9   0 20.5618 17.0431   6
  -5   9  -1-1.87930 18.3916   6
  -5   9  -2-19.4532 20.9905   6
  -5   9  -3 47.8797 19.2847   6
  -5   9  -4 6.07136 20.7453   6
  -5   9  -5 3.20971 19.9786   6
  -5   9  -6-28.3241 19.7770   6
  -5   9  -7 87.6798 21.3729   6
  -5   9  -8 32.9272 20.9394   6
  -5   9  -9 34.6995 20.9554   6
  -5   8  14-5.47222 23.9506   1
  -5   8  13-4.78896 22.7175   1
  -5   8  13-6.16118 16.0513   2
  -5   8  12 33.2071 22.8470   1
  -5   8  12 39.2986 20.4997   2
  -5   8  11-0.34696 19.7958   1
  -5   8  11 14.1896 18.0586   2
  -5   8  10-2.28824 16.0611   1
  -5   8  10-4.63703 16.0398   2
  -5   8   9 7.54884 18.4628   1
  -5   8   9 6.52892 15.0638   2
  -5   8   8 6.70527 18.6398   1
  -5   8   8 12.3365 15.4276   2
  -5   8   7 2.72746 17.3581   1
  -5   8   7 7.54234 17.7921   2
  -5   8   6 8.66937 16.4599   1
  -5   8   6 32.3634 19.7439   2
  -5   8   5 106.297 19.1485   6
  -5   8   5 90.3670 17.9636   1
  -5   8   5 106.153 18.5340   2
  -5   8   4 66.5646 18.6096   6
  -5   8   4 79.1651 19.3382   2
  -5   8   3 37.9789 17.0630   6
  -5   8   3 102.062 19.1134   2
  -5   8   2-18.4753 17.8074   6
  -5   8   1 27.9493 18.8060   6
  -5   8   0 24.3441 18.9578   6
  -5   8  -1 25.4503 20.2073   6
  -5   8  -2 24.1661 19.9758   6
  -5   8  -3-9.91255 18.8130   6
  -5   8  -4-9.52525 21.1118   6
  -5   8  -5 48.6842 21.2196   6
  -5   8  -6 0.06339 19.5228   6
  -5   8  -7 60.1314 19.0653   6
  -5   8  -8 13.9924 19.1575   6
  -5   8  -9 8.14869 20.4461   6
  -5   8 -10 3.92492 23.4704   6
  -5   8 -11-41.6824 15.7645   6
  -5   7  15 1.98185 20.1672   1
  -5   7  14-44.3679 16.6781   2
  -5   7  14 0.06385 19.9376   1
  -5   7  13 12.7064 20.8344   1
  -5   7  13-24.3914 18.7139   2
  -5   7  12 112.881 19.8218   1
  -5   7  12 66.0281 19.9949   2
  -5   7  11 56.7599 17.5512   1
  -5   7  11 55.7937 16.6658   2
  -5   7  10 26.4067 19.1139   1
  -5   7  10-8.01577 17.6633   2
  -5   7   9 146.892 20.5140   2
  -5   7   9 143.068 19.0658   1
  -5   7   8 5.08623 14.4309   1
  -5   7   8 8.17875 16.6401   2
  -5   7   7 24.6847 14.6194   1
  -5   7   7 40.7688 16.7307   2
  -5   7   6 216.050 21.7509   2
  -5   7   6 212.871 19.1783   1
  -5   7   5 213.845 19.8769   2
  -5   7   5 160.811 16.5569   1
  -5   7   5 172.260 18.3948   6
  -5   7   4 32.4086 15.7680   6
  -5   7   4 72.7312 17.8981   2
  -5   7   4 36.4989 14.4628   1
  -5   7   3 31.9148 14.8604   6
  -5   7   3 55.9506 17.1288   2
  -5   7   2 434.687 23.0742   2
  -5   7   2 377.414 23.1908   6
  -5   7   1 117.393 19.4196   6
  -5   7   1 165.754 18.1932   2
  -5   7   0 208.462 17.1779   2
  -5   7   0 197.327 20.5983   6
  -5   7  -1 275.099 19.0032   2
  -5   7  -1 181.303 22.4721   6
  -5   7  -2 230.817 17.6426   2
  -5   7  -2 172.946 22.0723   6
  -5   7  -3 8.18358 18.1031   6
  -5   7  -4 382.949 24.2001   6
  -5   7  -5 99.3280 21.5994   6
  -5   7  -6 31.4057 18.9950   6
  -5   7  -7 116.910 21.6855   6
  -5   7  -8 7.69571 18.6556   6
  -5   7  -9 5.22141 22.0686   6
  -5   7 -10 42.5055 21.6493   3
  -5   7 -10 4.06357 16.7297   6
  -5   7 -11 54.8513 18.9016   3
  -5   7 -11 0.21561 19.0811   6
  -5   6  16 1.92034 20.0650   1
  -5   6  15 25.8041 19.2922   1
  -5   6  14-15.5744 14.1263   2
  -5   6  14-0.05941 21.7936   1
  -5   6  13 19.7859 15.8483   2
  -5   6  13 14.5655 20.8548   1
  -5   6  12 16.7222 19.6238   1
  -5   6  12 17.1675 15.2490   2
  -5   6  11 17.5068 18.0693   1
  -5   6  11-8.34332 18.2717   2
  -5   6  10 6.45806 14.0162   1
  -5   6  10-13.6102 17.4802   2
  -5   6   9 19.4073 16.5417   1
  -5   6   9 20.8438 17.8373   2
  -5   6   8-7.91609 15.6900   1
  -5   6   8-10.4133 17.8273   2
  -5   6   7 51.6568 15.9607   1
  -5   6   7 68.1455 18.1359   2
  -5   6   6 84.4470 15.0034   1
  -5   6   6 63.2173 15.9804   2
  -5   6   5-2.60851 13.0640   6
  -5   6   5 0.18806 11.2950   1
  -5   6   5 3.89195 16.5364   2
  -5   6   4 44.2651 13.6118   6
  -5   6   4 52.2484 12.8168   1
  -5   6   4 70.7351 15.9801   2
  -5   6   3-1.57088 14.9332   6
  -5   6   3 5.77792 13.4510   2
  -5   6   2-1.14476 15.0240   6
  -5   6   2 13.8906 13.3051   2
  -5   6   1 7.03775 16.8001   6
  -5   6   1 3.50482 8.55984   5
  -5   6   1 24.7566 14.4163   2
  -5   6   0 144.567 14.5377   2
  -5   6   0 146.348 12.4608   5
  -5   6   0 146.129 18.6766   6
  -5   6  -1 37.0735 17.0905   6
  -5   6  -1 8.23995 9.60628   5
  -5   6  -1 4.63390 11.5765   2
  -5   6  -2 23.2517 16.8948   6
  -5   6  -2 25.4106 11.7484   2
  -5   6  -3 166.106 19.5438   6
  -5   6  -4 139.568 19.4359   6
  -5   6  -5-14.0997 17.9534   6
  -5   6  -6 69.4826 19.6809   6
  -5   6  -7 43.8421 19.0194   6
  -5   6  -8-14.3622 17.9801   6
  -5   6  -9 66.9887 18.0792   3
  -5   6  -9 56.1641 21.6703   6
  -5   6 -10 21.3103 17.1093   3
  -5   6 -10 4.38071 17.4307   6
  -5   6 -11 24.3819 17.6819   6
  -5   6 -11 34.2440 18.4756   3
  -5   6 -12 4.44298 14.2492   3
  -5   5  17 17.6592 22.3445   1
  -5   5  16 31.9988 22.2632   1
  -5   5  15-2.34447 20.6187   1
  -5   5  14-3.06527 10.0721   2
  -5   5  14 22.6350 18.7213   1
  -5   5  13 29.5909 15.5344   2
  -5   5  13 35.9187 19.7488   1
  -5   5  12 18.0195 14.7132   2
  -5   5  12 8.64080 18.8491   1
  -5   5  11 15.9182 13.5401   2
  -5   5  11 8.09198 17.2237   1
  -5   5  10 73.4218 17.9412   1
  -5   5  10 64.9764 16.5469   2
  -5   5   9 20.4363 13.6600   1
  -5   5   9 26.8373 15.8799   2
  -5   5   8 18.3748 14.3999   1
  -5   5   8 1.10577 14.2773   2
  -5   5   7 33.9091 12.7938   1
  -5   5   7 33.8322 15.9781   2
  -5   5   6 101.534 16.6458   2
  -5   5   6 149.315 14.8213   1
  -5   5   6 130.718 11.9572   6
  -5   5   5 70.6025 11.6924   6
  -5   5   5 66.8162 12.5925   1
  -5   5   5 62.8953 16.2894   2
  -5   5   4 390.499 19.8846   2
  -5   5   4 405.863 17.7760   6
  -5   5   4 374.405 15.8833   1
  -5   5   3 40.0188 10.0283   5
  -5   5   3 35.6397 13.1666   2
  -5   5   3 41.7598 10.8134   1
  -5   5   3 48.7956 12.5366   6
  -5   5   2 408.305 19.5990   2
  -5   5   2 347.392 15.1636   5
  -5   5   2 390.643 19.0383   6
  -5   5   1 392.135 17.6760   2
  -5   5   1 345.763 15.2381   5
  -5   5   1 374.000 19.4152   6
  -5   5   0 7.34236 13.9456   6
  -5   5   0 6.30509 9.29644   5
  -5   5   0 10.4401 11.7903   2
  -5   5  -1 78.9688 11.8400   2
  -5   5  -1 88.7296 16.7469   6
  -5   5  -2 365.734 16.8126   2
  -5   5  -2 380.739 21.6422   6
  -5   5  -3 37.8549 15.7706   6
  -5   5  -4 77.0837 18.4342   6
  -5   5  -5 3.25571 16.6573   6
  -5   5  -6-3.61412 15.4813   6
  -5   5  -7 56.1094 19.1792   3
  -5   5  -7 19.6166 14.7290   6
  -5   5  -8 19.0796 16.0804   3
  -5   5  -8 12.4340 14.8880   6
  -5   5  -9 22.7920 16.1212   6
  -5   5  -9 27.3251 16.1223   3
  -5   5 -10 21.5224 17.3401   6
  -5   5 -10 42.3937 20.1038   3
  -5   5 -11-21.4256 17.0736   6
  -5   5 -11 30.6677 17.5485   3
  -5   5 -12 5.89404 14.4416   3
  -5   4  17-20.7878 25.2010   1
  -5   4  16 14.5124 20.5818   1
  -5   4  15 2.42656 16.8409   1
  -5   4  14 5.20257 12.5769   2
  -5   4  14 3.67029 19.5833   1
  -5   4  13 16.2344 14.6419   2
  -5   4  13 19.2828 18.2249   1
  -5   4  12 22.5826 13.1894   2
  -5   4  12 2.74039 17.5484   1
  -5   4  11 269.841 19.0995   2
  -5   4  11 286.162 20.0335   1
  -5   4  10 24.7040 14.3961   2
  -5   4  10 28.7353 14.5120   1
  -5   4   9 61.3978 14.9122   2
  -5   4   9 73.1792 14.5985   1
  -5   4   8 167.000 17.2332   2
  -5   4   8 184.252 15.7972   1
  -5   4   7 500.986 22.0278   2
  -5   4   7 470.506 18.6726   1
  -5   4   6 265.311 18.8009   2
  -5   4   6 285.408 15.2678   1
  -5   4   6 277.087 13.8177   6
  -5   4   5 22.4762 10.3694   1
  -5   4   5 18.7893 9.91765   6
  -5   4   5 13.3823 14.3164   2
  -5   4   4 143.042 16.1986   2
  -5   4   4 164.697 11.6026   1
  -5   4   4 167.095 13.2236   6
  -5   4   3 42.8906 8.91919   1
  -5   4   3 51.1566 10.1319   5
  -5   4   3 32.2399 12.2609   2
  -5   4   3 54.0522 12.4610   6
  -5   4   2 138.633 14.2063   2
  -5   4   2 143.570 12.3083   5
  -5   4   2 143.997 14.7342   6
  -5   4   1 399.261 16.9091   2
  -5   4   1 399.305 15.9287   5
  -5   4   1 393.540 19.3435   6
  -5   4   0 273.101 15.0667   2
  -5   4   0 322.135 16.0221   5
  -5   4   0 312.718 18.3820   6
  -5   4  -1 213.827 13.3775   2
  -5   4  -1 219.089 17.1309   6
  -5   4  -2 43.3248 14.5568   6
  -5   4  -2 48.3695 9.47385   2
  -5   4  -3 444.630 22.5948   6
  -5   4  -4 180.872 17.7161   3
  -5   4  -4 139.298 18.7211   6
  -5   4  -5 230.143 19.1479   3
  -5   4  -5 201.798 18.8409   6
  -5   4  -6 31.3027 15.9770   3
  -5   4  -6 44.2264 17.1731   6
  -5   4  -7 8.19898 16.9789   6
  -5   4  -7 10.9503 15.5987   3
  -5   4  -8 29.5172 16.7384   6
  -5   4  -8-0.30147 15.4689   3
  -5   4  -9 61.1457 19.0958   6
  -5   4  -9 77.4702 16.2261   3
  -5   4 -10-6.28639 16.2807   3
  -5   4 -11 25.4150 17.3983   3
  -5   4 -12-11.4872 16.9082   3
  -5   4 -13-0.29519 17.0848   3
  -5   3  18 4.92905 23.6001   1
  -5   3  17 30.9498 21.0866   1
  -5   3  16 2.27779 19.4911   1
  -5   3  15-7.11944 18.5804   1
  -5   3  14-4.88400 13.9482   2
  -5   3  14 0.99149 17.6512   1
  -5   3  13 109.019 16.7066   2
  -5   3  13 102.019 19.7959   1
  -5   3  12-6.55471 13.7817   2
  -5   3  12 17.1808 17.0514   1
  -5   3  11 4.66471 13.7682   2
  -5   3  11 6.61289 14.5578   1
  -5   3  10 54.3105 15.0040   2
  -5   3  10 50.9787 15.2920   1
  -5   3   9 149.944 16.1631   2
  -5   3   9 162.154 15.0331   1
  -5   3   8 169.683 16.1525   2
  -5   3   8 178.533 14.9806   1
  -5   3   7 1513.29 31.1491   2
  -5   3   7 1466.20 25.9060   1
  -5   3   6 396.246 18.5100   2
  -5   3   6 389.510 14.8995   1
  -5   3   5 26.7111 9.17888   6
  -5   3   5 25.3113 9.13340   1
  -5   3   5 31.3928 11.3998   2
  -5   3   4 575.563 20.2209   2
  -5   3   4 527.528 13.8588   1
  -5   3   4 576.787 18.0553   6
  -5   3   3 949.691 22.7710   2
  -5   3   3 949.131 22.8811   5
  -5   3   3 923.289 15.6001   1
  -5   3   3 979.400 23.1051   6
  -5   3   2 10.1277 10.9197   6
  -5   3   2 6.54703 6.36813   1
  -5   3   2 8.02688 9.38695   5
  -5   3   2 9.94822 9.54740   2
  -5   3   1 1.25150 11.2716   6
  -5   3   1 4.75519 9.88068   5
  -5   3   1-0.82277 9.34093   2
  -5   3   0 1053.14 21.7099   2
  -5   3   0 1007.18 24.1685   5
  -5   3   0 1046.21 21.1083   3
  -5   3   0 1066.67 26.4304   6
  -5   3  -1 12.3138 10.5778   3
  -5   3  -1 1.96045 14.1115   6
  -5   3  -1 9.80259 8.58543   2
  -5   3  -2 554.311 15.5328   2
  -5   3  -2 561.962 19.5356   3
  -5   3  -2 551.636 22.5047   6
  -5   3  -3 183.305 15.4385   3
  -5   3  -3 186.373 17.7384   6
  -5   3  -4 611.663 22.4633   3
  -5   3  -4 623.928 25.0843   6
  -5   3  -5 44.6795 16.4140   6
  -5   3  -5 59.3944 15.4906   3
  -5   3  -6 243.710 19.2648   3
  -5   3  -7 4.10657 15.3888   3
  -5   3  -8 230.428 21.7959   3
  -5   3  -9-0.37241 17.7543   3
  -5   3 -10 100.522 19.5014   3
  -5   3 -11 56.5194 15.8154   3
  -5   3 -12-14.1422 17.2504   3
  -5   2  18 6.45637 17.8209   1
  -5   2  17 24.1977 22.1309   1
  -5   2  16 31.4403 19.3965   1
  -5   2  15 59.2662 16.6457   1
  -5   2  14 72.0325 13.5018   2
  -5   2  14 72.9737 19.0870   1
  -5   2  13 3.69761 13.1377   2
  -5   2  13 18.2652 16.1382   1
  -5   2  12 15.0204 11.4671   2
  -5   2  12 20.7570 14.2193   1
  -5   2  11 54.7071 14.4468   2
  -5   2  11 53.5281 15.8094   1
  -5   2  10 104.467 16.1539   2
  -5   2  10 101.727 15.3592   1
  -5   2   9 203.102 16.3658   2
  -5   2   9 161.952 13.9783   1
  -5   2   8-1.55468 11.6442   2
  -5   2   8-2.82975 10.6520   1
  -5   2   7 41.6600 12.0459   2
  -5   2   7 44.7804 10.2462   1
  -5   2   6 405.223 18.0389   2
  -5   2   6 391.854 13.5366   1
  -5   2   5 23.3154 12.1952   2
  -5   2   5 18.7329 8.18460   1
  -5   2   4 404.893 17.7004   2
  -5   2   4 409.663 10.9679   1
  -5   2   3 229.443 14.5624   2
  -5   2   3 232.661 14.8775   5
  -5   2   3 221.050 8.78893   3
  -5   2   3 227.068 7.97167   1
  -5   2   2 24.7714 11.8854   5
  -5   2   2 23.7719 9.27838   2
  -5   2   2 31.0171 7.47606   3
  -5   2   1 64.3357 12.5711   5
  -5   2   1 55.4516 9.53879   2
  -5   2   1 54.1700 8.57346   3
  -5   2   0 202.001 11.7620   2
  -5   2   0 184.079 14.8244   5
  -5   2   0 207.184 12.0443   3
  -5   2  -1 29.1078 8.39788   2
  -5   2  -1 44.5215 10.9810   3
  -5   2  -2 133.697 9.61919   2
  -5   2  -2 115.929 12.3874   3
  -5   2  -3 27.6081 12.2134   3
  -5   2  -4 79.1146 13.7009   3
  -5   2  -5 267.171 18.1869   3
  -5   2  -6 97.8069 16.3553   3
  -5   2  -7 167.149 20.0674   3
  -5   2  -8 133.790 18.9583   3
  -5   2  -9 151.105 19.5704   3
  -5   2 -10 7.63868 17.6720   3
  -5   2 -11 242.643 20.6779   3
  -5   2 -12 8.24913 14.4117   3
  -5   2 -13 73.2491 17.7597   3
  -5   1  18 2.02993 19.6557   1
  -5   1  17 9.14409 20.4790   1
  -5   1  16-22.9525 15.7159   1
  -5   1  15 41.0598 16.8301   1
  -5   1  14-4.19123 17.5833   1
  -5   1  14 6.58925 12.7928   2
  -5   1  13 139.087 15.9033   2
  -5   1  13 160.028 19.7708   1
  -5   1  12 87.5670 13.4634   2
  -5   1  12 95.5228 17.4717   1
  -5   1  11 516.032 22.3389   2
  -5   1  11 511.011 21.8606   1
  -5   1  10 30.4976 13.3636   2
  -5   1  10 59.5119 13.5627   1
  -5   1   9 311.763 17.8447   2
  -5   1   9 328.582 16.6985   1
  -5   1   8 3.34053 12.3218   2
  -5   1   8 0.45275 9.74606   1
  -5   1   7 305.329 17.8379   2
  -5   1   7 302.925 13.0831   1
  -5   1   6 498.438 19.9025   2
  -5   1   6 486.984 13.7164   1
  -5   1   5 1114.09 25.7465   2
  -5   1   5 977.505 15.7159   1
  -5   1   4 83.8733 13.0545   2
  -5   1   4 81.6485 6.37535   1
  -5   1   3 213.210 14.0286   2
  -5   1   3 220.226 14.5897   5
  -5   1   3 218.547 8.38631   3
  -5   1   2 359.068 15.6141   2
  -5   1   2 364.241 16.2748   5
  -5   1   2 370.596 11.3081   3
  -5   1   1 397.726 14.8227   2
  -5   1   1 378.565 17.3292   5
  -5   1   1 402.198 13.3183   3
  -5   1   0 106.864 10.0619   2
  -5   1   0 111.873 13.1681   5
  -5   1   0 102.345 10.3792   3
  -5   1  -1-0.56734 7.23883   2
  -5   1  -1 9.75146 9.84948   3
  -5   1  -2 255.503 10.7936   2
  -5   1  -2 235.184 14.7338   3
  -5   1  -3 174.258 14.9930   3
  -5   1  -4 155.608 16.0481   3
  -5   1  -5 97.1807 14.9129   3
  -5   1  -6 185.892 17.5771   3
  -5   1  -7 20.5597 15.1826   3
  -5   1  -8 73.9123 16.8669   3
  -5   1  -9 8.37716 15.9148   3
  -5   1 -10 7.83974 15.5377   3
  -5   1 -11 36.5330 15.2036   3
  -5   1 -12-26.4939 12.4484   3
  -5   1 -13 37.1674 18.0645   3
  -5   0  18 18.7713 19.9587   1
  -5   0  17 10.7785 18.6595   1
  -5   0  16 0.00000 18.3689   1
  -5   0  15-6.07718 15.1446   1
  -5   0  14 1.93942 14.6217   1
  -5   0  14 2.46016 13.2157   2
  -5   0  13 20.2601 17.0726   1
  -5   0  13 2.48190 11.7291   2
  -5   0  12 87.8300 15.5468   1
  -5   0  12 83.7721 15.2013   2
  -5   0  11 0.00000 14.1412   1
  -5   0  11-0.43605 13.0621   2
  -5   0  10 37.0674 12.2108   1
  -5   0  10 49.3592 13.8520   2
  -5   0   9 459.939 20.1839   2
  -5   0   9 462.560 17.6537   1
  -5   0   8 4.91651 9.30120   1
  -5   0   8 2.70751 11.2547   2
  -5   0   7 3.62816 8.44432   1
  -5   0   7 11.6721 11.5181   2
  -5   0   6 216.881 14.7526   2
  -5   0   6 233.529 10.8494   1
  -5   0   5 430.218 17.8870   2
  -5   0   5 410.447 11.1820   1
  -5   0   4 448.188 16.8056   2
  -5   0   3 44.1081 10.6706   2
  -5   0   3 48.7743 11.5770   5
  -5   0   3 38.3884 6.58857   3
  -5   0   2 415.919 15.4006   2
  -5   0   2 427.175 17.3763   5
  -5   0   2 417.676 12.6520   3
  -5   0   1 1.88492 8.74761   2
  -5   0   1 6.53289 11.6469   5
  -5   0   1 5.97141 7.59452   3
  -5   0   0 173.519 11.2726   2
  -5   0   0 163.341 15.1395   5
  -5   0   0 164.983 11.7245   3
  -5   0  -1 998.764 20.0195   2
  -5   0  -1 951.520 21.8379   3
  -5   0  -2 62.0179 8.65594   2
  -5   0  -2 53.4106 12.3535   3
  -5   0  -3 33.8884 13.3612   3
  -5   0  -4 885.778 25.0004   3
  -5   0  -5 190.865 16.3920   3
  -5   0  -6 12.4296 12.0174   3
  -5   0  -7 356.261 22.4522   3
  -5   0  -8 77.4798 16.8218   3
  -5   0  -9 0.37890 14.5148   3
  -5   0 -10 10.1502 15.1480   3
  -5   0 -11 110.394 17.7267   3
  -5   0 -12-54.3682 16.1162   3
  -5   0 -13-4.25257 18.9156   3
  -5  -1  18 25.7454 17.1334   1
  -5  -1  17-16.4834 19.3378   1
  -5  -1  16 73.6705 20.8383   1
  -5  -1  15 65.9834 17.6202   1
  -5  -1  14-6.88175 15.2162   1
  -5  -1  14 10.1127 14.5402   2
  -5  -1  13 42.3036 17.1937   1
  -5  -1  13 25.7486 13.9251   2
  -5  -1  12 64.6452 14.6595   1
  -5  -1  12 76.5139 14.0909   2
  -5  -1  11 226.999 17.4158   2
  -5  -1  11 214.512 17.7856   1
  -5  -1  10 25.4189 13.1608   1
  -5  -1  10 28.2640 13.3739   2
  -5  -1   9 763.424 24.3366   2
  -5  -1   9 744.100 21.1756   1
  -5  -1   8 177.729 12.0186   1
  -5  -1   8 164.314 15.4824   2
  -5  -1   7 17.9765 11.1839   2
  -5  -1   7 6.68612 8.69122   1
  -5  -1   6 59.3060 8.54474   1
  -5  -1   6 62.1890 12.7349   2
  -5  -1   5 99.0143 8.18741   1
  -5  -1   5 89.0160 12.4555   2
  -5  -1   4 368.048 17.0042   2
  -5  -1   4 371.391 10.6934   3
  -5  -1   3 107.136 11.8168   2
  -5  -1   3 114.002 13.4340   5
  -5  -1   3 103.494 8.61071   3
  -5  -1   2 385.348 17.2867   5
  -5  -1   2 388.222 15.4881   2
  -5  -1   2 405.380 13.2985   3
  -5  -1   1 298.534 17.1983   5
  -5  -1   1 304.485 15.1722   2
  -5  -1   1 297.257 13.2814   3
  -5  -1   0 250.208 13.0136   2
  -5  -1   0 235.487 16.0476   5
  -5  -1   0 245.544 13.9594   3
  -5  -1  -1 425.911 14.9030   2
  -5  -1  -1 451.859 18.8276   5
  -5  -1  -1 428.917 17.2787   3
  -5  -1  -2 791.902 18.3656   2
  -5  -1  -2 800.601 22.2813   3
  -5  -1  -3 91.6933 14.4767   3
  -5  -1  -4 417.727 20.8415   3
  -5  -1  -5 795.764 26.4491   3
  -5  -1  -6 21.3466 15.2685   3
  -5  -1  -7 258.119 20.8989   3
  -5  -1  -8 128.538 18.1088   3
  -5  -1  -9 2.45137 15.5448   3
  -5  -1 -10 42.0079 17.3352   3
  -5  -1 -11 71.3094 12.8489   3
  -5  -1 -12-24.6866 16.6543   3
  -5  -2  18-12.6380 20.8030   1
  -5  -2  17 11.0146 18.1347   1
  -5  -2  16-19.6727 20.2480   1
  -5  -2  15 2.62199 18.9788   1
  -5  -2  14 13.3804 14.8876   2
  -5  -2  14 8.18946 17.6472   1
  -5  -2  13 5.66168 14.6796   2
  -5  -2  13 6.61693 14.1586   1
  -5  -2  12 77.8708 16.1202   2
  -5  -2  12 91.7688 16.1613   1
  -5  -2  11 846.694 26.3498   1
  -5  -2  11 874.194 27.8629   2
  -5  -2  10 334.449 18.6779   1
  -5  -2  10 334.055 20.0497   2
  -5  -2   9 120.150 15.1956   1
  -5  -2   9 138.078 15.0877   2
  -5  -2   8 437.632 17.4559   1
   5   2  -8 454.695 16.8682   6
  -5  -2   8 456.795 20.3587   2
  -5  -2   7 13.2455 13.0013   2
   5   2  -7-10.1424 11.3135   6
  -5  -2   7 5.43104 9.44732   1
   5   2  -6 348.073 16.1954   6
  -5  -2   6 349.623 18.4505   2
  -5  -2   6 337.480 13.2924   1
  -5  -2   5 570.689 20.7913   2
  -5  -2   4 292.740 16.8429   2
  -5  -2   3 683.691 21.6122   2
  -5  -2   3 717.701 21.9059   5
  -5  -2   3 660.763 16.4964   3
  -5  -2   2 735.819 21.8551   5
  -5  -2   2 730.094 21.0325   2
  -5  -2   2 701.109 18.0747   3
  -5  -2   1 27.3461 10.8767   2
  -5  -2   1 26.6729 11.4374   5
  -5  -2   1 30.3901 10.0009   3
  -5  -2   0 424.339 15.9215   2
  -5  -2   0 445.077 18.7665   5
  -5  -2   0 426.222 16.7482   3
  -5  -2  -1 1345.43 24.9392   2
  -5  -2  -1 1379.96 28.7606   5
  -5  -2  -1 1382.53 28.3144   3
  -5  -2  -2 272.268 16.2686   5
  -5  -2  -2 303.725 17.3026   3
  -5  -2  -3 305.332 18.0681   3
  -5  -2  -4 1203.55 30.7138   3
  -5  -2  -5 402.865 22.1304   3
  -5  -2  -6 162.853 19.6027   3
  -5  -2  -7 152.663 17.0402   3
  -5  -2  -8 33.7010 15.4408   3
  -5  -2  -9 30.5985 15.5924   3
  -5  -2 -10 40.6091 16.2466   3
  -5  -2 -11 124.059 17.9214   3
  -5  -2 -12 124.945 15.3097   3
  -5  -3  17-24.2185 17.8319   1
  -5  -3  16 15.0487 21.1868   1
  -5  -3  15 15.3076 18.9254   1
  -5  -3  14 186.834 17.0267   2
  -5  -3  14 197.301 21.6796   1
  -5  -3  13 69.8100 14.9810   2
  -5  -3  13 75.6238 15.8294   1
  -5  -3  12 60.6407 16.7526   2
  -5  -3  12 68.5360 13.1978   4
  -5  -3  12 69.1346 16.5658   1
  -5  -3  11 3.61765 12.6389   2
  -5  -3  11 14.6549 12.0861   4
  -5  -3  11 24.8734 14.8570   1
  -5  -3  10 532.430 21.4766   1
  -5  -3  10 505.358 23.5390   2
  -5  -3  10 538.761 22.1981   4
  -5  -3   9 12.8460 14.5932   2
  -5  -3   9 38.3386 12.6924   4
  -5  -3   9 16.2443 13.9573   1
  -5  -3   8 12.5736 13.2272   2
   5   3  -8 26.9271 12.2395   6
  -5  -3   8 21.8092 12.5540   4
  -5  -3   8 25.4028 12.5886   1
  -5  -3   7 73.6991 13.8413   1
  -5  -3   7 88.1948 15.7941   2
   5   3  -7 83.8593 12.7361   6
  -5  -3   7 87.5480 13.4849   4
   5   3  -6 119.663 13.8143   6
  -5  -3   6 107.340 10.5480   1
  -5  -3   6 104.998 15.5145   2
  -5  -3   6 106.471 14.2517   4
  -5  -3   5-4.17918 13.0957   2
   5   3  -5-2.91537 12.1479   6
  -5  -3   5-3.75824 12.3289   4
  -5  -3   4 13.1272 11.7624   2
   5   3  -4 22.4143 13.6312   6
  -5  -3   4 3.09660 11.7895   4
  -5  -3   3 279.311 16.4851   2
  -5  -3   2 293.775 16.7101   2
  -5  -3   2 275.764 16.0993   5
  -5  -3   2 258.789 14.4747   3
  -5  -3   1-5.73989 10.3770   2
  -5  -3   1-3.83098 11.2765   5
  -5  -3   1 2.67443 10.3240   3
  -5  -3   0 351.001 17.0347   5
  -5  -3   0 343.817 16.8590   3
  -5  -3  -1 637.112 21.8586   5
  -5  -3  -1 613.586 22.2581   3
  -5  -3  -2 207.180 16.1029   5
  -5  -3  -2 170.746 16.4540   3
  -5  -3  -3 200.117 18.0177   3
  -5  -3  -4 14.8871 15.4900   3
  -5  -3  -5 311.427 21.1031   3
  -5  -3  -6 8.11399 15.7580   3
  -5  -3  -7 297.474 22.8735   3
  -5  -3  -8 25.3153 15.1725   3
  -5  -3  -9 44.5278 16.3946   3
  -5  -3 -10 29.4578 16.6664   3
  -5  -3 -11 44.9336 16.5684   3
  -5  -4  17-2.35209 18.0585   1
  -5  -4  16 52.1963 20.8202   1
  -5  -4  15 18.6582 16.4498   1
  -5  -4  14 27.4822 18.1264   2
  -5  -4  14 72.4505 19.4723   1
  -5  -4  13 73.7629 18.2975   2
  -5  -4  13 55.6251 16.7896   1
  -5  -4  12 31.7878 14.0692   2
  -5  -4  12 48.9427 13.3821   4
  -5  -4  12 40.4659 15.7532   1
  -5  -4  11 87.6557 15.3325   2
  -5  -4  11 54.0383 14.2172   4
  -5  -4  11 32.7121 20.3460   1
  -5  -4  10 62.6862 16.7803   1
  -5  -4  10 55.4392 16.3423   2
  -5  -4  10 65.2203 15.5056   4
  -5  -4   9 181.803 17.8759   1
  -5  -4   9 181.803 18.1695   2
  -5  -4   9 217.251 18.6842   4
  -5  -4   8 19.8963 14.2863   2
  -5  -4   8 17.0819 14.6066   1
   5   4  -8 31.6096 12.9195   6
  -5  -4   8 20.8736 14.5267   4
  -5  -4   7 99.1078 15.6741   2
   5   4  -7 113.575 15.9075   6
  -5  -4   7 93.1983 13.9649   1
  -5  -4   7 84.5019 14.8672   4
  -5  -4   6 75.4926 14.9583   2
   5   4  -6 84.9845 16.4760   6
  -5  -4   6 74.9822 15.6663   4
  -5  -4   5-13.7331 13.0264   2
   5   4  -5 9.95010 16.5576   6
  -5  -4   5 9.49537 13.6121   4
  -5  -4   4 572.332 22.8254   2
   5   4  -4 573.483 24.2016   6
  -5  -4   4 509.589 22.3126   4
   5   4  -3 12.0654 15.0222   6
  -5  -4   3 15.3250 14.0629   4
   5   4  -2 5.88415 16.3400   6
  -5  -4   2 6.70341 10.4268   5
  -5  -4   2 5.20432 12.1803   4
   5   4  -1 21.9595 17.0557   6
  -5  -4   1 3.30230 11.9155   5
  -5  -4   1 8.90585 13.7428   3
   5   4   0 1241.54 32.6366   6
  -5  -4   0 1234.76 27.4880   5
  -5  -4   0 1200.58 28.9786   3
  -5  -4  -1 92.5434 13.7951   5
  -5  -4  -1 102.587 15.7922   3
  -5  -4  -2 7.01685 11.9465   5
  -5  -4  -2 25.4987 15.2255   3
  -5  -4  -3 52.1216 13.0491   5
  -5  -4  -3 52.4438 15.0261   3
  -5  -4  -4 240.586 19.7598   3
  -5  -4  -5 85.7505 17.2992   3
  -5  -4  -6 101.595 19.8431   3
  -5  -4  -7 4.58580 17.7325   3
  -5  -4  -8 64.8807 17.6523   3
  -5  -4  -9 15.4227 18.1388   3
  -5  -4 -10 69.8650 22.2015   3
  -5  -5  16 32.1990 17.6687   1
  -5  -5  15-0.37705 18.8727   1
  -5  -5  14 22.4340 16.3799   1
  -5  -5  13 46.9154 17.5752   1
  -5  -5  13 51.3978 13.1940   4
  -5  -5  12 156.657 18.0827   1
  -5  -5  12 189.004 18.7309   4
  -5  -5  11 48.3173 15.5995   1
  -5  -5  11 60.1060 14.8558   4
  -5  -5  10 42.8728 18.2352   1
  -5  -5  10 42.6883 15.6114   4
  -5  -5   9 426.189 23.4722   1
  -5  -5   9 465.713 23.4649   4
   5   5  -8 412.063 21.5042   6
  -5  -5   8 420.108 21.2939   1
  -5  -5   8 457.948 23.5636   4
   5   5  -7 82.0730 17.2537   6
  -5  -5   7 78.8304 16.0563   4
  -5  -5   7 63.7948 17.3354   1
   5   5  -6 214.893 19.0991   6
  -5  -5   6 205.919 18.4959   4
   5   5  -5 784.087 27.6043   6
  -5  -5   5 746.838 27.1602   4
   5   5  -4 661.058 26.5491   6
  -5  -5   4 571.820 24.1948   4
   5   5  -3 216.581 21.4709   6
  -5  -5   3 244.008 19.4316   4
   5   5  -2 1215.18 34.3872   6
  -5  -5   2 1128.55 30.5095   4
   5   5  -1-13.9438 16.6561   6
  -5  -5   1 4.90132 12.2090   4
   5   5   0 27.7496 18.6876   6
  -5  -5   0 37.5365 14.4284   4
  -5  -5   0 20.0320 14.1189   3
   5   5   1 269.943 21.9242   6
  -5  -5  -1 294.999 20.8697   3
   5   5   2 819.189 30.6178   6
  -5  -5  -2 794.028 28.6281   3
   5   5   3 209.951 23.3206   6
  -5  -5  -3 145.805 19.6798   3
   5   5   4 196.814 20.5650   6
  -5  -5  -4 205.744 21.3812   3
   5   5   5 32.0886 20.2428   6
  -5  -5  -5-2.60550 15.1309   3
   5   5   6 24.2323 20.1434   6
  -5  -5  -6-4.76617 18.2254   3
   5   5   7 75.4604 20.0324   6
  -5  -5  -7 55.5972 19.5255   3
   5   5   8 19.6520 18.7443   6
  -5  -5  -8-3.05426 19.6023   3
  -5  -5  -9 30.3752 19.0283   3
  -5  -6  15 2.22406 21.7516   1
  -5  -6  14-5.85985 20.6639   1
  -5  -6  13-2.35627 19.6560   1
  -5  -6  13 34.2045 13.2494   4
  -5  -6  12 51.1721 17.3426   1
  -5  -6  12 26.7939 16.1713   4
  -5  -6  11 4.79061 19.0780   1
  -5  -6  11-10.7574 11.9956   4
  -5  -6  10 1.81704 13.6542   4
  -5  -6  10 13.4824 15.3266   1
   5   6  -9 96.2286 17.8947   6
  -5  -6   9 76.5985 15.7778   4
  -5  -6   9 87.6011 16.4628   1
  -5  -6   8 16.5178 16.1118   1
   5   6  -8-5.90711 16.0743   6
  -5  -6   8 18.7573 15.4053   4
   5   6  -7 22.7778 17.2490   6
  -5  -6   7-9.70477 14.5204   4
   5   6  -6 51.6449 18.4815   6
  -5  -6   6 47.7295 15.2148   4
   5   6  -5-6.67927 17.4465   6
  -5  -6   5-3.32640 15.0331   4
   5   6  -4 39.0437 19.5058   6
  -5  -6   4 57.2591 15.4465   4
   5   6  -3 56.0038 17.9094   6
  -5  -6   3 68.9856 15.7740   4
   5   6  -2 27.1719 16.6885   6
  -5  -6   2 13.6149 14.1359   4
   5   6  -1 21.1116 20.2754   6
  -5  -6   1 17.1817 14.3935   4
   5   6   0 56.6226 18.9873   6
  -5  -6   0 51.0479 13.9684   4
   5   6   1 57.2496 18.4617   6
  -5  -6  -1 50.9250 13.8922   4
  -5  -6  -1 37.1948 14.4425   3
   5   6   2 14.7338 17.5974   6
  -5  -6  -2-2.77422 14.7725   3
   5   6   3 2.04265 19.9197   6
  -5  -6  -3 21.7436 10.8871   3
   5   6   4-2.61681 17.7857   6
  -5  -6  -4 16.3369 15.2976   3
   5   6   5 1.84443 19.3041   6
  -5  -6  -5 8.32996 20.0651   3
   5   6   6 31.6887 22.2592   6
  -5  -6  -6 34.3903 15.3764   3
   5   6   7 124.520 24.2736   6
  -5  -6  -7 84.8651 20.1963   3
   5   6   8 21.5987 16.6789   6
  -5  -6  -8 26.3834 16.9431   3
  -5  -7  14 10.8678 26.8073   1
  -5  -7  14-24.4715 18.7518   4
  -5  -7  13 20.3250 18.0448   1
  -5  -7  13-64.2667 16.5891   4
  -5  -7  12 6.29921 13.6061   4
  -5  -7  12-8.18667 19.6731   1
  -5  -7  11 1.42499 15.6591   4
  -5  -7  11 9.92390 15.7027   1
  -5  -7  10 19.6789 17.1039   4
  -5  -7  10-5.13788 18.9215   1
  -5  -7   9 0.41433 19.0587   1
   5   7  -9 36.7750 18.3331   6
  -5  -7   9-0.86279 15.9137   4
   5   7  -8 20.7938 16.2963   6
  -5  -7   8 18.3725 17.2075   4
   5   7  -7 150.590 19.1560   6
  -5  -7   7 141.368 18.3598   4
   5   7  -6 34.6522 17.6279   6
  -5  -7   6-5.04902 15.8095   4
   5   7  -5 3.83286 17.0875   6
  -5  -7   5-19.9113 18.1856   4
   5   7  -4 61.1794 17.7875   6
  -5  -7   4 67.6005 16.8747   4
   5   7  -3 177.945 20.2756   6
  -5  -7   3 155.471 18.3047   4
   5   7  -2 37.8453 20.4426   6
  -5  -7   2 4.77894 15.4221   4
   5   7  -1 176.026 23.1884   6
  -5  -7   1 155.012 16.9916   4
   5   7   0 43.7274 21.2125   6
  -5  -7   0 43.4604 14.0118   4
   5   7   1 33.1174 22.0770   6
  -5  -7  -1 29.5852 15.1207   4
   5   7   2 6.42375 20.5852   6
   5   7   3 23.4399 18.3851   6
   5   7   4-11.8350 20.9612   6
  -5  -7  -4 10.1176 13.5233   3
   5   7   5-8.02263 17.1614   6
  -5  -7  -5 16.2726 19.6897   3
   5   7   6-15.1527 16.8383   6
  -5  -7  -6-2.61860 17.6720   3
   5   7   7 79.5920 21.8577   6
  -5  -7  -7 67.8435 18.9112   3
  -5  -8  13-20.3157 19.0980   1
  -5  -8  12-35.8245 19.0914   4
  -5  -8  12 1.79457 19.6887   1
  -5  -8  11 18.9780 22.2131   1
  -5  -8  11-1.00678 13.8423   4
  -5  -8  10 41.5421 16.8019   4
   5   8  -9 3.67930 18.3818   6
  -5  -8   9-9.96384 17.2422   4
   5   8  -8 26.8201 16.7155   6
  -5  -8   8-13.0375 13.7098   4
   5   8  -7 15.5704 15.3489   6
  -5  -8   7-30.7784 17.3534   4
   5   8  -6 2.51335 18.8992   6
  -5  -8   6 15.5070 15.5551   4
   5   8  -5 45.2621 21.0184   6
  -5  -8   5 53.3328 16.7621   4
   5   8  -4 8.39901 20.9733   6
  -5  -8   4 4.74574 14.9092   4
   5   8  -3 50.3611 21.8513   6
  -5  -8   3 67.5382 16.6752   4
   5   8  -2 28.3598 18.7206   6
  -5  -8   2 46.6594 17.9261   4
   5   8  -1 24.8774 21.2014   6
  -5  -8   1-1.60857 13.5339   4
   5   8   0 17.1265 19.7920   6
  -5  -8   0 13.7884 12.5970   4
   5   8   1 51.8564 21.6646   6
  -5  -8  -1 49.2420 16.1763   4
   5   8   2 154.353 26.2641   6
   5   8   3 6.19055 18.7833   6
   5   8   4 39.9311 23.0593   6
   5   8   5 15.8961 20.4006   6
   5   8   6-51.0621 19.1064   6
   5   9  -9 132.857 24.9003   6
   5   9  -8 87.0867 20.9347   6
  -5  -9   8 44.5654 18.3275   4
   5   9  -7-21.4293 22.2774   6
  -5  -9   7 12.0796 15.7606   4
   5   9  -6 178.190 23.7598   6
  -5  -9   6 146.133 20.7419   4
   5   9  -5 132.902 22.4088   6
  -5  -9   5 108.989 22.2066   4
   5   9  -4 2.25292 21.1294   6
  -5  -9   4-7.63275 19.5520   4
   5   9  -3 157.474 25.0052   6
  -5  -9   3 156.481 21.7091   4
   5   9  -2 17.2104 19.8736   6
  -5  -9   2-16.8387 14.1668   4
   5   9  -1 1.20488 19.8507   6
  -5  -9   1 95.2388 16.7877   4
   5   9   0 4.59929 20.4251   6
  -5  -9   0 8.59590 17.4919   4
   5   9   1 82.0101 21.3255   6
   5   9   2 4.50665 20.7131   6
  -5 -10   1 202.638 25.7673   4
  -6  12   4 3.51130 17.7933   1
  -6  12   3 31.5674 18.6419   6
  -6  11   8 9.13983 17.3700   1
  -6  11   7-10.3882 19.2889   1
  -6  11   6-14.5859 22.4142   1
  -6  11   5-25.0847 18.8318   1
  -6  11   5 97.7461 24.0010   2
  -6  11   4 22.4924 22.1418   2
  -6  11   4 4.86869 18.5813   1
  -6  11   3 31.2183 23.7727   6
  -6  11   3 31.4720 18.5909   2
  -6  11   2-11.4714 20.1357   6
  -6  11   2 43.2813 19.8865   2
  -6  11   1-31.3930 23.1107   6
  -6  11   1 66.3368 22.0548   2
  -6  11   0-26.7105 23.8223   6
  -6  11   0 76.0264 18.4185   2
  -6  11  -1 7.60109 25.0740   6
  -6  11  -1 37.4202 20.3413   2
  -6  11  -2-27.4911 26.7169   6
  -6  10  10 25.7615 22.4995   1
  -6  10   9 27.5531 18.2407   1
  -6  10   9 21.5334 17.0896   2
  -6  10   8 0.42582 20.3166   1
  -6  10   8 42.8870 22.0040   2
  -6  10   7 1.47040 20.1253   1
  -6  10   7 10.2264 15.8125   2
  -6  10   6 29.0838 18.2057   1
  -6  10   6 6.86783 20.3066   2
  -6  10   5-7.36754 18.6751   1
  -6  10   5 27.9171 21.3963   2
  -6  10   4 26.8091 21.7881   6
  -6  10   4 75.9224 24.1146   2
  -6  10   4 14.4788 17.8868   1
  -6  10   3-10.9442 16.7581   6
  -6  10   3 41.5959 22.0267   2
  -6  10   2-29.8004 21.8774   6
  -6  10   2 4.91411 16.7175   2
  -6  10   1 7.13074 17.7622   6
  -6  10   1 51.7068 18.9100   2
  -6  10   0-3.83829 22.9109   6
  -6  10   0 35.0467 14.0910   2
  -6  10  -1 11.3479 22.2564   6
  -6  10  -1 46.5815 18.9593   2
  -6  10  -2 18.8802 26.1959   6
  -6  10  -3 7.77155 20.0103   6
  -6  10  -4 35.7147 24.3808   6
  -6  10  -5 1.26671 23.0176   6
  -6   9  12 14.9476 19.4727   1
  -6   9  11 23.4502 16.7983   1
  -6   9  11 32.6638 21.1537   2
  -6   9  10 11.0281 18.9552   1
  -6   9  10 17.0403 21.8347   2
  -6   9   9-22.8615 20.4636   1
  -6   9   9-8.27436 20.7295   2
  -6   9   8 12.4966 13.4213   1
  -6   9   8 21.1818 17.3647   2
  -6   9   7-2.59544 18.2489   1
  -6   9   7-19.6864 19.1668   2
  -6   9   6-7.09555 17.7567   1
  -6   9   6 33.4832 20.1381   2
  -6   9   5-2.69578 14.9708   1
  -6   9   5 13.5454 18.3743   2
  -6   9   4-4.80001 19.4684   6
  -6   9   4 13.6599 15.9927   2
  -6   9   4 10.3817 13.5930   1
  -6   9   3 41.3621 19.6371   6
  -6   9   3 84.0798 20.2308   2
  -6   9   2 8.01299 19.9986   6
  -6   9   2 39.7994 20.1444   2
  -6   9   1-12.0518 18.7174   6
  -6   9   1 17.6564 14.7358   2
  -6   9   0 7.95832 21.0849   6
  -6   9   0 43.4667 19.2205   2
  -6   9  -1-7.43091 22.4626   6
  -6   9  -1 31.8155 17.6126   2
  -6   9  -2-4.22773 20.6513   6
  -6   9  -3 26.5349 17.3979   6
  -6   9  -4 100.070 21.0579   6
  -6   9  -5 12.7033 20.7343   6
  -6   9  -6-22.9822 23.2877   6
  -6   9  -7-4.52800 19.9058   6
  -6   8  14 4.86553 17.2066   2
  -6   8  14 36.2646 20.2957   1
  -6   8  13-12.6657 21.2750   1
  -6   8  13-6.28485 19.6700   2
  -6   8  12 6.69970 22.1987   1
  -6   8  12-6.11084 20.6892   2
  -6   8  11 3.82690 17.4705   1
  -6   8  11-11.8707 20.6691   2
  -6   8  10 70.3520 17.3966   1
  -6   8  10 75.2590 21.5176   2
  -6   8   9 5.59238 18.1381   1
  -6   8   9-16.9939 15.4973   2
  -6   8   8 9.95701 15.0473   1
  -6   8   8-7.13479 20.7486   2
  -6   8   7 10.0062 15.8927   1
  -6   8   7 13.6591 16.0699   2
  -6   8   6 102.911 18.0785   1
  -6   8   6 90.9304 21.1927   2
  -6   8   5-8.50107 18.2729   6
  -6   8   5-4.56616 15.2852   1
  -6   8   5-6.77274 19.0955   2
  -6   8   4 107.718 19.2105   6
  -6   8   4 121.177 21.1991   2
  -6   8   3 80.7992 20.0568   6
  -6   8   3 93.1541 20.1358   2
  -6   8   2-1.31986 17.0767   6
  -6   8   2 11.3702 14.8794   2
  -6   8   1 67.1970 20.5093   6
  -6   8   1 105.220 19.0997   2
  -6   8   0 93.9962 16.7781   2
  -6   8   0 125.734 20.0944   6
  -6   8  -1 28.6373 17.7720   6
  -6   8  -1 7.69463 13.8598   2
  -6   8  -2 83.6590 19.7858   6
  -6   8  -3-15.8734 20.2994   6
  -6   8  -4 15.9223 18.4932   6
  -6   8  -5-15.4751 20.2223   6
  -6   8  -6 50.5585 18.4850   6
  -6   8  -7-12.5099 20.2141   6
  -6   8  -8-33.8342 22.2123   6
  -6   8  -9 66.2232 19.7917   3
  -6   8  -9-19.4192 24.7005   6
  -6   7  15 12.1230 14.2418   2
  -6   7  15-0.67696 22.8050   1
  -6   7  14 11.1206 16.7445   2
  -6   7  14 15.1037 17.0853   1
  -6   7  13 37.5190 17.8846   2
  -6   7  13 5.04294 17.5455   1
  -6   7  12 22.0132 17.7512   1
  -6   7  12-41.3490 19.9996   2
  -6   7  11 114.563 21.2118   2
  -6   7  11 150.426 18.6399   1
  -6   7  10-0.19412 16.0807   1
  -6   7  10 13.2072 19.2456   2
  -6   7   9 2.46585 17.1912   1
  -6   7   9-9.06974 16.1757   2
  -6   7   8 17.2663 15.2624   1
  -6   7   8 16.9384 19.7586   2
  -6   7   7 39.7214 14.4720   1
  -6   7   7 50.1684 16.1889   2
  -6   7   6 1.70548 13.7613   1
  -6   7   6 0.87908 18.5210   2
  -6   7   5 41.4786 14.3633   6
  -6   7   5 38.7993 14.9673   1
  -6   7   5 36.7216 18.7206   2
  -6   7   4 203.550 21.1750   2
  -6   7   4 247.690 18.5145   6
  -6   7   3-17.3852 13.5738   6
  -6   7   3 22.5778 16.4387   2
  -6   7   2 268.420 20.7550   2
  -6   7   2 340.038 22.8397   6
  -6   7   1 104.088 17.8730   6
  -6   7   1 96.6084 17.2022   2
  -6   7   0 85.4949 19.8527   6
  -6   7   0 37.9612 15.7034   2
  -6   7  -1 135.322 21.3473   6
  -6   7  -1 101.891 14.4593   2
  -6   7  -2 56.9302 20.9441   6
  -6   7  -3 11.2087 18.7492   6
  -6   7  -4 43.1935 17.8668   6
  -6   7  -5-22.2163 19.7273   6
  -6   7  -6 23.0104 19.1473   6
  -6   7  -7-4.14014 16.9311   6
  -6   7  -8 15.4122 15.6206   3
  -6   7  -8-3.11618 20.6578   6
  -6   7  -9 43.2538 21.1323   3
  -6   7  -9 51.9036 23.0078   6
  -6   7 -10 79.0927 21.7182   3
  -6   7 -10-2.53624 22.1737   6
  -6   7 -11 4.01228 19.1045   6
  -6   6  16-8.50774 23.9000   1
  -6   6  15-2.79112 17.0969   2
  -6   6  15-31.5670 17.5896   1
  -6   6  14 1.31650 13.8353   2
  -6   6  14 6.65591 20.1137   1
  -6   6  13 11.9809 13.9361   2
  -6   6  13-11.1759 19.7718   1
  -6   6  12-14.1586 14.5098   2
  -6   6  12 1.93126 16.8704   1
  -6   6  11 88.8021 15.6515   2
  -6   6  11 58.8575 18.4613   1
  -6   6  10 53.4642 17.5408   1
  -6   6  10 45.9361 17.8266   2
  -6   6   9 20.5130 15.6543   1
  -6   6   9-18.3872 19.6412   2
  -6   6   8 83.4416 16.1648   1
  -6   6   8 78.5092 16.8546   2
  -6   6   7 54.1936 13.9381   1
  -6   6   7 39.2047 17.6508   2
  -6   6   6 99.2675 14.9635   1
  -6   6   6 110.044 19.3684   2
  -6   6   5 84.4447 14.9626   6
  -6   6   5 72.7903 18.2428   2
  -6   6   4 20.8499 13.5830   6
  -6   6   4 21.1536 16.9634   2
  -6   6   3 8.83913 14.9465   6
  -6   6   3-1.00724 11.1479   5
  -6   6   3-3.43319 13.7082   2
  -6   6   2 3.78127 14.6302   6
  -6   6   2 4.88652 9.71233   5
  -6   6   2-6.20894 14.7517   2
  -6   6   1 258.590 19.2128   2
  -6   6   1 244.781 15.4081   5
  -6   6   1 243.205 20.2082   6
  -6   6   0 145.190 17.1969   2
  -6   6   0 135.524 13.4903   5
  -6   6   0 144.382 19.3450   6
  -6   6  -1 64.8515 19.6363   6
  -6   6  -1 32.8741 12.6412   5
  -6   6  -1 39.7435 13.6729   2
  -6   6  -2 195.022 21.7054   6
  -6   6  -3 11.9305 18.5925   6
  -6   6  -4 24.8145 16.3957   6
  -6   6  -5-8.47480 18.5300   6
  -6   6  -6 63.2707 19.3406   3
  -6   6  -6 25.1801 17.2125   6
  -6   6  -7 51.5079 19.0563   3
  -6   6  -7 5.35726 18.9571   6
  -6   6  -8 16.6410 15.8903   3
  -6   6  -8 0.33308 20.7690   6
  -6   6  -9-2.43856 20.7989   6
  -6   6  -9-4.73980 15.1061   3
  -6   6 -10 38.0845 23.0879   6
  -6   6 -10 11.9280 16.9048   3
  -6   6 -11 90.1578 24.0438   6
  -6   5  17-7.32277 22.7928   1
  -6   5  16 10.0697 18.9536   1
  -6   5  15 62.4022 18.3956   2
  -6   5  15 84.5182 21.1138   1
  -6   5  14-6.69342 14.1319   2
  -6   5  14-1.82101 21.2251   1
  -6   5  13-6.07928 15.4052   2
  -6   5  13 11.9330 16.0791   1
  -6   5  12 10.4355 14.7496   2
  -6   5  12 10.7995 17.6790   1
  -6   5  11 128.510 18.6516   2
  -6   5  11 120.664 19.5048   1
  -6   5  10 24.5837 16.1104   2
  -6   5  10 35.8006 16.2699   1
  -6   5   9 199.908 18.1231   2
  -6   5   9 184.426 19.0860   1
  -6   5   8 32.1856 13.1184   1
  -6   5   8 37.3717 15.1262   2
  -6   5   7 79.7242 14.0429   1
  -6   5   7 49.7020 17.5002   2
  -6   5   6-3.77526 11.3055   6
  -6   5   6-10.7718 15.8750   2
  -6   5   5 7.68956 12.3482   6
  -6   5   5-1.25493 16.1117   2
  -6   5   4 28.8121 13.3218   6
  -6   5   4 11.2154 14.4548   2
  -6   5   3 1.73416 14.1613   6
  -6   5   3 5.82902 10.4659   5
  -6   5   3-3.00809 14.3074   2
  -6   5   2 5.48799 14.6883   6
  -6   5   2 4.15421 12.2249   5
  -6   5   2-3.85106 12.3779   2
  -6   5   1-4.43438 12.6989   5
  -6   5   1 13.5482 15.6450   6
  -6   5   1 10.7972 11.9154   2
  -6   5   0 14.8746 14.4485   6
  -6   5   0-0.45969 10.8183   5
  -6   5   0 0.64614 12.7029   2
  -6   5  -1 25.9423 17.1381   6
  -6   5  -1 23.2100 11.9607   5
  -6   5  -1 6.11469 11.8710   2
  -6   5  -2 220.833 22.2301   6
  -6   5  -3 116.637 20.6109   6
  -6   5  -4 21.2537 17.1643   3
  -6   5  -4 28.3439 18.8220   6
  -6   5  -5 24.7263 17.0466   3
  -6   5  -5 1.38094 16.1630   6
  -6   5  -6 108.319 18.5106   3
  -6   5  -6 68.7344 19.8150   6
  -6   5  -7 42.3194 18.0366   6
  -6   5  -7 33.5167 18.7696   3
  -6   5  -8 15.3454 14.4866   6
  -6   5  -8 29.2232 20.0372   3
  -6   5  -9 31.4016 17.5157   6
  -6   5  -9 24.4528 18.0150   3
  -6   5 -10 27.7903 15.6863   3
  -6   5 -11 17.2584 16.8329   3
  -6   4  17 21.0845 21.9319   1
  -6   4  16 4.66654 19.1678   1
  -6   4  15 11.3014 12.5079   2
  -6   4  15 11.7370 16.9997   1
  -6   4  14 1.64865 13.6337   2
  -6   4  14 5.98523 14.6820   1
  -6   4  13 81.9619 15.5233   2
  -6   4  13 94.1218 19.1948   1
  -6   4  12 80.7184 15.3783   2
  -6   4  12 87.1096 18.7584   1
  -6   4  11 346.516 22.2649   2
  -6   4  11 315.123 19.7217   1
  -6   4  10 10.8444 14.3071   2
  -6   4  10 19.6676 16.5943   1
  -6   4   9 169.196 18.5999   2
  -6   4   9 133.568 15.3012   1
  -6   4   8 61.8751 14.5128   2
  -6   4   8 52.6499 12.6337   1
  -6   4   7 253.267 18.8766   2
  -6   4   6-2.37733 10.3846   6
  -6   4   6 5.55619 12.5477   2
  -6   4   5 390.197 19.7096   2
  -6   4   5 376.891 18.0791   6
  -6   4   4 347.515 18.3561   2
  -6   4   4 338.942 17.6233   6
  -6   4   3 11.9971 12.4520   6
  -6   4   3 12.9935 10.8105   5
  -6   4   3 14.4570 12.2378   2
  -6   4   2 26.7761 12.4924   6
  -6   4   2 21.7399 11.3727   5
  -6   4   2 31.2282 11.8538   2
  -6   4   1 267.808 15.5888   2
  -6   4   1 259.604 15.9503   5
  -6   4   1 256.686 17.9542   6
  -6   4   0 34.5364 10.7068   3
  -6   4   0 34.7692 14.4977   6
  -6   4   0 32.0300 12.8961   5
  -6   4   0 49.0531 10.5520   2
  -6   4  -1 202.905 13.7840   2
  -6   4  -1 185.538 16.0389   5
  -6   4  -1 231.906 16.4806   3
  -6   4  -1 212.163 20.6630   6
  -6   4  -2 181.314 15.5829   3
  -6   4  -2 185.004 20.2567   6
  -6   4  -3 9.19004 13.6673   3
  -6   4  -3 4.15091 15.8886   6
  -6   4  -4 14.8032 17.2802   6
  -6   4  -4 17.3209 15.0484   3
  -6   4  -5 39.1454 18.7388   6
  -6   4  -5 53.4243 16.2337   3
  -6   4  -6 85.5558 19.3107   6
  -6   4  -6 113.673 18.4585   3
  -6   4  -7 6.74952 17.3784   3
  -6   4  -8 47.8491 17.7776   3
  -6   4  -9-9.99228 16.1622   3
  -6   4 -10-12.6503 17.6893   3
  -6   4 -11 0.14185 17.5546   3
  -6   3  18 12.5964 22.9953   1
  -6   3  17-5.62600 20.1378   1
  -6   3  16-0.95097 15.6130   1
  -6   3  15-4.83036 14.2853   2
  -6   3  15 14.6737 17.2209   1
  -6   3  14-12.9229 15.3252   2
  -6   3  14-9.37340 18.0196   1
  -6   3  13 34.4961 15.4392   2
  -6   3  13 11.8679 17.5066   1
  -6   3  12 151.062 19.1031   2
  -6   3  12 154.543 18.6826   1
  -6   3  11-5.00357 13.8645   2
  -6   3  11 8.13939 14.9653   1
  -6   3  10 95.5679 16.2500   2
  -6   3  10 90.4828 15.1791   1
  -6   3   9 147.339 17.2899   2
  -6   3   9 136.698 14.4791   1
  -6   3   8 111.996 16.1091   2
  -6   3   7-8.45773 13.8453   2
  -6   3   6 304.998 18.3011   2
  -6   3   5 6.00089 12.4486   2
  -6   3   4-2.46800 10.5283   5
  -6   3   4 5.24541 11.7379   2
  -6   3   3 17.6660 10.6408   5
  -6   3   3 13.2641 11.6519   2
  -6   3   2 98.0670 12.3823   2
  -6   3   2 99.8330 13.2725   5
  -6   3   1 89.3743 14.4320   5
  -6   3   1 61.8125 11.0448   2
  -6   3   1 71.9051 10.3344   3
  -6   3   0 16.3552 11.6340   5
  -6   3   0 31.6701 9.40311   2
  -6   3   0 11.5302 10.2860   3
  -6   3  -1 698.163 19.3030   2
  -6   3  -1 715.432 24.4119   5
  -6   3  -1 685.127 20.9647   3
  -6   3  -2 55.1379 12.2220   3
  -6   3  -3 26.3595 12.9637   3
  -6   3  -4 151.019 16.3207   3
  -6   3  -5 500.424 23.8882   3
  -6   3  -6 21.8752 16.8151   3
  -6   3  -7 372.257 23.0868   3
  -6   3  -8 100.911 20.1410   3
  -6   3  -9-9.00687 15.2791   3
  -6   3 -10 3.32460 18.6531   3
  -6   3 -11 48.6061 16.9722   3
  -6   2  18-14.0605 15.6933   1
  -6   2  17-0.12594 21.1646   1
  -6   2  16 26.5149 15.1363   1
  -6   2  15 2.12214 17.3268   1
  -6   2  15 12.3776 15.9778   2
  -6   2  14 58.4141 14.0652   2
  -6   2  14 58.1982 18.3828   1
  -6   2  13 28.3052 14.7214   2
  -6   2  13 29.0460 14.3659   1
  -6   2  12-6.43078 16.9882   2
  -6   2  12-2.58077 14.9247   1
  -6   2  11 70.9957 16.9114   2
  -6   2  11 82.0763 15.5516   1
  -6   2  10 109.023 16.3384   2
  -6   2  10 116.197 14.8638   1
  -6   2   9 515.892 22.9934   2
  -6   2   9 468.194 18.0670   1
  -6   2   8 18.1387 15.0289   2
  -6   2   7 87.1800 15.3060   2
  -6   2   6 31.3991 13.7597   2
  -6   2   5 109.722 14.6422   2
  -6   2   4 6.33899 12.7748   5
  -6   2   4 16.3086 12.4119   2
  -6   2   3 106.782 12.7795   2
  -6   2   3 89.6617 13.8852   5
  -6   2   2 4.85474 11.6555   5
  -6   2   2 11.0804 10.1865   2
  -6   2   2-0.16174 7.24601   3
  -6   2   1 17.2743 10.4815   2
  -6   2   1 28.0765 8.67796   5
  -6   2   1 30.0474 9.51309   3
  -6   2   0 2.40938 9.17959   2
  -6   2   0 0.65566 12.3135   5
  -6   2   0-3.42782 10.0992   3
  -6   2  -1-1.41006 8.28947   2
  -6   2  -1 6.44245 14.1835   5
  -6   2  -1-12.0536 11.7764   3
  -6   2  -2-6.41208 12.9458   3
  -6   2  -3 166.657 15.9204   3
  -6   2  -4 274.068 19.7531   3
  -6   2  -5 33.6549 15.0248   3
  -6   2  -6-3.38076 14.6521   3
  -6   2  -7 38.1794 15.9431   3
  -6   2  -8 62.9211 15.3252   3
  -6   2  -9-42.7636 16.0248   3
  -6   2 -10 4.86070 16.2997   3
  -6   2 -11 85.5536 17.6992   3
  -6   1  18-9.23346 18.3674   1
  -6   1  17-8.56344 19.9629   1
  -6   1  16-8.97310 18.7273   1
  -6   1  15 9.40060 17.4171   1
  -6   1  15-5.69622 16.0563   2
  -6   1  14-11.4923 16.8322   1
  -6   1  14 4.02330 12.0087   2
  -6   1  13 70.4938 15.8591   1
  -6   1  13 78.9438 16.5844   2
  -6   1  12 46.2281 15.1112   2
  -6   1  12 55.2061 14.4206   1
  -6   1  11 84.4186 15.7925   1
  -6   1  11 84.6598 14.3076   2
  -6   1  10 9.79252 12.2736   1
  -6   1  10-0.87112 13.4189   2
  -6   1   9 1.63062 14.6399   2
  -6   1   8 211.405 17.5352   2
  -6   1   7 44.6015 14.2704   2
  -6   1   6 10.5700 13.4077   2
  -6   1   5 14.0981 12.0269   2
  -6   1   4 984.265 25.5146   2
  -6   1   4 1001.51 26.5911   5
  -6   1   3 248.218 15.6306   2
  -6   1   3 216.587 15.8729   5
  -6   1   2 257.817 14.9462   2
  -6   1   2 259.075 16.9504   5
  -6   1   2 254.557 11.2301   3
  -6   1   1 466.723 17.4467   2
  -6   1   1 463.334 19.7864   5
  -6   1   1 447.005 15.3582   3
  -6   1   0 102.860 10.5441   2
  -6   1   0 113.054 14.2617   5
  -6   1   0 116.681 12.1407   3
  -6   1  -1 9.59685 8.62997   2
  -6   1  -1 8.90800 13.2517   5
  -6   1  -1 8.66482 9.83868   3
  -6   1  -2 686.719 22.3104   3
  -6   1  -3 114.461 14.2363   3
  -6   1  -4 286.716 18.4338   3
  -6   1  -5 119.849 16.2507   3
  -6   1  -6 4.67899 15.2796   3
  -6   1  -7 13.1924 14.8879   3
  -6   1  -8-2.17938 13.7700   3
  -6   1  -9-2.95261 14.6085   3
  -6   1 -10 28.4664 14.2857   3
  -6   1 -11-30.0118 14.5137   3
  -6   0  18 21.2536 17.1720   1
  -6   0  17-0.30773 15.5587   1
  -6   0  16 69.8831 20.2537   1
  -6   0  15 19.2157 15.2532   1
  -6   0  15 4.36345 15.9943   2
  -6   0  14 78.8591 17.7352   1
  -6   0  14 84.5862 17.1569   2
  -6   0  13 21.3081 13.6281   1
  -6   0  13 8.26422 12.0331   2
  -6   0  12 23.4095 13.3310   1
  -6   0  12-6.66840 12.6130   2
  -6   0  11 315.749 19.7467   2
  -6   0  11 310.767 18.4940   1
  -6   0  10 172.600 18.4575   2
  -6   0   9-2.24951 13.4229   2
  -6   0   8 6.57332 14.2511   2
  -6   0   7-6.43808 13.2884   2
  -6   0   6 4.00689 11.9336   2
  -6   0   5 11.4233 12.0580   2
  -6   0   4 142.709 14.3368   2
  -6   0   4 132.337 16.6455   5
  -6   0   3 9.15470 11.0043   2
  -6   0   3 7.97715 12.0809   5
  -6   0   2 179.949 14.5026   2
  -6   0   2 182.277 16.7447   5
  -6   0   2 194.871 10.8954   3
  -6   0   1 10.8607 9.51939   2
  -6   0   1-2.37078 12.0291   5
  -6   0   1 20.9882 8.74185   3
  -6   0   0 235.105 13.4317   2
  -6   0   0 217.478 16.0600   5
  -6   0   0 217.740 13.4377   3
  -6   0  -1 141.474 11.8211   2
  -6   0  -1 136.673 16.7402   5
  -6   0  -1 124.541 13.3754   3
  -6   0  -2 159.722 14.7439   3
  -6   0  -3 4.56114 11.8884   3
  -6   0  -4 19.9227 14.3015   3
  -6   0  -5-4.84834 15.2885   3
  -6   0  -6 14.8450 15.8648   3
  -6   0  -7 242.876 21.4336   3
  -6   0  -8 52.9560 15.1022   3
  -6   0  -9 81.3770 19.7891   3
  -6   0 -10 64.4846 17.6738   3
  -6   0 -11 74.4540 16.5162   3
  -6  -1  18 24.7470 21.3165   1
  -6  -1  17 27.3993 19.4686   1
  -6  -1  16 59.3632 20.8347   1
  -6  -1  15 13.2027 12.0802   2
  -6  -1  15 1.98760 14.8568   1
  -6  -1  14 126.550 19.3164   2
  -6  -1  14 111.954 17.0000   1
  -6  -1  13 31.0241 15.5743   2
  -6  -1  13 32.4323 16.0223   1
  -6  -1  12 5.10324 14.9495   2
  -6  -1  12 4.69158 12.8977   1
  -6  -1  11 47.6541 14.6958   2
  -6  -1  10 0.40869 14.9814   2
  -6  -1   9 384.231 21.5697   2
  -6  -1   8 92.5355 16.5418   2
  -6  -1   7 235.240 18.2486   2
  -6  -1   6 257.691 17.7921   2
  -6  -1   5 0.40628 11.2707   2
  -6  -1   4 1010.66 26.5783   2
  -6  -1   3 685.674 21.6689   2
  -6  -1   3 667.857 23.5137   5
  -6  -1   2 409.957 17.7440   2
  -6  -1   2 421.582 15.4611   5
  -6  -1   2 408.994 15.0746   3
  -6  -1   1 629.705 20.5762   2
  -6  -1   1 622.799 19.0945   5
  -6  -1   1 639.069 19.1645   3
  -6  -1   0 1924.39 32.1830   2
  -6  -1   0 1896.30 35.8304   5
  -6  -1   0 1883.19 31.4722   3
  -6  -1  -1 44.1945 10.3152   2
  -6  -1  -1 39.1309 15.2159   5
  -6  -1  -1 43.0806 12.8023   3
  -6  -1  -2 53.0652 15.6309   5
  -6  -1  -2 41.8972 14.0147   3
  -6  -1  -3 68.5900 14.3080   3
  -6  -1  -4 105.929 15.1198   3
  -6  -1  -5-4.08137 14.5437   3
  -6  -1  -6 63.3046 14.5982   3
  -6  -1  -7 105.128 16.2004   3
  -6  -1  -8 7.93740 14.0391   3
  -6  -1  -9-48.1924 15.0217   3
  -6  -1 -10-2.77755 14.7379   3
  -6  -1 -11 69.2136 18.0717   3
  -6  -2  18 11.1384 21.5029   1
  -6  -2  17 63.7943 21.1455   1
  -6  -2  16-9.50461 18.2056   1
  -6  -2  15 28.2909 16.0596   2
  -6  -2  15 16.2484 18.4825   1
  -6  -2  14 27.8577 13.9908   2
  -6  -2  14 24.3516 14.4617   1
  -6  -2  13 53.7353 15.7252   2
  -6  -2  13 61.8384 16.3100   1
  -6  -2  12 0.46486 15.5985   2
  -6  -2  12-5.00661 13.5619   1
  -6  -2  11 25.6164 13.7043   2
  -6  -2  10 56.1603 16.0305   2
  -6  -2   9 51.4675 16.5025   2
  -6  -2   8 32.1618 14.2129   2
   6   2  -7 304.451 17.1339   6
  -6  -2   7 345.172 21.0315   2
  -6  -2   6 37.9862 14.3909   2
  -6  -2   5 93.5806 15.4300   2
  -6  -2   4 305.251 19.4338   2
  -6  -2   3 218.135 17.1943   2
  -6  -2   3 208.434 17.4137   5
  -6  -2   2 21.0349 12.9189   2
  -6  -2   2 11.4928 13.0016   5
  -6  -2   2 8.72104 9.08157   3
  -6  -2   1-2.63604 10.4066   2
  -6  -2   1 1.56115 13.2527   5
  -6  -2   1-0.48694 10.0352   3
  -6  -2   0 40.2433 12.0584   2
  -6  -2   0 63.9815 14.4601   5
  -6  -2   0 39.4847 12.0741   3
  -6  -2  -1 85.6353 11.2370   2
  -6  -2  -1 113.990 14.4910   5
  -6  -2  -1 104.457 14.9965   3
  -6  -2  -2 292.757 18.7528   5
  -6  -2  -2 329.066 19.5839   3
  -6  -2  -3 48.7179 15.6318   5
  -6  -2  -3 43.8773 15.7809   3
  -6  -2  -4 62.4764 15.0598   3
  -6  -2  -5 16.1841 15.2737   3
  -6  -2  -6 23.3800 17.2485   3
  -6  -2  -7 14.6184 14.2279   3
  -6  -2  -8-0.98363 13.5924   3
  -6  -2  -9-1.97516 12.8089   3
  -6  -2 -10 34.5041 16.6827   3
  -6  -3  17-33.9570 16.5313   1
  -6  -3  16-9.52900 19.3220   1
  -6  -3  15 83.6468 17.7009   2
  -6  -3  15 46.5728 15.9155   1
  -6  -3  14 77.2161 17.8864   2
  -6  -3  14 82.9456 18.9827   1
  -6  -3  13-17.9279 17.8267   2
  -6  -3  13-15.9378 14.1095   1
  -6  -3  12 65.2252 15.1289   2
  -6  -3  11 400.557 24.4865   2
  -6  -3  10-13.2741 16.3843   2
  -6  -3   9 213.960 21.5900   2
   6   3  -8 1006.19 27.7980   6
  -6  -3   8 864.395 30.7788   2
  -6  -3   7 20.6488 16.1229   2
   6   3  -7 21.1666 14.6730   6
   6   3  -6 379.859 19.7912   6
  -6  -3   6 419.991 22.7880   2
  -6  -3   5 461.257 22.5877   2
   6   3  -5 488.689 21.7953   6
  -6  -3   4 534.573 22.9082   2
   6   3  -4 508.955 23.4665   6
  -6  -3   3 510.686 21.3952   2
  -6  -3   2 599.730 22.9248   2
  -6  -3   2 561.295 21.8883   5
  -6  -3   2 563.330 19.2826   3
  -6  -3   1 56.1496 11.9721   2
  -6  -3   1 52.2672 13.5902   5
  -6  -3   1 74.4487 13.9256   3
  -6  -3   0 229.490 18.2643   5
  -6  -3   0 273.324 17.3923   3
  -6  -3  -1 366.713 19.1858   5
  -6  -3  -1 408.331 20.7424   3
  -6  -3  -2 336.935 19.2757   5
  -6  -3  -2 305.584 20.6148   3
  -6  -3  -3 56.9302 15.2956   5
  -6  -3  -3 32.8750 15.2714   3
  -6  -3  -4-1.18330 12.4621   5
  -6  -3  -4 4.96899 15.0018   3
  -6  -3  -5-6.90880 16.5504   3
  -6  -3  -6 22.3632 16.8022   3
  -6  -3  -7 76.6823 17.7831   3
  -6  -3  -8 13.3728 18.1416   3
  -6  -3  -9 13.3985 18.6701   3
  -6  -3 -10 61.4380 20.6843   3
  -6  -4  17 17.1469 17.2546   1
  -6  -4  16 7.65842 18.5499   1
  -6  -4  15 27.3515 16.4192   2
  -6  -4  15 53.6662 15.8134   1
  -6  -4  14 40.0371 17.4160   2
  -6  -4  13 66.0895 18.5893   2
  -6  -4  13 53.7807 13.5032   4
  -6  -4  12 9.13568 16.5403   2
  -6  -4  12 19.4534 15.1564   4
  -6  -4  11 9.77154 15.0955   2
  -6  -4  11-5.50989 12.0033   4
  -6  -4  10 8.11693 14.0765   2
  -6  -4  10-6.37260 13.2156   4
  -6  -4   9 25.8457 16.0963   2
  -6  -4   9 23.2633 13.1059   4
   6   4  -8 110.539 15.1409   6
  -6  -4   8 110.288 17.9936   2
  -6  -4   8 96.6568 16.3628   4
  -6  -4   7 189.003 20.5744   2
   6   4  -7 152.293 16.9287   6
  -6  -4   7 176.097 17.9848   4
  -6  -4   6 120.496 18.4407   2
   6   4  -6 109.133 18.9048   6
  -6  -4   6 133.869 18.4679   4
  -6  -4   5-2.17757 15.1430   2
   6   4  -5 4.19121 15.7556   6
  -6  -4   4 24.9274 14.8052   2
   6   4  -4 24.3312 18.8668   6
   6   4  -3 239.301 22.2528   6
   6   4  -2 379.634 24.6978   6
  -6  -4   2 388.116 20.6533   5
  -6  -4   2 358.334 18.5472   3
   6   4  -1 494.670 25.7218   6
  -6  -4   1 474.851 21.3231   5
  -6  -4   1 469.105 21.3666   3
  -6  -4   0 218.372 16.3876   5
  -6  -4   0 270.185 18.6150   3
  -6  -4  -1 295.109 18.7747   5
  -6  -4  -1 290.204 19.7662   3
  -6  -4  -2-1.57264 13.9535   5
  -6  -4  -2 6.39638 15.6327   3
  -6  -4  -3 156.618 15.8704   5
  -6  -4  -3 154.607 20.1122   3
  -6  -4  -4 15.0373 14.9519   5
  -6  -4  -4 15.3164 14.4478   3
  -6  -4  -5 21.7639 18.3736   3
  -6  -4  -6 103.579 20.3493   3
  -6  -4  -7 77.9737 18.9262   3
  -6  -4  -8-18.7739 17.5294   3
  -6  -4  -9-7.31018 15.8853   3
  -6  -5  14 3.09321 16.5633   2
  -6  -5  13-12.1874 20.0863   2
  -6  -5  13 9.02632 11.4845   4
  -6  -5  12 43.3336 14.6343   2
  -6  -5  12 40.5000 16.3129   4
  -6  -5  11 68.8362 15.4486   2
  -6  -5  11 52.0939 13.5917   4
  -6  -5  10 9.35599 14.3165   2
  -6  -5  10-3.35380 12.5629   4
  -6  -5   9-3.71260 16.7028   2
  -6  -5   9 7.02186 13.5602   4
   6   5  -8 184.409 19.8319   6
  -6  -5   8 217.247 21.8633   4
   6   5  -7 51.1009 14.2455   6
  -6  -5   7 33.8627 13.6717   4
   6   5  -6 28.5443 15.7126   6
  -6  -5   6 36.5448 16.1539   4
   6   5  -5 18.9594 18.6717   6
  -6  -5   5 32.0221 15.4774   4
   6   5  -4 43.0302 19.1385   6
  -6  -5   4 46.1067 15.1224   4
   6   5  -3 127.138 20.0962   6
   6   5  -2 2.77634 19.2867   6
   6   5  -1 13.7933 18.3608   6
   6   5   0 64.6891 20.4641   6
  -6  -5   0 67.4548 15.6131   3
   6   5   1 18.8279 21.3451   6
  -6  -5  -1-3.46855 12.5719   3
   6   5   2 177.595 21.9482   6
  -6  -5  -2 243.187 20.6186   3
   6   5   3 142.951 23.0244   6
  -6  -5  -3 101.442 19.6358   3
   6   5   4 31.2611 16.2202   6
  -6  -5  -4 25.8981 16.4934   3
   6   5   5 63.4460 20.7801   6
  -6  -5  -5 73.8601 20.3274   3
   6   5   6 48.6149 18.7594   6
  -6  -5  -6 65.4890 18.8312   3
   6   5   7 49.6339 20.8955   6
  -6  -5  -7-3.85155 18.8879   3
   6   5   8 161.159 24.4466   6
  -6  -5  -8 114.525 22.9176   3
  -6  -6  14 54.8339 18.4518   4
  -6  -6  13 23.1264 14.8052   4
  -6  -6  12 118.125 18.6436   4
  -6  -6  11 107.565 15.9853   4
  -6  -6  10 26.7988 14.0242   4
  -6  -6   9 123.380 17.2651   4
   6   6  -8 147.795 21.2556   6
  -6  -6   8 153.429 20.8500   4
   6   6  -7 116.288 20.7284   6
  -6  -6   7 103.294 17.5791   4
   6   6  -6 158.941 19.2658   6
  -6  -6   6 220.953 21.4360   4
   6   6  -5 376.487 25.9312   6
  -6  -6   5 315.317 23.1782   4
   6   6  -4 0.88658 18.2317   6
  -6  -6   4-5.05010 15.8035   4
   6   6  -3 204.011 23.2446   6
  -6  -6   3 168.800 17.9083   4
   6   6  -2 102.943 20.2657   6
  -6  -6   2 86.6194 16.6173   4
   6   6  -1-0.78554 21.0016   6
   6   6   0 0.42692 21.2300   6
   6   6   1 145.956 22.1931   6
  -6  -6  -1 156.633 20.7538   3
   6   6   2 84.4742 23.0598   6
  -6  -6  -2 127.199 19.4438   3
   6   6   3-4.80619 16.8686   6
  -6  -6  -3-3.68328 16.0645   3
   6   6   4-5.65799 23.5122   6
  -6  -6  -4 33.2902 15.7634   3
   6   6   5 12.6665 22.1437   6
  -6  -6  -5 39.5986 17.6936   3
   6   6   6 18.1614 22.4983   6
  -6  -6  -6 2.50452 21.5330   3
   6   6   7 0.07181 22.2740   6
  -6  -7  13-31.8042 19.6998   4
  -6  -7  12 69.0429 15.3021   4
  -6  -7  11 11.5816 17.8847   4
  -6  -7  10 12.5387 17.7787   4
   6   7  -9 16.3551 18.1181   6
  -6  -7   9 31.7731 17.1012   4
   6   7  -8 33.9936 20.2183   6
  -6  -7   8 42.9958 15.0334   4
   6   7  -7-3.59624 17.0411   6
  -6  -7   7-3.49947 17.0124   4
   6   7  -6 19.4137 20.3645   6
  -6  -7   6 31.9947 15.8817   4
   6   7  -5 6.05171 16.5532   6
  -6  -7   5 26.5384 14.0755   4
   6   7  -4 25.9533 18.7147   6
  -6  -7   4-13.9154 13.9003   4
   6   7  -3 9.11614 20.8954   6
  -6  -7   3 33.5765 17.5871   4
   6   7  -2 30.6636 19.2223   6
  -6  -7   2 24.4302 15.0618   4
   6   7  -1 20.1024 21.6233   6
  -6  -7   1 31.5970 15.7101   4
   6   7   0 79.1548 23.8080   6
   6   7   1 18.9041 23.5773   6
   6   7   2 15.2223 27.2582   6
   6   7   3 35.4604 22.3099   6
  -6  -7  -3 32.9228 15.8723   3
   6   7   4 67.1761 21.2653   6
  -6  -7  -4 59.4307 18.3868   3
   6   7   5-11.6303 21.4972   6
   6   8  -9 8.35048 18.6835   6
  -6  -8   9 23.4488 17.0829   4
   6   8  -8 112.440 18.6223   6
  -6  -8   8 73.7463 17.2450   4
   6   8  -7 69.8851 22.0772   6
  -6  -8   7 80.1061 21.3726   4
   6   8  -6 25.4469 19.7823   6
  -6  -8   6 12.1168 17.7729   4
   6   8  -5-14.6603 22.0716   6
  -6  -8   5-19.5659 15.6537   4
   6   8  -4 37.3120 21.4281   6
  -6  -8   4 45.7719 18.3167   4
   6   8  -3 82.4994 20.2357   6
  -6  -8   3 97.1446 20.4155   4
   6   8  -2-13.4976 23.9256   6
  -6  -8   2 28.8999 14.6510   4
   6   8  -1 106.140 23.4006   6
  -6  -8   1 128.020 19.9519   4
   6   8   0 0.00000 21.8533   6
   6   8   1-12.4019 22.2564   6
  -6  -9   2 167.242 24.0885   4
  -6  -9   1 83.9920 17.1355   4
  -6  -9   0-5.33114 15.1099   4
  -7  11   3-20.3708 21.1416   6
  -7  11   3 57.6558 23.0258   2
  -7  11   2 41.6493 19.5522   6
  -7  11   2 5.21346 16.3792   2
  -7  11   1 72.6428 25.5380   6
  -7  11   1-9.47863 19.7248   2
  -7  10   7-43.6617 17.0981   2
  -7  10   6-21.8990 17.8232   2
  -7  10   5 24.3563 21.3902   2
  -7  10   4 61.3315 18.5065   6
  -7  10   4 18.7155 21.5521   2
  -7  10   3 41.2704 19.3138   6
  -7  10   3 5.31690 17.9472   2
  -7  10   2 56.6600 21.4274   6
  -7  10   2 10.6236 20.6047   2
  -7  10   1-0.21597 16.9236   6
  -7  10   1 16.0700 14.5676   2
  -7  10   0 35.8254 20.2361   6
  -7  10   0-6.69969 14.8128   2
  -7  10  -1 9.59653 23.9993   6
  -7  10  -2 26.8010 23.1248   6
  -7  10  -3-2.98697 24.1922   6
  -7   9  10 21.6808 16.4677   2
  -7   9   9 12.1653 21.8115   2
  -7   9   8 25.6251 21.5244   2
  -7   9   7-45.9307 17.1021   2
  -7   9   6 23.2630 16.9201   2
  -7   9   5 18.3792 16.0124   2
  -7   9   4 53.2715 20.5099   6
  -7   9   4 6.72054 20.4786   2
  -7   9   3-9.27390 19.2488   6
  -7   9   3 6.54437 16.2895   2
  -7   9   2 95.9562 17.5484   6
  -7   9   2 29.4927 18.8021   2
  -7   9   1 65.1637 18.0017   6
  -7   9   1 48.3567 17.3220   2
  -7   9   0-27.2306 20.2360   6
  -7   9   0 4.26619 16.5944   2
  -7   9  -1 9.01414 22.4742   6
  -7   9  -2-24.4316 22.0707   6
  -7   9  -3 2.46809 22.4166   6
  -7   9  -4 17.6217 22.4896   6
  -7   9  -5 19.0544 20.2248   6
  -7   8  14-17.1203 17.1102   1
  -7   8  12 2.05199 21.2283   2
  -7   8  11 17.0198 17.0200   2
  -7   8  10-22.1160 18.7807   2
  -7   8   9 96.8027 18.8741   2
  -7   8   8 15.7413 19.5592   2
  -7   8   7-12.4179 19.2612   2
  -7   8   6 106.980 21.2990   2
  -7   8   5 76.6599 21.0928   2
  -7   8   4-9.97622 17.5570   6
  -7   8   4-10.7373 14.5961   2
  -7   8   3-11.0032 18.1465   6
  -7   8   3 23.9141 18.3740   2
  -7   8   2 27.4882 19.2635   6
  -7   8   2 37.8480 17.0626   2
  -7   8   1 39.6000 15.4641   6
  -7   8   1 45.9680 15.2981   2
  -7   8   0 7.37704 20.1636   6
  -7   8   0 5.73150 15.7558   2
  -7   8  -1 23.8632 20.2700   6
  -7   8  -2 15.8629 19.5629   6
  -7   8  -3 9.20185 20.3659   6
  -7   8  -4 6.73144 22.0916   6
  -7   8  -5 3.52723 20.4200   6
  -7   8  -6-4.36145 19.9551   6
  -7   8  -7 58.6565 19.6149   3
  -7   8  -7 12.6321 24.4921   6
  -7   7  15 8.12730 13.6433   1
  -7   7  14 21.6815 16.6740   2
  -7   7  14 4.83041 20.3771   1
  -7   7  13-2.52769 15.5556   2
  -7   7  12-5.74545 20.0338   2
  -7   7  11 81.7659 17.3816   2
  -7   7  10-4.40256 18.8429   2
  -7   7   9 6.37144 15.9714   2
  -7   7   8-16.0104 18.9607   2
  -7   7   7-18.1400 19.0084   2
  -7   7   6 2.02291 18.8037   2
  -7   7   5 2.46514 15.8400   6
  -7   7   5-15.8144 14.9729   2
  -7   7   4 15.9068 15.8782   6
  -7   7   4 4.98537 16.8008   2
  -7   7   3 11.6226 15.2216   6
  -7   7   3-0.40644 14.7497   2
  -7   7   2 15.2507 16.1650   6
  -7   7   2 9.04736 15.3857   2
  -7   7   1 25.3522 19.0832   6
  -7   7   1 5.51608 14.3588   2
  -7   7   0 22.3858 15.8017   6
  -7   7   0 17.4999 14.7317   2
  -7   7  -1 6.52915 19.9221   6
  -7   7  -2-9.84813 20.1760   6
  -7   7  -3-16.0253 21.0029   6
  -7   7  -4-18.4440 21.4902   6
  -7   7  -5 73.3832 18.9103   3
  -7   7  -5 6.98055 18.3089   6
  -7   7  -6 71.7608 19.7025   3
  -7   7  -6-12.9613 20.8880   6
  -7   7  -7 18.3321 18.8272   3
  -7   7  -7 11.2109 18.4961   6
  -7   7  -8 7.38506 25.0467   6
  -7   7  -8 29.0713 20.9024   3
  -7   6  16-37.3904 20.2657   2
  -7   6  16 3.96357 16.3863   1
  -7   6  15 23.8523 19.4045   2
  -7   6  15-9.42966 21.8791   1
  -7   6  14 41.9782 19.6525   2
  -7   6  13 10.2873 17.1037   2
  -7   6  12 18.3272 15.5371   2
  -7   6  11 95.5068 19.5060   2
  -7   6  10 27.7199 14.5705   2
  -7   6   9 36.4929 18.5420   2
  -7   6   8 1.66220 15.6666   2
  -7   6   7 11.8672 17.0071   2
  -7   6   6-6.44933 17.0018   2
  -7   6   5 97.2308 17.0958   6
  -7   6   5 101.294 17.2946   2
  -7   6   4-1.71900 14.1372   6
  -7   6   4-58.4988 17.5096   2
  -7   6   3-14.7690 16.2223   6
  -7   6   3-5.03281 11.1958   5
  -7   6   3-16.4483 16.1188   2
  -7   6   2 43.4492 17.9102   6
  -7   6   2 40.9299 12.4543   5
  -7   6   2 42.5563 15.8402   2
  -7   6   1 14.1043 16.9105   6
  -7   6   1 13.1612 13.4252   5
  -7   6   1 16.4611 14.2282   2
  -7   6   0 17.4483 16.9477   6
  -7   6   0 48.2515 13.6095   5
  -7   6   0 51.5284 13.8728   2
  -7   6  -1-6.18575 17.7548   6
  -7   6  -1 8.80386 14.8695   5
  -7   6  -2 60.0320 21.4673   6
  -7   6  -2 80.7403 16.9062   5
  -7   6  -3 22.6663 13.6572   3
  -7   6  -3 1.59559 20.2756   6
  -7   6  -4 35.2255 13.8902   3
  -7   6  -4 13.9378 20.5263   6
  -7   6  -5 44.9135 16.2699   3
  -7   6  -5 31.3655 19.8552   6
  -7   6  -6 62.0236 21.6072   6
  -7   6  -6 49.2309 18.8077   3
  -7   6  -7 38.4138 22.3532   6
  -7   6  -7 55.1358 20.2349   3
  -7   6  -8 60.1334 22.9667   6
  -7   6  -8 12.0224 16.0162   3
  -7   6  -9 5.82254 15.4541   3
  -7   5  16 64.3960 19.9671   2
  -7   5  16 37.7641 21.2881   1
  -7   5  15-0.47658 18.2468   2
  -7   5  14 2.59881 18.0470   2
  -7   5  13 54.4687 17.2999   2
  -7   5  12 1.19667 14.6752   2
  -7   5  11 40.8644 17.9535   2
  -7   5  10-4.34883 14.7356   2
  -7   5   9 112.764 16.2421   2
  -7   5   8 127.202 16.8847   2
  -7   5   7 9.09943 14.4388   2
  -7   5   6 54.1099 16.4195   2
  -7   5   5 164.022 17.2080   2
  -7   5   5 189.499 17.7204   6
  -7   5   4 7.55086 14.2181   6
  -7   5   4 10.5945 14.3423   2
  -7   5   3-0.81914 14.1286   6
  -7   5   3 4.43803 11.8752   5
  -7   5   3 1.24173 12.9769   2
  -7   5   2 111.538 17.6791   6
  -7   5   2 136.659 14.9118   2
  -7   5   2 124.618 15.6907   5
  -7   5   1 316.961 18.8869   2
  -7   5   1 298.040 19.1887   5
  -7   5   1 263.758 21.0407   6
  -7   5   0 56.3425 16.8418   6
  -7   5   0 63.1287 14.2739   5
  -7   5   0 50.2856 12.8652   2
  -7   5  -1-0.38071 12.0528   3
  -7   5  -1-12.3053 18.4380   6
  -7   5  -1 20.6859 12.6234   5
  -7   5  -2 7.34005 12.8051   3
  -7   5  -2 20.9832 19.1875   6
  -7   5  -2 8.77554 12.7006   5
  -7   5  -3 4.02989 15.3298   6
  -7   5  -3 8.21717 14.5961   3
  -7   5  -4-14.2959 16.6315   6
  -7   5  -4 17.7298 14.2908   3
  -7   5  -5 83.3971 20.2367   6
  -7   5  -5 71.4430 18.0105   3
  -7   5  -6 35.0329 16.2677   3
  -7   5  -7 40.0614 16.7578   3
  -7   5  -8 3.04904 20.6594   3
  -7   5  -9-10.4390 16.0051   3
  -7   4  17 36.2825 17.8213   1
  -7   4  16 27.6521 19.6646   2
  -7   4  15-18.7935 17.3217   2
  -7   4  14 20.9174 13.7155   2
  -7   4  13 25.1308 17.2503   2
  -7   4  12-8.67070 16.1635   2
  -7   4  11-3.76265 15.9600   2
  -7   4  10 53.4495 16.3176   2
  -7   4   9 114.960 17.2277   2
  -7   4   8 8.81136 15.0786   2
  -7   4   7 7.63772 15.2201   2
  -7   4   6 70.4286 14.3570   2
  -7   4   5 1.81496 13.4869   2
  -7   4   4 124.230 16.4314   2
  -7   4   4 109.153 14.8186   5
  -7   4   3 460.366 20.2968   2
  -7   4   3 441.464 21.9616   5
  -7   4   2 186.941 16.2147   2
  -7   4   2 169.754 18.2599   5
  -7   4   1 156.109 14.7908   2
  -7   4   1 137.063 16.7235   5
  -7   4   0 0.30362 12.7633   5
  -7   4   0 11.2880 12.1151   2
  -7   4  -1 193.873 17.0769   5
  -7   4  -1 189.737 16.1799   3
  -7   4  -2 277.379 20.9194   5
  -7   4  -2 234.989 18.4671   3
  -7   4  -3 217.030 18.6721   3
  -7   4  -4 129.037 17.8385   3
  -7   4  -5 64.8151 15.2439   3
  -7   4  -6-7.81254 16.4714   3
  -7   4  -7-33.0162 15.8713   3
  -7   4  -8-30.9317 13.0581   3
  -7   4  -9-34.7637 18.1250   3
  -7   4 -10 1.17892 15.4494   3
  -7   3  16 3.32324 17.4438   2
  -7   3  15 42.6726 20.0424   2
  -7   3  14 19.3417 11.6398   2
  -7   3  13 114.541 20.0878   2
  -7   3  12 51.5846 14.7557   2
  -7   3  11 86.8335 17.4030   2
  -7   3  10 19.5420 16.3921   2
  -7   3   9 63.2813 16.7518   2
  -7   3   8 14.7574 14.8024   2
  -7   3   7 7.90367 15.7926   2
  -7   3   6 58.6969 15.9327   2
  -7   3   5 32.4841 14.6444   2
  -7   3   4 238.857 18.3111   2
  -7   3   4 223.187 17.1053   5
  -7   3   3 294.468 17.4572   2
  -7   3   3 284.473 18.8118   5
  -7   3   2 73.1322 14.5891   5
  -7   3   2 66.4649 12.4034   2
  -7   3   1 2.07906 13.2817   5
  -7   3   1 6.59646 11.2078   2
  -7   3   0 145.347 13.0803   2
  -7   3   0 138.492 17.9833   5
  -7   3   0 146.025 14.3614   3
  -7   3  -1 65.2980 16.5539   5
  -7   3  -1 51.5195 14.2968   3
  -7   3  -2 313.405 20.4067   5
  -7   3  -2 290.347 18.6664   3
  -7   3  -3 26.9995 14.9991   3
  -7   3  -4 8.92599 13.9608   3
  -7   3  -5-3.21305 15.0757   3
  -7   3  -6-9.51091 15.9723   3
  -7   3  -7 16.7380 15.9441   3
  -7   3  -8-0.38010 14.0677   3
  -7   3  -9 12.3614 15.7529   3
  -7   3 -10-30.8395 19.0561   3
  -7   2  16-4.17494 17.3808   2
  -7   2  15 67.0660 18.8293   2
  -7   2  14-13.9116 15.5049   2
  -7   2  13 16.3512 16.1402   2
  -7   2  12-16.0371 16.9681   2
  -7   2  11 16.3511 16.4886   2
  -7   2  10 107.509 17.4807   2
  -7   2   9-18.7796 14.4502   2
  -7   2   8 148.209 18.7259   2
  -7   2   7 75.0161 16.9131   2
  -7   2   6 51.0226 14.8209   2
  -7   2   5 141.227 17.2873   2
  -7   2   4 18.7488 15.1253   5
  -7   2   4 14.6968 11.7516   2
  -7   2   3 2.10320 12.1234   2
  -7   2   3-9.27021 14.6546   5
  -7   2   2 1009.18 25.9619   2
  -7   2   2 961.457 28.9868   5
  -7   2   1-0.50559 11.0270   2
  -7   2   1-8.71028 13.8694   5
  -7   2   0 108.417 11.8972   2
  -7   2   0 116.190 16.4512   5
  -7   2   0 145.986 13.6878   3
  -7   2  -1 54.7261 15.9071   5
  -7   2  -1 45.7886 12.8134   3
  -7   2  -2 24.4702 16.1588   5
  -7   2  -2-6.62713 13.0931   3
  -7   2  -3 32.3458 13.7990   3
  -7   2  -4 41.6413 15.3189   3
  -7   2  -5 14.2238 13.3617   3
  -7   2  -6 17.5090 15.7056   3
  -7   2  -7 56.1537 17.7908   3
  -7   2  -8-4.70382 15.5476   3
  -7   2  -9 11.6537 15.4629   3
  -7   2 -10-19.4991 18.4489   3
  -7   1  16-0.75602 16.9492   2
  -7   1  15 10.0437 16.9218   2
  -7   1  14-17.4920 14.7163   2
  -7   1  13 22.6056 17.3998   2
  -7   1  12 5.41089 16.2263   2
  -7   1  11 74.9929 18.0179   2
  -7   1  10 27.8691 14.3089   2
  -7   1   9 181.717 20.2731   2
  -7   1   8 84.1213 17.4922   2
  -7   1   7 21.1232 15.4253   2
  -7   1   6-0.04176 15.0935   2
  -7   1   5 166.922 16.0896   2
  -7   1   4 187.544 16.2905   2
  -7   1   4 214.331 18.6789   5
  -7   1   3 46.7008 12.3542   2
  -7   1   3 69.3939 15.3546   5
  -7   1   2 483.095 20.1555   2
  -7   1   2 474.080 23.0105   5
  -7   1   1 11.4669 11.5726   2
  -7   1   1-2.82705 14.4006   5
  -7   1   0 14.9736 9.84130   2
  -7   1   0 15.4004 16.0322   5
  -7   1   0 8.95891 11.5528   3
  -7   1  -1 38.7223 15.2591   5
  -7   1  -1 35.3549 11.7761   3
  -7   1  -2 374.783 22.2255   5
  -7   1  -2 375.485 19.3443   3
  -7   1  -3 323.898 20.6132   3
  -7   1  -4 107.145 16.8540   3
  -7   1  -5 205.893 20.6432   3
  -7   1  -6 21.6617 18.7191   3
  -7   1  -7-2.87533 13.7753   3
  -7   1  -8 15.7523 14.9537   3
  -7   1  -9-13.3311 16.4129   3
  -7   1 -10-9.85481 18.5945   3
  -7   0  16-12.4552 15.3716   2
  -7   0  15 72.6782 18.8256   2
  -7   0  14 58.4195 18.5962   2
  -7   0  13 0.90765 17.3524   2
  -7   0  12 77.6899 17.5951   2
  -7   0  11 800.083 28.9046   2
  -7   0  10-7.68708 16.5371   2
  -7   0   9 90.2683 18.3796   2
  -7   0   8 1345.93 34.5017   2
  -7   0   7 497.263 24.0829   2
  -7   0   6 68.4294 14.3985   2
  -7   0   5 1215.61 31.0378   2
  -7   0   4 860.903 26.1980   2
  -7   0   4 895.048 28.5797   5
  -7   0   3 253.178 17.2674   2
  -7   0   3 225.324 17.9897   5
  -7   0   2 287.667 16.5516   2
  -7   0   2 273.795 20.3532   5
  -7   0   1 77.1823 13.1669   2
  -7   0   1 114.380 16.3051   5
  -7   0   0 17.5639 10.1457   2
  -7   0   0 6.95612 15.0081   5
  -7   0   0 33.0137 11.1381   3
  -7   0  -1 291.434 20.8495   5
  -7   0  -1 302.021 17.8506   3
  -7   0  -2 605.770 26.8347   5
  -7   0  -2 564.045 22.2368   3
  -7   0  -3 25.2840 17.1454   5
  -7   0  -3 11.8725 13.1041   3
  -7   0  -4 253.113 19.3661   3
  -7   0  -5 3.65897 12.9140   3
  -7   0  -6-3.44595 12.9310   3
  -7   0  -7-24.2846 10.9769   3
  -7   0  -8 1.79898 15.1471   3
  -7   0  -9-27.8600 16.3871   3
  -7  -1  16-12.6054 16.6993   2
  -7  -1  15 60.5989 20.7450   2
  -7  -1  14 38.0774 15.8505   2
  -7  -1  13 6.78829 17.2726   2
  -7  -1  12 4.60763 13.7759   2
  -7  -1  11 43.5868 18.4786   2
  -7  -1  10 396.973 23.6705   2
  -7  -1   9 4.00557 13.8569   2
  -7  -1   8 7.70718 16.5938   2
  -7  -1   7 155.345 17.7028   2
  -7  -1   6 325.059 21.2479   2
  -7  -1   5 18.2672 13.8589   2
  -7  -1   4 156.730 17.1229   2
  -7  -1   3 208.225 17.1808   2
  -7  -1   3 243.694 20.0309   5
  -7  -1   2 21.5648 13.5201   2
  -7  -1   2 39.3881 13.9733   5
  -7  -1   1-6.63947 12.2111   2
  -7  -1   1-3.73713 13.7316   5
  -7  -1   0 35.5574 12.4438   2
  -7  -1   0 27.8477 16.4867   5
  -7  -1   0 44.3157 13.7140   3
  -7  -1  -1 377.473 22.5373   5
  -7  -1  -1 379.016 18.8219   3
  -7  -1  -2 5.45966 15.9239   5
  -7  -1  -2-7.62230 12.9934   3
  -7  -1  -3 35.6958 14.3854   5
  -7  -1  -3 50.4662 13.6075   3
  -7  -1  -4 35.9016 13.3053   3
  -7  -1  -5 32.4711 15.9775   3
  -7  -1  -6 52.6953 13.7906   3
  -7  -1  -7-14.8412 16.0044   3
  -7  -1  -8 46.2400 15.9188   3
  -7  -1  -9-2.71676 15.0874   3
  -7  -2  16 21.2670 23.5873   2
  -7  -2  15-2.10635 20.1076   2
  -7  -2  14-58.0901 20.4629   2
  -7  -2  13 72.2872 19.8283   2
  -7  -2  12 93.3956 17.1582   2
  -7  -2  11 10.3567 14.8263   2
  -7  -2  10 42.9214 18.0027   2
  -7  -2   9 225.720 20.7724   2
  -7  -2   8 52.0885 15.9494   2
   7   2  -7 248.027 19.0963   6
  -7  -2   7 223.821 20.6063   2
  -7  -2   6 238.202 21.2947   2
  -7  -2   5 97.0377 17.6100   2
  -7  -2   4 1.98625 13.2201   2
  -7  -2   3 497.605 21.5817   2
  -7  -2   3 503.617 24.4584   5
  -7  -2   2 151.012 15.4724   2
  -7  -2   2 203.633 17.1869   5
  -7  -2   1 62.6398 14.6003   2
  -7  -2   1 28.2449 14.0240   5
  -7  -2   0 6.78102 13.3650   2
  -7  -2   0 1.41150 13.5353   5
  -7  -2   0-0.38795 12.8631   3
  -7  -2  -1 82.2013 14.6778   5
  -7  -2  -1 94.2996 14.9824   3
  -7  -2  -2 273.980 21.3006   5
  -7  -2  -2 274.943 19.1041   3
  -7  -2  -3 14.6001 16.4375   5
  -7  -2  -3 0.83175 16.3242   3
  -7  -2  -4-9.79393 14.6837   5
  -7  -2  -4 8.68148 16.0290   3
  -7  -2  -5 12.1423 17.8437   3
  -7  -2  -6 59.4208 19.1045   3
  -7  -2  -7 31.7923 18.2316   3
  -7  -2  -8 61.2222 20.2897   3
  -7  -3  16-18.7314 18.9539   2
  -7  -3  15 70.8731 17.7039   2
  -7  -3  14 33.0147 17.1235   2
  -7  -3  13 11.4922 18.7540   2
  -7  -3  12 13.9054 18.1201   2
  -7  -3  11 108.919 16.4025   2
  -7  -3  10 37.6133 15.1306   2
  -7  -3   9 149.379 20.6344   2
  -7  -3   8 18.8423 16.5937   2
  -7  -3   7 140.571 19.5061   2
   7   3  -7 91.5974 15.9528   6
  -7  -3   6-1.44461 15.8481   2
   7   3  -6 31.6063 15.4991   6
  -7  -3   5 972.318 31.2607   2
   7   3  -5 885.515 29.9303   6
  -7  -3   4 12.3157 13.5906   2
  -7  -3   3 277.526 20.0951   2
  -7  -3   2 103.797 14.5822   2
  -7  -3   2 138.431 17.4897   5
  -7  -3   1 248.482 19.8371   2
  -7  -3   1 197.130 19.3414   5
  -7  -3   0 61.9434 16.5559   5
  -7  -3   0 60.1388 14.7031   3
  -7  -3  -1 266.079 20.3420   5
  -7  -3  -1 246.184 19.8326   3
  -7  -3  -2 438.489 23.2075   5
  -7  -3  -2 429.273 23.9001   3
  -7  -3  -3 26.3185 13.9707   5
  -7  -3  -3 47.3978 16.1805   3
  -7  -3  -4 43.0175 16.6107   5
  -7  -3  -4 21.8497 18.0690   3
  -7  -3  -5 65.0355 12.9167   5
  -7  -3  -5 76.1731 18.5696   3
  -7  -3  -6 10.7281 18.7220   3
  -7  -3  -7-14.2936 14.9540   3
  -7  -3  -8 23.6252 25.8461   3
  -7  -4  16 76.0037 20.3113   2
  -7  -4  15 148.309 24.2614   2
  -7  -4  14 51.6958 21.2123   2
  -7  -4  13 9.29026 19.6885   2
  -7  -4  12 438.742 25.3883   2
  -7  -4  11 104.276 17.7272   2
  -7  -4  10 29.5988 16.6048   2
  -7  -4   9 50.9124 18.6803   2
  -7  -4   8 195.004 20.5176   2
   7   4  -8 207.793 19.7043   6
  -7  -4   7 11.7247 16.9656   2
   7   4  -7 17.2067 15.5305   6
  -7  -4   6 464.652 25.9921   2
   7   4  -6 456.568 25.1225   6
  -7  -4   5 25.1921 13.4437   2
   7   4  -5 61.7398 16.6857   6
  -7  -4   4 155.896 18.7800   2
   7   4  -4 182.176 20.4299   6
   7   4  -3-11.3074 15.5028   6
   7   4  -2 24.3969 18.9543   6
  -7  -4   2 23.4531 13.6094   5
   7   4  -1 99.9161 20.4154   6
  -7  -4   1 101.953 16.0873   5
  -7  -4   0 43.3363 15.5423   5
  -7  -4   0 39.5928 15.1299   3
  -7  -4  -1 33.6909 12.7950   5
  -7  -4  -1 0.10073 14.6994   3
  -7  -4  -2-3.64704 12.5998   5
  -7  -4  -2-1.66748 16.2494   3
  -7  -4  -3 34.7953 16.0785   5
  -7  -4  -3 51.2312 17.3774   3
  -7  -4  -4 96.0746 19.2277   3
  -7  -4  -5 29.7518 15.0695   3
  -7  -4  -6 19.2642 14.5221   3
  -7  -4  -7 41.2527 20.5783   3
  -7  -5  14-34.6725 17.5466   2
  -7  -5  13 8.58998 17.9845   2
  -7  -5  11 10.8635 32.3963   2
  -7  -5  10 67.4934 16.1141   2
  -7  -5   9-47.2840 17.5580   2
  -7  -5   8-16.8986 16.0110   2
   7   5  -8 6.78667 15.0798   6
   7   5  -7 35.4679 16.7874   6
   7   5  -6 49.8308 16.6050   6
   7   5  -5 12.4391 19.6705   6
   7   5  -4 82.8650 22.7894   6
   7   5  -3 146.407 24.2756   6
   7   5  -2 36.7507 16.7789   6
   7   5  -1 77.4611 21.2031   6
  -7  -5   1 89.9259 16.0031   3
   7   5   0 102.467 21.8494   6
  -7  -5   0 92.6075 15.9457   3
   7   5   1 14.6079 16.6638   6
  -7  -5  -1 17.2832 16.0942   3
   7   5   2 56.0923 22.7396   6
  -7  -5  -2 20.9429 14.0645   3
   7   5   3 114.776 20.6097   6
  -7  -5  -3 100.695 19.4502   3
   7   5   4 16.0657 21.2117   6
  -7  -5  -4 0.65876 16.9150   3
   7   5   5-6.31678 22.4744   6
  -7  -5  -5 5.58553 21.7465   3
   7   5   6 15.8612 19.7808   6
  -7  -6  13 67.1885 18.4916   4
  -7  -6  12 32.0313 15.7929   4
  -7  -6  11 54.5095 16.8031   4
  -7  -6  10 8.82061 17.6219   4
  -7  -6   9 3.95923 13.7555   4
   7   6  -8 17.4487 17.8275   6
  -7  -6   8 15.6441 17.4404   4
   7   6  -7 57.6102 16.9119   6
  -7  -6   7 24.4685 15.7592   4
   7   6  -6 43.3526 19.3671   6
   7   6  -5 64.4277 21.1668   6
   7   6  -4 16.9678 20.2397   6
   7   6  -3-3.12113 19.1601   6
   7   6  -2 69.6246 22.3292   6
   7   6  -1 69.7672 21.2318   6
   7   6   0 12.3025 16.4166   6
   7   6   1 18.0046 24.3576   6
  -7  -6  -1 66.9404 18.4433   3
   7   6   2 81.3738 24.7425   6
  -7  -6  -2 60.3865 16.4530   3
   7   6   3 15.5570 23.1970   6
  -7  -6  -3-5.19868 18.6830   3
  -7  -6  -4 62.6589 21.7698   3
  -7  -7   9 61.3630 19.5865   4
   7   7  -8 52.8942 20.7689   6
  -7  -7   8 95.3957 17.6101   4
   7   7  -7-8.92232 18.0075   6
  -7  -7   7 0.28950 18.3760   4
   7   7  -6 136.954 19.2428   6
  -7  -7   6 142.900 21.4609   4
   7   7  -5 157.568 20.6606   6
   7   7  -4 4.64560 18.2091   6
   7   7  -3 55.1557 22.1400   6
   7   7  -2 45.0336 23.2857   6
   7   7  -1 144.660 23.5920   6
   7   7   0 1.04977 19.7085   6
  -8  10   5 33.4632 19.7635   2
  -8  10   4 46.9508 23.3625   2
  -8  10   3-7.88610 17.6671   6
  -8  10   3-46.8433 16.3240   2
  -8  10   2 25.3583 21.2703   6
  -8  10   2 11.9201 17.0709   2
  -8  10   1 7.01920 23.9685   6
  -8  10   0-51.4766 19.0896   6
  -8   9   7-45.3895 19.3947   2
  -8   9   6-1.00495 18.1101   2
  -8   9   5-8.16102 16.8802   2
  -8   9   4 38.2993 22.1451   6
  -8   9   4 2.03538 19.9128   2
  -8   9   3 20.3279 21.6952   6
  -8   9   3-55.4723 18.2805   2
  -8   9   2 34.5227 21.3361   6
  -8   9   2 8.76299 15.7507   2
  -8   9   1 1.90548 17.6508   6
  -8   9   0 31.7561 21.9859   6
  -8   9  -1-22.7776 17.9753   6
  -8   9  -2 3.30279 21.3476   6
  -8   8  10 47.3271 16.8657   2
  -8   8   9 4.53713 14.5438   2
  -8   8   8-43.5185 14.7158   2
  -8   8   7-1.01913 17.3472   2
  -8   8   6-39.8400 20.3527   2
  -8   8   5-3.91135 16.8425   2
  -8   8   4-3.68967 18.4064   6
  -8   8   4 9.78926 18.4738   2
  -8   8   3 23.7309 20.7870   6
  -8   8   3-55.9550 18.3092   2
  -8   8   2 13.6344 19.4705   6
  -8   8   2-58.7132 16.0486   2
  -8   8   1 40.9346 19.7633   6
  -8   8   0 45.4246 21.4220   6
  -8   8  -1-9.77411 19.5908   6
  -8   8  -3-21.0991 21.2696   6
  -8   8  -4 72.0520 19.2044   3
  -8   8  -4-24.4110 26.6626   6
  -8   8  -5 124.485 18.1312   3
  -8   8  -6 24.0836 15.1935   3
  -8   7  12 3.97812 19.1808   2
  -8   7  11 19.3869 19.6223   2
  -8   7  10 21.5370 16.6746   2
  -8   7   9 83.8489 18.4220   2
  -8   7   8 4.36372 14.5308   2
  -8   7   7-21.6221 16.2998   2
  -8   7   6 19.1090 16.0091   2
  -8   7   5 19.1655 16.3735   2
  -8   7   4-5.83063 18.0280   6
  -8   7   4 17.9827 13.3170   2
  -8   7   3 32.5737 18.0306   6
  -8   7   3 11.0489 12.9058   2
  -8   7   2 7.50591 17.2387   6
  -8   7   2 0.32053 12.0970   2
  -8   7   1 21.1694 19.2614   6
  -8   7   0-2.57924 21.7212   6
  -8   7  -1 12.8162 19.2438   6
  -8   7  -2 48.9907 19.7930   6
  -8   7  -3 10.6336 21.0625   6
  -8   7  -4 40.3334 16.9369   3
  -8   7  -4-1.68960 20.9756   6
  -8   7  -5 47.6906 22.0423   6
  -8   7  -5 58.7257 16.3500   3
  -8   7  -6 16.0387 19.2797   3
  -8   6  14 46.4270 16.5043   2
  -8   6  13 13.5763 19.6965   2
  -8   6  12-36.3979 16.4563   2
  -8   6  11 29.4723 16.6719   2
  -8   6  10 16.2931 18.4741   2
  -8   6   9-2.75943 17.3790   2
  -8   6   8 18.2898 16.4223   2
  -8   6   7-15.5593 14.9114   2
  -8   6   6 61.6511 17.9172   2
  -8   6   5-7.56312 15.7570   6
  -8   6   5 2.94960 15.2232   2
  -8   6   4 21.3657 15.0618   6
  -8   6   4 11.7635 14.7463   2
  -8   6   3 15.7490 17.5138   6
  -8   6   3 9.39370 13.8008   5
  -8   6   3-3.81886 13.7782   2
  -8   6   2 52.2145 20.4666   6
  -8   6   2 48.3360 14.7990   5
  -8   6   2 64.6772 14.9001   2
  -8   6   1 12.4063 20.4821   6
  -8   6   1 14.4661 12.9524   5
  -8   6   1 11.4354 13.4880   2
  -8   6   0 27.4066 18.7751   6
  -8   6   0 6.62856 14.2701   5
  -8   6  -1-6.23656 18.2470   6
  -8   6  -1 4.24045 12.7666   5
  -8   6  -2 58.1524 20.9694   6
  -8   6  -2 21.8048 15.9833   5
  -8   6  -3 0.48970 21.6766   6
  -8   6  -3 11.7011 17.9037   5
  -8   6  -3 25.2993 14.1455   3
  -8   6  -4 72.6040 18.0410   5
  -8   6  -4 51.9678 23.2800   6
  -8   6  -4 45.6549 16.8442   3
  -8   6  -5 9.70990 14.0304   3
  -8   6  -6 14.8715 23.6569   3
  -8   6  -7 27.5681 14.7841   3
  -8   5  15 89.5378 20.9778   2
  -8   5  14 21.6634 16.2327   2
  -8   5  13-17.1187 18.9930   2
  -8   5  12 22.1097 14.6478   2
  -8   5  11-18.4431 14.1154   2
  -8   5  10 11.5555 15.2219   2
  -8   5   9 46.1298 14.0763   2
  -8   5   8 77.3559 17.9111   2
  -8   5   7 75.2425 18.0717   2
  -8   5   6 14.5395 16.7203   2
  -8   5   5 71.8695 15.8359   2
  -8   5   4 13.8946 15.2118   5
  -8   5   4 21.6887 13.4616   2
  -8   5   3 61.2113 14.7077   5
  -8   5   3 70.2060 16.0529   2
  -8   5   2 124.435 15.3959   2
  -8   5   2 97.3438 17.3410   5
  -8   5   1 146.931 15.0563   2
  -8   5   1 141.105 17.8928   5
  -8   5   0 145.374 17.6187   5
  -8   5  -1 14.8663 14.8814   5
  -8   5  -2 5.72105 16.0088   5
  -8   5  -3 33.2379 18.1509   5
  -8   5  -3 45.7983 15.5864   3
  -8   5  -4 4.94916 14.9521   3
  -8   5  -5 18.2063 16.1561   3
  -8   5  -6 7.18075 14.4859   3
  -8   5  -7-4.12820 16.5141   3
  -8   5  -8-11.9025 20.1233   3
  -8   4  16 35.1926 20.9012   2
  -8   4  14-4.70656 16.2202   2
  -8   4  13-9.09921 19.7873   2
  -8   4  12 9.54651 18.7027   2
  -8   4  11 9.81106 17.4152   2
  -8   4  10 32.4344 18.7444   2
  -8   4   9 56.4245 17.3957   2
  -8   4   8 148.306 19.0357   2
  -8   4   7 94.8086 17.9639   2
  -8   4   6 5.86152 16.1005   2
  -8   4   5 86.0535 16.9685   2
  -8   4   4 130.786 18.9073   5
  -8   4   4 85.4003 14.2578   2
  -8   4   3 299.670 19.6407   2
  -8   4   3 269.777 19.4645   5
  -8   4   2 408.372 21.1856   2
  -8   4   2 352.075 23.1982   5
  -8   4   1 15.8495 16.2048   5
  -8   4   1 17.7494 13.7910   2
  -8   4   0 25.0981 16.6249   5
  -8   4  -1 2.57328 14.0826   5
  -8   4  -2 45.0565 15.8304   5
  -8   4  -3 110.573 17.1639   5
  -8   4  -3 82.5149 14.6230   3
  -8   4  -4 76.3338 16.5166   3
  -8   4  -5-11.9333 16.4175   3
  -8   4  -7-23.2295 15.8352   3
  -8   4  -8-32.9655 15.4159   3
  -8   3  16-48.1376 18.7188   2
  -8   3  15 0.13865 15.9150   2
  -8   3  14-3.15411 18.0778   2
  -8   3  13-8.29087 19.1217   2
  -8   3  12 15.7643 18.3905   2
  -8   3  11 96.8414 20.3898   2
  -8   3  10 48.1288 17.3855   2
  -8   3   9 11.9129 16.1981   2
  -8   3   8 3.80120 15.7256   2
  -8   3   7 122.891 18.7076   2
  -8   3   6 8.50257 16.1293   2
  -8   3   5 159.033 18.0669   2
  -8   3   4 3.78549 15.1858   5
  -8   3   4 28.2657 14.6550   2
  -8   3   3 68.2934 17.2547   5
  -8   3   3 55.3915 12.3803   2
  -8   3   2 1.78419 12.1154   2
  -8   3   2 6.01338 14.8194   5
  -8   3   1-2.77886 11.7408   2
  -8   3   1-4.06010 14.7591   5
  -8   3   0-18.6136 16.6765   5
  -8   3  -1 32.4505 14.3629   5
  -8   3  -2 210.269 21.3372   5
  -8   3  -3 8.46849 15.4920   5
  -8   3  -3-2.73394 11.5999   3
  -8   3  -4 52.3834 14.1882   3
  -8   3  -5-11.3889 11.8829   3
  -8   3  -6-19.5007 13.6773   3
  -8   3  -7 40.2903 16.2297   3
  -8   3  -8 3.59061 18.7264   3
  -8   2  16-20.7672 21.2320   2
  -8   2  15-8.21306 15.4286   2
  -8   2  14-27.6554 16.6371   2
  -8   2  13 26.6307 17.5465   2
  -8   2  12-16.2542 18.0714   2
  -8   2  11 142.583 19.3442   2
  -8   2  10 53.3152 17.9842   2
  -8   2   9 19.4542 16.5656   2
  -8   2   8 68.1040 17.3112   2
  -8   2   7 64.8874 16.6436   2
  -8   2   6 16.2850 14.5489   2
  -8   2   5 5.23421 14.8664   2
  -8   2   4-13.9244 11.8622   2
  -8   2   4-12.6417 18.8858   5
  -8   2   3 13.6544 11.7775   2
  -8   2   3 6.98459 16.2765   5
  -8   2   2 216.175 17.7386   2
  -8   2   2 199.521 20.1345   5
  -8   2   1 35.2857 13.3095   2
  -8   2   1 35.6978 16.5154   5
  -8   2   0 29.5492 17.1715   5
  -8   2  -1-7.51907 16.1879   5
  -8   2  -2 3.11624 15.4305   5
  -8   2  -3 31.9954 17.0279   5
  -8   2  -3 44.5617 14.7021   3
  -8   2  -4 36.8157 14.1414   3
  -8   2  -5-18.1376 13.5265   3
  -8   2  -6-9.09390 13.8781   3
  -8   2  -7 36.1145 14.9397   3
  -8   2  -8 48.9891 18.9052   3
  -8   1  17-9.70371 18.3341   2
  -8   1  16 66.1504 21.4755   2
  -8   1  15 24.4953 15.6997   2
  -8   1  14 1.76242 14.3277   2
  -8   1  13 63.9556 17.0079   2
  -8   1  12 137.642 19.8026   2
  -8   1  11 2.72873 18.0857   2
  -8   1  10 4.63482 15.2381   2
  -8   1   9 450.327 24.7402   2
  -8   1   8 7.95753 14.8462   2
  -8   1   7 20.2842 13.1316   2
  -8   1   6 159.304 18.6817   2
  -8   1   5 170.821 17.7086   2
  -8   1   4 34.8181 13.0880   2
  -8   1   4 32.7723 14.4141   5
  -8   1   3 284.679 19.0934   2
  -8   1   3 258.522 20.7575   5
  -8   1   2 445.300 20.5947   2
  -8   1   2 454.727 24.6916   5
  -8   1   1 131.696 17.3882   5
  -8   1   0 189.810 20.3950   5
  -8   1  -1 21.9833 15.7605   5
  -8   1  -2 18.7728 15.4954   5
  -8   1  -2 13.1867 13.6823   3
  -8   1  -3 7.65154 16.3490   5
  -8   1  -3 5.21207 11.4115   3
  -8   1  -4 71.7179 19.8992   5
  -8   1  -4-0.52704 12.4550   3
  -8   1  -5-0.39792 14.9234   3
  -8   1  -6-45.8668 14.2583   3
  -8   1  -7 25.5383 14.0507   3
  -8   1  -8-41.9245 18.9391   3
  -8   0  16-4.18106 21.4362   2
  -8   0  15 0.34667 19.0806   2
  -8   0  14 39.5419 19.0715   2
  -8   0  13 113.651 21.3431   2
  -8   0  12-16.4683 16.0281   2
  -8   0  11-4.91557 18.4733   2
  -8   0  10 136.781 18.3528   2
  -8   0   9 43.2619 15.1085   2
  -8   0   8 45.4760 15.4884   2
  -8   0   7 66.3336 17.2925   2
  -8   0   6 159.792 18.8895   2
  -8   0   5 84.2928 15.0235   2
  -8   0   4 58.0821 14.7983   2
  -8   0   4 59.0906 15.2796   5
  -8   0   3 454.277 21.5300   2
  -8   0   3 425.657 23.3501   5
  -8   0   2 40.6691 13.8485   2
  -8   0   2 18.9440 16.1643   5
  -8   0   1 16.4470 14.3136   5
  -8   0   0 61.0623 18.5645   5
  -8   0  -1 25.2024 15.6781   5
  -8   0  -2 213.806 19.4867   5
  -8   0  -2 205.063 17.1581   3
  -8   0  -3 16.7388 18.3209   5
  -8   0  -3 32.8763 14.6341   3
  -8   0  -4 22.2804 14.8548   5
  -8   0  -4 1.80306 11.2084   3
  -8   0  -5 25.4658 14.7198   3
  -8   0  -8-33.4524 18.8335   3
  -8  -1  16 19.9727 20.1694   2
  -8  -1  15 81.8877 22.4370   2
  -8  -1  14 67.3152 19.3999   2
  -8  -1  13 59.7004 17.4417   2
  -8  -1  12-10.9377 19.0335   2
  -8  -1  11 428.522 26.8601   2
  -8  -1  10 17.0183 15.4499   2
  -8  -1   9 5.07245 17.3861   2
  -8  -1   8 97.1768 19.2339   2
  -8  -1   7 147.635 17.7660   2
  -8  -1   6 56.9351 15.2555   2
  -8  -1   5 7.14864 12.0200   2
  -8  -1   4 138.009 16.7910   2
  -8  -1   3 39.4318 12.7126   2
  -8  -1   3 9.69650 15.7619   5
  -8  -1   2 15.9003 11.2942   2
  -8  -1   2 20.7339 16.4196   5
  -8  -1   1 4.01855 17.7604   5
  -8  -1   0 24.2817 13.3468   5
  -8  -1  -1 16.5918 15.0103   5
  -8  -1  -2 40.4088 15.9652   5
  -8  -1  -2 21.2786 14.4054   3
  -8  -1  -3 36.0998 15.2312   5
  -8  -1  -3 45.1936 14.3960   3
  -8  -1  -4 34.7424 18.5464   5
  -8  -1  -4 10.3906 13.9791   3
  -8  -1  -5 5.36904 17.4223   5
  -8  -1  -5 4.94894 15.9401   3
  -8  -1  -6 40.5740 12.9551   3
  -8  -1  -7 122.795 16.5130   3
  -8  -2  15-1.25039 16.3552   2
  -8  -2  14 26.1008 20.0849   2
  -8  -2  13 23.2785 17.0644   2
  -8  -2  12 96.0306 21.7655   2
  -8  -2  11 45.6966 17.9111   2
  -8  -2  10 1.42402 17.5029   2
  -8  -2   9 43.8039 19.2004   2
  -8  -2   8 78.2923 17.8689   2
  -8  -2   7 49.1682 18.8977   2
  -8  -2   6-13.5430 17.2494   2
  -8  -2   5 404.673 24.3266   2
  -8  -2   4-3.99389 12.8823   2
  -8  -2   3 316.599 20.5519   2
  -8  -2   3 280.656 20.5580   5
  -8  -2   2 180.681 17.6907   2
  -8  -2   2 144.400 18.3281   5
  -8  -2   1 11.7349 15.7055   5
  -8  -2   0 293.932 21.5608   5
  -8  -2  -1 9.60987 13.7420   5
  -8  -2  -2-6.09085 12.6430   5
  -8  -2  -2 21.2775 17.4680   3
  -8  -2  -3 178.312 13.0690   5
  -8  -2  -3 189.391 19.1708   3
  -8  -2  -4 37.3782 16.5275   5
  -8  -2  -4 40.0479 16.3847   3
  -8  -2  -5 104.275 19.9162   5
  -8  -2  -5-13.6586 13.6638   3
  -8  -2  -6 89.2598 20.2854   5
  -8  -2  -6 22.3922 18.6917   3
  -8  -2  -7 46.0697 18.2294   3
  -8  -3  14 32.9382 21.0194   2
  -8  -3  13 13.9667 18.6344   2
  -8  -3  12 46.0294 32.3017   2
  -8  -3  11 45.4099 17.3512   2
  -8  -3  10 115.060 19.1501   2
  -8  -3   9 77.1601 19.5683   2
  -8  -3   8 64.1627 16.8865   2
  -8  -3   7 6.35975 17.6868   2
   8   3  -7 12.5788 15.7594   6
  -8  -3   6 25.4068 15.6791   2
   8   3  -6 29.0378 16.0806   6
  -8  -3   5-0.82499 12.5687   2
   8   3  -5 11.2607 18.4448   6
  -8  -3   4 46.8284 17.9734   2
  -8  -3   3-2.48367 14.4481   2
  -8  -3   2-10.3810 14.6195   5
  -8  -3   1 31.1084 14.7479   5
  -8  -3   0 17.7139 15.5762   5
  -8  -3  -1-15.9300 15.8219   5
  -8  -3  -2 41.4491 17.3528   5
  -8  -3  -2 76.0605 18.6784   3
  -8  -3  -3-19.3381 16.0709   5
  -8  -3  -3 10.6649 15.0151   3
  -8  -3  -4-13.2498 16.8817   5
  -8  -3  -4 13.4347 17.8956   3
  -8  -3  -5 91.2130 18.3405   5
  -8  -3  -5 66.2356 18.8064   3
  -8  -3  -6 16.9170 17.2633   5
  -8  -3  -6 2.08504 20.8324   3
  -8  -4  13 43.9888 22.2909   2
  -8  -4  12 43.2605 20.9359   2
  -8  -4  11 37.1481 22.2256   2
  -8  -4  10 113.401 22.8159   2
  -8  -4   9 71.9864 19.9649   2
  -8  -4   8 161.245 22.2691   2
  -8  -4   7 62.2289 19.7146   2
   8   4  -7 83.8036 19.0168   6
  -8  -4   6-9.65353 18.1812   2
   8   4  -6 62.2875 17.3029   6
  -8  -4   5 178.480 18.8308   2
   8   4  -5 213.985 20.0643   6
  -8  -4   4 4.10009 17.1894   2
   8   4  -4 67.5426 20.0542   6
   8   4  -3 49.0343 20.6427   6
   8   4  -2 246.729 24.5312   6
  -8  -4   2 199.880 20.4014   5
   8   4  -1 138.044 21.9352   6
  -8  -4   1 90.6803 15.3330   5
  -8  -4   0 31.4980 16.9842   5
  -8  -4  -1 16.7185 15.9042   5
  -8  -4  -2 59.2491 15.6942   3
  -8  -4  -3 3.22306 17.4230   3
  -8  -4  -4 115.948 17.6391   3
  -8  -4  -5 33.8858 19.0472   3
  -8  -5  10-9.72665 18.8812   2
   8   5  -7-26.3172 18.2744   6
   8   5  -6-5.27096 15.3559   6
   8   5  -5 3.47993 17.6514   6
   8   5  -4-10.6034 21.3383   6
   8   5  -3 52.4963 19.5460   6
   8   5  -2-0.55503 20.7097   6
   8   5  -1 45.7035 24.0936   6
   8   5   0 261.665 28.0682   6
   8   5   1-3.63838 19.8824   6
  -8  -5  -2 53.3752 17.6556   3
  -8  -5  -3 0.00000 20.6580   3
   8   6  -7 62.6235 16.5270   6
   8   6  -6 90.8431 20.3478   6
   8   6  -5 22.3601 16.9789   6
   8   6  -4 22.2125 22.1466   6
   8   6  -3 107.479 22.6794   6
   8   6  -2-6.70341 24.1840   6
  -8  -6  -2 19.9731 15.5840   3
  -9   9   5 4.31804 15.3325   2
  -9   9   4-12.5879 17.3315   2
  -9   9   3-0.15277 15.9033   6
  -9   9   3-4.63710 17.1345   2
  -9   9   2 9.46315 18.1021   6
  -9   9   1 16.6001 22.7913   6
  -9   8   8 28.0527 18.0313   2
  -9   8   7 17.7337 18.7875   2
  -9   8   6-5.04886 15.2615   2
  -9   8   5-3.93266 15.1481   2
  -9   8   4-40.2472 21.1714   6
  -9   8   4 32.6541 16.2322   2
  -9   8   3 6.16722 17.6093   6
  -9   8   3 7.00419 14.5727   2
  -9   8   2-36.0454 18.0461   6
  -9   8   1 60.2604 22.1285   6
  -9   8   0 25.5925 22.8676   6
  -9   8  -1-23.3181 14.4960   6
  -9   7  10 2.17143 16.3795   2
  -9   7   9 4.00294 14.2458   2
  -9   7   8 23.5544 18.4271   2
  -9   7   7-3.21075 14.9892   2
  -9   7   6 4.89511 17.3071   2
  -9   7   5 34.4630 17.8395   2
  -9   7   4 3.72032 15.1638   2
  -9   7   4 1.68912 15.8165   6
  -9   7   3 15.0580 16.5211   2
  -9   7   3 15.9667 20.1246   6
  -9   7   2 23.5310 23.0175   6
  -9   7   1 3.75774 21.4849   6
  -9   7   0 96.4224 23.1260   6
  -9   7  -1 54.2017 24.0744   6
  -9   7  -2 33.9873 21.3330   6
  -9   6  11-1.54961 18.4788   2
  -9   6  10-6.46541 18.7294   2
  -9   6   9-4.53481 17.2538   2
  -9   6   8 11.0744 13.8171   2
  -9   6   7-10.7733 16.9258   2
  -9   6   6 3.15911 16.1464   2
  -9   6   5 6.94583 16.2879   2
  -9   6   4 1.73732 15.4608   2
  -9   6   3 5.77562 15.1790   5
  -9   6   3-3.57803 11.5292   2
  -9   6   2 40.0116 16.9334   5
  -9   6   1-1.57757 15.9402   5
  -9   6   0-3.00604 14.0820   5
  -9   6  -1 22.2455 16.6678   5
  -9   6  -2 81.3366 16.9691   5
  -9   6  -3 13.0789 14.9724   5
  -9   6  -4-5.50429 19.9466   5
  -9   5  12-5.35176 16.8380   2
  -9   5  11 87.1792 19.3586   2
  -9   5  10 3.60489 17.0610   2
  -9   5   9 25.0379 18.9869   2
  -9   5   8-7.84642 17.3998   2
  -9   5   7 215.812 20.0350   2
  -9   5   6 3.83753 13.4893   2
  -9   5   5 5.67185 12.6823   2
  -9   5   4-17.5458 13.3437   5
  -9   5   4 27.5817 15.7150   2
  -9   5   3 28.2999 14.2999   5
  -9   5   3 27.9677 11.9971   2
  -9   5   2 14.3204 13.8793   5
  -9   5   1-8.96653 15.7611   5
  -9   5   0 35.1854 15.5513   5
  -9   5  -1 32.4864 18.1247   5
  -9   5  -2 35.1205 16.6347   5
  -9   5  -3 8.88504 17.5937   5
  -9   5  -4 28.4511 18.9843   5
  -9   5  -5 46.7656 22.8432   5
  -9   5  -6-52.6086 20.8215   3
  -9   4  13 24.1132 18.2556   2
  -9   4  12 10.3318 20.6607   2
  -9   4  11 37.7166 19.5522   2
  -9   4  10 17.8899 16.1456   2
  -9   4   9-38.6973 16.6219   2
  -9   4   8 28.9164 14.3018   2
  -9   4   7-10.4600 14.3499   2
  -9   4   6-3.59476 13.3616   2
  -9   4   5 62.7252 16.8557   2
  -9   4   4 0.11426 14.4932   5
  -9   4   4 17.8543 13.3945   2
  -9   4   3 32.6978 15.5469   5
  -9   4   3 30.5208 15.5684   2
  -9   4   2 113.575 18.4316   5
  -9   4   1 38.0356 18.2081   5
  -9   4   0 8.65998 17.6392   5
  -9   4  -1-19.8273 18.4757   5
  -9   4  -2-16.9464 19.7889   5
  -9   4  -3 3.00027 16.7290   5
  -9   4  -4 5.99389 19.6499   5
  -9   4  -5 27.7299 20.3093   5
  -9   4  -5-4.20202 14.7550   3
  -9   3  13-6.83637 17.1095   2
  -9   3  12 33.0913 15.4016   2
  -9   3  11 28.9848 19.5923   2
  -9   3  10-17.3200 16.2833   2
  -9   3   9-10.2308 17.2787   2
  -9   3   8 1.14273 16.4034   2
  -9   3   7 6.61030 15.7435   2
  -9   3   6 10.3971 16.0427   2
  -9   3   5 2.03716 12.8668   2
  -9   3   4 4.77991 15.4146   2
  -9   3   4 28.6014 15.7403   5
  -9   3   3 15.0774 14.3706   2
  -9   3   3 34.5646 18.3110   5
  -9   3   2 4.55157 15.7625   5
  -9   3   1-16.8909 18.0718   5
  -9   3   0 63.8105 16.1755   5
  -9   3  -1-10.8145 16.2820   5
  -9   3  -2 7.44471 19.6667   5
  -9   3  -3 116.933 30.7755   5
  -9   3  -4-4.09110 21.3467   5
  -9   3  -5 82.8847 24.4875   5
  -9   3  -5 50.5926 15.8996   3
  -9   3  -6-29.6236 19.1315   3
  -9   2  14 52.4770 20.9871   2
  -9   2  13 13.4109 20.6074   2
  -9   2  12-0.20309 16.8634   2
  -9   2  11 200.591 22.1955   2
  -9   2  10 11.4520 15.1729   2
  -9   2   9-2.30505 16.9619   2
  -9   2   8 205.273 21.7201   2
  -9   2   7 90.0506 17.5739   2
  -9   2   6-9.73155 14.2097   2
  -9   2   5 149.224 16.5814   2
  -9   2   4 53.6063 14.4758   2
  -9   2   4 33.6702 18.0505   5
  -9   2   3 31.2891 14.6279   2
  -9   2   3 47.1129 18.8994   5
  -9   2   2-3.77506 14.5989   5
  -9   2   1 30.0974 19.5867   5
  -9   2   0 5.77294 18.0594   5
  -9   2  -1-0.38518 19.2113   5
  -9   2  -2 79.5162 20.3208   5
  -9   2  -3 24.2070 17.4409   5
  -9   2  -4 17.1199 16.9721   5
  -9   2  -5-11.1284 16.7830   5
  -9   2  -5 12.4836 18.3780   3
  -9   2  -6-50.6917 18.5095   3
  -9   1  14 58.2718 19.8638   2
  -9   1  13 12.6031 20.1583   2
  -9   1  12 0.88273 15.1978   2
  -9   1  11 446.456 27.8299   2
  -9   1  10-9.46108 17.6012   2
  -9   1   9 3.10254 16.1659   2
  -9   1   8 197.535 21.5034   2
  -9   1   7 30.5542 16.6613   2
  -9   1   6 28.3354 15.4129   2
  -9   1   5 9.63555 14.0261   2
  -9   1   4 37.7979 16.6374   2
  -9   1   4 12.9023 13.4026   5
  -9   1   3 46.7502 15.1696   2
  -9   1   3 8.38352 13.7345   5
  -9   1   2 23.5072 18.2804   5
  -9   1   1-0.73574 16.8263   5
  -9   1   0 50.4911 16.3198   5
  -9   1  -1 15.4755 16.7233   5
  -9   1  -2 5.97354 20.0472   5
  -9   1  -3 39.2757 15.5539   5
  -9   1  -4 26.2884 18.8061   5
  -9   1  -5-19.9786 15.8045   5
  -9   1  -5 22.7829 16.5460   3
  -9   1  -6 46.7486 17.3919   3
  -9   0  14 35.3800 20.8720   2
  -9   0  13-4.05216 17.9860   2
  -9   0  12 1.04453 19.7764   2
  -9   0  11-20.9009 16.1569   2
  -9   0  10-4.73547 16.4197   2
  -9   0   9-23.9251 14.4692   2
  -9   0   8 85.2896 18.9989   2
  -9   0   7 11.8976 16.5322   2
  -9   0   6 31.2090 17.8760   2
  -9   0   5 28.7355 16.4859   2
  -9   0   4 40.6244 15.5272   2
  -9   0   4 38.9049 19.6633   5
  -9   0   3-0.86880 15.2882   2
  -9   0   3-5.68523 16.7066   5
  -9   0   2 21.3899 18.2315   5
  -9   0   1 1.05526 17.1973   5
  -9   0   0 3.62748 15.8060   5
  -9   0  -1 63.3582 20.2875   5
  -9   0  -2-13.1848 17.1207   5
  -9   0  -3-10.3667 18.4780   5
  -9   0  -4-39.4932 14.5722   5
  -9   0  -5 48.6017 17.6960   5
  -9   0  -5 108.739 18.0920   3
  -9   0  -6 71.1295 15.9991   3
  -9  -1  13-30.3769 15.2376   2
  -9  -1  12-8.57765 20.9626   2
  -9  -1  11 0.62166 21.8016   2
  -9  -1  10 37.4544 19.7512   2
  -9  -1   9 23.2109 18.7328   2
  -9  -1   8 10.8202 14.2389   2
  -9  -1   7 143.505 19.7881   2
  -9  -1   6 2.58988 17.5177   2
  -9  -1   5 22.2697 16.1204   2
  -9  -1   4 128.793 17.9264   2
  -9  -1   3 28.3003 13.3947   2
  -9  -1   3 16.0280 17.9932   5
  -9  -1   2 139.471 18.8951   5
  -9  -1   1 43.4199 17.7105   5
  -9  -1   0 63.2368 20.2598   5
  -9  -1  -1 36.6237 15.3049   5
  -9  -1  -2 140.761 21.8655   5
  -9  -1  -3 24.0733 15.6004   5
  -9  -1  -4-23.4771 21.2265   5
  -9  -1  -5 101.579 22.3698   3
  -9  -2  12 44.4173 18.3683   2
  -9  -2  11 17.7150 16.2379   2
  -9  -2  10 3.62569 14.7675   2
  -9  -2   9 59.2354 20.2145   2
  -9  -2   8 52.7052 18.1390   2
  -9  -2   7 49.4835 19.9973   2
  -9  -2   6 9.36077 19.7113   2
  -9  -2   5 12.7161 14.6732   2
  -9  -2   4 27.0934 18.5637   2
  -9  -2   3 15.3763 14.7093   2
  -9  -2   3 11.9178 16.1150   5
  -9  -2   2 21.6835 15.2849   5
  -9  -2   1 17.2766 15.1940   5
  -9  -2   0 105.694 18.1046   5
  -9  -2  -1 35.1501 15.8021   5
  -9  -2  -2 8.63669 17.5421   5
  -9  -2  -3 49.6107 15.7418   5
  -9  -2  -4 31.4396 20.6528   5
  -9  -2  -5 9.37283 17.6760   3
  -9  -3  11-0.37127 18.8374   2
  -9  -3  10-11.3821 22.4877   2
  -9  -3   9 96.3959 18.3368   2
  -9  -3   8 20.8319 20.8793   2
  -9  -3   7 98.2013 21.3253   2
   9   3  -7 119.100 20.0023   6
  -9  -3   6 134.526 21.8812   2
   9   3  -6 139.706 21.4033   6
  -9  -3   5 45.3121 19.2846   2
   9   3  -5 68.0648 20.3140   6
  -9  -3   4 149.182 20.6862   2
  -9  -3   3 34.4912 15.8784   2
  -9  -3   2 37.5878 17.0122   5
  -9  -3   1 110.464 18.8182   5
  -9  -3   0 332.193 23.1851   5
  -9  -3  -1-15.1305 17.1530   5
  -9  -3  -2-52.9597 18.7171   5
  -9  -3  -3 110.059 20.8583   5
  -9  -4   9 35.3640 21.4587   2
  -9  -4   8 11.9694 15.5492   2
   9   4  -7-51.8013 16.6455   6
  -9  -4   6-10.2254 15.6103   2
   9   4  -6 40.5244 21.0009   6
   9   4  -5 25.5838 17.9498   6
   9   4  -4 119.149 21.2106   6
   9   4  -3 0.00000 18.9101   6
   9   4  -2 63.9097 24.7320   6
   9   4  -1 75.7505 19.4559   6
   9   5  -7 33.9751 21.2924   6
   9   5  -6-9.65593 20.2778   6
   9   5  -5 86.5083 23.7213   6
 -10   8   4 51.3330 15.0713   2
 -10   7   7-4.38752 17.4196   2
 -10   7   6 33.5030 17.0814   2
 -10   7   5 51.9106 18.1656   2
 -10   7   4 21.1330 18.7495   2
 -10   6   8 56.5006 16.9930   2
 -10   6   7 19.2630 13.2468   2
 -10   6   6 46.2134 16.5677   2
 -10   6   5 98.3010 17.7746   2
 -10   6   4 29.4769 16.7776   2
 -10   6   3 40.7746 17.6945   5
 -10   6   2 31.8020 18.0617   5
 -10   6   1 20.5625 19.5821   5
 -10   6   0-9.68105 20.5281   5
 -10   6  -1-28.9910 20.2853   5
 -10   6  -2-7.25689 15.6401   5
 -10   5   9 3.84950 18.9604   2
 -10   5   8 10.8816 15.9174   2
 -10   5   7 29.6945 16.7113   2
 -10   5   6 13.7827 17.5124   2
 -10   5   5 49.1419 15.7669   2
 -10   5   4-1.25342 17.0772   2
 -10   5   3 5.60437 14.8383   5
 -10   5   2 20.6859 17.2119   5
 -10   5   1-9.94776 17.6631   5
 -10   5   0 22.7419 21.0755   5
 -10   5  -1 10.8484 18.8744   5
 -10   5  -2 12.4421 16.3592   5
 -10   4  10 3.82456 16.5103   2
 -10   4   9-2.27462 16.2620   2
 -10   4   8 83.7339 18.7384   2
 -10   4   7-4.57960 17.4395   2
 -10   4   6 34.1713 15.9464   2
 -10   4   5 14.6601 17.6757   2
 -10   4   4 15.3778 17.1532   5
 -10   4   4-32.6304 16.7415   2
 -10   4   3 15.7251 18.6992   5
 -10   4   2 45.6425 16.3609   5
 -10   4   1 55.4549 18.3025   5
 -10   4   0-20.4927 15.2545   5
 -10   4  -1 15.1801 20.5555   5
 -10   4  -2 8.50220 18.9334   5
 -10   3  11 47.6551 16.1423   2
 -10   3  10 29.9842 19.3725   2
 -10   3   9 40.8382 19.4375   2
 -10   3   8 20.0587 18.7392   2
 -10   3   7-9.60947 16.7180   2
 -10   3   6 25.4915 16.0327   2
 -10   3   5 53.0083 15.8149   2
 -10   3   4 26.7582 18.9179   5
 -10   3   4-14.9708 14.2901   2
 -10   3   3 15.7398 15.4567   5
 -10   3   2 71.1417 18.7523   5
 -10   3   1 14.0898 20.5478   5
 -10   3   0 108.987 20.4851   5
 -10   3  -1 5.17403 19.1630   5
 -10   3  -2-0.68832 18.8229   5
 -10   2  11 24.5090 20.2871   2
 -10   2  10-15.0021 18.5947   2
 -10   2   9-27.4249 18.5020   2
 -10   2   8-2.56605 18.2176   2
 -10   2   7 31.2796 14.9338   2
 -10   2   6 12.9737 17.7517   2
 -10   2   5-22.6293 18.7009   2
 -10   2   4-9.96077 16.4189   2
 -10   2   4 40.8648 21.1973   5
 -10   2   3 11.5233 16.4474   5
 -10   2   2 50.2807 17.3527   5
 -10   2   1 9.58316 14.4765   5
 -10   2   0 8.40415 17.4319   5
 -10   2  -1 1.56635 19.7581   5
 -10   1  11 12.7966 20.7453   2
 -10   1  10 22.8217 19.8715   2
 -10   1   9-34.6313 18.0411   2
 -10   1   8 23.9278 14.8607   2
 -10   1   7 27.7930 18.4859   2
 -10   1   6 24.1242 16.7021   2
 -10   1   5-9.95721 17.5629   2
 -10   1   4 44.2018 18.3475   2
 -10   1   4 11.1599 15.4610   5
 -10   1   3 1.18280 19.6742   5
 -10   1   2 33.9546 20.2358   5
 -10   1   1 6.18524 18.9244   5
 -10   1   0 36.2966 17.1850   5
 -10   1  -1 25.4822 19.5046   5
 -10   0  10-0.21927 20.2588   2
 -10   0   9-0.70733 13.6040   2
 -10   0   8 54.4328 19.9522   2
 -10   0   7 21.1533 15.1698   2
 -10   0   6 66.9745 16.3510   2
 -10   0   5-2.67811 13.8049   2
 -10   0   4 22.5385 17.6608   2
 -10   0   3 38.5977 18.6097   5
 -10   0   2 51.4765 18.2876   5
 -10   0   1-41.3048 16.9865   5
 -10   0   0 101.174 19.4148   5
 -10  -1   9 54.0396 20.9195   2
 -10  -1   8-14.4823 18.3333   2
 -10  -1   7 18.3138 21.0718   2
 -10  -1   6 23.7609 20.1963   2
 -10  -1   5 0.12912 16.7540   2
 -10  -1   4 14.4373 18.3707   2
 -10  -1   3 38.6750 16.0055   5
 -10  -1   2 48.2328 16.8410   5
 -10  -1   1 58.1129 17.6277   5
 -10  -1   0-4.49862 20.0747   5
 -10  -2   8 36.4535 21.4551   2
 -10  -2   7 116.180 19.6425   2
 -10  -2   6-7.54629 16.0549   2
 -10  -2   5 289.200 25.0297   2
 -10  -2   4 255.236 20.7212   2
 -10  -2   2 57.6524 17.6972   5
 -10  -2   1 48.4260 15.5828   5
 -10  -3   6 34.7683 22.1739   2
  10   3  -6 21.0674 17.1343   6
 -10  -3   5 20.1008 16.9277   2
  10   3  -5 115.204 21.7695   6
 -11   4   6 67.3322 20.5089   2
 -11   3   7-20.0812 21.1164   2
 -11   3   6-0.62241 16.3597   2
 -11   2   7 31.9704 20.5354   2
 -11   2   6-16.7282 16.2857   2
 -11   1   7 67.8879 24.7698   2
 -11   1   6 6.79794 20.4395   2
 -11   0   6 10.5415 22.7118   2
;
_shelx_hkl_checksum     40310
_shelx_res_file
;
TITL a3cgd
CELL  0.71073  8.6269  9.8418 14.9000 90.588 106.162 101.441
ZERR   2       0.0007  0.0009  0.0010  0.007   0.008   0.007
LATT 1
SFAC C H N O S
UNIT 50 46 10 2 4
PLAN 30
FMAP 2
OMIT -2 53.1
SIZE 0.36 0.12 0.04
TEMP 23.0
L.S. 20
ACTA
BOND $H
CONF
HTAB
OMIT -4 -1 18
EXYZ C452 C552
EADP S451 C553
EADP C452 C552
EADP C453 S551
EADP C454 C555
EADP C455 C554
MPLA N41 N42 C43 C44 C45
WGHT    0.038000    0.076300
FVAR       1.11414   0.86581
N1    3   -0.079470    0.666278    0.308510    11.00000    0.02801    0.05866 =
         0.03327    0.00365    0.00726    0.00701
N2    3   -0.219182    0.617939    0.235175    11.00000    0.02693    0.06417 =
         0.04034    0.00414    0.00633    0.00504
C3    1   -0.167022    0.624541    0.159261    11.00000    0.02764    0.05679 =
         0.03820    0.00400    0.00727    0.00360
C4    1    0.004664    0.673668    0.180496    11.00000    0.02651    0.05197 =
         0.03355    0.00305    0.00723    0.00264
C5    1    0.054064    0.699395    0.275133    11.00000    0.02370    0.04908 =
         0.04002    0.00477    0.00731    0.00469
C11   1   -0.088492    0.660512    0.402193    11.00000    0.03190    0.07003 =
         0.03628    0.00727    0.01120    0.01946
C12   1    0.002375    0.765426    0.468951    11.00000    0.05161    0.08851 =
         0.04875   -0.00425    0.01794    0.01287
AFIX  43
H12   2    0.068671    0.842572    0.453188    11.00000   -1.20000
AFIX   0
C13   1   -0.006659    0.754080    0.560314    11.00000    0.07087    0.12881 =
         0.04859   -0.01067    0.01754    0.02915
AFIX  43
H13   2    0.056254    0.823247    0.606340    11.00000   -1.20000
AFIX   0
C14   1   -0.107287    0.642054    0.583451    11.00000    0.08482    0.14274 =
         0.04703    0.02260    0.03115    0.05916
AFIX  43
H14   2   -0.112343    0.635402    0.644830    11.00000   -1.20000
AFIX   0
C15   1   -0.200391    0.539915    0.515737    11.00000    0.07286    0.10522 =
         0.06855    0.03923    0.03769    0.03683
AFIX  43
H15   2   -0.270388    0.464825    0.530961    11.00000   -1.20000
AFIX   0
C16   1   -0.190366    0.548392    0.424950    11.00000    0.05085    0.07242 =
         0.05339    0.01689    0.02085    0.02046
AFIX  43
H16   2   -0.252375    0.478428    0.379283    11.00000   -1.20000
AFIX   0
C31   1   -0.286857    0.583051    0.064911    11.00000    0.03244    0.09496 =
         0.04396   -0.00166    0.00500   -0.00809
AFIX 137
H31A  2   -0.277013    0.658147    0.024878    11.00000   -1.50000
H31B  2   -0.397011    0.561600    0.070712    11.00000   -1.50000
H31C  2   -0.263697    0.502696    0.038399    11.00000   -1.50000
AFIX   0
N41   3    0.401483    0.724669    0.161045    11.00000    0.02878    0.04479 =
         0.04713   -0.00016    0.01408   -0.00543
N42   3    0.256536    0.625312    0.148759    11.00000    0.02593    0.04290 =
         0.04685    0.00272    0.01319   -0.00178
C43   1    0.105565    0.682626    0.112694    11.00000    0.03130    0.05396 =
         0.03419    0.00494    0.00735    0.00185
AFIX  13
H43   2    0.037915    0.630554    0.053795    11.00000   -1.20000
AFIX   0
C44   1    0.180527    0.829516    0.091330    11.00000    0.04370    0.05990 =
         0.04647    0.01089    0.01718    0.00701
AFIX  23
H44A  2    0.151464    0.840273    0.024443    11.00000   -1.20000
H44B  2    0.144111    0.899722    0.121774    11.00000   -1.20000
AFIX   0
C45   1    0.362571    0.838312    0.131060    11.00000    0.03688    0.04893 =
         0.03757    0.00214    0.01541   -0.00232
S421  5    0.093074    0.366806    0.144130    11.00000    0.04774    0.05626 =
         0.05246    0.00489    0.01428   -0.01509
C422  1    0.263793    0.493753    0.167237    11.00000    0.03873    0.04859 =
         0.03401    0.00067    0.01549   -0.00036
N423  3    0.414844    0.467892    0.203512    11.00000    0.04104    0.04520 =
         0.07331    0.00925    0.01609    0.00514
H42A  2    0.505597    0.539023    0.218049    11.00000   -1.20000
H42B  2    0.425504    0.379681    0.213851    11.00000   -1.20000
PART 1
S451  5    0.692567    0.962869    0.180827    21.00000    0.04582    0.08033 =
         0.08967    0.00774    0.01941   -0.02150
C452  1    0.487881    0.962284    0.135799    21.00000    0.05066    0.05040 =
         0.05302    0.00425    0.02415   -0.00387
C453  1    0.465189    1.087555    0.109834    21.00000    0.09470    0.04961 =
         0.09537    0.02247    0.04147    0.01426
AFIX  43
H453  2    0.361503    1.106696    0.082966    21.00000   -1.20000
AFIX   0
C454  1    0.614562    1.189742    0.127015    21.00000    0.14427    0.04971 =
         0.11996    0.01349    0.07084   -0.02268
AFIX  43
H454  2    0.620420    1.282054    0.112746    21.00000   -1.20000
AFIX   0
C455  1    0.745615    1.134285    0.166643    21.00000    0.09691    0.07643 =
         0.10615   -0.01302    0.04623   -0.04829
AFIX  43
H455  2    0.853873    1.184794    0.184362    21.00000   -1.20000
AFIX   0
PART 0
PART 2
SAME 0.01 0.02 S451 > C455
S551  5    0.456263    1.121256    0.103583   -21.00000    0.09470    0.04961 =
         0.09537    0.02247    0.04147    0.01426
C552  1    0.487881    0.962284    0.135799   -21.00000    0.05066    0.05040 =
         0.05302    0.00425    0.02415   -0.00387
C553  1    0.647560    0.959520    0.158892   -21.00000    0.04582    0.08033 =
         0.08967    0.00774    0.01941   -0.02150
AFIX  43
H553  2    0.687729    0.879168    0.173958   -21.00000   -1.20000
AFIX   0
C554  1    0.751438    1.091764    0.158337   -21.00000    0.09691    0.07643 =
         0.10615   -0.01302    0.04623   -0.04829
AFIX  43
H554  2    0.865964    1.108308    0.173478   -21.00000   -1.20000
AFIX   0
C555  1    0.661184    1.189040    0.132962   -21.00000    0.14427    0.04971 =
         0.11996    0.01349    0.07084   -0.02268
AFIX  43
H555  2    0.706228    1.282794    0.131708   -21.00000   -1.20000
AFIX   0
PART 0
O51   4    0.208385    0.737419    0.336414    11.00000    0.02650    0.05210 =
         0.04452    0.00319    0.00085    0.00542
C51   1    0.291985    0.876430    0.341041    11.00000    0.03732    0.05026 =
         0.03857   -0.00330    0.01153    0.00020
C52   1    0.461499    0.899272    0.377780    11.00000    0.03797    0.07476 =
         0.04056   -0.00460    0.00726    0.00159
C53   1    0.547274    1.036532    0.385664    11.00000    0.06351    0.09966 =
         0.06520   -0.01487    0.01600   -0.02848
AFIX  43
H53   2    0.661522    1.056417    0.410240    11.00000   -1.20000
AFIX   0
C54   1    0.468188    1.142345    0.358324    11.00000    0.12878    0.07322 =
         0.08525   -0.01651    0.04260   -0.03174
AFIX  43
H54   2    0.529079    1.232986    0.364947    11.00000   -1.20000
AFIX   0
C55   1    0.300648    1.117356    0.321290    11.00000    0.13671    0.05382 =
         0.08346    0.00363    0.04786    0.01800
AFIX  43
H55   2    0.247764    1.190094    0.301825    11.00000   -1.20000
AFIX   0
C56   1    0.210377    0.982199    0.313073    11.00000    0.06911    0.05737 =
         0.06582    0.00422    0.02434    0.01635
AFIX  43
H56   2    0.096063    0.963369    0.288942    11.00000   -1.20000
AFIX   0
C57   1    0.547453    0.784079    0.405136    11.00000    0.04102    0.11947 =
         0.07209    0.00063    0.00164    0.01788
AFIX 137
H57A  2    0.660233    0.821060    0.439779    11.00000   -1.50000
H57B  2    0.544084    0.730959    0.349973    11.00000   -1.50000
H57C  2    0.493978    0.725251    0.443462    11.00000   -1.50000
AFIX   0
HKLF 4
REM  a3cgd
REM R1 =  0.0561 for    2524 Fo > 4sig(Fo)  and  0.1333 for all    4898 data
REM    319 parameters refined using     10 restraints
END
WGHT      0.0380      0.0763
REM Instructions for potential hydrogen bonds
EQIV $1 -x, -y+1, -z
HTAB C43 S421_$1
EQIV $2 x+1, y, z
HTAB N423 N2_$2
EQIV $3 x+1, y+1, z
HTAB C455 S421_$3
HTAB C554 S421_$3
REM Highest difference peak  0.184,  deepest hole -0.182,  1-sigma level  0.041
Q1    1  -0.2922  0.3957  0.5260  11.00000  0.05    0.18
Q2    1   0.4968  0.7103  0.2015  11.00000  0.05    0.17
Q3    1   0.1683  0.2549  0.1639  11.00000  0.05    0.17
Q4    1   0.0245  0.8555  0.5751  11.00000  0.05    0.16
Q5    1   0.6328  0.8003  0.3502  11.00000  0.05    0.16
Q6    1  -0.3624  0.4862  0.0553  11.00000  0.05    0.16
Q7    1   0.3888  0.6419  0.3794  11.00000  0.05    0.15
Q8    1   0.3283  0.6368  0.2955  11.00000  0.05    0.14
Q9    1   0.0391  0.6283  0.2269  11.00000  0.05    0.14
Q10   1   0.2631  0.6053  0.2049  11.00000  0.05    0.14
Q11   1  -0.1753  0.4327  0.1220  11.00000  0.05    0.14
Q12   1  -0.3171  0.7207  0.0655  11.00000  0.05    0.14
Q13   1  -0.2715  0.7173  0.2132  11.00000  0.05    0.14
Q14   1   0.2742  0.6526  0.2132  11.00000  0.05    0.13
Q15   1   0.1556  0.2945  0.2314  11.00000  0.05    0.13
Q16   1  -0.1523  0.4896  0.4544  11.00000  0.05    0.13
Q17   1   0.5004  0.6802  0.1187  11.00000  0.05    0.13
Q18   1   0.1743  0.2763  0.0880  11.00000  0.05    0.13
Q19   1   0.7463  0.7326  0.3782  11.00000  0.05    0.13
Q20   1   0.0636  0.5518 -0.0184  11.00000  0.05    0.13
Q21   1   0.4556  0.3830  0.2559  11.00000  0.05    0.13
Q22   1   0.3479  0.7111  0.3310  11.00000  0.05    0.13
Q23   1   0.2061  0.5661  0.2715  11.00000  0.05    0.13
Q24   1   0.6115  0.7009  0.4738  11.00000  0.05    0.13
Q25   1   0.1833  0.6460  0.1347  11.00000  0.05    0.13
Q26   1  -0.3896  0.6443  0.0639  11.00000  0.05    0.13
Q27   1   0.9380  1.1308  0.1524  11.00000  0.05    0.13
Q28   1   0.0728  0.9763  0.3014  11.00000  0.05    0.13
Q29   1   0.3134  1.1361  0.1081  11.00000  0.05    0.13
Q30   1   0.0350  0.9290  0.4061  11.00000  0.05    0.13
;
_shelx_res_checksum     58475
_shelxl_version_number        2.014
data_Ib
_audit_creation_method     SHELXL-2014
_chemical_name_systematic
;\
5'-(2,4-Dichlorophenoxy)-3'-methyl-1'-phenyl-5-(thiophen-2-yl)-\
3,4-dihydro-1'<i>H</i>,2<i>H</i>-3,4'-bipyrazole-2-carbothioamide hemihydrate
;
_chemical_name_common     ?
_chemical_formula_moiety     '2(C24 H19 Cl2 N5 O S2), H2 O'
_chemical_formula_sum     'C48 H40 Cl4 N10 O3 S4'
_chemical_formula_iupac     '2C24 H19 Cl2 N5 O S2, H2 O'
_chemical_formula_weight     1074.94
_chemical_melting_point     ?
_space_group_crystal_system     monoclinic
_space_group_name_H-M_alt     'P 2/c'
_space_group_name_Hall     '-P 2yc'
loop_
    _space_group_symop_operation_xyz
    'x, y, z'
    '-x, y, -z+1/2'
    '-x, -y, -z'
    'x, -y, z-1/2'
_cell_length_a     15.0370(10)
_cell_length_b     8.4266(6)
_cell_length_c     19.4710(10)
_cell_angle_alpha     90
_cell_angle_beta     96.246(6)
_cell_angle_gamma     90
_cell_volume     2452.5(3)
_cell_formula_units_Z     2
_cell_measurement_reflns_used     5307
_cell_measurement_theta_min     2.629
_cell_measurement_theta_max     27.906
_cell_measurement_temperature     296(2)
_exptl_crystal_description     needle
_exptl_crystal_colour     orange
_exptl_crystal_size_max     0.360
_exptl_crystal_size_mid     0.120
_exptl_crystal_size_min     0.120
_exptl_crystal_density_diffrn     1.456
_exptl_crystal_density_meas     ?
_exptl_crystal_density_method     ?
_exptl_crystal_F_000     1108
_exptl_absorpt_coefficient_mu     0.466
_exptl_absorpt_correction_type     multi-scan
_exptl_absorpt_process_details
;
(CrysAlis RED; Oxford Diffraction, 2009)
;
_exptl_absorpt_correction_T_min     0.922
_exptl_absorpt_correction_T_max     0.946
_exptl_special_details
;
CrysAlis RED, Oxford Diffraction Ltd., 2009
Empirical absorption correction using spherical harmonics,
implemented in SCALE3 ABSPACK scaling algorithm.
;
_diffrn_ambient_temperature     296(2)
_diffrn_source     'Enhance (Mo) X-ray Source'
_diffrn_radiation_type     MoK\a
_diffrn_radiation_wavelength     0.71073
_diffrn_radiation_monochromator     graphite
_diffrn_measurement_device_type
;
Oxford Diffraction Xcalibur
with Sapphire CCD detector
;
_diffrn_measurement_method     '\w scans'
_diffrn_detector_area_resol_mean     ?
_diffrn_reflns_number     10494
_diffrn_reflns_av_R_equivalents     0.0327
_diffrn_reflns_av_unetI/netI     0.0666
_diffrn_reflns_theta_min     2.629
_diffrn_reflns_theta_max     27.549
_diffrn_reflns_theta_full     25.242
_diffrn_measured_fraction_theta_max     0.931
_diffrn_measured_fraction_theta_full     0.998
_diffrn_reflns_limit_h_min     -19
_diffrn_reflns_limit_h_max     13
_diffrn_reflns_limit_k_min     -10
_diffrn_reflns_limit_k_max     10
_diffrn_reflns_limit_l_min     -25
_diffrn_reflns_limit_l_max     25
_diffrn_standards_number     0
_diffrn_standards_interval_count     0
_diffrn_standards_interval_time     0
_diffrn_standards_decay_%     0
_refine_special_details     ?
_reflns_number_total     5290
_reflns_number_gt     3075
_reflns_threshold_expression     'I > 2\s(I)'
_refine_ls_structure_factor_coef     Fsqd
_refine_ls_matrix_type     full
_refine_ls_R_factor_all     0.1008
_refine_ls_R_factor_gt     0.0464
_refine_ls_wR_factor_gt     0.0832
_refine_ls_wR_factor_ref     0.0965
_refine_ls_goodness_of_fit_ref     0.979
_refine_ls_restrained_S_all     0.978
_refine_ls_number_reflns     5290
_refine_ls_number_parameters     335
_refine_ls_number_restraints     10
_refine_ls_hydrogen_treatment     mixed
_refine_ls_weighting_scheme     calc
_refine_ls_weighting_details
                      'w=1/[\s^2^(Fo^2^)+(0.0411P)^2^] where P=(Fo^2^+2Fc^2^)/3'
_atom_sites_solution_hydrogens     mixed
_atom_sites_solution_primary     difmap
_atom_sites_solution_secondary     ?
_refine_ls_shift/su_max     0.001
_refine_ls_shift/su_mean     0.000
_refine_diff_density_max     0.259
_refine_diff_density_min     -0.296
_refine_ls_extinction_method     none
_refine_ls_extinction_coef     .
loop_
    _atom_type_symbol
    _atom_type_description
    _atom_type_scat_dispersion_real
    _atom_type_scat_dispersion_imag
    _atom_type_scat_source
    'C' 'C' 0.0033 0.0016
                         'International Tables Vol C Tables 4.2.6.8 and 6.1.1.4'
    'H' 'H' 0.0000 0.0000
                         'International Tables Vol C Tables 4.2.6.8 and 6.1.1.4'
    'N' 'N' 0.0061 0.0033
                         'International Tables Vol C Tables 4.2.6.8 and 6.1.1.4'
    'O' 'O' 0.0106 0.0060
                         'International Tables Vol C Tables 4.2.6.8 and 6.1.1.4'
    'S' 'S' 0.1246 0.1234
                         'International Tables Vol C Tables 4.2.6.8 and 6.1.1.4'
    'Cl' 'Cl' 0.1484 0.1585
                         'International Tables Vol C Tables 4.2.6.8 and 6.1.1.4'
_computing_data_collection
;
CrysAlis CCD (Oxford Diffraction, 2009)
;
_computing_cell_refinement
;
CrysAlis RED (Oxford Diffraction, 2009)
;
_computing_data_reduction
;
CrysAlis RED (Oxford Diffraction, 2009)
;
_computing_structure_solution
;
SHELXT (Sheldrick, 2015a)
;
_computing_structure_refinement
;
SHELXL-2014 (Sheldrick, 2015b)
;
_computing_molecular_graphics
;
PLATON (Spek, 2020)
;
_computing_publication_material
;
SHELXL-2014 (Sheldrick, 2015b) and PLATON (Spek, 2020)
;
loop_
    _atom_site_type_symbol
    _atom_site_label
    _atom_site_fract_x
    _atom_site_fract_y
    _atom_site_fract_z
    _atom_site_U_iso_or_equiv
    _atom_site_adp_type
    _atom_site_calc_flag
    _atom_site_occupancy
    _atom_site_disorder_assembly
    _atom_site_disorder_group
    N N1 0.68939(13) 0.4363(2) 0.37947(9) 0.0343(5) Uani d 1 . .
    N N2 0.61354(13) 0.3752(2) 0.34400(9) 0.0356(5) Uani d 1 . .
    C C3 0.59656(15) 0.2419(3) 0.37692(11) 0.0318(5) Uani d 1 . .
    C C4 0.66061(15) 0.2149(3) 0.43422(11) 0.0296(5) Uani d 1 . .
    C C5 0.71767(15) 0.3404(3) 0.43322(11) 0.0308(5) Uani d 1 . .
    C C11 0.72930(16) 0.5768(3) 0.35564(11) 0.0354(6) Uani d 1 . .
    C C12 0.81789(18) 0.5775(3) 0.34460(15) 0.0602(8) Uani d 1 . .
    H H12 0.8535 0.4889 0.3557 0.072 Uiso calc 1 . .
    C C13 0.8538(2) 0.7111(4) 0.31678(17) 0.0748(10) Uani d 1 . .
    H H13 0.9137 0.7127 0.3089 0.090 Uiso calc 1 . .
    C C14 0.8006(2) 0.8415(3) 0.30086(14) 0.0580(8) Uani d 1 . .
    H H14 0.8244 0.9307 0.2815 0.070 Uiso calc 1 . .
    C C15 0.7138(2) 0.8410(3) 0.31316(13) 0.0471(7) Uani d 1 . .
    H H15 0.6788 0.9306 0.3028 0.057 Uiso calc 1 . .
    C C16 0.67667(17) 0.7089(3) 0.34090(11) 0.0384(6) Uani d 1 . .
    H H16 0.6170 0.7092 0.3495 0.046 Uiso calc 1 . .
    C C31 0.51811(17) 0.1418(3) 0.35213(13) 0.0438(6) Uani d 1 . .
    H H31A 0.4846 0.1180 0.3901 0.066 Uiso calc 1 . .
    H H31B 0.5384 0.0447 0.3332 0.066 Uiso calc 1 . .
    H H31C 0.4807 0.1979 0.3171 0.066 Uiso calc 1 . .
    N N41 0.75120(13) 0.0972(2) 0.59603(9) 0.0355(5) Uani d 1 . .
    N N42 0.67049(13) 0.1362(2) 0.55799(9) 0.0344(5) Uani d 1 . .
    C C43 0.66437(16) 0.0806(3) 0.48505(11) 0.0335(6) Uani d 1 . .
    H H43 0.6115 0.0131 0.4751 0.040 Uiso calc 1 . .
    C C44 0.74925(17) -0.0209(3) 0.48690(12) 0.0404(6) Uani d 1 . .
    H H44A 0.7346 -0.1326 0.4813 0.048 Uiso calc 1 . .
    H H44B 0.7855 0.0110 0.4510 0.048 Uiso calc 1 . .
    C C45 0.79663(16) 0.0117(3) 0.55736(11) 0.0336(6) Uani d 1 . .
    S S421 0.50684(4) 0.25555(8) 0.54387(3) 0.0477(2) Uani d 1 . .
    C C422 0.60539(16) 0.2113(3) 0.58829(12) 0.0361(6) Uani d 1 . .
    N N423 0.62484(18) 0.2475(3) 0.65504(11) 0.0512(7) Uani d 1 . .
    H H42A 0.585(2) 0.293(3) 0.6745(14) 0.061 Uiso d 1 . .
    H H42B 0.675(2) 0.220(3) 0.6753(14) 0.061 Uiso d 1 . .
    S S451 0.93613(5) -0.02351(9) 0.66256(4) 0.0493(3) Uani d 0.951(3) A 1
    C C452 0.88401(16) -0.0510(3) 0.58006(12) 0.0365(6) Uani d 0.951(3) A 1
    C C453 0.9356(3) -0.1417(6) 0.5435(2) 0.0475(9) Uani d 0.951(3) A 1
    H H453 0.9188 -0.1700 0.4977 0.057 Uiso calc 0.951(3) A 1
    C C454 1.0167(2) -0.1900(7) 0.5800(2) 0.0524(14) Uani d 0.951(3) A 1
    H H454 1.0593 -0.2517 0.5612 0.063 Uiso calc 0.951(3) A 1
    C C455 1.0251(2) -0.1363(4) 0.64507(18) 0.0537(12) Uani d 0.951(3) A 1
    H H455 1.0740 -0.1580 0.6772 0.064 Uiso calc 0.951(3) A 1
    S S551 0.937(2) -0.159(4) 0.5215(11) 0.0475(9) Uani d 0.049(3) A 2
    C C552 0.88401(16) -0.0510(3) 0.58006(12) 0.0365(6) Uani d 0.049(3) A 2
    C C553 0.944(2) -0.005(7) 0.633(2) 0.0493(3) Uani d 0.049(3) A 2
    H H553 0.9341 0.0767 0.6631 0.059 Uiso calc 0.049(3) A 2
    C C554 1.024(3) -0.094(11) 0.637(3) 0.0537(12) Uani d 0.049(3) A 2
    H H554 1.0649 -0.1006 0.6763 0.064 Uiso calc 0.049(3) A 2
    C C555 1.032(4) -0.169(16) 0.577(4) 0.0524(14) Uani d 0.049(3) A 2
    H H555 1.0839 -0.2211 0.5676 0.063 Uiso calc 0.049(3) A 2
    O O51 0.79155(10) 0.37875(17) 0.47791(7) 0.0338(4) Uani d 1 . .
    C C51 0.77558(16) 0.4711(3) 0.53498(11) 0.0326(6) Uani d 1 . .
    C C52 0.84468(16) 0.4851(3) 0.58742(12) 0.0366(6) Uani d 1 . .
    Cl Cl52 0.94533(5) 0.39239(9) 0.58023(4) 0.0618(2) Uani d 1 . .
    C C53 0.83348(19) 0.5733(3) 0.64567(13) 0.0464(7) Uani d 1 . .
    H H53 0.8799 0.5827 0.6811 0.056 Uiso calc 1 . .
    C C54 0.7533(2) 0.6467(3) 0.65044(13) 0.0453(7) Uani d 1 . .
    Cl Cl54 0.73886(6) 0.75872(9) 0.72375(4) 0.0733(3) Uani d 1 . .
    C C55 0.68368(19) 0.6329(3) 0.59891(14) 0.0496(7) Uani d 1 . .
    H H55 0.6294 0.6826 0.6032 0.060 Uiso calc 1 . .
    C C56 0.69494(17) 0.5446(3) 0.54082(13) 0.0424(6) Uani d 1 . .
    H H56 0.6482 0.5348 0.5057 0.051 Uiso calc 1 . .
    O O61 0.5000 0.5746(3) 0.2500 0.0605(9) Uani d 1 . .
    H H61 0.532(2) 0.511(3) 0.2784(15) 0.091 Uiso d 1 . .
loop_
    _atom_site_aniso_label
    _atom_site_aniso_U_11
    _atom_site_aniso_U_22
    _atom_site_aniso_U_33
    _atom_site_aniso_U_12
    _atom_site_aniso_U_13
    _atom_site_aniso_U_23
    N1 0.0301(11) 0.0402(12) 0.0312(11) -0.0022(9) -0.0028(9) 0.0066(9)
    N2 0.0304(12) 0.0441(12) 0.0306(11) -0.0018(10) -0.0039(9) 0.0035(9)
    C3 0.0300(13) 0.0390(14) 0.0263(12) 0.0011(11) 0.0029(10) -0.0019(11)
    C4 0.0306(13) 0.0325(13) 0.0254(12) 0.0022(11) 0.0013(10) 0.0006(10)
    C5 0.0259(13) 0.0372(14) 0.0280(12) 0.0040(11) -0.0024(10) -0.0010(11)
    C11 0.0334(14) 0.0411(15) 0.0309(13) -0.0047(12) 0.0001(11) 0.0056(11)
    C12 0.0372(17) 0.0615(19) 0.082(2) 0.0038(15) 0.0074(16) 0.0298(17)
    C13 0.0392(18) 0.087(2) 0.098(3) -0.0103(18) 0.0100(18) 0.039(2)
    C14 0.058(2) 0.0583(19) 0.0562(18) -0.0216(17) -0.0028(16) 0.0207(15)
    C15 0.0563(19) 0.0407(16) 0.0432(15) -0.0018(14) 0.0001(14) 0.0049(13)
    C16 0.0383(15) 0.0438(15) 0.0332(14) -0.0012(12) 0.0046(12) -0.0012(12)
    C31 0.0385(15) 0.0491(16) 0.0421(15) -0.0018(13) -0.0030(12) -0.0019(12)
    N41 0.0348(12) 0.0398(12) 0.0314(11) 0.0032(10) 0.0015(9) 0.0036(9)
    N42 0.0341(12) 0.0424(12) 0.0264(10) 0.0080(10) 0.0017(9) 0.0004(9)
    C43 0.0367(14) 0.0345(13) 0.0286(12) -0.0024(11) 0.0009(11) -0.0001(11)
    C44 0.0496(16) 0.0359(14) 0.0348(13) 0.0073(13) 0.0010(12) -0.0001(11)
    C45 0.0412(15) 0.0284(13) 0.0313(13) 0.0013(12) 0.0047(12) 0.0032(11)
    S421 0.0361(4) 0.0614(5) 0.0457(4) 0.0054(3) 0.0045(3) 0.0036(3)
    C422 0.0382(15) 0.0369(14) 0.0336(13) -0.0021(12) 0.0062(12) 0.0045(11)
    N423 0.0508(16) 0.0714(17) 0.0317(13) 0.0165(13) 0.0051(11) -0.0039(12)
    S451 0.0460(5) 0.0588(5) 0.0412(5) 0.0101(4) -0.0039(4) -0.0069(4)
    C452 0.0382(15) 0.0347(14) 0.0361(13) 0.0032(12) 0.0026(12) 0.0038(11)
    C453 0.0523(18) 0.057(2) 0.035(3) 0.0135(15) 0.009(2) 0.000(2)
    C454 0.041(2) 0.058(3) 0.0590(19) 0.013(2) 0.0074(17) -0.0020(17)
    C455 0.0405(17) 0.056(3) 0.061(2) 0.0099(16) -0.0100(15) 0.0011(18)
    S551 0.0523(18) 0.057(2) 0.035(3) 0.0135(15) 0.009(2) 0.000(2)
    C552 0.0382(15) 0.0347(14) 0.0361(13) 0.0032(12) 0.0026(12) 0.0038(11)
    C553 0.0460(5) 0.0588(5) 0.0412(5) 0.0101(4) -0.0039(4) -0.0069(4)
    C554 0.0405(17) 0.056(3) 0.061(2) 0.0099(16) -0.0100(15) 0.0011(18)
    C555 0.041(2) 0.058(3) 0.0590(19) 0.013(2) 0.0074(17) -0.0020(17)
    O51 0.0261(9) 0.0424(10) 0.0317(9) 0.0033(7) -0.0025(7) -0.0042(8)
    C51 0.0356(14) 0.0287(13) 0.0333(13) -0.0006(11) 0.0031(11) 0.0024(11)
    C52 0.0320(14) 0.0378(14) 0.0392(14) 0.0002(11) -0.0004(12) 0.0004(12)
    Cl52 0.0389(4) 0.0757(5) 0.0665(5) 0.0146(4) -0.0133(4) -0.0190(4)
    C53 0.0496(18) 0.0501(17) 0.0385(15) -0.0095(14) 0.0007(13) -0.0065(13)
    C54 0.0579(19) 0.0391(15) 0.0411(15) -0.0095(14) 0.0155(14) -0.0061(12)
    Cl54 0.0881(6) 0.0778(6) 0.0589(5) -0.0104(5) 0.0293(4) -0.0278(4)
    C55 0.0437(17) 0.0510(17) 0.0564(18) 0.0062(13) 0.0157(15) -0.0078(14)
    C56 0.0352(15) 0.0455(16) 0.0454(15) 0.0029(12) -0.0004(13) -0.0032(13)
    O61 0.064(2) 0.0498(18) 0.0594(19) 0.000 -0.0293(15) 0.000
_geom_special_details
;
 All esds (except the esd in the dihedral angle between two l.s. planes)
 are estimated using the full covariance matrix.  The cell esds are taken
 into account individually in the estimation of esds in distances, angles
 and torsion angles; correlations between esds in cell parameters are only
 used when they are defined by crystal symmetry.  An approximate (isotropic)
 treatment of cell esds is used for estimating esds involving l.s. planes.
;
loop_
    _geom_bond_atom_site_label_1
    _geom_bond_atom_site_label_2
    _geom_bond_site_symmetry_2
    _geom_bond_distance
    _geom_bond_publ_flag
    N1 C5 . 1.354(3) ?
    N1 N2 . 1.368(2) ?
    N1 C11 . 1.427(3) ?
    N2 C3 . 1.332(3) ?
    C3 C4 . 1.411(3) ?
    C3 C31 . 1.488(3) ?
    C4 C5 . 1.363(3) ?
    C4 C43 . 1.500(3) ?
    C5 O51 . 1.373(2) ?
    C11 C12 . 1.372(3) ?
    C11 C16 . 1.378(3) ?
    C12 C13 . 1.385(4) ?
    C12 H12 . 0.9300 ?
    C13 C14 . 1.375(4) ?
    C13 H13 . 0.9300 ?
    C14 C15 . 1.352(4) ?
    C14 H14 . 0.9300 ?
    C15 C16 . 1.382(3) ?
    C15 H15 . 0.9300 ?
    C16 H16 . 0.9300 ?
    C31 H31A . 0.9600 ?
    C31 H31B . 0.9600 ?
    C31 H31C . 0.9600 ?
    N41 C45 . 1.290(3) ?
    N41 N42 . 1.391(2) ?
    N42 C422 . 1.354(3) ?
    N42 C43 . 1.489(3) ?
    C43 C44 . 1.534(3) ?
    C43 H43 . 0.9800 ?
    C44 C45 . 1.501(3) ?
    C44 H44A . 0.9700 ?
    C44 H44B . 0.9700 ?
    C45 C452 . 1.440(3) ?
    S421 C422 . 1.675(2) ?
    C422 N423 . 1.336(3) ?
    N423 H42A . 0.83(3) ?
    N423 H42B . 0.84(3) ?
    S451 C455 . 1.705(3) ?
    S451 C452 . 1.725(2) ?
    C452 C453 . 1.347(5) ?
    C453 C454 . 1.404(5) ?
    C453 H453 . 0.9300 ?
    C454 C455 . 1.339(4) ?
    C454 H454 . 0.9300 ?
    C455 H455 . 0.9300 ?
    S551 C555 . 1.707(11) ?
    C553 C554 . 1.407(11) ?
    C553 H553 . 0.9300 ?
    C554 C555 . 1.342(10) ?
    C554 H554 . 0.9300 ?
    C555 H555 . 0.9300 ?
    O51 C51 . 1.399(3) ?
    C51 C56 . 1.377(3) ?
    C51 C52 . 1.380(3) ?
    C52 C53 . 1.382(3) ?
    C52 Cl52 . 1.722(2) ?
    C53 C54 . 1.366(4) ?
    C53 H53 . 0.9300 ?
    C54 C55 . 1.374(4) ?
    C54 Cl54 . 1.745(3) ?
    C55 C56 . 1.379(3) ?
    C55 H55 . 0.9300 ?
    C56 H56 . 0.9300 ?
    O61 H61 . 0.88(3) ?
loop_
    _geom_angle_atom_site_label_1
    _geom_angle_atom_site_label_2
    _geom_angle_atom_site_label_3
    _geom_angle_site_symmetry_1
    _geom_angle_site_symmetry_3
    _geom_angle
    _geom_angle_publ_flag
    C5 N1 N2 . . 109.89(18) ?
    C5 N1 C11 . . 129.69(19) ?
    N2 N1 C11 . . 120.32(17) ?
    C3 N2 N1 . . 105.50(17) ?
    N2 C3 C4 . . 111.5(2) ?
    N2 C3 C31 . . 120.6(2) ?
    C4 C3 C31 . . 127.9(2) ?
    C5 C4 C3 . . 103.90(19) ?
    C5 C4 C43 . . 128.0(2) ?
    C3 C4 C43 . . 128.1(2) ?
    N1 C5 C4 . . 109.20(19) ?
    N1 C5 O51 . . 120.9(2) ?
    C4 C5 O51 . . 129.8(2) ?
    C12 C11 C16 . . 120.6(2) ?
    C12 C11 N1 . . 120.3(2) ?
    C16 C11 N1 . . 119.1(2) ?
    C11 C12 C13 . . 119.5(3) ?
    C11 C12 H12 . . 120.3 ?
    C13 C12 H12 . . 120.3 ?
    C14 C13 C12 . . 119.7(3) ?
    C14 C13 H13 . . 120.1 ?
    C12 C13 H13 . . 120.1 ?
    C15 C14 C13 . . 120.5(3) ?
    C15 C14 H14 . . 119.8 ?
    C13 C14 H14 . . 119.8 ?
    C14 C15 C16 . . 120.7(3) ?
    C14 C15 H15 . . 119.6 ?
    C16 C15 H15 . . 119.6 ?
    C11 C16 C15 . . 119.0(2) ?
    C11 C16 H16 . . 120.5 ?
    C15 C16 H16 . . 120.5 ?
    C3 C31 H31A . . 109.5 ?
    C3 C31 H31B . . 109.5 ?
    H31A C31 H31B . . 109.5 ?
    C3 C31 H31C . . 109.5 ?
    H31A C31 H31C . . 109.5 ?
    H31B C31 H31C . . 109.5 ?
    C45 N41 N42 . . 107.92(18) ?
    C422 N42 N41 . . 120.58(18) ?
    C422 N42 C43 . . 126.17(19) ?
    N41 N42 C43 . . 113.19(18) ?
    N42 C43 C4 . . 112.72(18) ?
    N42 C43 C44 . . 100.84(17) ?
    C4 C43 C44 . . 114.06(19) ?
    N42 C43 H43 . . 109.6 ?
    C4 C43 H43 . . 109.6 ?
    C44 C43 H43 . . 109.6 ?
    C45 C44 C43 . . 103.32(18) ?
    C45 C44 H44A . . 111.1 ?
    C43 C44 H44A . . 111.1 ?
    C45 C44 H44B . . 111.1 ?
    C43 C44 H44B . . 111.1 ?
    H44A C44 H44B . . 109.1 ?
    N41 C45 C452 . . 123.3(2) ?
    N41 C45 C44 . . 114.0(2) ?
    C452 C45 C44 . . 122.7(2) ?
    N423 C422 N42 . . 116.0(2) ?
    N423 C422 S421 . . 122.6(2) ?
    N42 C422 S421 . . 121.36(18) ?
    C422 N423 H42A . . 117.2(19) ?
    C422 N423 H42B . . 118.9(19) ?
    H42A N423 H42B . . 124(3) ?
    C455 S451 C452 . . 91.49(14) ?
    C453 C452 C45 . . 127.2(3) ?
    C453 C452 S451 . . 109.8(2) ?
    C45 C452 S451 . . 122.94(19) ?
    C452 C453 C454 . . 114.6(3) ?
    C452 C453 H453 . . 122.7 ?
    C454 C453 H453 . . 122.7 ?
    C455 C454 C453 . . 111.6(3) ?
    C455 C454 H454 . . 124.2 ?
    C453 C454 H454 . . 124.2 ?
    C454 C455 S451 . . 112.5(2) ?
    C454 C455 H455 . . 123.7 ?
    S451 C455 H455 . . 123.7 ?
    C554 C553 H553 . . 123.6 ?
    C555 C554 C553 . . 111.1(15) ?
    C555 C554 H554 . . 124.5 ?
    C553 C554 H554 . . 124.5 ?
    C554 C555 S551 . . 112.1(11) ?
    C554 C555 H555 . . 123.9 ?
    S551 C555 H555 . . 123.9 ?
    C5 O51 C51 . . 115.94(17) ?
    C56 C51 C52 . . 120.0(2) ?
    C56 C51 O51 . . 123.0(2) ?
    C52 C51 O51 . . 117.0(2) ?
    C51 C52 C53 . . 120.2(2) ?
    C51 C52 Cl52 . . 119.92(18) ?
    C53 C52 Cl52 . . 119.83(19) ?
    C54 C53 C52 . . 119.1(2) ?
    C54 C53 H53 . . 120.4 ?
    C52 C53 H53 . . 120.4 ?
    C53 C54 C55 . . 121.3(2) ?
    C53 C54 Cl54 . . 119.3(2) ?
    C55 C54 Cl54 . . 119.3(2) ?
    C54 C55 C56 . . 119.5(2) ?
    C54 C55 H55 . . 120.2 ?
    C56 C55 H55 . . 120.2 ?
    C51 C56 C55 . . 119.9(2) ?
    C51 C56 H56 . . 120.1 ?
    C55 C56 H56 . . 120.1 ?
loop_
    _geom_torsion_atom_site_label_1
    _geom_torsion_atom_site_label_2
    _geom_torsion_atom_site_label_3
    _geom_torsion_atom_site_label_4
    _geom_torsion_site_symmetry_1
    _geom_torsion_site_symmetry_2
    _geom_torsion_site_symmetry_3
    _geom_torsion_site_symmetry_4
    _geom_torsion
    _geom_torsion_publ_flag
    C5 N1 N2 C3 . . . . 0.0(2) ?
    C11 N1 N2 C3 . . . . 176.76(19) ?
    N1 N2 C3 C4 . . . . 0.3(2) ?
    N1 N2 C3 C31 . . . . -179.6(2) ?
    N2 C3 C4 C5 . . . . -0.5(2) ?
    C31 C3 C4 C5 . . . . 179.4(2) ?
    N2 C3 C4 C43 . . . . 178.8(2) ?
    C31 C3 C4 C43 . . . . -1.4(4) ?
    N2 N1 C5 C4 . . . . -0.3(3) ?
    C11 N1 C5 C4 . . . . -176.7(2) ?
    N2 N1 C5 O51 . . . . -178.18(18) ?
    C11 N1 C5 O51 . . . . 5.4(3) ?
    C3 C4 C5 N1 . . . . 0.4(2) ?
    C43 C4 C5 N1 . . . . -178.8(2) ?
    C3 C4 C5 O51 . . . . 178.1(2) ?
    C43 C4 C5 O51 . . . . -1.1(4) ?
    C5 N1 C11 C12 . . . . 50.0(3) ?
    N2 N1 C11 C12 . . . . -126.0(3) ?
    C5 N1 C11 C16 . . . . -132.9(2) ?
    N2 N1 C11 C16 . . . . 51.0(3) ?
    C16 C11 C12 C13 . . . . -1.6(4) ?
    N1 C11 C12 C13 . . . . 175.4(2) ?
    C11 C12 C13 C14 . . . . 0.3(5) ?
    C12 C13 C14 C15 . . . . 1.0(5) ?
    C13 C14 C15 C16 . . . . -1.0(4) ?
    C12 C11 C16 C15 . . . . 1.6(4) ?
    N1 C11 C16 C15 . . . . -175.40(19) ?
    C14 C15 C16 C11 . . . . -0.3(4) ?
    C45 N41 N42 C422 . . . . 172.8(2) ?
    C45 N41 N42 C43 . . . . -4.6(2) ?
    C422 N42 C43 C4 . . . . 68.7(3) ?
    N41 N42 C43 C4 . . . . -114.0(2) ?
    C422 N42 C43 C44 . . . . -169.3(2) ?
    N41 N42 C43 C44 . . . . 8.0(2) ?
    C5 C4 C43 N42 . . . . 52.6(3) ?
    C3 C4 C43 N42 . . . . -126.5(2) ?
    C5 C4 C43 C44 . . . . -61.7(3) ?
    C3 C4 C43 C44 . . . . 119.3(3) ?
    N42 C43 C44 C45 . . . . -7.8(2) ?
    C4 C43 C44 C45 . . . . 113.3(2) ?
    N42 N41 C45 C452 . . . . -179.7(2) ?
    N42 N41 C45 C44 . . . . -1.3(3) ?
    C43 C44 C45 N41 . . . . 6.2(3) ?
    C43 C44 C45 C452 . . . . -175.4(2) ?
    N41 N42 C422 N423 . . . . 1.5(3) ?
    C43 N42 C422 N423 . . . . 178.6(2) ?
    N41 N42 C422 S421 . . . . -178.60(16) ?
    C43 N42 C422 S421 . . . . -1.5(3) ?
    N41 C45 C452 C453 . . . . 179.5(4) ?
    C44 C45 C452 C453 . . . . 1.3(5) ?
    N41 C45 C452 S451 . . . . 2.1(3) ?
    C44 C45 C452 S451 . . . . -176.17(18) ?
    C455 S451 C452 C453 . . . . -0.4(3) ?
    C455 S451 C452 C45 . . . . 177.4(2) ?
    C45 C452 C453 C454 . . . . -177.9(4) ?
    S451 C452 C453 C454 . . . . -0.2(6) ?
    C452 C453 C454 C455 . . . . 0.9(7) ?
    C453 C454 C455 S451 . . . . -1.2(6) ?
    C452 S451 C455 C454 . . . . 0.9(4) ?
    C553 C554 C555 S551 . . . . -10(12) ?
    N1 C5 O51 C51 . . . . 89.3(2) ?
    C4 C5 O51 C51 . . . . -88.1(3) ?
    C5 O51 C51 C56 . . . . -11.5(3) ?
    C5 O51 C51 C52 . . . . 167.5(2) ?
    C56 C51 C52 C53 . . . . -0.4(3) ?
    O51 C51 C52 C53 . . . . -179.4(2) ?
    C56 C51 C52 Cl52 . . . . 179.72(18) ?
    O51 C51 C52 Cl52 . . . . 0.7(3) ?
    C51 C52 C53 C54 . . . . -0.2(4) ?
    Cl52 C52 C53 C54 . . . . 179.7(2) ?
    C52 C53 C54 C55 . . . . 0.7(4) ?
    C52 C53 C54 Cl54 . . . . -179.85(18) ?
    C53 C54 C55 C56 . . . . -0.7(4) ?
    Cl54 C54 C55 C56 . . . . 179.89(19) ?
    C52 C51 C56 C55 . . . . 0.4(4) ?
    O51 C51 C56 C55 . . . . 179.4(2) ?
    C54 C55 C56 C51 . . . . 0.1(4) ?
loop_
    _geom_hbond_atom_site_label_D
    _geom_hbond_atom_site_label_H
    _geom_hbond_atom_site_label_A
    _geom_hbond_site_symmetry_A
    _geom_hbond_distance_DH
    _geom_hbond_distance_HA
    _geom_hbond_distance_DA
    _geom_hbond_angle_DHA
    _geom_hbond_publ_flag
    O61 H61 N2 . 0.88(3) 2.03(3) 2.900(2) 176(2) no
    N423 H42A O61 3_666 0.84(3) 2.33(3) 3.154(3) 167(3) no
    N423 H42B N41 . 0.85(3) 2.27(3) 2.648(3) 107(2) no
_shelx_space_group_comment
;
The symmetry employed for this shelxl refinement is uniquely defined
by the following loop, which should always be used as a source of
symmetry information in preference to the above space-group names.
They are only intended as comments.
;
_shelx_estimated_absorpt_T_min     0.850
_shelx_estimated_absorpt_T_max     0.946
_shelx_hkl_file
;
   0   0  -3 0.88834 5.11327   3
   0   0  -4 6620.48 30.7412   3
   0   0  -5 10.9416 6.94060   3
   0   0   6 343.882 7.21996   5
   0   0  -6 350.572 10.4708   3
   0   0   7-2.46091 3.39306   4
   0   0  -7-0.22724 6.04919   3
   0   0   7 4.13753 4.51908   5
   0   0   8 2234.40 16.5313   4
   0   0  -8 2249.80 26.0126   3
   0   0   8 2178.87 17.8247   5
   0   0   9 5.49700 3.77401   4
   0   0  -9 9.11719 9.46378   3
   0   0  10 3831.34 23.3344   4
   0   0 -10 3850.42 37.8413   3
   0   0 -11 31.8000 10.5651   3
   0   0  11 18.9628 4.30108   4
   0   0 -12 700.313 20.0059   3
   0   0 -13 0.20946 10.9139   3
   0   0 -14 330.538 16.6073   3
   0   0 -15-3.40021 11.1890   3
   0   0 -16 1142.22 28.9138   3
   0   0 -17 18.2196 14.0911   3
   0   0 -18-8.51982 14.6407   3
   0   0 -19-9.20683 14.6756   3
   0   0  20 12.7717 10.2893   2
   0   0 -20 17.7243 14.4801   3
   0   0  21 20.2362 12.5079   2
   0   0 -21-5.23479 13.0908   3
   0   0 -22-7.37790 15.4329   3
   0   0  22 5.95913 14.1874   2
   0   0 -23 5.92905 15.5081   3
   0   0 -24-27.1619 19.6774   3
   0   1  -1 195.200 5.91871   0
   0  -1   1 184.910 5.95953   0
   0  -1   2-0.66478 4.54989   4
   0   1  -2 2.17966 4.54009   3
   0  -1   2 1.86742 5.67210   0
   0   1  -2 1.18839 4.69378   0
   0  -1   3 129.030 5.97418   4
   0   1  -3 123.277 7.10406   3
   0   1  -3 116.384 6.86067   0
   0   1  -4 806.526 12.8546   3
   0   1  -4 806.868 13.0459   0
   0  -1  -4 816.355 10.9826   3
   0  -1   4 791.694 11.8196   4
   0  -1   5 15.6669 5.62857   4
   0   1  -5 13.6185 6.72996   3
   0   1  -5 14.7516 5.84305   0
   0  -1  -5 4.09120 5.76948   3
   0   1  -6 659.997 14.3570   3
   0  -1  -6 675.030 12.5984   3
   0  -1   6 647.745 11.6725   4
   0   1  -7 1323.87 20.3139   3
   0  -1   7 1353.03 16.4996   4
   0  -1  -7 1365.43 18.7406   3
   0  -1   8 702.159 12.8791   4
   0  -1  -8 692.670 15.3149   3
   0   1  -8 692.374 16.0453   3
   0  -1   9 928.791 14.9573   5
   0  -1   9 963.216 15.1929   4
   0   1  -9 1013.20 20.4911   3
   0  -1  -9 988.068 19.0244   3
   0  -1  10 100.177 8.19878   5
   0  -1 -10 126.918 10.4334   3
   0  -1  10 130.070 7.38158   4
   0   1 -10 120.738 10.9419   3
   0  -1  11 108.867 8.65758   5
   0  -1 -11 99.8612 10.5389   3
   0  -1  11 99.8399 7.19844   4
   0   1 -11 122.818 12.5942   3
   0  -1 -12 56.3824 10.6216   3
   0  -1  12 56.9614 6.53189   4
   0  -1  12 53.9996 7.74412   5
   0   1 -12 66.3495 12.3271   3
   0   1 -12 49.4995 9.34711   0
   0   1 -13 184.595 14.6028   3
   0  -1 -13 165.489 12.6767   3
   0  -1 -14 0.59427 10.4460   3
   0   1 -14 3.36368 11.3531   3
   0   1 -15 317.721 18.1299   3
   0  -1 -15 303.685 17.4447   3
   0   1 -16 29.5517 13.4439   3
   0  -1 -16 25.6391 10.8931   3
   0   1 -17 22.3666 14.1620   3
   0  -1 -17 27.5208 13.2999   3
   0  -1  18 289.037 16.9835   2
   0   1 -18 328.321 20.7274   3
   0  -1 -18 286.293 19.6959   3
   0  -1  19 493.281 19.3967   2
   0  -1 -19 498.458 22.6033   3
   0   1 -19 512.630 25.0331   3
   0   1 -20 45.6057 14.6687   3
   0  -1 -20 18.0975 13.5027   3
   0  -1 -21 16.6564 14.8873   3
   0   1 -21 6.85630 13.7961   3
   0   1  21 6.41432 16.4799   2
   0   1  22-0.92905 12.1759   2
   0  -1 -22-10.4005 13.6663   3
   0   1 -22 2.70714 14.9736   3
   0   1  23-2.79426 13.8314   2
   0  -1 -23-2.67528 15.5906   3
   0   1 -23-23.1259 15.5894   3
   0   1  24 14.1846 14.8468   2
   0   1 -24 34.1897 17.5987   3
   0  -1 -24-23.3602 17.5026   3
   0  -1 -25 40.6400 15.5500   3
   0   1  25 48.3629 20.3222   2
   0  -2   0 288.128 9.29851   4
   0   2   0 286.554 9.07311   1
   0  -2   1 53.4781 6.66827   0
   0  -2   1 69.9036 6.84038   4
   0   2  -1 58.8872 7.07069   1
   0  -2  -1 61.0895 6.37639   4
   0   2   1 67.7193 7.28864   1
   0  -2   2 1729.22 19.2041   4
   0  -2  -2 1718.74 15.9634   4
   0  -2   2 1715.00 17.7737   0
   0   2  -2 1778.54 15.7861   3
   0   2   2 1681.16 17.2911   1
   0   2  -3 8.91159 7.42361   0
   0  -2  -3 12.0759 4.36099   4
   0   2  -3 6.77428 6.20949   3
   0  -2   3 9.40534 6.97818   4
   0  -2   3 11.2862 7.92001   0
   0   2  -4 228.895 9.24741   0
   0  -2   4 223.187 10.6592   4
   0   2  -4 233.581 9.75974   3
   0  -2  -4 233.786 6.67393   3
   0  -2   4 216.016 10.0042   0
   0   2  -5 0.85991 5.76034   0
   0  -2  -5-0.61258 4.76409   3
   0  -2   5-0.70396 7.07362   4
   0   2  -5-0.66416 6.39777   3
   0  -2  -6 628.725 11.6845   3
   0   2  -6 637.039 14.9406   0
   0   2  -6 628.428 15.3277   3
   0  -2   6 596.414 13.9165   4
   0   2  -7 15.1979 9.23655   3
   0  -2   7 11.5227 6.56850   4
   0   2  -7 12.7594 8.59852   0
   0  -2  -7 17.7906 6.22335   3
   0   2  -8 388.729 14.3939   3
   0  -2  -8 404.986 11.7388   3
   0   2  -8 390.799 13.7230   0
   0  -2   8 415.131 12.5303   4
   0  -2   9 2.31414 6.66093   4
   0   2  -9 4.97539 9.79263   0
   0  -2  -9-3.69724 7.64562   3
   0   2  -9 2.13817 8.59423   3
   0  -2  10 11.9018 7.11606   4
   0  -2 -10 13.3269 7.50574   3
   0   2 -10 9.01933 7.28762   0
   0   2 -10 11.4861 9.17907   3
   0   2 -11 646.558 20.1307   3
   0  -2  11 646.450 15.7980   4
   0  -2 -11 645.450 16.7735   3
   0   2 -12 623.980 20.8352   3
   0  -2 -12 637.485 17.9226   3
   0  -2  12 630.346 16.2021   4
   0  -2  13-10.0612 6.88202   4
   0  -2  13-7.57462 8.08223   5
   0  -2 -13 2.90450 9.13301   3
   0   2 -13-1.47607 11.5423   3
   0   2 -14 14.9796 13.2489   3
   0  -2 -14-4.68616 9.98561   3
   0  -2 -15 191.607 14.0090   3
   0   2 -15 178.157 17.2714   3
   0   2 -16-8.10636 13.4881   3
   0  -2 -16-0.28395 11.2210   3
   0  -2 -17 2.99045 11.8116   3
   0   2 -17 3.61630 14.4132   3
   0   2 -18 35.5491 16.5064   3
   0  -2 -18 55.3634 14.8274   3
   0  -2 -19 2.09419 12.0078   3
   0   2 -19 4.74228 16.2949   3
   0   2 -20-9.58432 15.9592   3
   0  -2 -20 10.1963 12.2432   3
   0   2  21 55.3156 13.2013   2
   0   2 -21 73.2352 18.4567   3
   0  -2 -21 72.3709 16.6153   3
   0  -2 -22 47.6041 14.0747   3
   0   2 -22 71.4394 17.8239   3
   0   2  22 89.7938 14.7678   2
   0   2  23 30.7633 17.4441   2
   0   2 -23 43.6269 17.4259   3
   0   2  24-33.0292 16.1027   2
   0  -3   0 4.87342 7.08425   4
   0   3   0-2.28821 7.16185   1
   0   3  -1-0.49591 6.85460   1
   0  -3  -1 5.74502 6.65747   4
   0   3   1-1.55351 6.99178   1
   0  -3   1-2.53768 5.96531   0
   0  -3   1 2.24255 7.79012   4
   0   3   2 0.99279 6.51380   1
   0  -3   2 2.78184 7.59883   0
   0  -3  -2-0.39756 5.80589   4
   0  -3   2 1.79957 6.21498   4
   0   3  -3 936.185 14.6505   3
   0  -3  -3 930.877 14.8163   4
   0  -3   3 883.207 16.8847   4
   0   3   3 899.462 16.0613   1
   0  -3   3 920.456 16.6958   0
   0   3  -4 123.604 8.70013   3
   0  -3  -4 129.000 5.50467   3
   0  -3   4 128.074 10.1448   4
   0   3   4 133.764 8.79772   1
   0  -3   4 118.430 9.91317   0
   0  -3  -4 121.751 6.86519   4
   0  -3   5 2025.88 26.2459   4
   0  -3  -5 2051.48 19.7725   4
   0  -3   5 2097.50 26.5750   0
   0  -3  -5 2093.45 17.5747   3
   0   3  -5 2083.26 26.4499   0
   0   3  -5 2107.75 24.7085   3
   0  -3  -6 607.118 11.2379   3
   0  -3   6 613.464 15.9552   4
   0   3  -6 624.999 15.5998   3
   0   3  -6 637.052 17.2607   0
   0  -3   6 615.532 15.7224   0
   0  -3  -7 3864.59 28.2019   3
   0   3  -7 3740.78 36.2757   3
   0   3  -7 3835.50 38.2960   0
   0  -3   7 3709.99 36.6262   4
   0  -3   7 3593.61 18.6329   2
   0  -3   8 32.9623 3.82174   2
   0  -3  -8 41.1135 6.76990   3
   0  -3   8 26.5041 8.92250   4
   0   3  -8 30.8251 8.25549   0
   0   3  -8 33.0561 10.7819   3
   0  -3  -9 1668.27 21.9301   3
   0  -3   9 1655.34 16.5117   2
   0   3  -9 1664.32 27.5338   3
   0  -3   9 1627.26 25.9184   4
   0   3 -10 127.983 13.0743   3
   0  -3  10 134.216 10.8650   4
   0  -3 -10 140.268 9.92526   3
   0  -3  11 10.9491 7.89115   4
   0  -3 -11 12.9391 7.93607   3
   0   3 -11 2.97065 10.8777   3
   0  -3  12 883.675 21.1117   4
   0  -3 -12 853.840 19.5766   3
   0   3 -12 883.637 24.2417   3
   0  -3  13 123.474 11.1719   4
   0  -3 -13 137.673 11.5390   3
   0   3 -13 152.147 15.7810   3
   0  -3 -14 8.62372 9.33065   3
   0  -3  14 2.41386 8.45026   4
   0   3 -14 6.05090 13.2356   3
   0   3 -15 34.6021 13.3502   3
   0  -3 -15 46.2151 10.8847   3
   0  -3 -16 43.6008 12.4115   3
   0   3 -16 52.7611 16.3218   3
   0   3 -17 209.024 18.9346   3
   0   3 -18 88.5214 17.3670   3
   0   3 -19 93.0572 19.1150   3
   0   3 -20-0.47144 14.9051   3
   0   3  21 23.6069 12.7061   2
   0   3 -21 42.6801 16.0168   3
   0   3 -22 91.9156 19.6283   3
   0   3  22 77.5892 17.1728   2
   0   3 -23 35.0778 20.4278   3
   0   3  23 14.9414 16.2061   2
   0  -4   0 115.484 9.42264   4
   0   4   0 111.654 10.5805   1
   0  -4   1 58.7898 9.33281   4
   0   4  -1 58.3960 3.67433   2
   0  -4   1 47.8156 8.19787   0
   0  -4  -1 61.2175 8.23319   4
   0   4   1 64.4058 9.42074   1
   0   4  -1 56.5735 8.73669   1
   0  -4  -2 115.378 5.21493   3
   0  -4  -2 120.342 8.94415   4
   0   4   2 116.527 10.0454   1
   0   4  -2 112.769 11.0311   1
   0  -4   2 118.495 9.97144   0
   0  -4   2 117.151 10.6362   4
   0  -4   3-2.09396 8.33379   4
   0   4   3 5.91526 8.75891   1
   0  -4   3 0.40843 7.67910   0
   0  -4  -3-0.97745 3.72568   3
   0  -4  -3-3.24261 6.33283   4
   0  -4   4 739.945 18.1911   0
   0  -4  -4 710.343 15.2815   4
   0  -4  -4 713.973 9.87223   3
   0   4   4 688.842 16.5627   1
   0  -4   4 716.634 18.8727   4
   0   4  -4 735.797 15.3836   3
   0   4  -5 15.0720 8.29424   3
   0   4   5 17.1122 9.12968   1
   0  -4  -5 15.3525 4.23614   3
   0  -4   5 19.2404 8.25953   0
   0  -4   5 12.4555 9.65937   4
   0  -4  -5 23.0437 6.27159   4
   0  -4  -6 1.71305 4.67875   3
   0  -4   6 16.3050 10.4376   4
   0  -4   6 12.5859 10.2361   0
   0   4   6 3.63733 8.46302   1
   0   4  -6-2.29239 8.25423   3
   0  -4  -7 1.69391 4.53905   3
   0  -4   7 0.24829 9.82233   4
   0   4  -7 2.22458 9.19280   3
   0  -4   8 33.4284 10.2945   4
   0  -4  -8 39.7806 6.18753   3
   0   4  -8 32.3279 8.98086   3
   0   4  -9 74.9104 11.2307   3
   0  -4   9 66.5017 10.0255   4
   0   4 -10 291.022 15.2295   3
   0  -4  10 307.523 15.6227   4
   0   4 -11 340.902 17.6901   3
   0  -4  11 322.040 16.1070   4
   0  -4  12 172.706 13.6045   4
   0   4 -12 147.303 14.7483   3
   0   4 -13 153.624 14.8792   3
   0  -4  13 171.981 13.2646   4
   0   4 -14 75.2256 13.8532   3
   0  -4  14 101.223 11.9271   4
   0  -4  15 66.2748 12.8095   4
   0   4 -15 61.5633 14.9620   3
   0   4 -16 57.0834 16.3921   3
   0   4 -17 56.0090 15.3246   3
   0   4 -18 374.240 23.4676   3
   0   4 -19 9.64553 16.5154   3
   0   4 -20 39.2737 17.3309   3
   0   4  20 19.0713 15.0830   2
   0   4 -21-2.88922 15.3654   3
   0   4  21-2.49780 12.2063   2
   0   4  22 36.1034 15.2234   2
   0   4 -22 3.20125 18.8759   3
   0  -5   0 1945.56 30.3334   4
   0   5   0 1885.70 18.3884   2
   0   5   0 1851.53 28.5438   1
   0  -5   0 1904.44 27.1220   0
   0  -5  -1 14.6030 8.24692   4
   0   5   1 17.1072 5.48663   2
   0  -5   1 22.4831 8.71337   0
   0   5   1 21.6688 9.09908   1
   0   5  -1 22.7518 10.4212   1
   0  -5   1 25.2397 9.82208   4
   0  -5  -2-2.38471 7.51517   4
   0  -5   2-2.14756 8.95153   4
   0  -5   2-7.90207 7.54848   0
   0   5   2-1.25142 9.85049   1
   0  -5   3 587.848 17.6486   0
   0  -5  -3 625.174 17.2187   4
   0  -5   3 624.036 19.5579   4
   0   5   3 592.367 17.6498   1
   0   5   4 186.038 12.5442   1
   0  -5   4 191.045 13.5298   4
   0  -5  -4 184.571 10.6593   4
   0   5   5 3.09640 8.63523   1
   0  -5  -5 3.91364 7.36977   4
   0  -5   5-3.57872 10.9362   4
   0   5  -6 0.74305 8.16613   3
   0  -5   6 4.45729 10.5679   4
   0   5   6 5.95290 9.45828   1
   0  -5   7 450.780 18.8761   4
   0   5  -7 456.396 16.3626   3
   0   5   7 445.520 16.2352   1
   0  -5   8 7.89709 11.7039   4
   0   5  -8 31.1824 10.5879   3
   0   5   8 17.5997 9.04686   1
   0   5  -9 521.088 18.3618   3
   0  -5   9 504.520 20.5276   4
   0   5   9 481.774 17.4791   1
   0  -5  10 17.6028 10.5144   4
   0   5 -10 24.4990 11.6407   3
   0   5 -11 93.3903 13.5286   3
   0  -5  11 69.7171 13.5610   4
   0   5 -12 147.066 16.3679   3
   0  -5  12 107.851 14.5996   4
   0  -5  13 9.45372 11.0183   4
   0   5 -13 4.39247 11.9276   3
   0  -5  14 253.644 16.8891   4
   0   5 -14 214.555 18.8097   3
   0   5 -15 6.17857 14.6232   3
   0  -5  15 11.1889 13.3881   4
   0   5 -16 10.2330 16.1602   3
   0  -5  16 13.0343 11.2274   4
   0   5 -17 39.6402 15.3548   3
   0   5 -18 13.7521 13.0420   3
   0   5  18-1.12459 12.7840   2
   0   5 -19 257.417 23.2150   3
   0   5  19 251.431 19.3549   2
   0   5  20 38.9587 11.9824   2
   0   5 -20 27.9042 17.2396   3
   0   5 -21 32.6256 19.0692   3
   0   5  21 19.7818 12.8537   2
   0   6   0 382.817 17.5655   1
   0  -6   0 379.075 16.8375   4
   0  -6   0 348.298 14.8234   0
   0   6   1 513.310 18.9745   1
   0  -6  -1 523.913 18.7245   4
   0  -6  -1 549.340 17.5814   0
   0  -6   1 502.880 18.9915   4
   0   6  -1 515.583 19.5006   1
   0  -6   2-2.55374 10.3961   4
   0   6   2 2.15514 10.9766   1
   0  -6  -2 1.22067 10.2879   4
   0  -6  -3 2.23337 9.23688   4
   0   6   3 13.3524 11.0075   1
   0  -6   3 3.50069 11.2452   4
   0   6   4-2.58379 10.4978   1
   0  -6  -4 6.03873 8.68684   4
   0  -6   4 10.7096 11.8739   4
   0  -6  -5 21.4119 8.27485   4
   0   6   5 8.42260 10.2140   1
   0  -6   5 15.6974 11.4212   4
   0  -6   6 131.130 14.7285   4
   0   6   6 121.746 12.1766   1
   0   6   7 350.825 17.2580   1
   0  -6   7 380.106 19.1673   4
   0  -6   8 244.553 16.8849   4
   0   6   8 255.867 15.8241   1
   0   6   9 3.24832 10.5997   1
   0   6  -9 4.83825 10.6852   3
   0  -6   9-4.19476 12.3603   4
   0   6 -10 36.5712 12.1430   3
   0  -6  10 25.3963 13.5049   4
   0   6  10 27.4332 10.9773   1
   0   6 -11 81.1021 14.0226   3
   0  -6  11 44.6429 12.6622   4
   0   6  11 64.9912 12.9756   1
   0   6 -12 49.3494 14.9444   3
   0  -6  12 47.7218 8.58412   4
   0   6 -13 14.2964 11.7260   3
   0  -6  13 8.54975 12.3963   4
   0   6 -14 5.47664 13.6712   3
   0  -6  14-5.71093 10.9353   4
   0   6 -15 24.8240 14.7600   3
   0  -6  15 10.9448 11.6865   4
   0   6 -16 19.6234 14.4843   3
   0   6  16-2.20491 13.8334   2
   0  -6  16 16.0349 11.4083   4
   0  -6  17 73.4815 13.3195   4
   0   6  17 32.0886 14.1954   2
   0   6 -17 44.3989 14.7212   3
   0   6  18 10.3165 11.3837   2
   0   6 -18 29.3468 15.5167   3
   0   6  19 61.8676 16.4933   2
   0   6 -19 34.1077 18.6011   3
   0   6  20 9.67082 16.4339   2
   0   6 -20 24.5791 18.8677   3
   0   7   0 107.979 14.5175   1
   0  -7   0 102.165 13.0814   4
   0  -7   1-0.48194 11.2896   4
   0   7   1 21.7790 13.3668   1
   0  -7  -1 7.20531 11.0643   4
   0  -7   2 81.4264 12.8795   4
   0  -7  -2 89.2725 12.7897   4
   0   7   2 87.4100 13.0542   1
   0  -7   3 541.227 22.2387   4
   0  -7  -3 540.931 20.4725   4
   0   7   3 515.107 21.2086   1
   0   7   4 9.61498 10.9457   1
   0  -7  -4 8.88518 10.3903   4
   0  -7   4 16.1435 13.1136   4
   0  -7   5-5.05595 13.4578   4
   0   7   5 5.22107 12.4075   1
   0  -7  -5 4.59177 8.81378   4
   0  -7   6 423.915 21.6611   4
   0   7   6 363.216 19.2992   1
   0  -7   7 25.1299 13.2245   4
   0   7   7 9.85393 12.7067   1
   0   7   8 13.1347 12.3553   1
   0   7   8-8.61295 12.2028   2
   0  -7   8-6.81469 11.7335   4
   0   7   9 53.5399 11.1080   2
   0  -7   9 66.4990 13.5987   4
   0   7   9 74.7927 14.4712   1
   0   7  10 487.376 20.7205   1
   0  -7  10 473.889 24.4363   4
   0   7  10 449.082 19.1808   2
   0   7  11 246.462 16.8949   2
   0  -7  11 280.775 20.8760   4
   0  -7  12 21.2500 11.1464   4
   0   7  12 20.6920 12.7079   2
   0   7  13 22.6370 12.4923   2
   0  -7  13-6.21848 16.0203   4
   0  -7  14 26.2129 15.5096   4
   0   7 -14 35.7479 14.8381   3
   0   7  14 22.3004 9.54558   2
   0   7  15 9.72498 13.0352   2
   0  -7  15-10.7492 12.2314   4
   0   7 -15-1.18940 15.5392   3
   0   7  16 31.3962 9.15210   2
   0   7 -16 37.1538 15.3628   3
   0  -7  16 53.6262 13.3228   4
   0  -7  17 20.2293 13.4294   4
   0   7  17 36.3708 17.3707   2
   0   7 -17 12.8906 16.8675   3
   0   7  18 7.07587 13.3337   2
   0   7 -18 14.5159 18.6357   3
   0   7 -19 15.9253 20.2480   3
   0  -8   0 453.722 21.9432   4
   0   8   1 33.8262 15.2804   1
   0  -8  -1 33.4885 11.6785   4
   0  -8   1 34.3674 13.5303   4
   0   8   2 42.8868 13.8938   1
   0  -8  -2 51.9966 13.3018   4
   0  -8   2 49.2922 13.9621   4
   0  -8   3 0.24876 12.5578   4
   0   8   3-0.48118 12.2353   1
   0  -8  -3 13.4906 10.3672   4
   0  -8   4 11.8795 14.0055   4
   0  -8  -4-3.39521 10.9721   4
   0   8   4 1.95953 12.0816   1
   0  -8   5 98.4051 15.8387   4
   0   8   5 91.0635 14.0184   1
   0   8   6 2.60814 12.1164   1
   0  -8   6-12.6657 11.4065   4
   0  -8   7 16.5676 14.8492   4
   0   8   7 30.7832 14.1160   1
   0   8   8 5.43906 13.9813   1
   0  -8   8 5.98537 15.9601   4
   0  -8   9 9.84980 14.2581   4
   0   8   9 22.6608 11.6336   1
   0  -8  10 55.5990 14.1074   4
   0  -8  11-4.39464 14.3219   4
   0  -8  12-3.75328 17.3976   4
   0   8  13 140.164 16.5443   2
   0  -8  13 122.964 17.8775   4
   0  -8  14 36.7999 14.7308   4
   0   8  14 17.1531 11.3239   2
   0   8  15 15.6842 15.4932   2
   0  -8  15-18.9467 15.0350   4
   0  -8  16 41.6703 12.5525   4
   0   8  16 68.2311 15.2521   2
   0   8  17 53.2732 16.0811   2
   0  -8  17 59.7682 16.3461   4
   0  -9   0-39.7001 12.1775   4
   0  -9   1 108.102 18.0201   4
   0  -9  -1 100.754 17.1439   4
   0  -9  -2-4.91014 10.0190   4
   0   9   2 8.59555 13.7220   1
   0  -9   2 17.5197 13.2091   4
   0   9   3 11.2173 13.1370   1
   0  -9  -3 47.9855 14.3817   4
   0  -9   3 27.9508 12.4782   4
   0  -9   4 8.65063 13.5060   4
   0   9   4 3.28354 10.8868   1
   0   9   5 160.301 18.2357   1
   0  -9   5 196.955 18.9464   4
   0   9   6 18.1758 14.0623   1
   0  -9   6-12.3868 13.6738   4
   0   9   7 29.0081 11.8707   1
   0  -9   7 35.0771 15.6570   4
   0  -9   8 22.2483 20.4775   4
   0  -9   9-9.96510 16.5083   4
   0  -9  10 19.3171 16.0009   4
   0  -9  11 86.3143 18.2722   4
   0  -9  12 17.2883 16.8480   4
   0  -9  13-16.9467 16.2946   4
   0 -10   0 37.8189 15.5377   4
   0 -10   1 24.9366 15.3511   4
   0 -10  -1 46.3914 15.4446   4
   0 -10   2 4.95065 13.9268   4
   0 -10   3 24.2287 12.4620   4
   0 -10   4-20.2624 17.0977   4
   0  10   4 7.50640 16.2712   1
   0 -10   5 13.7331 12.8190   4
   0  10   5 12.7085 13.8713   1
   0 -10   6 1.76314 18.0142   4
   0  10   6-9.30575 16.4444   1
   0 -10   7-38.0262 15.8030   4
   1   0 -24 19.7804 19.1729   3
  -1   0  23 5.09833 13.7810   2
   1   0 -23-12.7767 16.9123   3
  -1   0  22-29.8346 13.9559   2
   1   0 -22 16.3599 18.0620   3
   1   0 -21 5.74852 16.0325   3
  -1   0  21 7.38685 11.5437   2
  -1   0  20 5.83930 10.5696   2
   1   0 -20 2.75994 15.3769   3
   1   0 -19-12.0753 15.1457   3
  -1   0  19 5.50307 8.67244   2
   1   0 -18 247.392 20.3969   3
  -1   0  18 231.705 15.2543   2
   1   0 -17-5.81599 13.3494   3
  -1   0  17 5.26887 9.08477   2
   1   0 -16 157.883 15.6163   3
  -1   0  16 126.184 12.0119   2
   1   0 -15 14.8385 11.1613   3
  -1   0  15 1.62267 8.04369   2
   1   0 -14 8.44942 10.0032   3
   1   0 -13 31.8779 12.0671   3
   1   0 -12 4429.17 44.3623   3
   1   0 -11 4.48230 9.20000   3
  -1   0  11 1.02764 3.55267   4
  -1   0  10 1081.25 12.2709   5
   1   0 -10 1108.63 21.7487   3
  -1   0  10 1083.59 11.9429   4
  -1   0   9 0.99703 3.30911   4
   1   0  -9 2.21136 8.89715   3
  -1   0   9 3.07693 4.00394   5
   1   0  -8 535.378 14.7362   3
  -1   0   8 522.259 7.81862   4
  -1   0   8 515.612 7.91727   5
   1   0  -7 1.97301 7.83056   3
   1   0  -6 715.522 13.8071   3
   1   0  -5-0.51490 7.39351   3
  -1   0   4 8447.21 32.6819   2
   1   0  -4 8475.03 34.0928   3
   1   0  -3-2.99215 5.76778   3
  -1   0   3-1.72545 3.88550   2
  -1   0  -2 510.226 6.26280   0
   1   0   2 524.662 6.26487   0
  -1   0  -3 3.00817 4.05358   0
  -1   0  -3 2.25780 4.68054   3
  -1   0  -4 1232.16 12.7083   0
  -1   0  -4 1283.33 15.4042   3
  -1   0  -5 0.13984 7.35813   3
  -1   0  -6 61.6275 7.61222   3
  -1   0  -7 6.29051 8.73022   3
  -1   0  -8 6530.58 44.2932   3
  -1   0  -9-0.99268 9.80142   3
  -1   0 -10 104.071 11.9297   3
  -1   0 -11-1.91517 9.93930   3
  -1   0 -12 75.1950 11.1754   3
  -1   0 -13 3.23191 6.29007   0
  -1   0 -13-2.14583 11.3443   3
  -1   0 -14 1110.28 26.5604   3
  -1   0 -15 19.9438 12.6895   3
  -1   0 -16 739.743 25.0796   3
  -1   0 -17-2.16219 15.7297   3
  -1   0 -18 964.188 30.0551   3
  -1   0 -19 22.1773 14.0602   3
  -1   0 -20 558.650 25.9262   3
  -1   0 -21-7.06037 15.7238   3
  -1   0 -22 104.136 17.9049   3
   1   0  22 54.7209 14.0785   2
  -1   0 -23 18.3840 18.8598   3
  -1   0 -24 63.1006 19.5382   3
   1  -1 -25 11.6584 14.7722   3
  -1   1  25 39.1978 18.6363   2
   1  -1 -24 31.0022 17.2595   3
   1   1 -24 39.2371 16.5811   3
  -1   1  24 51.8405 17.1935   2
  -1   1  23 26.2136 13.2120   2
   1   1 -23 17.7785 15.7912   3
   1  -1 -23 40.6532 18.1782   3
  -1   1  22 13.9077 9.61081   2
   1   1 -22 13.2367 24.1119   3
   1  -1 -22-7.65512 15.8589   3
   1   1 -21 32.1952 15.5026   3
  -1   1  21 3.12675 13.9545   2
   1  -1 -21 30.1893 14.3207   3
   1   1 -20 46.6711 17.5140   3
   1  -1 -20 57.7748 13.9663   3
  -1   1  20 24.9307 12.4996   2
  -1  -1  19 80.0503 11.0170   2
  -1   1  19 77.7357 13.8015   2
   1   1 -19 89.1975 17.7772   3
   1  -1 -19 80.1801 13.1530   3
  -1   1  18 146.503 14.9906   2
  -1  -1  18 178.427 14.5034   2
   1  -1 -18 141.506 15.5303   3
   1   1 -18 167.763 18.5926   3
   1  -1 -17 334.185 18.9715   3
  -1   1  17 337.951 18.4318   2
   1   1 -17 342.989 19.8692   3
  -1  -1  17 332.056 16.0687   2
   1  -1 -16 13.5661 12.4857   3
  -1  -1  16 6.49066 9.00343   2
   1   1 -16-6.96876 13.5544   3
  -1  -1  15 369.467 15.5158   2
   1  -1 -15 378.401 17.8065   3
   1   1 -15 340.522 19.4577   3
   1   1 -14 40.7914 11.9924   3
   1  -1 -14 40.8024 10.1306   3
  -1  -1  14 53.2024 9.40246   2
  -1  -1  13 7.68972 7.89741   2
   1   1 -13 12.9144 11.8662   3
   1  -1 -13 9.08833 9.66389   3
   1  -1 -12 451.541 15.7923   3
  -1  -1  12 466.559 14.2627   2
  -1  -1  12 458.973 11.9404   4
  -1  -1  12 383.204 11.1716   5
   1   1 -12 492.183 18.0995   3
   1  -1 -11 470.680 15.3224   3
  -1  -1  11 512.761 14.0643   2
   1   1 -11 491.724 17.0355   3
  -1  -1  11 489.464 11.6740   4
  -1  -1  10 145.026 7.70226   4
   1   1 -10 150.016 11.9274   3
   1  -1 -10 170.973 11.5303   3
  -1  -1   9 1960.55 22.4953   2
   1  -1  -9 1950.50 24.9018   3
  -1  -1   9 1935.68 20.6538   4
   1   1  -9 1932.52 26.8817   3
   1   1  -8-1.38197 9.26706   3
   1  -1  -8 1.02541 6.90623   3
  -1  -1   8 1.10027 5.07240   4
  -1  -1   8-4.88554 5.37604   2
   1  -1  -7 1124.04 16.8371   3
   1   1  -7 1154.87 19.1832   3
  -1  -1   7 1138.77 15.0882   4
  -1  -1   7 1156.31 15.1857   2
   1  -1  -6 2574.86 21.9301   3
   1   1  -6 2526.39 25.3584   3
  -1  -1   6 2576.77 21.1605   4
  -1  -1   6 2541.55 19.9527   2
  -1  -1   5 10049.7 34.9143   2
   1   1  -5 9915.58 44.8336   3
  -1  -1   5 10031.6 38.8464   4
   1  -1  -5 9932.32 37.7610   3
  -1  -1   4-0.08240 3.69271   2
  -1  -1   4 0.14575 4.97169   4
   1   1  -4-1.82730 7.14192   3
   1  -1  -4-1.17491 4.50891   3
  -1  -1   3 2756.54 19.1936   4
  -1   1   3 2813.68 19.6217   2
   1   1  -3 2745.54 19.7942   3
  -1  -1   2 3654.94 20.8127   4
  -1   1   2 3696.25 19.6114   2
  -1  -1   1 826.380 10.0124   4
  -1  -1   0 543.550 5.96899   0
   1   1   0 582.611 6.05317   0
  -1   1  -1 757.282 9.96141   1
  -1   1  -2 14.1012 4.88709   3
   1  -1   2 11.9080 5.52445   0
  -1   1  -3 8351.68 34.6644   0
  -1  -1  -3 8339.59 31.2352   3
  -1   1  -3 8295.53 33.4117   3
   1  -1   3 8270.63 34.8776   0
  -1   1  -4 122.768 6.74522   0
  -1   1  -4 127.367 8.65187   3
   1  -1   4 122.853 7.31641   0
  -1  -1  -4 116.092 8.70313   3
  -1   1  -5 1056.52 15.7604   3
  -1   1  -5 1037.08 15.4604   0
  -1  -1  -5 1104.99 15.2190   3
  -1  -1  -6-2.00872 6.72040   3
  -1   1  -6-2.31825 7.26360   0
   1  -1   6-1.60008 6.31162   5
  -1   1  -6-1.30203 8.09940   3
  -1  -1  -7 1669.84 21.4297   3
   1  -1   7 1520.33 18.7501   5
  -1   1  -7 1612.71 20.8291   0
  -1   1  -7 1608.33 22.3331   3
  -1   1  -8 100.620 9.00789   0
  -1   1  -8 84.0312 9.43341   3
  -1  -1  -8 93.0724 8.98609   3
   1  -1   8 85.1774 8.20440   5
   1  -1   9 7.91898 5.53563   4
  -1  -1  -9 14.9957 9.17929   3
  -1   1  -9 21.4867 9.99024   3
   1  -1   9 18.1909 7.48060   5
  -1   1  -9 15.8668 7.41912   0
  -1   1 -10 1301.84 21.9115   0
   1  -1  10 1281.59 18.5188   4
  -1   1 -10 1309.30 24.6872   3
   1  -1  10 1265.31 19.7293   5
  -1  -1 -10 1278.40 22.7256   3
  -1   1 -11 14.3711 10.6849   3
   1  -1  11 19.3528 7.73401   5
   1  -1  11 11.7844 6.70156   4
  -1  -1 -11 28.4655 9.71379   3
  -1   1 -11 17.0148 8.54926   0
  -1  -1 -12 261.859 14.4368   3
   1  -1  12 275.759 11.8462   5
  -1   1 -12 267.664 15.1616   3
   1  -1  12 246.082 10.1323   4
  -1   1 -12 245.080 12.0057   0
  -1  -1 -13 19.8113 10.3525   3
  -1   1 -13 13.0436 11.2067   3
   1  -1  13 19.9219 8.44049   5
  -1  -1 -14 138.793 13.3257   3
  -1   1 -14 149.477 15.6002   3
  -1  -1 -15-1.64176 11.5334   3
  -1   1 -15 22.9607 13.1213   3
  -1   1 -16 174.713 17.4933   3
  -1  -1 -16 187.806 16.5860   3
  -1   1 -17 139.324 16.0909   3
  -1  -1 -17 159.337 15.0570   3
  -1  -1 -18 128.419 17.2799   3
  -1   1 -18 127.521 16.5161   3
  -1  -1 -19 176.065 16.4526   3
  -1   1 -19 192.157 20.1502   3
  -1   1 -20 185.884 19.8845   3
  -1  -1 -20 152.068 18.3598   3
  -1  -1 -21 72.2712 16.5298   3
  -1   1 -21 47.2006 17.3691   3
  -1   1 -22 19.1551 14.4308   3
  -1  -1 -22 19.8201 16.1729   3
  -1   1 -23-0.39719 16.8214   3
   1   1  23 9.95257 14.6941   2
  -1  -1 -23 2.77680 15.3645   3
  -1   1 -24 26.0982 19.8780   3
   1   1  24 57.0763 16.5340   2
  -1  -1 -24-1.96810 20.1085   3
  -1   2  24 150.853 20.1171   2
  -1   2  23 44.1748 16.2632   2
   1   2 -23 37.6965 16.4022   3
  -1   2  22 8.88803 13.1730   2
   1   2 -22 3.86660 16.6496   3
   1  -2 -21 302.411 21.7028   3
  -1   2  21 311.356 21.1418   2
   1   2 -21 267.070 23.5903   3
   1  -2 -20 31.1291 14.4925   3
  -1   2  20 40.7354 12.7384   2
   1   2 -20 29.5846 16.4916   3
   1  -2 -19 87.6794 14.0212   3
  -1   2  19 115.536 15.2580   2
   1   2 -19 115.680 16.7872   3
   1  -2 -18 130.078 14.5862   3
  -1   2  18 142.490 16.2882   2
   1   2 -18 152.581 18.2494   3
  -1   2  17 4.56474 12.1201   2
   1   2 -17 10.3664 15.7683   3
   1  -2 -17-4.82578 13.0724   3
   1   2 -16 183.529 17.4115   3
   1  -2 -16 181.936 15.4829   3
   1  -2 -15 132.465 12.7107   3
   1   2 -15 144.329 16.7315   3
   1   2 -14 177.908 16.1337   3
   1  -2 -14 159.974 12.7161   3
  -1  -2  14 163.337 10.5052   2
  -1  -2  13 58.8937 7.73640   2
  -1  -2  13 50.4046 8.10584   4
   1   2 -13 62.0978 12.7036   3
   1  -2 -13 54.4639 9.49417   3
  -1  -2  12-4.60867 6.06176   2
   1   2 -12 1.24219 11.2666   3
   1  -2 -12 1.28004 8.04987   3
  -1  -2  12-2.39479 7.28515   4
  -1  -2  11 115.485 7.67148   2
   1  -2 -11 95.6795 9.90946   3
   1   2 -11 105.551 12.3475   3
  -1  -2  11 95.3188 8.98010   4
   1  -2 -10 55.6369 8.46512   3
   1   2 -10 56.9166 11.8682   3
  -1  -2  10 47.1210 6.25457   2
   1   2 -10 59.5188 10.7002   0
  -1  -2  10 37.9997 7.38331   4
   1   2  -9 427.874 15.5300   3
   1  -2  -9 414.844 12.1661   3
   1   2  -9 444.419 15.8983   0
  -1  -2   9 418.328 10.2989   2
  -1  -2   9 396.574 12.8546   4
   1   2  -8 1783.38 26.1397   3
   1  -2  -8 1845.49 21.1310   3
   1   2  -8 1789.50 25.5728   0
  -1  -2   8 1852.95 18.4912   2
  -1  -2   8 1822.52 23.2621   4
  -1  -2   7 376.147 8.16600   2
   1   2  -7 363.712 13.6776   0
   1  -2  -7 369.539 9.77422   3
   1   2  -7 348.090 13.0496   3
  -1  -2   7 371.535 11.6919   4
   1   2  -6 22.0556 8.82515   0
  -1  -2   6 7.24219 6.17089   4
   1  -2  -6 0.62674 4.80822   3
  -1  -2   6 10.2941 3.46563   2
   1   2  -6 6.78648 7.45039   3
  -1  -2   5 2091.11 22.9930   4
   1  -2  -5 2096.97 16.1032   3
   1   2  -5 2061.52 22.9477   3
   1   2  -5 2098.94 23.3712   0
   1  -2  -4 6237.76 25.5387   4
   1   2  -4 6132.49 36.2707   0
  -1  -2   4 6078.18 37.3777   4
   1   2  -4 6240.89 35.8952   3
   1   2  -3 7498.82 36.6827   3
  -1  -2   3 7566.98 39.6644   4
   1   2  -3 7741.78 37.9715   0
   1  -2  -3 7632.26 30.8521   4
   1   2  -2 44.1914 6.38795   0
  -1  -2   2 59.9041 7.64830   0
  -1   2   2 58.4606 5.48163   2
  -1  -2   2 51.7772 6.63883   4
   1  -2  -2 55.7991 5.61811   4
  -1  -2   1 829.637 13.5323   4
  -1  -2   1 812.477 12.1469   0
  -1   2   1 814.285 13.5394   1
   1  -2  -1 828.063 12.2477   4
  -1   2   1 828.873 10.4508   2
   1   2  -1 844.337 11.6323   0
   1   2   0 9107.06 36.6101   1
  -1  -2   0 9265.00 39.4810   4
  -1   2   0 9154.62 39.3109   1
  -1  -2   0 9062.22 31.9923   0
   1  -2   0 9215.93 39.4195   4
   1   2   1 1840.14 16.5743   1
  -1   2  -1 1861.52 18.6648   1
   1  -2   1 1864.00 19.2636   4
  -1  -2  -1 1888.52 17.9314   4
  -1   2  -2 2467.21 17.8268   3
  -1   2  -2 2487.05 21.7759   1
  -1  -2  -2 2477.81 17.0368   3
   1  -2   2 2489.06 22.9520   4
   1   2   2 2413.25 18.7257   1
   1  -2   3 1838.92 20.6082   4
  -1   2  -3 1815.44 17.5963   3
  -1  -2  -3 1850.79 15.7587   3
   1   2   3 1814.52 16.3401   1
   1  -2   3 1794.82 20.0472   0
  -1   2  -4 0.79084 6.08708   3
  -1  -2  -4 3.07809 5.23809   3
   1  -2   4 0.82316 7.78106   4
   1  -2   4 0.16981 7.50508   0
   1  -2   5 373.056 11.0636   4
  -1   2  -5 388.855 11.9941   3
  -1  -2  -5 384.771 9.78548   3
   1  -2   5 385.600 13.0059   0
  -1   2  -5 406.681 12.7166   0
  -1   2  -6 266.660 12.3101   0
   1  -2   6 294.481 11.2629   0
   1  -2   6 259.142 10.4075   4
  -1  -2  -6 287.382 9.89242   3
  -1   2  -6 269.522 11.5346   3
  -1   2  -7 374.250 13.4983   0
   1  -2   7 374.475 12.0445   4
  -1  -2  -7 370.298 11.4580   3
  -1   2  -7 354.489 13.6326   3
  -1  -2  -8 90.6523 8.52024   3
  -1   2  -8 98.4909 9.96118   0
   1  -2   8 103.097 8.32389   4
  -1   2  -8 91.2532 9.73856   3
  -1   2  -9 1385.85 24.8786   3
  -1   2  -9 1352.85 23.8535   0
  -1  -2  -9 1371.02 21.7706   3
   1  -2   9 1318.09 21.3388   4
  -1  -2 -10 4900.33 41.1886   3
  -1   2 -10 4797.99 45.4588   3
   1  -2  10 4764.56 40.0814   4
  -1   2 -10 4832.52 44.4565   0
   1  -2  11 742.027 17.5174   4
  -1   2 -11 708.312 20.7348   3
   1  -2  11 670.286 17.2860   5
  -1  -2 -11 713.240 18.2419   3
  -1  -2 -12 103.303 11.5610   3
   1  -2  12 119.249 9.45476   4
   1  -2  12 92.6122 10.3307   5
  -1   2 -12 120.756 14.5773   3
   1  -2  13 175.924 10.6078   4
  -1  -2 -13 188.542 13.3057   3
   1  -2  13 175.810 12.2293   5
  -1   2 -13 189.638 15.4935   3
   1  -2  14 169.425 12.3299   5
  -1  -2 -14 180.825 13.9255   3
  -1   2 -14 178.800 15.8014   3
  -1  -2 -15 16.6810 11.0012   3
  -1   2 -15 21.5935 13.3518   3
  -1  -2 -16 213.607 16.4438   3
  -1   2 -16 217.000 18.0526   3
  -1   2 -17-14.1153 13.4260   3
  -1  -2 -17 6.18548 13.2685   3
  -1   2 -18 21.4049 13.3543   3
  -1  -2 -18 22.6180 12.6733   3
  -1   2 -19 72.3059 15.1299   3
  -1  -2 -19 77.7195 15.1911   3
  -1  -2 -20 2.36126 14.2858   3
  -1   2 -20-9.52062 14.9879   3
  -1  -2 -21 24.8905 14.0561   3
  -1   2 -21 25.2304 17.1420   3
  -1   2 -22 12.6300 18.8517   3
  -1  -2 -22-1.79936 13.2117   3
  -1   2 -23 22.1340 20.2531   3
   1   2  23 40.7462 17.5072   2
  -1  -2 -23 40.5499 15.8222   3
   1   2  24 22.0347 15.7378   2
  -1   3  23 15.9873 16.1472   2
   1   3 -23 0.21040 20.6511   3
  -1   3  22 43.4381 16.3536   2
   1   3 -22 26.9593 20.5643   3
   1   3 -21 63.0679 16.1020   3
  -1   3  21 47.8860 15.6478   2
   1   3 -20-2.81072 17.7510   3
  -1   3  20-12.4264 13.8012   2
   1   3 -19 167.376 20.3433   3
  -1   3  19 186.296 18.1999   2
  -1   3  18 6.29185 14.0915   2
   1   3 -18 8.34336 15.3934   3
   1   3 -17-5.29760 14.6606   3
  -1   3  17 1.86528 12.3879   2
   1   3 -16 2.33692 14.8887   3
   1   3 -15-0.54423 13.5723   3
   1  -3 -15-2.58914 10.2883   3
   1   3 -14 63.8140 13.7169   3
  -1  -3  14 72.8297 9.98030   4
   1  -3 -14 101.865 10.4878   3
   1  -3 -13-3.53136 8.46144   3
  -1  -3  13 9.17737 8.53992   4
   1   3 -13 0.86578 11.7082   3
   1   3 -12 273.053 16.9894   3
   1  -3 -12 274.738 12.5724   3
  -1  -3  12 280.076 13.5975   4
   1   3 -11 33.4691 12.5800   3
  -1  -3  11 36.2302 8.57528   4
   1  -3 -11 36.0297 7.38112   3
   1   3 -10 158.055 13.2961   3
  -1  -3  10 171.365 11.8039   4
   1  -3 -10 159.566 9.30293   3
  -1  -3   9 623.828 17.2122   4
  -1  -3   9 618.880 10.8046   2
   1  -3  -9 641.602 13.7201   3
   1   3  -9 638.235 18.3823   3
   1   3  -8 9.65841 10.5061   0
   1  -3  -8 25.6744 5.87155   3
   1   3  -8 26.4992 10.5471   3
  -1  -3   8 24.6765 8.59042   4
  -1  -3   8 24.9619 3.74198   2
   1   3  -7 223.850 11.9352   3
  -1  -3   7 225.520 12.3127   4
  -1  -3   7 259.894 5.62496   2
   1  -3  -7 239.598 7.92942   3
   1  -3  -7 247.869 6.65314   4
   1   3  -7 237.399 12.8749   0
  -1  -3   6 767.319 17.9191   4
   1   3  -6 825.266 18.6677   0
   1   3  -6 757.237 17.4936   3
   1  -3  -6 827.554 11.1891   3
   1  -3  -6 785.204 11.4867   4
  -1  -3   5 1350.93 22.0176   4
   1  -3  -5 1378.94 16.0462   4
   1   3  -5 1342.68 21.8416   0
   1  -3  -5 1336.56 12.0558   3
   1   3  -5 1347.61 20.8274   3
   1  -3  -4 465.412 10.4144   4
  -1  -3   4 426.315 12.3888   0
  -1  -3   4 439.198 13.9016   4
   1   3  -4 464.388 12.7345   3
   1   3  -4 439.233 12.8393   0
   1   3  -3 4332.51 33.0910   0
  -1  -3   3 4272.35 32.7548   0
  -1  -3   3 4201.56 35.5540   4
  -1   3   3 4157.44 33.1307   1
   1  -3  -3 4282.37 29.6374   4
  -1   3   3 4179.48 29.4101   2
  -1   3   2 170.010 7.29793   2
  -1   3   2 165.745 9.84276   1
  -1  -3   2 167.998 8.81091   0
   1  -3  -2 162.488 7.93525   4
  -1  -3   2 164.502 10.7075   4
   1  -3  -1 304.299 10.6272   4
  -1   3   1 301.502 7.77681   2
  -1  -3   1 318.693 11.6390   4
  -1   3   1 270.482 11.1382   1
  -1  -3   1 304.781 10.1657   0
  -1   3   0 443.648 7.88267   2
   1   3   0 431.270 11.6100   1
  -1  -3   0 452.095 12.7559   4
   1  -3   0 461.888 12.2962   4
  -1  -3   0 441.035 10.7217   0
  -1   3   0 451.270 12.6471   1
   1   3   1 4.10319 7.18850   1
  -1   3  -1-3.46878 4.87796   3
   1  -3   1 3.03583 7.27003   4
  -1  -3  -1 2.52427 6.74341   4
  -1   3  -1 6.40346 8.04967   1
  -1  -3  -2 14.8660 5.30977   3
  -1   3  -2 17.1836 6.71165   3
  -1   3  -2 13.4305 10.9313   1
   1   3   2 13.2652 7.28197   1
  -1  -3  -2 18.0418 6.77671   4
   1  -3   2 12.8084 6.52779   4
   1   3   3 798.056 14.6367   1
   1  -3   3 799.591 16.7514   0
  -1  -3  -3 797.127 11.5479   3
  -1   3  -3 798.709 13.4756   3
   1  -3   3 776.579 17.3048   4
  -1  -3  -4 1566.35 16.4549   3
   1  -3   4 1649.07 23.3250   0
   1  -3   4 1646.70 23.9724   4
  -1   3  -4 1592.34 19.7506   3
   1   3   4 1606.01 19.5078   1
   1  -3   5 50.9886 9.67932   4
  -1  -3  -5 57.1863 6.16599   3
   1  -3   5 58.4362 8.13326   0
  -1   3  -5 58.6857 7.65724   3
   1   3   5 71.0286 7.33473   1
   1  -3   6 556.474 15.5716   4
  -1  -3  -6 549.081 11.9115   3
   1  -3   6 546.396 15.9093   0
  -1   3  -6 537.205 14.2874   3
  -1   3  -7 1423.64 24.5442   0
  -1   3  -7 1350.44 22.5168   3
   1  -3   7 1400.80 23.7243   0
  -1  -3  -7 1399.59 19.0642   3
   1  -3   7 1404.78 24.1178   4
  -1   3  -8 371.802 15.7950   0
  -1   3  -8 383.436 14.8472   3
   1  -3   8 380.709 14.4879   4
  -1  -3  -8 379.972 12.0712   3
   1  -3   9 1153.90 22.9357   4
  -1   3  -9 1190.28 23.8795   3
  -1  -3  -9 1150.30 19.6322   3
  -1  -3 -10 251.440 11.8503   3
  -1   3 -10 252.906 14.6756   3
   1  -3  10 264.196 12.9802   4
  -1   3 -11-3.05816 10.2192   3
  -1  -3 -11 3.91047 8.40278   3
   1  -3  11 5.47468 7.80108   4
   1  -3  12 63.4830 10.3095   4
  -1   3 -12 83.0747 14.1514   3
  -1  -3 -12 76.6782 10.3759   3
  -1   3 -13-0.86565 10.9991   3
   1  -3  13-2.81983 8.71413   4
  -1  -3 -13 8.72284 8.48166   3
  -1  -3 -14 22.5829 9.68272   3
   1  -3  14 8.43529 10.5610   5
   1  -3  14 13.0083 9.49494   4
  -1   3 -14 11.2623 14.3136   3
  -1  -3 -15 215.696 15.9172   3
  -1   3 -15 206.392 17.0975   3
  -1   3 -16 18.2837 14.2337   3
  -1  -3 -16 19.9181 12.6629   3
  -1  -3 -17 126.198 15.2271   3
  -1   3 -17 136.668 19.2758   3
  -1   3 -18 23.2458 16.8091   3
  -1   3 -19 57.3022 18.0058   3
  -1   3 -20 35.5556 15.9271   3
  -1   3 -21-0.25493 14.2956   3
  -1   3 -22 11.6252 15.4346   3
   1   3  23 3.78065 15.7587   2
  -1   3 -23 24.8382 16.2509   3
  -1   4  22 34.6232 14.6754   2
   1   4 -22-4.14748 28.8756   3
   1   4 -21 22.0207 16.5695   3
  -1   4  21 29.2213 10.9060   2
  -1   4  20-6.58935 12.0463   2
   1   4 -20 30.2989 19.7232   3
   1   4 -19-3.57447 14.7442   3
  -1   4  19 2.16176 11.5541   2
  -1   4  18 49.6535 14.7603   2
   1   4 -18 34.4968 18.0358   3
  -1   4  17 0.29320 14.2562   2
   1   4 -17-8.18530 15.4385   3
   1   4 -16-0.09516 13.2028   3
  -1   4  16-0.22940 12.5781   2
   1   4 -15 12.3578 12.1721   3
  -1  -4  15 0.90992 10.2297   4
   1   4 -14 50.4883 14.5894   3
  -1  -4  14 48.4355 11.3760   4
   1   4 -13-7.13561 14.0093   3
  -1  -4  13 3.52365 9.75154   4
   1   4 -12 682.967 22.5795   3
  -1  -4  12 699.271 21.2607   4
  -1  -4  11-0.51455 9.42725   4
   1   4 -11 9.09615 11.7457   3
  -1  -4  10 135.657 12.5916   4
   1   4 -10 173.880 14.0744   3
  -1  -4   9 24.9259 9.27046   4
   1   4  -9 22.9982 10.7970   3
  -1  -4   8 3.28638 8.83004   4
   1   4  -8 8.22454 9.00591   3
  -1  -4   7 52.2267 10.1004   4
   1  -4  -7 51.3434 6.05748   4
   1   4  -7 61.7347 9.86017   3
   1   4  -6 98.9036 11.5457   0
   1   4  -6 104.689 10.2594   3
  -1  -4   6 92.1086 10.7953   4
   1  -4  -6 85.7664 7.09770   4
   1  -4  -5 814.054 15.5189   4
   1   4  -5 802.913 19.6162   0
  -1  -4   5 816.665 18.3189   0
  -1  -4   5 759.838 20.0574   4
  -1   4   5 778.844 18.4553   1
  -1  -4   4 118.412 10.7804   4
   1  -4  -4 124.103 8.48069   4
  -1   4   4 117.497 11.1492   1
  -1   4   4 115.386 8.66486   2
  -1  -4   4 126.190 9.78348   0
  -1   4   3 139.491 10.3984   1
  -1  -4   3 143.015 10.4761   4
  -1   4   3 150.438 8.43542   2
   1  -4  -3 161.765 9.35795   4
  -1  -4   3 126.707 10.7740   0
  -1   4   2 1792.50 20.1111   2
  -1  -4   2 1849.53 23.8721   0
  -1  -4   2 1821.77 27.0399   4
  -1   4   2 1805.60 25.6687   1
   1  -4  -2 1786.35 24.1643   4
  -1  -4   1 128.170 9.38583   0
  -1   4   1 138.067 10.1929   1
  -1  -4   1 138.588 10.7551   4
   1  -4  -1 136.567 9.25406   4
  -1   4   1 138.712 6.56725   2
   1  -4   0 666.259 16.8804   4
   1   4   0 656.374 16.2613   1
  -1   4   0 675.797 11.4761   2
  -1   4   0 674.203 17.5764   1
  -1  -4   0 642.244 14.1011   0
  -1  -4   0 670.318 16.9461   4
  -1  -4  -1 3.83470 7.70931   4
  -1   4  -1 3.10442 2.87381   2
   1  -4   1 6.63128 8.13034   4
   1   4   1-0.16773 7.18883   1
  -1   4  -1 5.67470 9.98518   1
   1  -4   2 368.414 14.3442   4
   1   4   2 337.647 12.3399   1
  -1   4  -2 328.053 9.44505   3
  -1  -4  -2 331.716 8.75119   3
   1  -4   2 361.333 13.5925   0
  -1   4  -2 353.426 14.1317   1
  -1  -4  -2 340.156 12.2891   4
  -1  -4  -3 155.501 9.61717   4
   1   4   3 153.017 10.1186   1
  -1   4  -3 156.866 8.13035   3
  -1  -4  -3 160.335 6.85877   3
   1  -4   3 150.685 10.8825   4
   1  -4   3 160.422 10.1995   0
  -1  -4  -4 931.865 13.4768   3
   1   4   4 913.939 17.8858   1
   1  -4   4 909.726 20.6319   4
   1  -4   4 963.628 20.1859   0
  -1   4  -4 922.667 16.3878   3
   1  -4   5 68.6488 11.2214   4
   1   4   5 71.4412 9.32933   1
  -1  -4  -5 64.2044 6.44711   3
   1  -4   5 84.7474 8.86165   0
  -1   4  -5 71.5286 8.47052   3
   1   4   6 2319.03 27.4262   1
  -1   4  -6 2392.10 28.8078   3
  -1  -4  -6 2300.77 22.4386   3
   1  -4   6 2290.39 32.7034   4
   1  -4   6 2390.36 32.4942   0
   1   4   7 70.0603 8.86853   1
   1  -4   7 79.3775 10.5381   4
  -1  -4  -7 70.5338 7.56468   3
  -1   4  -7 61.3785 9.17258   3
   1  -4   8 217.810 13.6661   4
  -1   4  -8 207.835 13.0663   3
  -1  -4  -8 202.176 9.45230   3
   1  -4   9-0.85506 8.56050   4
  -1   4  -9 0.19468 9.48409   3
  -1  -4  -9-5.69672 6.84013   3
  -1  -4 -10 191.006 10.6455   3
  -1   4 -10 208.781 14.0522   3
   1  -4  10 186.335 13.3671   4
  -1   4 -11 217.546 15.5914   3
   1  -4  11 204.281 14.4131   4
   1  -4  12 74.0618 11.5859   4
  -1   4 -12 85.4210 14.1040   3
  -1   4 -13 13.6951 13.3230   3
   1  -4  13 28.7162 10.4375   4
   1  -4  14 148.790 13.1007   4
  -1   4 -14 180.304 16.5571   3
   1  -4  15 9.47480 12.8748   5
  -1   4 -15 21.7382 15.2048   3
   1  -4  15 22.4041 9.96447   4
  -1   4 -16-7.34341 13.8298   3
  -1   4 -17 100.698 18.2959   3
  -1   4 -18 32.9329 14.8021   3
  -1   4 -19 90.7461 19.2516   3
  -1   4 -20-5.73810 17.2292   3
  -1   4 -21-15.6522 17.3901   3
  -1   4 -22 98.6646 18.1396   3
   1   4  22 90.7087 15.3741   2
  -1   5  21-0.79846 12.7231   2
   1   5 -21 16.2301 17.0473   3
   1   5 -20 71.3058 19.5937   3
  -1   5  20 42.9022 14.2987   2
   1   5 -19 62.7476 20.1352   3
  -1   5  19 46.0710 16.8628   2
  -1   5  18 0.95292 15.2570   2
   1   5 -18 13.5695 15.6113   3
   1   5 -17 82.5186 16.7287   3
  -1   5  17 68.7775 14.3933   2
  -1   5  16 7.83360 12.0048   2
  -1  -5  16 12.0356 12.3290   4
   1   5 -16 8.07524 14.7664   3
  -1  -5  15 5.83306 16.7714   4
   1   5 -15 5.43750 13.5288   3
  -1   5  15-16.5172 13.3096   2
  -1   5  14 27.5469 11.8153   2
  -1  -5  14 32.1781 12.4290   4
   1   5 -14 47.4974 16.3228   3
   1   5 -13 665.593 23.9022   3
  -1   5  13 687.856 24.4598   2
  -1  -5  13 696.354 23.7160   4
  -1   5  12 233.706 15.4312   2
   1   5 -12 226.892 17.8177   3
  -1  -5  12 248.527 16.8629   4
   1   5 -11 635.307 22.8274   3
  -1  -5  11 627.659 22.3403   4
   1   5 -10 23.9823 12.4739   3
  -1  -5  10 12.7389 11.0553   4
  -1  -5   9-2.59521 10.6059   4
   1   5  -9 0.62257 9.45160   3
  -1  -5   8 16.3928 11.6422   4
  -1   5   8 32.0978 9.84661   1
   1   5  -8 41.2437 9.86330   3
  -1   5   7 9.05882 10.3341   1
  -1  -5   7 0.27001 11.2889   4
  -1   5   7-2.71782 8.39659   2
  -1  -5   6-3.65820 10.2765   4
  -1   5   6-5.67300 7.25789   2
  -1   5   6-3.52705 9.77091   1
   1  -5  -6 0.98019 6.09686   4
  -1   5   5 84.0061 8.74042   2
  -1  -5   5 82.7640 12.4817   4
  -1   5   5 95.7053 11.5880   1
   1  -5  -5 72.6186 8.23206   4
  -1   5   4 87.4394 12.0669   1
  -1   5   4 87.5050 8.72136   2
   1  -5  -4 83.7346 9.07104   4
  -1  -5   4 103.466 10.4987   0
  -1  -5   4 95.2530 11.4967   4
  -1  -5   3 48.9155 8.63117   0
  -1   5   3 59.1154 9.88722   1
   1  -5  -3 54.7035 8.60760   4
  -1   5   3 53.5713 7.09502   2
  -1  -5   3 52.6852 10.9789   4
  -1   5   2 180.538 13.1628   1
   1  -5  -2 167.818 10.9520   4
  -1  -5   2 190.922 13.4558   4
  -1  -5   2 183.345 11.0598   0
  -1   5   2 183.441 8.68666   2
  -1  -5   1 450.758 16.2323   4
  -1  -5   1 474.383 15.1833   0
   1  -5  -1 461.715 15.9855   4
  -1   5   1 462.484 17.1179   1
  -1   5   1 468.511 11.1265   2
  -1   5   0 404.964 15.9366   1
   1   5   0 387.015 15.1832   1
  -1  -5   0 388.297 13.0081   0
  -1   5   0 384.162 9.21942   2
   1  -5   0 412.103 15.8076   4
  -1  -5   0 405.434 16.0872   4
  -1  -5  -1 153.211 9.12884   0
   1   5   1 136.145 11.6376   1
  -1   5  -1 130.687 12.0134   1
  -1  -5  -1 152.100 11.5112   4
   1  -5   1 141.959 12.1953   4
   1   5   2 70.9491 9.97821   1
  -1  -5  -2 62.1793 9.28841   4
   1  -5   2 74.4707 10.1077   0
  -1   5  -2 63.4847 11.1226   1
   1  -5   2 72.3588 10.5446   4
   1  -5   3 18.3292 9.95245   4
  -1  -5  -3 15.1496 8.11351   4
   1   5   3 16.6763 8.49411   1
   1   5   4 367.555 14.6910   1
  -1   5  -4 378.177 12.2392   3
   1  -5   4 370.584 16.1614   4
  -1   5  -5 251.538 11.4307   3
   1   5   5 252.406 12.8814   1
   1  -5   5 255.820 15.3977   4
   1   5   6 30.4671 8.97888   1
  -1   5  -6 14.3677 8.62282   3
   1  -5   6 17.1079 11.1646   4
   1   5   7 247.506 13.0730   1
  -1   5  -7 254.486 13.5746   3
   1  -5   7 244.955 15.4521   4
   1   5   8 196.925 12.0963   1
   1  -5   8 170.220 13.9325   4
  -1   5  -8 208.150 12.7751   3
   1   5   9 34.5285 9.59668   1
  -1   5  -9 32.3500 10.7680   3
   1  -5   9 20.0921 11.9022   4
   1  -5  10 223.169 15.4820   4
   1   5  10 225.833 13.2432   1
  -1   5 -10 243.204 14.8966   3
   1  -5  11 13.6146 12.1297   4
  -1   5 -11 18.3179 12.8601   3
  -1   5 -12 6.13654 11.3013   3
   1  -5  12-25.1293 12.0915   4
   1  -5  13 179.318 15.9938   4
  -1   5 -13 209.157 16.2572   3
   1  -5  14 27.0066 13.3238   4
  -1   5 -14 41.0957 12.8788   3
   1  -5  15 113.627 14.5750   4
  -1   5 -15 113.163 15.3469   3
  -1   5 -16 37.8550 16.7335   3
   1  -5  16 31.8670 11.1238   4
  -1   5 -17 167.591 19.7343   3
  -1   5 -18 17.2393 13.3745   3
  -1   5 -19 97.8914 19.9442   3
  -1   5 -20 13.0707 14.6427   3
   1   5  21-0.26931 14.5491   2
  -1   5 -21 14.3345 18.9756   3
  -1   6  20 2.35919 16.3908   2
   1   6 -20-27.0894 20.1730   3
   1   6 -19 60.2555 17.9310   3
  -1   6  19 36.2490 13.7958   2
  -1   6  18 52.5038 15.7545   2
   1   6 -18 19.2034 16.8638   3
  -1   6  17 24.7362 15.0639   2
  -1  -6  17 6.33647 11.3953   4
   1   6 -17 8.31974 15.2478   3
  -1   6  16 5.15084 10.7479   2
  -1  -6  16 3.98012 12.6638   4
   1   6 -16 9.72666 16.3079   3
  -1  -6  15-8.37380 11.5848   4
  -1   6  15-15.3548 13.3769   2
   1   6 -15 9.62619 14.9035   3
  -1   6  14 20.0019 12.8787   2
  -1  -6  14 14.4968 12.4391   4
   1   6 -14 2.16110 13.8412   3
  -1  -6  13 41.2453 14.4224   4
   1   6 -13 30.1007 13.3790   3
  -1   6  13 29.0906 12.0497   2
  -1   6  12 73.3580 14.1533   2
  -1   6  12 69.6113 12.5383   1
   1   6 -12 72.9934 14.7805   3
  -1  -6  12 47.4656 8.09583   4
  -1   6  11-4.21359 10.6217   2
  -1  -6  11-1.98723 13.5342   4
  -1   6  11 4.48605 12.2242   1
  -1   6  10 76.8120 12.9108   2
  -1   6  10 130.248 14.3336   1
  -1  -6  10 120.514 14.4151   4
  -1   6   9 69.1665 13.1040   1
  -1  -6   9 71.7885 13.2007   4
  -1   6   9 95.5660 12.8013   2
  -1   6   8 250.768 16.3524   1
  -1   6   8 253.150 13.9280   2
  -1  -6   8 261.007 17.3678   4
  -1  -6   7-0.12034 11.5056   4
  -1   6   7-7.73772 9.01344   2
  -1   6   7 6.08084 11.6882   1
  -1  -6   6 330.443 18.5001   4
  -1   6   6 382.470 15.2241   2
  -1   6   6 361.935 17.0874   1
   1  -6  -6 390.993 14.9532   4
   1  -6  -5 171.406 11.5616   4
  -1  -6   5 193.131 14.9154   4
  -1   6   5 173.564 14.6309   1
  -1   6   5 179.264 10.7009   2
  -1   6   4 15.6606 10.9263   1
  -1  -6   4 11.6621 10.8362   4
   1  -6  -4 21.0557 8.80014   4
  -1   6   4 11.5197 7.39618   2
  -1   6   3 76.0123 11.7061   1
   1  -6  -3 78.1069 10.5523   4
  -1  -6   3 77.1970 12.5924   4
   1  -6  -2 8.43983 10.4416   4
  -1  -6   2 16.5754 11.5431   4
  -1   6   2 9.83125 10.6238   1
  -1   6   1 13.4704 10.7579   1
  -1  -6   1 15.4071 10.6075   4
   1  -6  -1 12.6470 9.29075   4
  -1  -6   1 13.2624 7.10974   0
   1  -6   0 612.358 20.6720   4
  -1   6   0 601.547 20.5603   1
  -1  -6   0 567.765 16.6428   0
   1   6   0 576.277 19.5968   1
  -1  -6   0 600.623 19.7819   4
  -1  -6  -1-0.18880 9.86515   4
   1  -6   1 15.4896 11.0060   4
  -1  -6  -1-1.46848 6.94229   0
  -1   6  -1 5.13561 12.3042   1
   1   6   1 1.05338 9.48952   1
  -1   6  -2 71.5593 12.5500   1
  -1  -6  -2 72.5110 8.16080   0
   1   6   2 73.2314 10.7302   1
  -1  -6  -2 95.9667 11.6261   4
   1  -6   2 63.1823 12.2024   4
   1  -6   3-1.37155 10.7834   4
   1   6   3 3.30654 9.03657   1
  -1  -6  -3 10.7289 9.30919   4
   1   6   4 158.438 12.7369   1
   1  -6   4 173.044 15.2438   4
   1   6   5 23.2645 10.9563   1
   1  -6   5 14.6417 12.1514   4
   1   6   6 55.0617 10.8579   1
   1  -6   6 41.1614 13.1568   4
   1  -6   7 17.6226 12.9567   4
  -1   6  -7 24.1366 10.0793   3
   1   6   7 17.9843 10.3568   1
  -1   6  -8 399.324 16.9092   3
   1   6   8 374.469 16.3231   1
   1  -6   8 395.642 20.4211   4
  -1   6  -9 132.749 13.2977   3
   1  -6   9 155.552 15.6185   4
   1   6   9 144.512 13.6557   1
  -1   6 -10 106.654 14.0470   3
   1  -6  10 88.5758 14.6563   4
  -1   6 -11 13.5433 13.2463   3
   1  -6  11 6.12978 11.7379   4
  -1   6 -12 47.1552 13.4607   3
   1  -6  12 30.3740 11.8712   4
  -1   6 -13 93.2203 15.5933   3
   1  -6  13 87.4076 13.9778   4
   1  -6  14 173.602 16.4089   4
  -1   6 -14 175.992 16.4370   3
   1  -6  15-8.05487 12.2604   4
  -1   6 -15 4.66592 12.1880   3
   1  -6  16 20.5157 11.0323   4
  -1   6 -16 13.0121 12.2154   3
   1  -6  17-16.1779 11.6473   4
  -1   6 -17 0.22822 13.2638   3
  -1   6 -18-0.97112 17.4207   3
  -1   6 -19 6.89825 17.2325   3
  -1   6 -20 28.9947 14.4590   3
  -1   7  18 16.3065 14.2541   2
  -1  -7  17-1.40368 14.6680   4
  -1   7  17 5.63421 14.6129   2
  -1  -7  16-4.98674 14.0359   4
  -1   7  16-27.1054 11.6125   2
  -1   7  15 124.828 14.6287   2
  -1  -7  15 78.4367 16.0146   4
  -1   7  14 79.3575 13.9572   2
  -1  -7  14 60.5264 13.8727   4
  -1  -7  13 48.1793 16.1229   4
  -1   7  13 49.1103 13.2047   2
  -1  -7  12 66.3560 13.6193   4
  -1   7  12 85.6014 14.5723   2
  -1   7  11 9.76135 12.2910   2
  -1   7  11 14.2851 13.1440   1
  -1  -7  11 1.57519 14.6673   4
  -1   7  10 10.5757 11.1953   1
  -1   7  10 1.55583 10.8583   2
  -1  -7  10 2.75855 13.9761   4
  -1   7   9 241.175 17.6305   1
  -1   7   9 238.018 15.3018   2
  -1  -7   9 219.561 17.0101   4
  -1  -7   8 137.881 15.9877   4
  -1   7   8 119.366 14.6506   2
  -1   7   8 114.429 15.8854   1
  -1   7   7 17.4435 13.2950   1
  -1  -7   7 1.22456 12.0875   4
  -1   7   6-9.03223 12.4721   1
  -1  -7   6 1.55941 14.3592   4
   1  -7  -5 90.7976 12.1050   4
  -1  -7   5 74.9774 14.5196   4
  -1   7   5 109.608 14.6391   1
  -1   7   4 324.857 18.4189   1
   1  -7  -4 328.530 16.3026   4
  -1  -7   4 346.595 19.2303   4
  -1  -7   3-3.20305 11.2106   4
  -1   7   3 3.10770 13.0083   1
   1  -7  -3-4.71290 11.0311   4
  -1   7   2 94.7970 13.5574   1
   1  -7  -2 105.640 13.0992   4
  -1  -7   2 103.347 13.8144   4
  -1   7   1 372.128 19.2984   1
  -1  -7   1 395.383 19.8564   4
   1  -7  -1 372.951 18.9424   4
  -1  -7   0 35.2436 10.7094   4
  -1   7   0 43.8986 13.8445   1
   1  -7   0 35.1090 11.1567   4
  -1   7  -1 0.62610 11.6831   1
   1  -7   1-0.28651 11.4046   4
   1   7   1 5.47863 12.0039   1
  -1  -7  -1 12.5903 11.0167   4
   1  -7   2 150.235 15.7630   4
   1   7   2 138.595 14.8413   1
  -1  -7  -2 130.656 13.2883   4
   1   7   3 9.36335 11.5701   1
  -1  -7  -3 41.6922 11.2003   4
   1  -7   3 22.4703 11.8063   4
   1  -7   4 119.315 15.5051   4
   1   7   4 124.827 13.8084   1
   1   7   5 197.279 14.2941   1
   1  -7   5 201.814 17.0490   4
   1  -7   6 282.825 19.8300   4
   1   7   6 289.359 16.3436   1
   1   7   7 302.379 17.3748   1
   1  -7   7 320.047 19.7624   4
   1   7   8 37.3050 13.1588   1
   1  -7   8 39.0588 12.7648   4
   1  -7   9 28.5831 12.9932   4
   1  -7  10 0.10524 15.3548   4
   1  -7  11 383.965 22.6468   4
   1  -7  12 12.7683 15.1542   4
   1  -7  13 61.8496 14.1670   4
   1  -7  14-2.53719 12.8636   4
   1  -7  15 94.3707 17.6622   4
  -1   7 -15 78.8960 14.9551   3
   1  -7  16-0.74488 15.6270   4
  -1   7 -16 21.0513 13.4769   3
   1   7  17 37.6745 16.8333   2
  -1   7 -17 69.0951 16.9870   3
   1  -7  17 82.0329 18.1564   4
   1   7  18 130.420 17.8309   2
  -1   7 -18 14.2331 16.5050   3
  -1   7 -19-14.8828 14.3671   3
  -1   8  17 51.0255 16.3707   2
  -1  -8  17 31.2768 14.1843   4
  -1  -8  16 24.7582 14.3900   4
  -1   8  16 32.8699 14.4723   2
  -1   8  15 11.6363 13.1585   2
  -1  -8  15 28.7139 15.1856   4
  -1   8  14-8.84844 13.3983   2
  -1  -8  14 3.37026 12.4421   4
  -1   8  13 97.0953 12.1222   2
  -1  -8  13 18.2315 17.1705   4
  -1  -8  12 171.810 17.9061   4
  -1  -8  11 6.95322 14.2056   4
  -1  -8  10 40.4032 16.6542   4
  -1   8  10 30.9305 12.7709   1
  -1   8   9 14.4313 14.3018   1
  -1  -8   9-2.23639 15.3861   4
  -1  -8   8 84.1116 17.8878   4
  -1   8   8 77.2538 13.6484   1
  -1   8   7 92.5029 16.3519   1
  -1  -8   7 123.573 17.3023   4
  -1   8   6 13.1680 14.0922   1
  -1  -8   6 25.4450 12.0721   4
  -1   8   5-2.09567 13.9816   1
  -1  -8   5 2.99510 11.3162   4
  -1   8   4 5.47569 14.1996   1
   1  -8  -4-3.38393 9.75204   4
  -1  -8   4 7.52518 14.1854   4
  -1   8   3 5.20629 13.7638   1
  -1  -8   3 7.84396 12.9147   4
   1  -8  -3-9.84023 11.9897   4
  -1   8   2 144.115 17.4313   1
   1  -8  -2 162.671 14.2584   4
  -1  -8   2 139.246 15.6551   4
  -1   8   1 336.300 20.1478   1
  -1  -8   1 364.066 19.7030   4
   1  -8  -1 352.597 20.1019   4
  -1  -8   0 18.7860 11.5464   4
  -1   8   0 15.5348 15.2183   1
   1  -8   0 11.1165 13.1756   4
  -1  -8  -1 51.1960 13.3220   4
   1  -8   1 38.3599 14.6468   4
  -1  -8  -2 60.6008 14.0388   4
   1   8   2 42.6851 13.8178   1
   1  -8   2 42.1270 13.9201   4
   1   8   3 28.2765 12.7469   1
   1  -8   3 16.5158 13.4351   4
   1   8   4 0.08487 11.3150   1
   1  -8   4 2.64178 13.6051   4
   1  -8   5-6.40866 14.3493   4
   1   8   5-6.30158 11.2148   1
   1   8   6-1.05858 12.1918   1
   1  -8   6-12.5482 12.5599   4
   1   8   7 13.1650 12.4102   1
   1  -8   7 8.49134 12.8371   4
   1  -8   8 3.63654 14.3949   4
   1  -8   9 71.5300 16.6987   4
   1  -8  10 6.99819 15.4164   4
   1  -8  11 90.3444 16.5216   4
   1  -8  12 6.06620 16.4975   4
   1   8  13-11.6224 11.9129   2
   1  -8  13-1.17523 13.2928   4
   1   8  14 20.1339 12.6194   2
   1  -8  14-2.94956 15.6343   4
   1   8  15 4.86757 12.3360   2
   1  -8  15-3.56761 13.0939   4
   1   8  16 24.9755 14.3051   2
   1  -8  16 6.66820 11.2446   4
   1  -8  17 5.96410 13.6489   4
  -1  -9  13 17.2403 17.4728   4
  -1  -9  12 39.9890 18.3185   4
  -1  -9  11 4.69172 14.3413   4
  -1  -9  10 71.7635 16.9280   4
  -1   9   9 121.042 18.4441   1
  -1  -9   9 104.718 18.4289   4
  -1   9   8 5.61318 12.0167   1
  -1  -9   8-13.1179 13.8563   4
  -1   9   7 66.3834 17.2616   1
  -1  -9   7 77.6693 13.8784   4
  -1   9   6 7.67643 12.1577   1
  -1  -9   6 1.47422 15.0800   4
  -1  -9   5 30.7908 16.3184   4
  -1   9   5 32.7057 15.3899   1
  -1   9   4 50.6915 15.0839   1
  -1  -9   4 87.0542 14.6028   4
  -1   9   3 14.5873 15.2977   1
   1  -9  -3 10.6809 13.9842   4
  -1  -9   3 33.7797 15.5275   4
  -1   9   2 33.7255 15.5380   1
  -1  -9   2 88.9815 16.0237   4
   1  -9  -2 37.1871 11.8227   4
  -1   9   1-15.4017 15.9197   1
   1  -9  -1 8.98231 12.3555   4
  -1  -9   1-28.0009 12.5939   4
  -1  -9   0 50.3090 14.4922   4
   1  -9   0 18.6139 11.6144   4
   1  -9   1-3.59328 12.7976   4
   1  -9   2 9.41911 13.1506   4
   1  -9   3 3.37379 14.7566   4
   1   9   4 43.9786 24.2731   1
   1  -9   4 41.3243 13.1394   4
   1  -9   5-2.13384 14.8291   4
   1   9   5 4.62693 11.6890   1
   1  -9   6 161.978 19.0758   4
   1   9   6 197.742 18.7550   1
   1  -9   7 178.232 20.5342   4
   1  -9   8 3.15401 21.1729   4
   1  -9   9 6.19464 16.5356   4
   1  -9  10-8.05110 16.0449   4
   1  -9  11 22.0054 14.7679   4
   1  -9  12-2.74706 17.2794   4
  -1  10   8 10.3474 14.0392   1
  -1  10   7 32.7209 12.7583   1
  -1 -10   7 86.4896 16.8444   4
  -1  10   6-5.42062 15.1350   1
  -1 -10   6-11.8237 17.1349   4
  -1  10   5 10.2475 15.5271   1
  -1 -10   5 16.0406 15.0566   4
  -1  10   4-22.7811 17.6256   1
  -1 -10   4-11.8301 16.2287   4
  -1 -10   3 5.35883 13.3755   4
  -1  10   3 9.24194 12.2531   1
   1 -10  -2 28.4245 14.5625   4
   1 -10  -1 51.0391 13.4288   4
   1 -10   0 23.7613 12.2950   4
   1 -10   1 5.76511 13.3009   4
   1 -10   2 43.2514 15.2069   4
   1 -10   3 9.77997 14.7957   4
   1 -10   4-18.0152 15.6468   4
   1 -10   5 83.6775 15.8583   4
   1 -10   6 21.3190 16.1983   4
   1 -10   7 56.5513 18.2982   4
   2   0 -25-3.11833 16.7224   3
   2   0 -24 607.697 29.7741   3
  -2   0  23 16.0613 11.5472   2
   2   0 -23 13.0449 13.0248   3
   2   0 -22 77.0578 15.7184   3
  -2   0  22 56.6753 12.9941   2
  -2   0  21-2.16257 11.4792   2
   2   0 -21 2.27406 13.1310   3
   2   0 -20 6.52947 14.7152   3
  -2   0  20 13.6747 12.5558   2
  -2   0  19 7.39147 10.2712   2
   2   0 -19 19.6487 15.6501   3
  -2   0  18 129.976 14.3815   2
   2   0 -18 177.939 16.9609   3
  -2   0  17-2.27211 9.58469   2
   2   0 -17-2.83317 12.0116   3
  -2   0  16 53.1505 10.9914   2
   2   0 -16 40.4176 13.9785   3
  -2   0  15-1.25886 8.85031   2
   2   0 -15-4.79810 10.5206   3
  -2   0  14 517.373 17.4562   2
   2   0 -14 567.692 20.2404   3
   2   0 -13-1.35685 10.6222   3
  -2   0  13 0.13346 7.89410   2
  -2   0  12 1031.99 21.5489   2
   2   0 -12 993.581 22.8459   3
   2   0 -11-1.65937 9.35022   3
  -2   0  11 0.24469 7.71973   2
  -2   0  10 140.791 9.29956   2
   2   0 -10 119.679 11.7774   3
  -2   0   9 5.30157 6.96135   2
   2   0  -9-5.52855 7.31346   3
   2   0  -8 1240.67 19.7520   3
  -2   0   8 1272.78 19.1630   2
   2   0  -7-1.10885 7.68487   3
  -2   0   7-6.50946 6.47225   2
   2   0  -6 115.764 7.66901   3
  -2   0   6 127.771 7.82181   2
  -2   0   5-3.72894 5.96558   2
   2   0  -5 2.80013 7.21638   3
   2   0  -4 4150.14 25.7016   3
  -2   0   4 4189.81 25.2578   2
  -2   0   3 0.66555 5.39914   2
  -2   0   2 3949.12 20.7701   2
  -2   0   1-3.21105 4.78747   2
  -2   0  -1 7.70012 5.31369   3
  -2   0  -2 6267.99 28.0023   3
   2   0   3 1.36223 4.72575   0
  -2   0  -3-2.79780 6.21079   3
  -2   0  -4 190.774 7.88966   3
  -2   0  -4 166.790 6.74464   0
   2   0   4 171.961 6.58943   0
  -2   0  -5 2.34023 5.22035   0
  -2   0  -5-0.77806 7.92810   3
  -2   0  -6 1589.70 17.0441   0
  -2   0  -6 1718.96 21.6290   3
  -2   0  -7-3.35213 8.85574   3
  -2   0  -7-3.45463 6.20388   0
  -2   0  -8 32.7618 6.63450   0
  -2   0  -8 34.0354 9.75116   3
  -2   0  -9-3.77705 8.25912   3
  -2   0  -9-0.25584 6.70245   0
  -2   0 -10 1938.85 24.0416   0
  -2   0 -10 1973.64 29.5096   3
  -2   0 -11 0.34793 10.6668   3
  -2   0 -11-4.84922 5.86250   0
  -2   0 -12 0.17721 7.05179   0
  -2   0 -12 9.76062 10.9483   3
  -2   0 -13-4.02533 11.5642   3
  -2   0 -13 2.45684 8.45951   0
  -2   0 -14 8.76880 12.6712   3
  -2   0 -15-7.45242 12.8225   3
  -2   0 -16 49.2511 13.8452   3
  -2   0 -17-4.79108 14.9904   3
  -2   0 -18 27.6830 13.3595   3
  -2   0 -19-8.98566 14.3926   3
  -2   0 -20 125.217 18.0553   3
  -2   0 -21-3.43419 16.5767   3
  -2   0 -22 15.8633 13.8745   3
  -2   0 -23-18.9992 17.2394   3
  -2   0 -24 133.526 19.7937   3
   2  -1 -25-13.2904 14.0012   3
  -2   1  25 8.74331 17.1640   2
   2  -1 -24 13.8459 15.5254   3
  -2   1  24 0.68813 15.8090   2
   2   1 -24-0.67957 16.3066   3
   2   1 -23 1.72964 16.5356   3
   2  -1 -23 22.0158 12.7773   3
  -2   1  23-12.8006 14.0557   2
   2   1 -22 30.6767 17.9676   3
   2  -1 -22 2.66284 13.6905   3
  -2   1  22 17.5157 12.9787   2
   2   1 -21 58.9731 18.1879   3
   2  -1 -21 42.4987 12.6997   3
   2   1 -20 34.9340 13.9756   3
  -2   1  20 21.8281 13.0078   2
   2  -1 -20 46.4756 13.9878   3
   2   1 -19-11.9416 15.7009   3
   2  -1 -19-15.2395 13.8203   3
  -2   1  19 0.94977 11.3152   2
  -2  -1  19-2.19249 9.02592   2
   2   1 -18 1.52601 16.3272   3
  -2  -1  18-3.79964 9.92451   2
  -2   1  18 14.8301 10.4747   2
   2  -1 -18-5.41900 13.1753   3
   2  -1 -17 256.294 18.0957   3
   2   1 -17 238.602 18.8429   3
  -2  -1  17 229.889 14.8620   2
  -2   1  17 234.013 16.7465   2
   2  -1 -16 117.268 13.3056   3
  -2   1  16 110.156 13.0409   2
  -2  -1  16 116.364 10.9662   2
   2   1 -16 104.730 15.8088   3
  -2   1  15 3.00614 8.96140   2
   2  -1 -15 10.1141 11.2044   3
   2   1 -15 20.6250 13.4535   3
  -2  -1  15 21.9969 8.93397   2
   2   1 -14 130.662 14.0143   3
   2  -1 -14 121.178 13.0360   3
  -2  -1  14 114.014 10.5580   2
  -2   1  14 116.056 12.8255   2
   2  -1 -13 96.7803 11.0419   3
   2   1 -13 106.449 12.7359   3
  -2   1  13 106.605 12.4536   2
  -2  -1  13 97.9054 9.61739   2
  -2  -1  12 337.876 12.6339   2
   2  -1 -12 332.140 14.4384   3
   2   1 -12 311.005 15.8108   3
  -2  -1  12 314.698 10.4356   4
  -2   1  12 309.033 14.1910   2
  -2   1  11 276.469 13.4774   2
   2   1 -11 255.411 15.0542   3
   2  -1 -11 242.664 12.6293   3
  -2  -1  11 258.146 11.5394   2
  -2  -1  11 249.347 9.25469   4
   2  -1 -10 1817.15 25.5460   3
  -2  -1  10 1867.24 23.8854   2
  -2   1  10 1767.48 26.1417   2
   2   1 -10 1854.99 28.2076   3
  -2  -1  10 1787.29 20.3018   4
  -2  -1   9 1304.05 17.2536   4
  -2  -1   9 1394.42 20.1538   2
   2  -1  -9 1348.47 20.5316   3
   2   1  -9 1405.66 23.8284   3
  -2   1   9 1356.85 22.0986   2
   2  -1  -8 96.1571 8.42761   3
   2   1  -8 106.628 9.29856   3
  -2  -1   8 105.476 7.26979   2
  -2   1   8 96.8335 8.79014   2
  -2  -1   8 102.093 6.78657   4
   2  -1  -7 345.717 10.5814   3
  -2   1   7 361.779 11.4052   2
  -2  -1   7 333.849 9.48276   4
  -2  -1   7 354.304 9.69005   2
   2   1  -7 365.373 12.8325   3
   2  -1  -6 1305.35 16.1428   3
  -2  -1   6 1341.53 15.7187   2
  -2   1   6 1307.37 18.6247   2
   2   1  -6 1345.62 19.6674   3
  -2  -1   5 6886.63 31.7436   2
   2   1  -5 6871.00 38.4046   3
   2  -1  -5 6810.60 31.6730   3
  -2   1   5 6767.88 37.5680   2
   2   1  -4 2275.18 21.5065   3
  -2   1   4 2238.78 20.6123   2
  -2  -1   4 2298.52 17.1244   2
   2  -1  -4 2232.82 16.3989   3
  -2  -1   3 1150.86 11.5187   2
  -2   1   3 1138.25 14.1374   2
  -2   1   2 5.34012 5.32032   2
   2  -1  -1 1629.50 13.4179   5
  -2   1   1 1698.75 13.9827   2
  -2   1   0 790.641 11.2554   2
   2  -1   0 2394.19 17.3489   5
   2  -1   1 3325.55 21.6207   5
  -2  -1  -1 3550.46 21.6396   3
  -2   1  -1 3538.06 19.8859   1
  -2   1  -2 220.688 6.44790   1
   2  -1   2 192.318 8.05112   5
  -2  -1  -2 216.517 7.45007   3
  -2   1  -2 217.592 7.22669   3
  -2   1  -3 612.217 11.1820   3
   2  -1   3 598.240 12.7728   5
  -2  -1  -3 645.875 11.9554   3
  -2  -1  -4 3927.33 15.5180   0
   2  -1   4 3889.86 28.1635   5
  -2   1  -4 3956.31 27.7048   3
  -2  -1  -4 4017.55 27.4610   3
   2  -1   4 4006.23 27.3114   0
  -2   1  -5 7213.58 38.8227   0
   2  -1   5 7201.07 39.5994   5
  -2   1  -5 7229.87 40.3197   3
   2  -1   5 7394.75 38.5208   0
  -2   1  -6 6363.08 40.9278   3
  -2  -1  -6 6339.75 39.4675   3
  -2   1  -6 6262.48 38.1518   0
   2  -1   6 6306.50 38.5481   5
   2  -1   6 6586.05 38.5383   0
[truncated: 1,145,945 more chars]
