# Supplementary material for: Reduced 3,4′-bi­pyrazoles carrying thio­phene and thia­zole substituents: structures of two intermediates and two products
Source: Acta Crystallogr E Crystallogr Commun. 2021 Mar 5;77(Pt 4):335–40. doi: 10.1107/S2056989021002310 (PMC8025870; doi:10.1107/S2056989021002310)
Supplement: Supplementary file 2 [file e-77-00335-Iasup2.hkl]

data_Ia                                                                         
_shelx_title ' a3cgd'                                                           
_shelx_refln_list_code          4                                               
_shelx_F_calc_maximum      194.31                                               
_exptl_crystal_F_000       496.00                                               
_reflns_d_resolution_high  0.7950                                               
                                                                                
loop_                                                                           
 _space_group_symop_operation_xyz                                               
 'x, y, z'                                                                      
 '-x, -y, -z'                                                                   
                                                                                
_cell_length_a     8.6269                                                       
_cell_length_b     9.8418                                                       
_cell_length_c    14.9000                                                       
_cell_angle_alpha  90.588                                                       
_cell_angle_beta  106.162                                                       
_cell_angle_gamma 101.441                                                       
                                                                                
_shelx_F_squared_multiplier     1.000                                           
                                                                                
loop_                                                                           
 _refln_index_h                                                                 
 _refln_index_k                                                                 
 _refln_index_l                                                                 
 _refln_F_squared_calc                                                          
 _refln_F_squared_meas                                                          
 _refln_F_squared_sigma                                                         
 _refln_observed_status                                                         
   2   0   0         39.51         42.72         4.00 o                         
   3   0   0        154.84        136.73         6.16 o                         
   4   0   0        493.99        530.24         7.52 o                         
   5   0   0        142.94        135.49         5.77 o                         
   6   0   0        188.41        180.80         6.59 o                         
   7   0   0          4.90         16.30         5.45 o                         
   8   0   0         53.80         49.19        14.96 o                         
   9   0   0         12.55          2.92        12.73 o                         
  10   0   0        105.68         81.51        15.64 o                         
 -10   1   0         15.06         29.24        13.84 o                         
  -9   1   0         27.56         40.68        13.15 o                         
  -8   1   0        150.79        152.91        16.43 o                         
  -7   1   0         13.87         10.47         5.47 o                         
  -6   1   0         92.96         88.75         5.60 o                         
  -5   1   0         67.29         85.77         5.10 o                         
  -4   1   0        762.65        744.08         8.72 o                         
  -3   1   0       1102.23       1049.54        26.97 o                         
  -2   1   0       2085.85       2097.72        14.12 o                         
  -1   1   0      10701.64      10279.44        29.98 o                         
   1   1   0       7301.50       7052.16        21.81 o                         
   2   1   0        177.82        181.19         4.41 o                         
   3   1   0         78.28         72.45         4.19 o                         
   4   1   0          0.11          2.04         4.24 o                         
   5   1   0        187.46        197.30         6.60 o                         
   6   1   0       1563.42       1531.88        15.35 o                         
   7   1   0         29.10         29.45         6.48 o                         
   8   1   0          5.14         19.56        10.75 o                         
   9   1   0         51.07         50.94        16.32 o                         
 -10   2   0         24.91          6.77        14.04 o                         
  -9   2   0         19.06          4.65        14.55 o                         
  -8   2   0         17.91         23.81        13.83 o                         
  -7   2   0         88.84        100.65         8.79 o                         
  -6   2   0          3.08         -0.07         4.79 o                         
  -5   2   0        167.53        161.09         5.90 o                         
  -4   2   0        231.08        250.10         5.51 o                         
  -3   2   0       1575.34       1532.31        31.21 o                         
  -2   2   0      11799.69      11343.69        30.34 o                         
  -1   2   0      16147.77      14268.90        43.65 o                         
   0   2   0         66.44         65.56         7.10 o                         
   1   2   0         52.47         60.37         2.63 o                         
   2   2   0          0.22          2.34         3.39 o                         
   3   2   0        191.79        188.65         4.73 o                         
   4   2   0        141.92        148.18         5.84 o                         
   5   2   0        344.46        347.11         7.92 o                         
   6   2   0         38.67         39.08         6.22 o                         
   7   2   0          2.01          2.07         6.16 o                         
   8   2   0        198.61        236.79        17.37 o                         
   9   2   0         80.77         85.15        14.59 o                         
 -10   3   0         56.04         87.80        16.50 o                         
  -9   3   0         39.50         51.41        13.03 o                         
  -8   3   0          2.04        -13.43        13.43 o                         
  -7   3   0        107.36        116.10         6.86 o                         
  -6   3   0         10.38         16.80         4.80 o                         
  -5   3   0        794.42        840.72         9.30 o                         
  -4   3   0        133.01        126.99         5.65 o                         
  -3   3   0         88.33         75.95        20.81 o                         
  -2   3   0       1297.88       1270.10        17.89 o                         
  -1   3   0      14866.20      13394.33        49.59 o                         
   0   3   0       1159.61       1183.30        16.34 o                         
   1   3   0         36.41         33.28         2.46 o                         
   2   3   0         70.42         74.27         3.60 o                         
   3   3   0         99.17         94.60         5.02 o                         
   4   3   0        129.67         95.46         7.05 o                         
   5   3   0        295.10        279.88         9.65 o                         
   6   3   0        199.56        204.93        17.66 o                         
   7   3   0         34.45         49.10         8.86 o                         
   8   3   0          9.22         14.27        12.55 o                         
   9   3   0        253.06        267.62        18.68 o                         
 -10   4   0          0.93        -12.29        12.29 o                         
  -9   4   0          2.25          6.98        14.21 o                         
  -8   4   0         20.21         20.22        13.39 o                         
  -7   4   0          2.07          4.78         7.08 o                         
  -6   4   0         31.63         31.82         4.77 o                         
  -5   4   0        253.23        243.39        11.32 o                         
  -4   4   0       1566.23       1529.15        17.39 o                         
  -3   4   0         92.22         87.78         5.83 o                         
  -2   4   0         26.40         18.75         9.37 o                         
  -1   4   0        549.57        542.81        13.33 o                         
   0   4   0        717.82        698.05        15.41 o                         
   1   4   0        452.22        446.85        14.47 o                         
   2   4   0          7.28         11.07         3.16 o                         
   3   4   0        132.32        126.44         4.94 o                         
   4   4   0        175.00        174.32         6.13 o                         
   5   4   0       1022.63        986.93        13.71 o                         
   6   4   0        186.77        196.36        20.87 o                         
   7   4   0         26.17         33.38         8.73 o                         
   8   4   0          2.31         25.38        13.68 o                         
 -10   5   0          0.07         18.32        16.98 o                         
  -9   5   0         26.67         28.35        12.53 o                         
  -8   5   0        119.43        117.11        14.19 o                         
  -7   5   0         38.39         45.65         6.70 o                         
  -6   5   0         13.24          3.48         5.76 o                         
  -5   5   0         10.51          6.38         5.21 o                         
  -4   5   0          7.19          7.90         5.82 o                         
  -3   5   0        756.92        769.47        10.82 o                         
  -2   5   0       1775.90       1822.20        12.80 o                         
  -1   5   0        128.73        133.55        12.59 o                         
   0   5   0          7.93         12.28         3.68 o                         
   1   5   0          0.74          0.99         9.95 o                         
   2   5   0        206.64        191.82         8.45 o                         
   3   5   0        452.69        410.94        17.90 o                         
   4   5   0        108.42        111.31         7.59 o                         
   5   5   0         15.78         22.90         7.15 o                         
   6   5   0         62.63         53.54        10.00 o                         
   7   5   0         69.68         77.55        10.38 o                         
   8   5   0        134.39        210.80        22.61 o                         
  -9   6   0         13.94         -2.42        11.34 o                         
  -8   6   0          5.28         12.57         9.15 o                         
  -7   6   0         26.74         33.65         7.70 o                         
  -6   6   0        121.86        113.24         7.50 o                         
  -5   6   0        115.82        117.38         6.80 o                         
  -4   6   0         16.33         10.83        11.79 o                         
  -3   6   0        178.66        188.68        13.26 o                         
  -2   6   0        212.47        202.67        13.89 o                         
  -1   6   0        835.37        806.34        20.18 o                         
   0   6   0        309.52        288.71        10.69 o                         
   1   6   0         10.91         12.22        11.36 o                         
   2   6   0        129.36        111.06        14.61 o                         
   3   6   0          9.69         11.75         7.84 o                         
   4   6   0        684.42        664.39        15.80 o                         
   5   6   0         27.90         42.82         9.06 o                         
   6   6   0          0.13          0.34        17.10 o                         
   7   6   0          4.25          9.91        13.23 o                         
  -9   7   0         57.92         77.68        18.63 o                         
  -8   7   0          5.14         -2.08        17.50 o                         
  -7   7   0          8.07         16.00         8.68 o                         
  -6   7   0         29.19         50.94        19.15 o                         
  -5   7   0        169.36        164.38        10.63 o                         
  -4   7   0          2.53          9.70        13.04 o                         
  -3   7   0         19.01         28.68        12.46 o                         
  -2   7   0        202.54        195.77        14.60 o                         
  -1   7   0         56.50         60.92        12.17 o                         
   0   7   0         49.36         59.89        13.45 o                         
   1   7   0        231.72        215.78        15.46 o                         
   2   7   0          4.47         11.19        12.84 o                         
   3   7   0        153.32        184.92        11.01 o                         
   4   7   0          0.46         -5.86         9.26 o                         
   5   7   0         38.48         35.10         9.42 o                         
   6   7   0         72.81         63.77        19.18 o                         
   7   7   0          0.11          0.85        15.88 o                         
  -9   8   0         25.12         20.62        18.42 o                         
  -8   8   0         27.73         36.59        17.26 o                         
  -7   8   0         10.73          5.20        10.00 o                         
  -6   8   0         87.18         88.06        12.78 o                         
  -5   8   0         19.47         19.61        15.27 o                         
  -4   8   0        135.67        129.53        16.85 o                         
  -3   8   0        202.78        205.05        16.84 o                         
  -2   8   0        207.88        152.12        16.34 o                         
  -1   8   0         67.77         59.93        14.53 o                         
   0   8   0        172.33        196.80        18.57 o                         
   1   8   0        125.19        122.33        16.41 o                         
   2   8   0          7.32          3.25        13.81 o                         
   3   8   0         40.60         39.07         8.72 o                         
   4   8   0          3.78         -1.38         9.31 o                         
   5   8   0          0.08         12.15         8.56 o                         
   6   8   0          3.09          0.00        17.61 o                         
  -8   9   0          2.38         25.58        17.71 o                         
  -7   9   0          0.50         -8.00        12.69 o                         
  -6   9   0          0.14         21.38        14.30 o                         
  -5   9   0         15.98         16.56        13.73 o                         
  -4   9   0         29.50         25.59        14.54 o                         
  -3   9   0        136.52        114.80        16.05 o                         
  -2   9   0        133.96        137.53        16.64 o                         
  -1   9   0         72.52         76.37        15.25 o                         
   0   9   0         15.84         23.47        15.45 o                         
   1   9   0          4.34          9.43        15.50 o                         
   2   9   0          2.92          0.43        14.85 o                         
   3   9   0        107.11        100.70        10.16 o                         
   4   9   0         19.65         29.59        10.82 o                         
   5   9   0          0.40          5.44        10.70 o                         
  -7  10   0          3.12          9.08        17.13 o                         
  -6  10   0          0.08         16.30        15.66 o                         
  -5  10   0          1.31        -16.84        16.84 o                         
  -4  10   0         15.88         20.02        16.42 o                         
  -3  10   0          1.63         -9.25        14.56 o                         
  -2  10   0         34.60         32.06        17.99 o                         
  -1  10   0          1.89          2.45        16.72 o                         
   0  10   0         18.87          6.86        13.91 o                         
   1  10   0          4.15         -0.94        16.17 o                         
   2  10   0         40.88         52.56        16.54 o                         
   3  10   0         15.58         12.72         9.26 o                         
   4  10   0          1.88         -4.98        11.12 o                         
  -6  11   0          0.40         31.47        41.38 o                         
  -5  11   0          1.81         -6.15        17.47 o                         
  -4  11   0         35.53         32.93        14.94 o                         
  -3  11   0         32.58         35.61        16.79 o                         
  -2  11   0          8.16          4.34        18.28 o                         
  -1  11   0          4.11          9.17        16.78 o                         
   0  11   0          9.54        -18.26        18.26 o                         
   1  11   0          0.72         14.51        16.03 o                         
   2  11   0          1.07         19.40        20.10 o                         
  -4  12   0         13.22         13.14        15.53 o                         
  -3  12   0          4.29         33.18        17.50 o                         
  -2  12   0         13.24         19.32        18.63 o                         
  -1  12   0          0.14          3.33        15.85 o                         
   0  12   0         17.98          7.81        18.09 o                         
   0 -12   1          1.84         18.15        15.31 o                         
   1 -12   1          3.49          6.84        19.08 o                         
   2 -12   1          3.64         18.64        15.95 o                         
   3 -12   1         22.42         66.24        17.67 o                         
   4 -12   1          7.21         12.05        16.63 o                         
  -2 -11   1         11.46          1.19        16.58 o                         
  -1 -11   1          3.73         26.49        18.45 o                         
   0 -11   1          7.25          5.16        17.74 o                         
   1 -11   1          1.23         -7.49        18.86 o                         
   2 -11   1         17.02          6.77        17.06 o                         
   3 -11   1          2.50         35.78        18.03 o                         
   4 -11   1          7.63          6.39        15.11 o                         
   5 -11   1          1.56         -0.18        17.52 o                         
   6 -11   1          3.81         19.39        12.73 o                         
  -4 -10   1         47.55         65.15        17.14 o                         
  -3 -10   1          7.02          9.01        12.18 o                         
  -2 -10   1          0.10         18.71        17.11 o                         
  -1 -10   1          7.00         16.52        17.31 o                         
   0 -10   1         11.85         11.91        16.85 o                         
   1 -10   1          5.17         12.39        14.74 o                         
   2 -10   1        108.67         90.93        16.69 o                         
   3 -10   1         41.55         53.75        15.60 o                         
   4 -10   1          5.00        -14.77        17.60 o                         
   5 -10   1          8.25          9.84        17.82 o                         
   6 -10   1         11.48         24.47        14.19 o                         
   7 -10   1          2.69          7.73        19.33 o                         
  -5  -9   1          2.22         53.32        37.88 o                         
  -4  -9   1         23.28         34.25        14.94 o                         
  -3  -9   1         87.34         94.79        11.41 o                         
  -2  -9   1         36.13         29.69        16.04 o                         
  -1  -9   1          0.29          1.88        12.83 o                         
   0  -9   1         88.55         64.51        17.47 o                         
   1  -9   1         80.26         67.77        17.48 o                         
   2  -9   1        269.10        292.93        20.39 o                         
   3  -9   1         53.39         75.65        16.62 o                         
   4  -9   1          3.59         -2.24        15.37 o                         
   5  -9   1          2.44         -1.51        14.82 o                         
   6  -9   1          1.32         11.74        15.81 o                         
   7  -9   1          0.89          7.26        18.11 o                         
   8  -9   1          0.07        -14.48        14.48 o                         
  -6  -8   1         70.71         96.51        12.23 o                         
  -5  -8   1          3.06          7.02        10.67 o                         
  -4  -8   1         10.24          9.56         9.02 o                         
  -3  -8   1          0.03          2.97         8.41 o                         
  -2  -8   1          0.97          3.65        15.35 o                         
  -1  -8   1        309.52        297.71        18.51 o                         
   0  -8   1        212.43        191.83        17.71 o                         
   1  -8   1          0.77          8.43        14.02 o                         
   2  -8   1        128.09        142.76        17.31 o                         
   3  -8   1         42.24         73.62        15.51 o                         
   4  -8   1          2.80         -2.04        13.57 o                         
   5  -8   1         48.96         20.50        16.28 o                         
   6  -8   1          1.11         13.59         8.80 o                         
   7  -8   1          6.56         19.22        16.33 o                         
   8  -8   1          1.30         -7.87        15.78 o                         
   9  -8   1          2.56        -11.68        11.68 o                         
  -7  -7   1         79.53        116.54        19.01 o                         
  -6  -7   1         28.25         21.56        10.24 o                         
  -5  -7   1        131.30        131.29        11.04 o                         
  -4  -7   1         59.19         68.70         9.88 o                         
  -3  -7   1         18.12          5.80         8.48 o                         
  -2  -7   1          0.03         -1.33        12.63 o                         
  -1  -7   1         11.26          7.08        12.33 o                         
   0  -7   1        236.22        229.94        16.27 o                         
   1  -7   1        558.92        559.84        19.37 o                         
   2  -7   1         76.55         94.38        13.39 o                         
   3  -7   1         72.94         72.82        13.01 o                         
   4  -7   1         58.08         65.76        15.26 o                         
   5  -7   1        162.73        197.42        37.78 o                         
   6  -7   1        108.69         92.28        13.47 o                         
   7  -7   1          4.39          5.26        16.05 o                         
   8  -7   1         33.05         10.32        15.50 o                         
   9  -7   1         27.02         43.67        19.39 o                         
  -7  -6   1         42.20         56.21        17.10 o                         
  -6  -6   1         10.32         -0.63        16.92 o                         
  -5  -6   1         31.85         15.16         9.46 o                         
  -4  -6   1        269.77        252.32        11.56 o                         
  -3  -6   1         24.02         17.45         7.77 o                         
  -2  -6   1        112.25        112.82        14.45 o                         
  -1  -6   1        201.13        206.68        14.17 o                         
   0  -6   1         17.16         22.40        10.99 o                         
   1  -6   1        659.43        652.10        18.69 o                         
   2  -6   1        440.31        456.57        17.67 o                         
   3  -6   1         55.37         57.25        11.31 o                         
   4  -6   1         42.92         32.15        12.84 o                         
   5  -6   1          0.01         11.09         7.21 o                         
   6  -6   1         36.80         35.36         6.86 o                         
   7  -6   1          0.23          1.59         9.18 o                         
   8  -6   1          1.27         -0.06         8.43 o                         
   9  -6   1         17.29         17.92        13.43 o                         
  -8  -5   1         20.43         36.82        19.41 o                         
  -7  -5   1         75.72         69.14        10.29 o                         
  -6  -5   1         16.84         11.11        14.79 o                         
  -5  -5   1          1.28         -2.47         7.93 o                         
  -4  -5   1          0.35         -4.54         7.61 o                         
  -3  -5   1         38.33         30.75         9.45 o                         
  -2  -5   1        423.65        391.06        15.54 o                         
  -1  -5   1        417.90        402.22        15.30 o                         
   0  -5   1          5.31          5.30         2.86 o                         
   1  -5   1       1579.04       1610.10        24.50 o                         
   2  -5   1        832.00        848.58        19.76 o                         
   3  -5   1         28.84         25.90         9.71 o                         
   4  -5   1          1.30         -1.92        11.31 o                         
   5  -5   1         67.95         66.45         7.79 o                         
   6  -5   1         27.07         14.14         6.09 o                         
   7  -5   1          2.79          3.50         7.16 o                         
   8  -5   1          1.79         11.98        11.99 o                         
   9  -5   1         19.57         26.17        14.60 o                         
  10  -5   1          0.79          8.74        15.21 o                         
  -9  -4   1          2.41         61.03        15.67 o                         
  -8  -4   1         62.91         89.33        19.08 o                         
  -7  -4   1         82.16         81.51        10.18 o                         
  -6  -4   1        368.37        385.09        10.49 o                         
  -5  -4   1          4.76          8.28         6.41 o                         
  -4  -4   1        261.83        255.51         6.64 o                         
  -3  -4   1        221.97        208.90         6.45 o                         
  -2  -4   1        112.42        143.21         7.10 o                         
  -1  -4   1       1673.73       1776.96        23.35 o                         
   0  -4   1       4469.62       4617.71        34.55 o                         
   1  -4   1        176.65        170.54        11.13 o                         
   2  -4   1        748.56        791.48        17.00 o                         
   3  -4   1          0.63          2.66        10.50 o                         
   4  -4   1         28.60         25.52         6.07 o                         
   5  -4   1        176.86        173.89         8.49 o                         
   6  -4   1        163.92        167.78         6.54 o                         
   7  -4   1        163.47        154.45         9.46 o                         
   8  -4   1          2.73          2.07        11.35 o                         
   9  -4   1          0.38        -14.88        14.88 o                         
  10  -4   1         25.97         12.23        16.56 o                         
  -9  -3   1         98.50         88.99        15.16 o                         
  -8  -3   1          9.84         25.06        11.88 o                         
  -7  -3   1        162.08        181.36        20.68 o                         
  -6  -3   1         50.15         49.74         6.08 o                         
  -5  -3   1          1.55         -1.81         4.95 o                         
  -4  -3   1        116.81        110.95         7.26 o                         
  -3  -3   1        238.27        229.09         6.72 o                         
  -2  -3   1       5799.51       5983.73        51.42 o                         
  -1  -3   1        290.85        298.52         4.59 o                         
   0  -3   1        702.13        694.45        13.05 o                         
   1  -3   1        902.95        891.60        10.60 o                         
   2  -3   1        440.09        438.88        12.44 o                         
   3  -3   1         54.81         52.39         5.59 o                         
   4  -3   1         15.89         11.40         5.51 o                         
   5  -3   1          7.04          6.99         4.86 o                         
   6  -3   1        565.36        562.52         9.89 o                         
   7  -3   1         56.65         46.90         8.72 o                         
   8  -3   1         18.28         26.14        11.57 o                         
   9  -3   1          0.01         -8.71        13.12 o                         
  10  -3   1          0.07          4.17        15.44 o                         
  -9  -2   1          7.91         13.92        12.24 o                         
  -8  -2   1          3.74          9.45        12.65 o                         
  -7  -2   1         32.31         38.79        13.85 o                         
  -6  -2   1          3.37         -0.55         5.11 o                         
  -5  -2   1         28.49         22.75         4.99 o                         
  -4  -2   1        757.57        726.16        16.89 o                         
  -3  -2   1        190.36        187.18         4.61 o                         
  -2  -2   1         22.59         21.53         2.63 o                         
  -1  -2   1          6.25          6.13         4.89 o                         
   0  -2   1       3010.56       2913.72        20.40 o                         
   1  -2   1        766.82        840.36        18.32 o                         
   2  -2   1        473.98        472.17        18.47 o                         
   3  -2   1        100.40        105.77         3.87 o                         
   4  -2   1       2447.52       2519.07        27.64 o                         
   5  -2   1         34.38         29.31         6.21 o                         
   6  -2   1          0.05         -2.16         4.93 o                         
   7  -2   1         41.88         40.03         8.04 o                         
   8  -2   1          1.07         -6.06        13.04 o                         
   9  -2   1          9.86         -0.31        15.48 o                         
  10  -2   1          3.01          1.26        15.92 o                         
 -10  -1   1         13.59         46.82        14.20 o                         
  -9  -1   1         47.23         34.98        14.27 o                         
  -8  -1   1          7.92          3.24        14.31 o                         
  -7  -1   1          1.30         -4.25         7.35 o                         
  -6  -1   1        505.13        508.03         9.11 o                         
  -5  -1   1        235.96        241.65         6.96 o                         
  -4  -1   1       1820.48       1843.05        13.23 o                         
  -3  -1   1         25.77         27.90         3.85 o                         
  -2  -1   1        402.30        386.18         4.64 o                         
  -1  -1   1         10.32         15.99         2.82 o                         
   1  -1   1        709.91        691.07        10.12 o                         
   2  -1   1        138.44        145.43         3.84 o                         
   3  -1   1        190.91        226.53         5.70 o                         
   4  -1   1         72.30         62.43         5.21 o                         
   5  -1   1          0.77          3.06         4.70 o                         
   6  -1   1          5.39          7.33         4.69 o                         
   7  -1   1         40.91         29.66         7.51 o                         
   8  -1   1         20.32         17.71        12.70 o                         
   9  -1   1          8.32         12.47        13.47 o                         
  10  -1   1          8.60         20.53        15.71 o                         
 -10   0   1          0.09        -13.68        13.68 o                         
  -9   0   1          6.20          0.85        13.85 o                         
  -8   0   1         19.37         13.25        11.53 o                         
  -7   0   1         78.34         76.91        14.98 o                         
  -6   0   1          1.87          8.91         4.57 o                         
  -5   0   1          0.14          3.79         4.14 o                         
  -4   0   1        802.58        797.47        10.63 o                         
  -3   0   1       2013.61       1987.96        10.99 o                         
  -2   0   1        516.52        455.56         4.95 o                         
   1   0   1       3635.08       3588.81        18.54 o                         
   2   0   1       1490.66       1520.32        16.34 o                         
   3   0   1        169.13        193.40         6.06 o                         
   4   0   1         84.99         80.54         5.36 o                         
   5   0   1        757.06        787.69        19.03 o                         
   6   0   1        102.93        108.79         6.31 o                         
   7   0   1        227.47        239.78        10.92 o                         
   8   0   1         32.65         20.30        12.63 o                         
   9   0   1         59.70         51.04        16.34 o                         
 -10   1   1          0.54          4.98        15.25 o                         
  -9   1   1          0.85         -0.59        13.56 o                         
  -8   1   1        129.98        106.10        14.01 o                         
  -7   1   1          0.49          4.11         7.27 o                         
  -6   1   1        369.51        368.77         8.02 o                         
  -5   1   1        330.29        318.30         6.93 o                         
  -4   1   1        232.32        233.19         5.91 o                         
  -3   1   1       1806.23       1846.97        21.76 o                         
  -2   1   1         28.28         25.85         3.67 o                         
  -1   1   1         30.84         38.95         4.01 o                         
   1   1   1       2799.25       2607.90        18.13 o                         
   2   1   1       1556.80       1620.14         8.28 o                         
   3   1   1        255.88        269.18         4.43 o                         
   4   1   1        451.87        475.09         9.19 o                         
   5   1   1        350.94        349.63         7.80 o                         
   6   1   1         35.69         34.42         5.72 o                         
   7   1   1        313.68        304.83        11.64 o                         
   8   1   1          5.27         13.37        12.09 o                         
   9   1   1          7.98         29.50        12.33 o                         
 -10   2   1          1.14          7.72        11.66 o                         
  -9   2   1         35.35         24.25        15.78 o                         
  -8   2   1         24.97         28.57         8.35 o                         
  -7   2   1          0.69         -3.33         6.95 o                         
  -6   2   1         17.27         20.64         4.41 o                         
  -5   2   1         58.57         45.90         4.58 o                         
  -4   2   1        109.74        102.48         3.14 o                         
  -3   2   1       1302.86       1308.55        13.52 o                         
  -2   2   1       1396.66       1415.78         9.06 o                         
  -1   2   1       1102.28       1018.56        12.59 o                         
   0   2   1        276.37        259.31         8.49 o                         
   1   2   1        372.85        388.51         8.64 o                         
   2   2   1        452.41        450.40         7.81 o                         
   3   2   1        123.32        124.02         9.59 o                         
   4   2   1         46.57         43.42         4.67 o                         
   5   2   1       1145.43       1101.52        12.64 o                         
   6   2   1         92.56         80.52         6.24 o                         
   7   2   1         71.83         71.33         8.45 o                         
   8   2   1          7.25          7.74        11.07 o                         
   9   2   1         14.15         28.32        12.73 o                         
 -10   3   1          3.39         11.35        16.55 o                         
  -9   3   1          6.68        -13.61        14.56 o                         
  -8   3   1          0.25         -2.70         7.40 o                         
  -7   3   1          5.89          3.65         6.90 o                         
  -6   3   1         55.92         59.12         5.51 o                         
  -5   3   1          1.31          1.37         4.68 o                         
  -4   3   1        789.76        786.54        10.52 o                         
  -3   3   1       1626.07       1589.12        11.55 o                         
  -2   3   1        428.47        412.83         6.55 o                         
  -1   3   1          0.44          8.13         5.77 o                         
   0   3   1         44.62         41.71         7.38 o                         
   1   3   1         31.97         24.92         3.54 o                         
   2   3   1        801.91        781.24         6.56 o                         
   3   3   1        390.46        418.37         7.50 o                         
   4   3   1        108.93        116.98         7.18 o                         
   5   3   1        517.29        504.14        12.56 o                         
   6   3   1        321.91        311.79        16.76 o                         
   7   3   1        217.99        206.45        11.44 o                         
   8   3   1          3.75        -12.75        12.75 o                         
   9   3   1          0.19        -12.19        13.82 o                         
 -10   4   1         20.95         44.68        14.74 o                         
  -9   4   1         26.43         30.64        14.67 o                         
  -8   4   1          9.25         13.60         8.46 o                         
  -7   4   1        111.18        119.52         8.93 o                         
  -6   4   1        201.09        210.99         7.63 o                         
  -5   4   1        327.78        320.46         8.01 o                         
  -4   4   1       2250.73       2345.85        37.20 o                         
  -3   4   1          3.96          5.91         4.63 o                         
  -2   4   1        239.46        280.04        16.69 o                         
  -1   4   1          0.60         -0.76         8.32 o                         
   0   4   1         85.40        116.34        15.29 o                         
   1   4   1        899.51        904.13        13.05 o                         
   2   4   1         54.73         57.59         3.39 o                         
   3   4   1       1081.51       1048.50        14.96 o                         
   4   4   1        697.51        653.91         9.37 o                         
   5   4   1         93.41         78.26         8.37 o                         
   6   4   1        262.57        235.89        10.97 o                         
   7   4   1          1.04         14.55        13.53 o                         
   8   4   1         32.81         13.47        12.81 o                         
 -10   5   1          1.87         -8.01        14.23 o                         
  -9   5   1          1.52         -7.22        12.70 o                         
  -8   5   1        130.56        116.47         9.28 o                         
  -7   5   1        229.49        238.84        10.40 o                         
  -6   5   1          8.29          5.06         6.12 o                         
  -5   5   1        311.34        297.14         9.79 o                         
  -4   5   1        106.85        121.53        10.03 o                         
  -3   5   1         69.35         81.21         5.04 o                         
  -2   5   1         53.62         50.17        11.45 o                         
  -1   5   1         85.64         65.27        11.43 o                         
   0   5   1        506.06        485.25         8.72 o                         
   1   5   1          0.12          0.13        10.59 o                         
   2   5   1        436.30        462.96         9.90 o                         
   3   5   1         32.90         32.80         6.07 o                         
   4   5   1         55.47         48.41         6.82 o                         
   5   5   1        234.11        228.50        12.18 o                         
   6   5   1          0.06          3.86         8.98 o                         
   7   5   1          0.77         12.86         9.33 o                         
   8   5   1          7.17         -2.93        16.02 o                         
 -10   6   1          0.23         16.57        15.78 o                         
  -9   6   1          2.29         -1.27        12.84 o                         
  -8   6   1         18.01         10.34         6.85 o                         
  -7   6   1         19.98         11.74         6.81 o                         
  -6   6   1        216.69        200.22         8.32 o                         
  -5   6   1          4.47          8.35         5.43 o                         
  -4   6   1        279.84        245.34        15.31 o                         
  -3   6   1          0.53          0.87        10.77 o                         
  -2   6   1         48.31         53.77        11.24 o                         
  -1   6   1          0.20         -1.63         9.58 o                         
   0   6   1        295.70        310.00         9.04 o                         
   1   6   1        400.87        405.54        16.65 o                         
   2   6   1        756.38        725.69        21.61 o                         
   3   6   1          1.00         -1.38         6.70 o                         
   4   6   1         54.47         48.90         9.32 o                         
   5   6   1         49.17         38.77         7.09 o                         
   6   6   1        122.84        122.32        12.21 o                         
   7   6   1         40.54         38.75        19.71 o                         
  -9   7   1          3.65          3.03        17.31 o                         
  -8   7   1         21.86         17.05        15.52 o                         
  -7   7   1          0.01         11.31         9.24 o                         
  -6   7   1         83.11         80.84         9.98 o                         
  -5   7   1        102.33        118.60        19.48 o                         
  -4   7   1         25.66         35.31        12.36 o                         
  -3   7   1         30.18         35.28        12.41 o                         
  -2   7   1          0.30          1.96        11.19 o                         
  -1   7   1         10.68          1.93        11.40 o                         
   0   7   1          7.67         13.62        11.92 o                         
   1   7   1         85.16         76.69        13.03 o                         
   2   7   1        402.48        397.65        19.93 o                         
   3   7   1        219.62        212.70        11.10 o                         
   4   7   1          0.90         -7.76         7.76 o                         
   5   7   1         32.76         24.99        10.05 o                         
   6   7   1          3.00         15.23        18.99 o                         
  -9   8   1         58.15         48.55        17.83 o                         
  -8   8   1         27.94         32.98        15.92 o                         
  -7   8   1         33.07         34.48         8.76 o                         
  -6   8   1         65.23         73.85        15.32 o                         
  -5   8   1         31.83         22.52        15.15 o                         
  -4   8   1         15.75         17.72        14.53 o                         
  -3   8   1         55.04         56.77        15.34 o                         
  -2   8   1         19.03         27.38        12.52 o                         
  -1   8   1         96.18         82.28        14.04 o                         
   0   8   1        177.79        170.47        16.48 o                         
   1   8   1        163.68        148.87        17.34 o                         
   2   8   1         55.60         48.96        16.78 o                         
   3   8   1         10.78         72.93        38.99 o                         
   4   8   1        141.01        156.00        10.88 o                         
   5   8   1         40.50         40.56        10.44 o                         
   6   8   1          0.13         -9.99        17.93 o                         
  -8   9   1          3.77          1.54        14.22 o                         
  -7   9   1          2.30         46.23        10.06 o                         
  -6   9   1          2.52          3.68        11.97 o                         
  -5   9   1          0.22         -8.50        14.04 o                         
  -4   9   1         20.45         26.17        13.66 o                         
  -3   9   1          7.93          6.66        16.50 o                         
  -2   9   1         34.31         35.72        16.83 o                         
  -1   9   1          9.18         19.42        15.87 o                         
   0   9   1        106.23        101.91        16.94 o                         
   1   9   1         53.84         50.23        15.03 o                         
   2   9   1         40.25         31.81        17.21 o                         
   3   9   1          0.07          6.92         9.32 o                         
   4   9   1          2.98         -1.88        10.42 o                         
   5   9   1         38.98         66.07        17.18 o                         
  -7  10   1          4.60          6.88         8.89 o                         
  -6  10   1          5.58         23.14        17.96 o                         
  -5  10   1          4.23         -9.85        16.62 o                         
  -4  10   1          2.26         12.41        15.07 o                         
  -3  10   1         11.64         14.36        16.39 o                         
  -2  10   1          0.07         -2.65        15.98 o                         
  -1  10   1         36.64         36.26        16.80 o                         
   0  10   1         25.78         12.41        16.31 o                         
   1  10   1          3.83          0.33        13.88 o                         
   2  10   1         89.99        103.71        16.78 o                         
   3  10   1         54.62         56.01        10.54 o                         
   4  10   1          7.32        -13.62        19.11 o                         
  -6  11   1          0.09         15.05        39.37 o                         
  -5  11   1          0.17         -0.61        14.81 o                         
  -4  11   1          0.28         -1.46        13.60 o                         
  -3  11   1         13.41         22.87        15.68 o                         
  -2  11   1          1.31         -1.34        19.37 o                         
  -1  11   1         18.67          6.78        14.77 o                         
   0  11   1          2.72         -5.92        16.79 o                         
   1  11   1         18.71         14.72        15.44 o                         
   2  11   1          0.29        -15.82        18.60 o                         
  -4  12   1          3.50        -16.35        16.35 o                         
  -3  12   1         10.78          5.19        16.15 o                         
  -2  12   1          3.02         -0.57        18.50 o                         
  -1  12   1          7.79         33.97        15.62 o                         
   0  12   1          0.60         35.71        17.91 o                         
   0 -12   2         27.84         43.70        19.19 o                         
   1 -12   2          0.90        -12.19        19.63 o                         
   2 -12   2          0.06          0.06        18.64 o                         
   3 -12   2          0.60        -17.37        17.37 o                         
   4 -12   2         15.86         15.24        19.13 o                         
  -2 -11   2          0.24         -8.71        15.75 o                         
  -1 -11   2         12.18         11.08        15.47 o                         
   0 -11   2          1.12        -10.19        15.93 o                         
   1 -11   2         17.80         12.65        14.75 o                         
   2 -11   2          9.30         16.45        18.10 o                         
   3 -11   2          2.07        -16.38        16.86 o                         
   4 -11   2          0.16         -1.90        18.64 o                         
   5 -11   2          0.82         -2.70        15.33 o                         
   6 -11   2          5.54        -21.52        21.52 o                         
  -4 -10   2          3.61        -11.67        11.67 o                         
  -3 -10   2         32.21         19.71        10.85 o                         
  -2 -10   2         56.31         29.65        15.27 o                         
  -1 -10   2         33.63         52.47        17.38 o                         
   0 -10   2         11.82         13.74        15.52 o                         
   1 -10   2          1.90          4.25        16.46 o                         
   2 -10   2          0.84          8.48        17.10 o                         
   3 -10   2         12.06          1.61        16.00 o                         
   4 -10   2          7.37          6.70        14.53 o                         
   5 -10   2          2.06         -2.76        15.37 o                         
   6 -10   2          0.56         15.21        21.10 o                         
   7 -10   2          1.74         21.59        18.63 o                         
  -5  -9   2          7.84         -2.15        13.72 o                         
  -4  -9   2          0.00          5.97         9.30 o                         
  -3  -9   2          4.57          8.37         9.08 o                         
  -2  -9   2          1.62          5.89        12.63 o                         
  -1  -9   2         91.53         83.09        16.96 o                         
   0  -9   2         26.64         37.17        16.34 o                         
   1  -9   2        112.54        115.39        18.69 o                         
   2  -9   2         49.64         32.11        16.67 o                         
   3  -9   2         88.58        103.75        15.64 o                         
   4  -9   2         15.55          8.53        13.55 o                         
   5  -9   2          1.27        -15.67        16.91 o                         
   6  -9   2         14.52         -3.41        16.64 o                         
   7  -9   2         17.36        -17.78        17.78 o                         
   8  -9   2          0.16          2.66        17.20 o                         
  -6  -8   2          0.04         10.31        17.08 o                         
  -5  -8   2         40.32         30.38        10.43 o                         
  -4  -8   2        128.70        124.86        15.99 o                         
  -3  -8   2         43.94         25.38        11.06 o                         
  -2  -8   2          3.41         -6.88        14.11 o                         
  -1  -8   2        104.36        106.37        15.48 o                         
   0  -8   2        677.70        657.64        23.72 o                         
   1  -8   2        180.37        180.42        17.25 o                         
   2  -8   2         46.87         32.36        16.07 o                         
   3  -8   2         71.97         64.95        14.88 o                         
   4  -8   2          7.42          6.76        15.36 o                         
   5  -8   2          3.14         19.47        16.09 o                         
   6  -8   2         44.82         67.40        15.94 o                         
   7  -8   2         19.49         12.78        15.76 o                         
  -7  -7   2         34.51         36.28        18.76 o                         
  -6  -7   2         23.94         21.89         9.55 o                         
  -5  -7   2         16.09         15.30        13.32 o                         
  -4  -7   2        103.51        110.74        10.82 o                         
  -3  -7   2          0.32          0.37         8.74 o                         
  -2  -7   2        601.81        560.64        21.16 o                         
  -1  -7   2          7.79         -6.39        13.10 o                         
   0  -7   2        140.02        133.29        14.91 o                         
   1  -7   2        171.16        158.19        15.70 o                         
   2  -7   2         31.87         42.16        13.88 o                         
   3  -7   2         14.26          7.24        12.74 o                         
   4  -7   2          1.10          8.98        13.96 o                         
   5  -7   2        165.61        170.86        23.31 o                         
   6  -7   2         25.19         45.86        16.87 o                         
   7  -7   2          0.09         -7.93        16.25 o                         
   8  -7   2         26.46         39.47        15.95 o                         
   9  -7   2         12.53         27.38        17.19 o                         
  -8  -6   2          1.34         -5.40        19.48 o                         
  -7  -6   2         58.45         56.09        17.99 o                         
  -6  -6   2         78.44         75.62        10.35 o                         
  -5  -6   2         19.08         15.98         8.69 o                         
  -4  -6   2        133.43        110.35         9.80 o                         
  -3  -6   2         48.37         60.12         8.78 o                         
  -2  -6   2        700.91        718.90        21.58 o                         
  -1  -6   2       1157.17       1193.71        24.71 o                         
   0  -6   2        403.45        489.80        17.47 o                         
   1  -6   2        329.22        333.24        16.31 o                         
   2  -6   2        124.29        111.13        12.91 o                         
   3  -6   2          4.37          4.99        11.29 o                         
   4  -6   2        619.94        596.38        21.19 o                         
   5  -6   2         13.11         19.76         7.77 o                         
   6  -6   2        156.39        157.11        17.49 o                         
   7  -6   2         58.20         59.52        10.70 o                         
   8  -6   2         35.18         30.23        14.64 o                         
   9  -6   2         55.28         65.53        13.67 o                         
  -8  -5   2         10.85         -0.45        16.68 o                         
  -7  -5   2         29.85         29.61        13.52 o                         
  -6  -5   2          3.59          2.24        15.54 o                         
  -5  -5   2        959.12        941.19        34.90 o                         
  -4  -5   2        350.95        369.48        12.25 o                         
  -3  -5   2         64.81         53.98         7.59 o                         
  -2  -5   2        161.86        200.42        13.16 o                         
  -1  -5   2         50.49         50.10        11.63 o                         
   0  -5   2          8.46         11.17         4.32 o                         
   1  -5   2        215.96        211.25        12.70 o                         
   2  -5   2        157.12        144.25        11.83 o                         
   3  -5   2          0.46         -1.24        10.21 o                         
   4  -5   2         18.43          1.38        12.03 o                         
   5  -5   2        289.28        299.30        10.70 o                         
   6  -5   2        202.12        177.91        17.91 o                         
   7  -5   2          7.66          9.09         6.57 o                         
   8  -5   2          0.07          4.61        12.90 o                         
   9  -5   2         25.98         28.29        13.40 o                         
  -9  -4   2         10.34         51.49        19.92 o                         
  -8  -4   2        148.91        178.41        18.87 o                         
  -7  -4   2          7.05         19.21         8.91 o                         
  -6  -4   2        288.04        301.31         9.70 o                         
  -5  -4   2          0.22          4.82         5.74 o                         
  -4  -4   2         14.63         17.68         7.10 o                         
  -3  -4   2        691.67        646.60        16.78 o                         
  -2  -4   2        819.41        823.95        13.56 o                         
  -1  -4   2        764.10        780.97        13.72 o                         
   0  -4   2          1.42          7.36         5.88 o                         
   1  -4   2        831.36        876.63        12.38 o                         
   2  -4   2        679.06        657.70        11.05 o                         
   3  -4   2         39.51         39.40         7.04 o                         
   4  -4   2        242.60        258.82         8.50 o                         
   5  -4   2         37.47         37.84         6.40 o                         
   6  -4   2        147.97        147.19         9.95 o                         
   7  -4   2        219.01        205.67        17.07 o                         
   8  -4   2         48.16         36.30        12.75 o                         
   9  -4   2          1.75        -13.65        15.94 o                         
  -9  -3   2         17.73         30.28        13.71 o                         
  -8  -3   2          2.85         -8.36        11.78 o                         
  -7  -3   2         99.67         97.04        13.95 o                         
  -6  -3   2        465.22        462.07         9.86 o                         
  -5  -3   2        242.04        221.67         7.29 o                         
  -4  -3   2          4.12          0.97         3.57 o                         
  -3  -3   2       1221.56       1283.35        12.27 o                         
  -2  -3   2       1302.53       1365.88        21.48 o                         
  -1  -3   2         25.12         36.28         5.47 o                         
   0  -3   2       2450.38       2361.30        26.93 o                         
   1  -3   2        643.05        641.80         9.43 o                         
   2  -3   2        538.98        573.99         9.41 o                         
   3  -3   2       1001.80        999.12        16.41 o                         
   4  -3   2       1252.96       1272.27        10.65 o                         
   5  -3   2        460.80        447.94         8.62 o                         
   6  -3   2         46.89         44.42         9.85 o                         
   7  -3   2        256.95        242.72        11.10 o                         
   8  -3   2        162.95        169.40        17.19 o                         
   9  -3   2         11.18          6.00        15.84 o                         
  10  -3   2          0.02         -0.55        15.16 o                         
  -9  -2   2          0.80         17.47        12.31 o                         
  -8  -2   2        115.69        133.08        14.61 o                         
  -7  -2   2        166.12        143.79        21.20 o                         
  -6  -2   2         13.22         10.58         5.20 o                         
  -5  -2   2        577.96        580.11         9.36 o                         
  -4  -2   2         61.45         50.61         4.57 o                         
  -3  -2   2        849.35        864.29         9.54 o                         
  -2  -2   2        698.99        703.38         6.39 o                         
  -1  -2   2        283.87        272.34         5.94 o                         
   0  -2   2        155.09        161.20         7.06 o                         
   1  -2   2         14.05         25.72        25.97 o                         
   2  -2   2        371.20        402.07        13.67 o                         
   3  -2   2         29.62         36.91         3.44 o                         
   4  -2   2        640.03        659.41         6.54 o                         
   5  -2   2        110.91        102.79         7.16 o                         
   6  -2   2         19.29         -5.17        10.43 o                         
   7  -2   2          2.86          5.87        12.53 o                         
   8  -2   2          2.47          2.51        12.43 o                         
   9  -2   2         40.66         64.06        16.37 o                         
 -10  -1   2          5.50         38.86        13.57 o                         
  -9  -1   2        111.16        112.36        15.22 o                         
  -8  -1   2         22.35         14.40         7.50 o                         
  -7  -1   2         31.05         24.43         7.83 o                         
  -6  -1   2        372.61        333.37         7.43 o                         
  -5  -1   2        288.25        318.27         7.02 o                         
  -4  -1   2       1026.06       1030.55        12.48 o                         
  -3  -1   2        149.49        146.81         3.58 o                         
  -2  -1   2       2938.69       2800.66        14.69 o                         
  -1  -1   2       2850.94       2747.14        20.54 o                         
   0  -1   2         84.70         81.34         2.94 o                         
   1  -1   2       3763.21       3760.63        46.96 o                         
   2  -1   2       1835.84       1724.43        12.75 o                         
   3  -1   2        702.86        704.02        11.08 o                         
   4  -1   2        396.89        413.14         4.91 o                         
   5  -1   2        193.69        200.42         8.18 o                         
   6  -1   2        583.79        553.23        17.97 o                         
   7  -1   2        306.76        302.25        11.76 o                         
   8  -1   2         16.10         12.73         8.26 o                         
   9  -1   2          0.16          4.81        16.15 o                         
 -10   0   2         48.59         41.47        14.73 o                         
  -9   0   2          3.75         17.23        14.69 o                         
  -8   0   2         25.13         24.69         8.75 o                         
  -7   0   2        242.81        227.43        10.35 o                         
  -6   0   2        142.98        151.63         6.23 o                         
  -5   0   2        359.80        337.93         6.86 o                         
  -4   0   2         68.90         68.02         4.14 o                         
  -3   0   2       3801.45       3677.71        32.48 o                         
  -2   0   2       2559.65       2613.30        20.56 o                         
  -1   0   2         66.55         56.59         5.42 o                         
   0   0   2       3230.73       3308.81        44.62 o                         
   1   0   2        246.50        222.83         5.05 o                         
   2   0   2          1.47          0.86         2.29 o                         
   3   0   2       4524.06       4499.97        21.76 o                         
   4   0   2          2.40          6.06         4.43 o                         
   5   0   2         54.09         47.90         5.71 o                         
   6   0   2        119.58        128.67        11.88 o                         
   7   0   2        481.66        468.67        16.81 o                         
   8   0   2        141.36        168.35        10.37 o                         
   9   0   2          0.03        -10.62        13.79 o                         
 -10   1   2         16.62         27.35        16.30 o                         
  -9   1   2         25.03         18.94        14.73 o                         
  -8   1   2        348.01        361.89        12.74 o                         
  -7   1   2        382.97        386.07        12.21 o                         
  -6   1   2        200.68        206.62         6.39 o                         
  -5   1   2        287.16        294.95         6.43 o                         
  -4   1   2       1121.96       1134.07        12.88 o                         
  -3   1   2        196.46        184.57        16.97 o                         
  -2   1   2        174.83        162.72         3.89 o                         
  -1   1   2       2576.46       2573.99        11.56 o                         
   0   1   2        212.17        247.48         6.04 o                         
   1   1   2       2041.07       2027.38         9.92 o                         
   2   1   2        969.27       1044.96         9.40 o                         
   3   1   2          0.65          0.42         3.07 o                         
   4   1   2        439.38        429.43         8.74 o                         
   5   1   2        633.49        640.82        11.42 o                         
   6   1   2         30.09         38.28         8.41 o                         
   7   1   2          2.39         -1.41         8.11 o                         
   8   1   2         23.88         24.45         8.62 o                         
   9   1   2        106.22        113.40        17.62 o                         
 -10   2   2         15.43         40.51        13.98 o                         
  -9   2   2          0.84         -3.04        11.76 o                         
  -8   2   2        174.52        168.55        10.72 o                         
  -7   2   2        838.14        796.35        19.22 o                         
  -6   2   2          2.83          3.71         4.24 o                         
  -5   2   2         19.22         22.20         4.21 o                         
  -4   2   2       3093.75       3094.06        11.80 o                         
  -3   2   2        322.59        340.02         4.97 o                         
  -2   2   2        259.17        255.96         4.88 o                         
  -1   2   2        177.19        205.07         7.20 o                         
   0   2   2        188.72        192.39         4.49 o                         
   1   2   2       1356.69       1345.14        16.48 o                         
   2   2   2          4.81          3.90         3.38 o                         
   3   2   2         61.22         58.40         5.29 o                         
   4   2   2          4.14         -0.82         8.29 o                         
   5   2   2        250.26        231.93        12.67 o                         
   6   2   2        266.52        250.69        14.63 o                         
   7   2   2        238.58        221.15        11.46 o                         
   8   2   2          0.20          4.35        11.02 o                         
   9   2   2         10.67          6.96        14.13 o                         
 -10   3   2         68.10         57.31        15.11 o                         
  -9   3   2          4.90          3.67        12.70 o                         
  -8   3   2          4.46          2.97         7.56 o                         
  -7   3   2         67.45         55.92         7.61 o                         
  -6   3   2         84.97         79.67         7.29 o                         
  -5   3   2          6.74          6.75         3.42 o                         
  -4   3   2        620.35        615.99         7.14 o                         
  -3   3   2        548.67        502.19         7.18 o                         
  -2   3   2         15.61         12.43         6.47 o                         
  -1   3   2       2517.30       2419.55        20.66 o                         
   0   3   2        721.71        773.80        11.93 o                         
   1   3   2        415.46        418.40        12.87 o                         
   2   3   2       1173.01       1245.54        11.31 o                         
   3   3   2        273.08        274.29         6.37 o                         
   4   3   2         16.73         11.29         9.36 o                         
   5   3   2        141.26        153.96        14.68 o                         
   6   3   2        262.26        260.27        12.63 o                         
   7   3   2        329.10        349.69        13.41 o                         
   8   3   2         48.70         48.94        13.94 o                         
 -10   4   2         12.06         36.77        13.18 o                         
  -9   4   2        110.97         91.50        14.85 o                         
  -8   4   2        327.49        310.02        22.68 o                         
  -7   4   2        141.22        144.82         9.77 o                         
  -6   4   2         17.77         21.36         5.53 o                         
  -5   4   2        105.43        114.57         6.34 o                         
  -4   4   2        106.14        116.09         5.76 o                         
  -3   4   2        242.72        263.81         6.87 o                         
  -2   4   2        399.67        377.09        11.87 o                         
  -1   4   2         96.73         89.69         8.00 o                         
   0   4   2        272.35        275.30         7.11 o                         
   1   4   2        185.55        172.24         7.30 o                         
   2   4   2        638.93        685.96         9.96 o                         
   3   4   2         45.24         43.58         3.79 o                         
   4   4   2        866.18        842.15        12.42 o                         
   5   4   2         17.40         12.20         7.57 o                         
   6   4   2          1.58          1.76         8.39 o                         
   7   4   2          4.02         -2.24         8.02 o                         
   8   4   2         40.87         47.73        12.64 o                         
 -10   5   2          0.02         16.66        13.87 o                         
  -9   5   2         22.36         11.54        11.18 o                         
  -8   5   2        112.70         91.92        10.91 o                         
  -7   5   2         99.54        101.88         7.43 o                         
  -6   5   2          1.33          1.41         6.03 o                         
  -5   5   2        292.98        304.43        13.99 o                         
  -4   5   2        178.65        186.43         6.33 o                         
  -3   5   2        406.64        381.50        14.33 o                         
  -2   5   2       2021.44       1925.49        25.11 o                         
  -1   5   2         44.88         32.35         9.26 o                         
   0   5   2        161.38        171.42         6.65 o                         
   1   5   2          1.12          3.38         8.94 o                         
   2   5   2          4.31          0.32         3.64 o                         
   3   5   2        217.05        211.81         6.35 o                         
   4   5   2         10.48         10.23         6.41 o                         
   5   5   2        627.37        649.29        16.85 o                         
   6   5   2        178.60        175.21        26.42 o                         
   7   5   2         11.37         27.69        14.16 o                         
   8   5   2         16.73         43.00        14.22 o                         
 -10   6   2         17.77         25.62        14.55 o                         
  -9   6   2          9.64         32.23        13.64 o                         
  -8   6   2         42.04         45.46         7.53 o                         
  -7   6   2         49.07         33.92         6.92 o                         
  -6   6   2          0.63          1.15         5.72 o                         
  -5   6   2          4.41          5.50         8.02 o                         
  -4   6   2        191.46        207.10        14.21 o                         
  -3   6   2         43.80         67.57        11.38 o                         
  -2   6   2        277.77        283.11        14.14 o                         
  -1   6   2        214.32        225.03        13.33 o                         
   0   6   2          0.32          4.96         4.43 o                         
   1   6   2        259.44        255.52        14.51 o                         
   2   6   2        649.67        678.64        18.31 o                         
   3   6   2        119.01         98.20         8.57 o                         
   4   6   2        146.28        121.47         8.53 o                         
   5   6   2          2.03          4.20         9.11 o                         
   6   6   2         76.87         91.43        17.21 o                         
   7   6   2         61.47         54.96        11.04 o                         
  -9   7   2         31.26         18.96        18.54 o                         
  -8   7   2          4.12          2.65         7.98 o                         
  -7   7   2         16.55          9.73         8.98 o                         
  -6   7   2        219.93        245.74        28.85 o                         
  -5   7   2        319.25        328.86        23.07 o                         
  -4   7   2         59.15         60.55        12.66 o                         
  -3   7   2         48.89         35.28        12.92 o                         
  -2   7   2          2.85          3.75        11.78 o                         
  -1   7   2        242.79        249.37        14.43 o                         
   0   7   2        127.23        115.02        14.11 o                         
   1   7   2        148.23        154.58        15.35 o                         
   2   7   2          7.94          2.42        13.58 o                         
   3   7   2          7.02          2.73         8.22 o                         
   4   7   2        146.81        146.51        12.18 o                         
   5   7   2          0.36          5.18        16.58 o                         
   6   7   2         35.04         12.26        21.96 o                         
  -9   8   2          0.01        -14.54        14.54 o                         
  -8   8   2          3.89        -20.97        29.14 o                         
  -7   8   2         37.16         26.57        10.29 o                         
  -6   8   2          0.32          4.40         9.04 o                         
  -5   8   2          1.62        -14.35        14.35 o                         
  -4   8   2          5.66         10.99        14.16 o                         
  -3   8   2        155.35        144.59        14.79 o                         
  -2   8   2        217.12        223.79        17.27 o                         
  -1   8   2         71.60         97.80        15.40 o                         
   0   8   2        143.94        144.94        16.22 o                         
   1   8   2         51.05         56.12        13.85 o                         
   2   8   2        178.99        158.76        17.68 o                         
   3   8   2         18.75         21.20         8.90 o                         
   4   8   2         84.47         99.06        16.72 o                         
   5   8   2         97.76        124.35        21.16 o                         
  -8   9   2         11.86         15.87        10.38 o                         
  -7   9   2          1.10         59.17        26.77 o                         
  -6   9   2         20.88         19.21        12.80 o                         
  -5   9   2          0.09          3.45        15.18 o                         
  -4   9   2          0.11         -1.80        12.15 o                         
  -3   9   2          4.28         -6.75        15.59 o                         
  -2   9   2         49.28         42.11        14.80 o                         
  -1   9   2        232.22        214.04        18.66 o                         
   0   9   2          6.18          1.00        12.95 o                         
   1   9   2         33.15         39.31        16.68 o                         
   2   9   2         31.41         37.12         8.24 o                         
   3   9   2          7.36         27.41        13.99 o                         
   4   9   2         46.22         42.14        18.42 o                         
  -7  10   2          0.67         26.74        18.54 o                         
  -6  10   2          0.46         -8.15        13.98 o                         
  -5  10   2          9.64         21.88        14.10 o                         
  -4  10   2         20.23         35.25        15.25 o                         
  -3  10   2         11.62          5.57        16.38 o                         
  -2  10   2         21.36          1.50        14.39 o                         
  -1  10   2          1.44          3.53        13.86 o                         
   0  10   2          4.46         11.05        16.53 o                         
   1  10   2          0.18         -9.10        13.58 o                         
   2  10   2         16.32         17.02        15.03 o                         
   3  10   2         22.80         26.15        15.69 o                         
  -6  11   2          0.59         12.95        22.05 o                         
  -5  11   2          3.52         -6.60        15.51 o                         
  -4  11   2         16.47         25.92        14.12 o                         
  -3  11   2          2.99         -3.47        16.79 o                         
  -2  11   2          1.35         -0.05        17.88 o                         
  -1  11   2          7.70         21.34        15.04 o                         
   0  11   2          0.65         -1.02        17.17 o                         
   1  11   2          0.58        -10.97        16.23 o                         
   2  11   2          9.71         21.29        18.98 o                         
  -4  12   2          0.02          7.50        19.74 o                         
  -3  12   2          1.13         26.71        17.08 o                         
  -2  12   2          4.02          6.83        14.27 o                         
  -1  12   2          0.00         -0.11        16.78 o                         
   1 -12   3          0.48         -5.84        15.02 o                         
   2 -12   3          4.04          0.78        18.84 o                         
   3 -12   3         10.50         31.78        20.77 o                         
  -2 -11   3          1.16          5.56        17.70 o                         
  -1 -11   3         14.62         -7.63        18.91 o                         
   0 -11   3          0.86         -0.32        16.98 o                         
   1 -11   3          1.73        -13.65        18.71 o                         
   2 -11   3         10.79          2.12        16.91 o                         
   3 -11   3          3.97         28.96        17.57 o                         
   4 -11   3          3.86          8.34        17.85 o                         
   5 -11   3          0.01          3.27        17.78 o                         
  -4 -10   3          8.95         -1.66        11.50 o                         
  -3 -10   3          8.93         -4.10        10.57 o                         
  -2 -10   3         74.63         97.34        17.92 o                         
  -1 -10   3          9.72         21.40        13.85 o                         
   0 -10   3          6.74          3.08        13.71 o                         
   1 -10   3          0.12         -3.22        14.33 o                         
   2 -10   3         48.93         35.39        17.46 o                         
   3 -10   3         44.38         57.58        18.04 o                         
   4 -10   3          4.28          8.08        17.93 o                         
   5 -10   3         11.80         19.24        17.59 o                         
   6 -10   3         11.70          6.26        16.12 o                         
   7 -10   3          3.21         -2.41        19.49 o                         
  -5  -9   3        111.73        126.41        13.21 o                         
  -4  -9   3          3.45         -6.12        14.52 o                         
  -3  -9   3         43.97         57.58        15.64 o                         
  -2  -9   3         16.13         18.65        15.12 o                         
  -1  -9   3         21.35         25.58        16.47 o                         
   0  -9   3        119.98        139.11        18.57 o                         
   1  -9   3         23.94          1.72        16.80 o                         
   2  -9   3         83.29         62.33        16.69 o                         
   3  -9   3         10.34          6.27        14.21 o                         
   4  -9   3         21.47         25.31        17.58 o                         
   5  -9   3         45.68         38.57        15.54 o                         
   6  -9   3          2.95         21.38        14.02 o                         
   7  -9   3          0.00          1.99        18.06 o                         
  -6  -8   3         62.41         72.79        11.58 o                         
  -5  -8   3         53.67         49.41        10.68 o                         
  -4  -8   3        108.45         86.66        10.23 o                         
  -3  -8   3          4.44         11.74        16.31 o                         
  -2  -8   3          3.57         -1.32        13.89 o                         
  -1  -8   3          7.08          3.11        15.04 o                         
   0  -8   3          2.14          3.18        13.56 o                         
   1  -8   3        162.55        160.13        16.55 o                         
   2  -8   3         64.36         71.42        16.91 o                         
   3  -8   3         39.84         39.29        14.54 o                         
   4  -8   3          9.57         -6.80        15.27 o                         
   5  -8   3          0.23         -7.99        15.16 o                         
   6  -8   3          0.68        -12.79        16.35 o                         
   7  -8   3          3.65          7.41        16.41 o                         
   8  -8   3          0.38        -17.00        17.14 o                         
  -7  -7   3         32.98         44.43        17.84 o                         
  -6  -7   3         25.44         18.04        10.84 o                         
  -5  -7   3        122.14        133.99        10.95 o                         
  -4  -7   3         27.28         24.19         9.92 o                         
  -3  -7   3         25.97         13.05        14.56 o                         
  -2  -7   3        472.66        484.06        20.82 o                         
  -1  -7   3         33.04         31.58        12.55 o                         
   0  -7   3        142.02        120.98        14.98 o                         
   1  -7   3         64.33         62.90        13.59 o                         
   2  -7   3        121.67        115.08        15.79 o                         
   3  -7   3        161.03        146.43        15.52 o                         
   4  -7   3        143.83        144.43        16.31 o                         
   5  -7   3          7.18          6.59        14.58 o                         
   6  -7   3          0.50          9.03        15.10 o                         
   7  -7   3          9.93        -12.91        16.92 o                         
   8  -7   3         20.43          8.57        16.97 o                         
  -8  -6   3         48.26         86.59        18.27 o                         
  -7  -6   3          5.76         -2.51        15.44 o                         
  -6  -6   3        145.67        147.84        14.18 o                         
  -5  -6   3         57.00         51.53         9.54 o                         
  -4  -6   3         51.98         46.29         9.39 o                         
  -3  -6   3         10.36          5.15        12.99 o                         
  -2  -6   3        119.34        115.08        13.08 o                         
  -1  -6   3        320.71        350.94        16.44 o                         
   0  -6   3          1.46          9.27        11.36 o                         
   1  -6   3         66.73         61.39        12.82 o                         
   2  -6   3         85.37         95.66        13.01 o                         
   3  -6   3        124.36        119.10        13.11 o                         
   4  -6   3        352.44        340.10        19.37 o                         
   5  -6   3        140.26        133.82        15.74 o                         
   6  -6   3          0.92          9.61        14.98 o                         
   7  -6   3          0.03         11.43         9.13 o                         
   8  -6   3          1.32         11.50         7.96 o                         
   9  -6   3         11.32         10.54        12.06 o                         
  -8  -5   3         22.55         42.29        15.75 o                         
  -7  -5   3        136.17        117.95        19.56 o                         
  -6  -5   3         95.85        102.42        16.19 o                         
  -5  -5   3        192.09        187.27        11.61 o                         
  -4  -5   3         72.34         83.32         8.89 o                         
  -3  -5   3        356.00        356.04        11.12 o                         
  -2  -5   3         32.84         28.68        11.06 o                         
  -1  -5   3        388.34        420.66        11.15 o                         
   0  -5   3        433.36        411.18        12.24 o                         
   1  -5   3        963.58       1001.32        14.75 o                         
   2  -5   3          6.79         14.06         6.73 o                         
   3  -5   3        402.62        385.14        12.04 o                         
   4  -5   3          9.12          6.41        12.32 o                         
   5  -5   3         26.88         30.50        12.70 o                         
   6  -5   3        121.83         93.96        16.60 o                         
   7  -5   3         12.50          4.97         8.52 o                         
   8  -5   3         30.52         32.22         9.53 o                         
   9  -5   3          6.92          7.16        14.17 o                         
  -9  -4   3          0.68          0.00        15.23 o                         
  -8  -4   3          6.54         39.50        16.63 o                         
  -7  -4   3          0.02         -9.11        12.49 o                         
  -6  -4   3        167.29        192.78        17.93 o                         
  -5  -4   3         11.91         11.08         8.27 o                         
  -4  -4   3        229.20        228.86        18.42 o                         
  -3  -4   3       1453.53       1516.33        13.91 o                         
  -2  -4   3        910.30        936.89        13.43 o                         
  -1  -4   3        350.71        349.08         9.20 o                         
   0  -4   3        761.41        708.76        11.24 o                         
   1  -4   3       1429.05       1546.44        16.29 o                         
   2  -4   3         27.99         31.47         7.04 o                         
   3  -4   3          0.00         -1.68         6.41 o                         
   4  -4   3        279.86        270.41         6.74 o                         
   5  -4   3        352.40        358.20        18.20 o                         
   6  -4   3          1.42          5.53         8.35 o                         
   7  -4   3        181.51        174.84        15.04 o                         
   8  -4   3         63.85         77.62        11.30 o                         
   9  -4   3          0.41          2.42        13.48 o                         
  -9  -3   3         60.63         27.79        12.79 o                         
  -8  -3   3          1.27         -2.00        11.64 o                         
  -7  -3   3        243.60        223.58        16.19 o                         
  -6  -3   3        443.41        411.41        17.24 o                         
  -5  -3   3        248.25        225.02        13.28 o                         
  -4  -3   3         35.93         28.15         4.35 o                         
  -3  -3   3        160.54        169.03         5.31 o                         
  -2  -3   3         37.04         51.15         6.30 o                         
  -1  -3   3        625.53        664.61        17.51 o                         
   0  -3   3         93.37         95.44         3.91 o                         
   1  -3   3        950.20        892.89        21.40 o                         
   2  -3   3          3.74          1.76         5.44 o                         
   3  -3   3       1633.83       1698.03        11.72 o                         
   4  -3   3         38.02         34.38         4.20 o                         
   5  -3   3        142.05        148.75         9.38 o                         
   6  -3   3         19.21         21.24        10.44 o                         
   7  -3   3         28.00         21.75        12.08 o                         
   8  -3   3          0.04          1.66         7.48 o                         
   9  -3   3         67.90         94.20        24.79 o                         
  -9  -2   3          5.09         11.06         8.75 o                         
  -8  -2   3        229.37        241.45        14.48 o                         
  -7  -2   3        405.48        403.01        13.04 o                         
  -6  -2   3        166.24        171.96         9.86 o                         
  -5  -2   3        518.88        550.07        10.98 o                         
  -4  -2   3         75.16         79.83         3.98 o                         
  -3  -2   3          6.85         11.16         3.47 o                         
  -2  -2   3          2.37         -1.54         3.23 o                         
  -1  -2   3       1460.27       1456.93        15.30 o                         
   0  -2   3        994.76        971.70        16.90 o                         
   1  -2   3        197.01        216.70         5.97 o                         
   2  -2   3       2592.86       2615.54        16.16 o                         
   3  -2   3        721.34        722.28         6.52 o                         
   4  -2   3        436.61        429.92         8.93 o                         
   5  -2   3         26.55         22.24         9.84 o                         
   6  -2   3        137.91        134.26        12.83 o                         
   7  -2   3         40.87         26.06        11.12 o                         
   8  -2   3         36.88         31.23         8.96 o                         
   9  -2   3          9.42         19.50        14.05 o                         
 -10  -1   3          9.12         31.16        12.89 o                         
  -9  -1   3         21.69         18.58         8.66 o                         
  -8  -1   3         22.19         21.27        11.98 o                         
  -7  -1   3        199.76        180.97        14.29 o                         
  -6  -1   3        584.15        545.89        12.84 o                         
  -5  -1   3         86.38         86.09         4.98 o                         
  -4  -1   3          8.72          7.37         2.85 o                         
  -3  -1   3        621.71        596.82         7.05 o                         
  -2  -1   3        477.16        469.64         5.06 o                         
  -1  -1   3       1492.54       1516.77         7.94 o                         
   0  -1   3       1758.60       1821.96        13.30 o                         
   1  -1   3        501.36        560.32        29.50 o                         
   2  -1   3          0.04         -0.03         3.59 o                         
   3  -1   3         20.46         17.22         2.69 o                         
   4  -1   3        182.04        232.42         6.31 o                         
   5  -1   3        127.98        140.38        12.08 o                         
   6  -1   3        107.64         92.21        11.47 o                         
   7  -1   3        246.43        260.94        16.61 o                         
   8  -1   3          2.59          5.01         7.54 o                         
   9  -1   3         33.37         31.64        12.53 o                         
 -10   0   3         24.93         31.09        14.99 o                         
  -9   0   3          0.53         -2.55         9.09 o                         
  -8   0   3        370.77        355.75        12.75 o                         
  -7   0   3        187.91        193.85        11.22 o                         
  -6   0   3          7.56          6.92         6.55 o                         
  -5   0   3         26.72         33.88         4.06 o                         
  -4   0   3        128.76        106.90         4.15 o                         
  -3   0   3        490.45        507.63         6.81 o                         
  -2   0   3       1123.40       1074.44         9.26 o                         
  -1   0   3         29.30         35.17         3.64 o                         
   0   0   3       7833.30       7778.79        15.05 o                         
   1   0   3        481.70        514.31         7.62 o                         
   2   0   3        561.40        592.93         7.71 o                         
   3   0   3        455.10        440.79         5.37 o                         
   4   0   3         26.10         32.93         4.46 o                         
   5   0   3         25.98         27.30        10.76 o                         
   6   0   3          1.23          3.67         9.58 o                         
   7   0   3         14.96         14.25         8.39 o                         
   8   0   3          0.60         20.71         9.21 o                         
   9   0   3          0.69         -8.35        14.89 o                         
 -10   1   3         17.61          0.95        15.85 o                         
  -9   1   3         21.63         21.65        15.45 o                         
  -8   1   3        213.33        220.18        11.32 o                         
  -7   1   3         49.85         46.59         9.14 o                         
  -6   1   3        187.12        188.29        12.74 o                         
  -5   1   3        182.20        175.44         5.20 o                         
  -4   1   3          1.59          1.32         2.47 o                         
  -3   1   3        644.27        622.54        20.88 o                         
  -2   1   3       6580.12       6503.14        31.51 o                         
  -1   1   3         22.19         17.37         4.52 o                         
   0   1   3       2183.01       2131.24        10.68 o                         
   1   1   3        162.18        139.78         4.47 o                         
   2   1   3        856.38        854.26         9.63 o                         
   3   1   3       1066.28       1163.55        11.82 o                         
   4   1   3          1.95          0.85         4.25 o                         
   5   1   3         92.81         73.87        11.66 o                         
   6   1   3         41.84         55.26        11.53 o                         
   7   1   3         29.72         35.50         7.96 o                         
   8   1   3         22.81         32.93         8.43 o                         
   9   1   3          4.07         19.39        12.57 o                         
 -10   2   3          3.08          9.28        13.25 o                         
  -9   2   3         38.67         30.77         9.32 o                         
  -8   2   3         10.49          8.74         7.69 o                         
  -7   2   3          0.21         -2.45         7.53 o                         
  -6   2   3         83.89         80.29         7.58 o                         
  -5   2   3        189.74        182.10         4.14 o                         
  -4   2   3        294.49        300.50         5.18 o                         
  -3   2   3        545.33        552.91         6.89 o                         
  -2   2   3       1448.47       1410.87        10.35 o                         
  -1   2   3       1333.58       1336.58         7.72 o                         
   0   2   3         95.87         81.76         3.29 o                         
   1   2   3       1213.41       1245.77         7.71 o                         
   2   2   3        200.02        217.54         5.73 o                         
   3   2   3        116.88        115.31         6.26 o                         
   4   2   3         73.42         71.56        10.75 o                         
   5   2   3        252.28        245.98        14.56 o                         
   6   2   3         36.55         37.34         8.95 o                         
   7   2   3         15.31          6.20         9.33 o                         
   8   2   3        135.15        146.60         8.70 o                         
   9   2   3          3.92         39.97        12.68 o                         
 -10   3   3          2.06         12.68        12.45 o                         
  -9   3   3         23.09         19.05         9.11 o                         
  -8   3   3         49.66         48.66         8.10 o                         
  -7   3   3        235.38        233.57        10.31 o                         
  -6   3   3          3.72         12.54         6.33 o                         
  -5   3   3        759.72        761.03         8.13 o                         
  -4   3   3         45.94         44.41         3.91 o                         
  -3   3   3        241.10        233.62         5.89 o                         
  -2   3   3          1.53          0.81         4.58 o                         
  -1   3   3          0.17          1.60         5.64 o                         
   0   3   3        322.67        311.99         5.12 o                         
   1   3   3         38.33         37.67         2.89 o                         
   2   3   3        297.19        272.32         5.33 o                         
   3   3   3        494.58        483.81        11.68 o                         
   4   3   3          3.06          4.03         9.39 o                         
   5   3   3        147.96        161.22        14.52 o                         
   6   3   3         33.94         37.21         9.69 o                         
   7   3   3         13.69         29.07         8.52 o                         
   8   3   3          9.31         -3.08        12.09 o                         
 -10   4   3          2.58         12.67        15.06 o                         
  -9   4   3         20.94         25.47         8.86 o                         
  -8   4   3        219.77        229.90        12.04 o                         
  -7   4   3        375.47        364.02        12.01 o                         
  -6   4   3         13.75         10.59         5.47 o                         
  -5   4   3         40.93         37.22         4.28 o                         
  -4   4   3          1.48          3.09         4.71 o                         
  -3   4   3       1091.20       1033.28        17.65 o                         
  -2   4   3         11.11         11.74         7.69 o                         
  -1   4   3         22.06         22.47         7.52 o                         
   0   4   3        484.35        488.70         9.34 o                         
   1   4   3       2764.15       2857.60        25.90 o                         
   2   4   3        104.49        122.28         4.33 o                         
   3   4   3        311.67        302.91        10.88 o                         
   4   4   3         53.84         47.25        13.41 o                         
   5   4   3         44.62         42.10         7.94 o                         
   6   4   3        127.93        125.56        10.04 o                         
   7   4   3         34.91         34.39         9.51 o                         
   8   4   3          0.30          2.60        14.04 o                         
 -10   5   3          4.78          4.51        11.95 o                         
  -9   5   3          7.13         22.65         7.40 o                         
  -8   5   3         59.71         52.87         8.74 o                         
  -7   5   3          1.28          1.43         6.00 o                         
  -6   5   3          2.52          1.60         5.84 o                         
  -5   5   3         34.50         33.70         4.60 o                         
  -4   5   3         80.18         90.91         8.13 o                         
  -3   5   3          2.06          3.51         8.70 o                         
  -2   5   3        813.25        758.11        16.48 o                         
  -1   5   3        649.84        682.58        16.47 o                         
   0   5   3        119.24        120.65         6.43 o                         
   1   5   3        139.62        154.23         8.03 o                         
   2   5   3        116.30        114.35         5.18 o                         
   3   5   3        212.93        197.20         7.12 o                         
   4   5   3          2.09         -2.25         8.59 o                         
   5   5   3        151.07        143.62        25.84 o                         
   6   5   3         91.14         98.65        16.72 o                         
   7   5   3         62.06         86.84        11.40 o                         
 -10   6   3         34.52         32.85        14.25 o                         
  -9   6   3          9.93          0.37         7.40 o                         
  -8   6   3          0.00          5.19         6.86 o                         
  -7   6   3          0.02         -6.44         6.44 o                         
  -6   6   3          9.07          0.88         6.03 o                         
  -5   6   3          0.76          1.85         8.05 o                         
  -4   6   3          0.06         -1.45        10.40 o                         
  -3   6   3         94.36        127.14        12.17 o                         
  -2   6   3        258.64        276.67        13.87 o                         
  -1   6   3         27.36         28.71         9.53 o                         
   0   6   3        402.38        383.40        17.41 o                         
   1   6   3         28.49         11.22        11.08 o                         
   2   6   3        187.30        191.03         8.89 o                         
   3   6   3         48.08         43.04         5.76 o                         
   4   6   3         73.20         69.33         7.29 o                         
   5   6   3          3.80         11.91         7.94 o                         
   6   6   3          0.32         -3.41         9.37 o                         
   7   6   3          0.00          3.27        11.72 o                         
  -9   7   3          5.61         12.46        10.29 o                         
  -8   7   3         13.85         16.14         8.67 o                         
  -7   7   3          0.11          4.44         8.53 o                         
  -6   7   3          3.56          0.56        16.10 o                         
  -5   7   3         22.79         35.12         9.68 o                         
  -4   7   3          1.46          4.88        10.75 o                         
  -3   7   3          0.16        -11.21        11.21 o                         
  -2   7   3          0.54         10.40        10.94 o                         
  -1   7   3          8.14         12.76        11.54 o                         
   0   7   3        421.44        439.83        17.60 o                         
   1   7   3        206.38        198.89        14.81 o                         
   2   7   3         59.82         54.91         8.62 o                         
   3   7   3        246.24        249.62        15.41 o                         
   4   7   3         27.27         44.83        15.58 o                         
   5   7   3          0.78         18.88        14.81 o                         
   6   7   3         35.11         27.37        10.42 o                         
  -9   8   3          7.29          5.34         9.04 o                         
  -8   8   3          2.90        -15.01        32.10 o                         
  -7   8   3          7.97          5.11        14.06 o                         
  -6   8   3         87.37         70.40        11.45 o                         
  -5   8   3         31.95         62.28        25.81 o                         
  -4   8   3         11.19         15.68        13.74 o                         
  -3   8   3         92.77         98.95        13.67 o                         
  -2   8   3         49.28         72.32        14.33 o                         
  -1   8   3         19.93         24.47        13.01 o                         
   0   8   3         19.32         28.97        12.53 o                         
   1   8   3         87.01         92.22        14.92 o                         
   2   8   3          0.03        -10.88        14.38 o                         
   3   8   3         31.94         26.95        15.48 o                         
   4   8   3         17.30         -3.99        16.32 o                         
   5   8   3          2.66          4.99        15.13 o                         
  -8   9   3          0.19        -16.76        30.53 o                         
  -7   9   3          0.40         -0.57        10.02 o                         
  -6   9   3         44.46         53.06        17.21 o                         
  -5   9   3          0.97         -2.40        14.36 o                         
  -4   9   3          1.65          7.43        13.59 o                         
  -3   9   3         19.93         15.31        15.13 o                         
  -2   9   3         62.05         67.71        14.94 o                         
  -1   9   3        323.52        344.10        19.21 o                         
   0   9   3         80.67         85.85        15.39 o                         
   1   9   3         40.80         43.48        15.96 o                         
   2   9   3          0.69         -6.55        16.46 o                         
   3   9   3         19.57          5.90        16.55 o                         
   4   9   3          2.22         -8.04        13.61 o                         
  -8  10   3          5.78        -15.69        15.69 o                         
  -7  10   3          0.31         18.23        14.48 o                         
  -6  10   3          0.68          9.47        21.16 o                         
  -5  10   3          9.74         10.70        16.62 o                         
  -4  10   3         10.37         15.53        15.92 o                         
  -3  10   3         21.98         11.87        15.18 o                         
  -2  10   3         72.34         41.70        15.42 o                         
  -1  10   3          3.97         27.47        15.39 o                         
   0  10   3         12.67         -9.21        15.65 o                         
   1  10   3          7.18         19.91        14.06 o                         
   2  10   3         33.87         16.73        17.33 o                         
   3  10   3          2.85          2.46        17.06 o                         
  -6  11   3          3.99         25.26        11.80 o                         
  -5  11   3          0.77          7.85        16.65 o                         
  -4  11   3         14.43         35.08        18.72 o                         
  -3  11   3          1.79          9.98        17.61 o                         
  -2  11   3          0.02         -5.83        16.31 o                         
  -1  11   3          9.38          7.15        15.09 o                         
   0  11   3         22.44          3.76        18.88 o                         
   1  11   3          0.10         -4.87        19.11 o                         
  -4  12   3          0.55         29.08        17.12 o                         
  -3  12   3          1.92        -20.30        20.30 o                         
  -2  12   3          9.38        -17.18        17.18 o                         
  -1  12   3          0.03         -6.10        19.10 o                         
   1 -12   4          0.73        -13.50        20.98 o                         
   2 -12   4          1.85          1.71        19.52 o                         
  -2 -11   4          0.38         35.67        19.85 o                         
  -1 -11   4         16.10          9.75        17.19 o                         
   0 -11   4          8.94         45.05        19.33 o                         
   1 -11   4          2.36          5.13        17.80 o                         
   2 -11   4         28.80         18.42        19.02 o                         
   3 -11   4          1.56         -8.02        16.97 o                         
   4 -11   4          6.79        -13.19        17.29 o                         
   5 -11   4          0.01          6.23        20.70 o                         
  -4 -10   4         20.30         50.65        11.30 o                         
  -3 -10   4          3.99          8.98        14.66 o                         
  -2 -10   4          2.41         35.60        17.05 o                         
  -1 -10   4         12.58         15.45        13.85 o                         
   0 -10   4         29.03         50.95        15.27 o                         
   1 -10   4          9.64          7.26        18.28 o                         
   2 -10   4         35.59         27.16        15.95 o                         
   3 -10   4          0.12          7.73        13.48 o                         
   4 -10   4          2.05         20.55        14.41 o                         
   5 -10   4          2.45        -14.66        18.02 o                         
   6 -10   4          5.69         28.77        19.64 o                         
  -5  -9   4          6.52         -2.32        11.56 o                         
  -4  -9   4          7.08          9.00        10.65 o                         
  -3  -9   4        122.31        132.22        17.01 o                         
  -2  -9   4          2.18          4.37        13.46 o                         
  -1  -9   4          0.02         15.93        14.85 o                         
   0  -9   4          7.82         -1.02        16.32 o                         
   1  -9   4         19.01         25.57        16.68 o                         
   2  -9   4         31.59         43.04        17.48 o                         
   3  -9   4          1.86         21.24        15.56 o                         
   4  -9   4         16.61        -11.10        16.10 o                         
   5  -9   4          2.89          4.89        16.71 o                         
   6  -9   4         58.14         80.62        16.96 o                         
   7  -9   4         14.30         14.20        18.12 o                         
  -6  -8   4         23.95         33.73        11.22 o                         
  -5  -8   4          0.13          5.05         9.79 o                         
  -4  -8   4         87.23         79.21        12.73 o                         
  -3  -8   4          2.11         12.63        16.05 o                         
  -2  -8   4          2.61         -8.30        14.01 o                         
  -1  -8   4        197.04        229.01        18.12 o                         
   0  -8   4         23.08         26.96        15.31 o                         
   1  -8   4         18.74         16.43        16.01 o                         
   2  -8   4         27.67         19.09        15.01 o                         
   3  -8   4        122.39        137.41        16.56 o                         
   4  -8   4         15.70          7.59        14.74 o                         
   5  -8   4          0.05         -7.67        17.01 o                         
   6  -8   4          3.08         12.83        14.90 o                         
   7  -8   4          8.23          5.42        17.80 o                         
   8  -8   4          0.03         29.65        38.86 o                         
  -7  -7   4          2.96          3.74        14.67 o                         
  -6  -7   4          0.81          2.48        16.06 o                         
  -5  -7   4         45.66         52.14         9.86 o                         
  -4  -7   4         34.99         20.00         8.96 o                         
  -3  -7   4         65.92         50.87        13.66 o                         
  -2  -7   4         52.58         60.07        14.73 o                         
  -1  -7   4        351.45        347.21        17.90 o                         
   0  -7   4         47.73         58.00        13.97 o                         
   1  -7   4          5.62         12.07        13.23 o                         
   2  -7   4         23.14         25.72        13.08 o                         
   3  -7   4        197.46        150.03        16.73 o                         
   4  -7   4          5.14         -1.91        13.82 o                         
   5  -7   4        305.78        308.51        19.50 o                         
   6  -7   4          3.24         34.80        14.39 o                         
   7  -7   4          2.80        -14.86        17.31 o                         
   8  -7   4          3.11         17.37        16.93 o                         
  -8  -6   4         35.84         17.89        17.84 o                         
  -7  -6   4         17.08         13.67        16.31 o                         
  -6  -6   4          1.00         -1.85         9.62 o                         
  -5  -6   4         70.46         40.40         9.76 o                         
  -4  -6   4        434.58        408.52        17.89 o                         
  -3  -6   4        141.72        122.63        13.96 o                         
  -2  -6   4         20.73         19.32        11.58 o                         
  -1  -6   4         66.48         65.85         8.72 o                         
   0  -6   4          0.00          3.25         7.84 o                         
   1  -6   4        339.81        318.09        14.95 o                         
   2  -6   4        183.82        201.74        19.26 o                         
   3  -6   4         81.28         68.82         9.45 o                         
   4  -6   4         78.56         64.21        15.37 o                         
   5  -6   4         99.39        112.44        15.66 o                         
   6  -6   4         35.05         19.99        13.21 o                         
   7  -6   4         13.74         21.46         9.27 o                         
   8  -6   4         32.32         47.15         8.77 o                         
   9  -6   4          0.91         -4.43        16.07 o                         
  -8  -5   4         14.18         -8.54        17.19 o                         
  -7  -5   4         57.35         66.76        18.36 o                         
  -6  -5   4         41.36         36.06         9.56 o                         
  -5  -5   4        482.97        495.88        35.95 o                         
  -4  -5   4         13.89         18.44         8.02 o                         
  -3  -5   4        246.71        249.26         8.10 o                         
  -2  -5   4        405.27        410.16        26.51 o                         
  -1  -5   4          1.40          1.98         7.30 o                         
   0  -5   4         40.42         52.74         7.57 o                         
   1  -5   4         30.05         35.20         7.37 o                         
   2  -5   4        217.44        219.75         9.04 o                         
   3  -5   4        184.17        184.43         9.11 o                         
   4  -5   4         13.54         25.23         7.34 o                         
   5  -5   4         68.91         62.10        14.85 o                         
   6  -5   4         13.44         19.85        10.22 o                         
   7  -5   4          4.93          2.36        12.90 o                         
   8  -5   4         19.02          3.99        12.05 o                         
   9  -5   4          1.87         22.92        15.29 o                         
  -9  -4   4         45.36         95.99        17.09 o                         
  -8  -4   4         48.91         28.37        25.55 o                         
  -7  -4   4        157.98        136.11        11.14 o                         
  -6  -4   4         35.16         19.87         9.38 o                         
  -5  -4   4        476.41        444.69        16.00 o                         
  -4  -4   4        229.56        230.36         7.55 o                         
  -3  -4   4        331.82        323.12         9.09 o                         
  -2  -4   4        317.31        332.77         9.69 o                         
  -1  -4   4        161.13        156.31         7.86 o                         
   0  -4   4       1704.25       1728.65        32.89 o                         
   1  -4   4        150.89        142.52         7.61 o                         
   2  -4   4        143.52        150.84         8.21 o                         
   3  -4   4        123.19        122.50         7.50 o                         
   4  -4   4        283.69        287.53         9.64 o                         
   5  -4   4        111.34        132.04        16.75 o                         
   6  -4   4         24.57         13.01         9.14 o                         
   7  -4   4         89.04        103.95        14.37 o                         
   8  -4   4         67.03         61.50        13.31 o                         
   9  -4   4          1.06          4.83        15.83 o                         
  -9  -3   4        107.64        120.18        16.67 o                         
  -8  -3   4         21.31         37.73        14.48 o                         
  -7  -3   4          7.52          9.92        10.95 o                         
  -6  -3   4        415.81        420.84        13.21 o                         
  -5  -3   4          0.02         10.01         5.72 o                         
  -4  -3   4        571.53        559.80        11.89 o                         
  -3  -3   4        123.08        139.39         5.12 o                         
  -2  -3   4        844.33        916.78        11.70 o                         
  -1  -3   4        175.85        170.18        10.23 o                         
   0  -3   4         39.88         40.14         3.00 o                         
   1  -3   4        449.15        459.39         9.17 o                         
   2  -3   4        511.88        547.60        10.13 o                         
   3  -3   4          8.04         22.03         6.97 o                         
   4  -3   4        176.61        165.03         6.39 o                         
   5  -3   4        492.14        497.21        13.48 o                         
   6  -3   4        130.73        121.66        13.15 o                         
   7  -3   4         14.40          7.19        11.25 o                         
   8  -3   4         42.28         42.20        11.43 o                         
   9  -3   4          4.72         -3.30        17.20 o                         
 -10  -2   4        191.66        205.62        16.69 o                         
  -9  -2   4          7.97         21.83        14.96 o                         
  -8  -2   4          1.34         -3.22        10.38 o                         
  -7  -2   4          1.46          1.60        10.65 o                         
  -6  -2   4        219.52        245.91        15.66 o                         
  -5  -2   4        219.14        235.83        13.57 o                         
  -4  -2   4       1141.68       1189.94        13.06 o                         
  -3  -2   4        377.75        381.65         5.97 o                         
  -2  -2   4        297.20        302.34         4.93 o                         
  -1  -2   4        298.05        303.88         5.42 o                         
   0  -2   4       1232.90       1164.48        12.92 o                         
   1  -2   4         13.67          7.55         4.89 o                         
   2  -2   4        703.35        649.57         9.50 o                         
   3  -2   4        537.97        517.12         7.93 o                         
   4  -2   4        399.31        441.02         7.68 o                         
   5  -2   4         71.75         63.74        11.04 o                         
   6  -2   4        216.42        220.79        15.91 o                         
   7  -2   4         31.16         33.55        12.34 o                         
   8  -2   4         34.02         29.66        11.39 o                         
   9  -2   4          8.77         13.79        13.67 o                         
 -10  -1   4          0.79         11.63        14.80 o                         
  -9  -1   4         79.28        103.76        14.44 o                         
  -8  -1   4        105.19        111.18        13.53 o                         
  -7  -1   4        130.79        126.26        13.79 o                         
  -6  -1   4        836.26        814.20        21.41 o                         
  -5  -1   4        284.75        298.44         7.29 o                         
  -4  -1   4        601.47        680.28         9.54 o                         
  -3  -1   4       1394.69       1313.53        10.14 o                         
  -2  -1   4          2.31         -0.44         2.78 o                         
  -1  -1   4       4296.92       4117.23        13.07 o                         
   0  -1   4       2068.65       2021.71         7.17 o                         
   1  -1   4        217.82        208.48         6.73 o                         
   2  -1   4          3.27          5.39         4.16 o                         
   3  -1   4          6.45          4.91         2.14 o                         
   4  -1   4       1425.30       1471.26        25.32 o                         
   5  -1   4        117.84        125.36        12.93 o                         
   6  -1   4        246.90        230.98        14.85 o                         
   7  -1   4         60.73         86.32        13.58 o                         
   8  -1   4         24.80         24.56        29.10 o                         
   9  -1   4         31.82         21.18        15.15 o                         
 -10   0   4          0.77         18.16        14.23 o                         
  -9   0   4         32.07         32.12         9.82 o                         
  -8   0   4         42.85         47.19         8.56 o                         
  -7   0   4        669.60        706.38        15.56 o                         
  -6   0   4        100.95        111.56         8.75 o                         
  -5   0   4        346.20        361.07        13.54 o                         
  -4   0   4          0.52          2.84         2.45 o                         
  -3   0   4        172.61        152.07         5.56 o                         
  -2   0   4        188.69        174.93         5.66 o                         
  -1   0   4       6505.01       6415.32        30.11 o                         
   0   0   4      15843.38      15407.93        24.31 o                         
   1   0   4          8.92          3.78         3.71 o                         
   2   0   4        266.14        295.47         7.08 o                         
   3   0   4       2117.55       2183.01        28.80 o                         
   4   0   4        328.95        337.39        14.79 o                         
   5   0   4        705.18        713.59        20.14 o                         
   6   0   4         29.73         16.05        11.52 o                         
   7   0   4        238.46        203.91        15.60 o                         
   8   0   4          4.13          8.55         8.25 o                         
   9   0   4          2.18        -11.74        11.74 o                         
 -10   1   4         21.50         21.16        13.31 o                         
  -9   1   4         19.50         19.34        10.03 o                         
  -8   1   4         22.99         27.27         7.81 o                         
  -7   1   4        164.20        161.12        10.79 o                         
  -6   1   4        750.34        799.65        14.83 o                         
  -5   1   4         74.23         66.13         4.62 o                         
  -4   1   4        512.85        501.95        13.71 o                         
  -3   1   4       1077.88       1021.59        10.56 o                         
  -2   1   4       6464.02       6305.52        54.18 o                         
  -1   1   4      37756.08      36694.05       205.34 o                         
   0   1   4        583.73        623.85         6.88 o                         
   1   1   4          3.51          1.59         3.97 o                         
   2   1   4        554.87        588.00         8.78 o                         
   3   1   4        655.62        665.92        10.06 o                         
   4   1   4        386.92        393.67        15.41 o                         
   5   1   4        356.62        336.53        16.79 o                         
   6   1   4         80.02         85.34        12.18 o                         
   7   1   4          9.83         28.92        10.72 o                         
   8   1   4         16.97         16.80         9.81 o                         
   9   1   4          0.68        -17.10        17.10 o                         
 -10   2   4          6.59          9.85        20.47 o                         
  -9   2   4         21.62         36.86         9.10 o                         
  -8   2   4          1.39         -8.09         8.09 o                         
  -7   2   4         21.04         13.27         7.48 o                         
  -6   2   4          7.30          9.18         7.17 o                         
  -5   2   4        337.89        328.97         7.51 o                         
  -4   2   4        548.51        552.99        12.49 o                         
  -3   2   4        192.99        208.12         5.09 o                         
  -2   2   4        450.65        462.17         5.60 o                         
  -1   2   4        496.26        488.37         5.17 o                         
   0   2   4         36.61         31.09         3.19 o                         
   1   2   4         50.73         51.23         4.74 o                         
   2   2   4       1009.65       1093.73        16.20 o                         
   3   2   4       1248.50       1286.65        12.02 o                         
   4   2   4        617.47        643.80        19.59 o                         
   5   2   4       1021.11        969.59        24.74 o                         
   6   2   4         47.50         50.33        12.13 o                         
   7   2   4          9.88         -0.77         8.72 o                         
   8   2   4         33.93         31.19         9.37 o                         
 -10   3   4          2.52          2.41        16.81 o                         
  -9   3   4          0.04         13.35         9.60 o                         
  -8   3   4         12.75         13.09         9.86 o                         
  -7   3   4        185.31        185.90        10.07 o                         
  -6   3   4          0.07          0.95         6.31 o                         
  -5   3   4        442.89        446.03        13.51 o                         
  -4   3   4         55.34         55.74         4.95 o                         
  -3   3   4        112.01        119.15        19.47 o                         
  -2   3   4        315.69        306.31        11.96 o                         
  -1   3   4        882.82        847.60         8.03 o                         
   0   3   4        258.06        266.85         5.04 o                         
   1   3   4        645.14        682.09         6.81 o                         
   2   3   4        454.77        460.41         8.23 o                         
   3   3   4        843.07        858.52        14.82 o                         
   4   3   4         44.70         49.62        10.93 o                         
   5   3   4         10.27         11.99        12.48 o                         
   6   3   4          0.05          1.30         7.72 o                         
   7   3   4         16.11         26.49         9.85 o                         
   8   3   4          0.93         -0.24        10.75 o                         
 -10   4   4          2.62         -7.18        19.34 o                         
  -9   4   4          0.13          7.52         7.92 o                         
  -8   4   4         94.69         85.82        18.28 o                         
  -7   4   4         76.44         93.77         8.87 o                         
  -6   4   4        269.10        276.41        10.24 o                         
  -5   4   4        130.44        129.87         6.19 o                         
  -4   4   4        107.02        118.83         5.89 o                         
  -3   4   4        169.22        170.27         8.55 o                         
  -2   4   4        927.24        940.16        11.75 o                         
  -1   4   4        499.45        494.37         9.57 o                         
   0   4   4        390.42        383.59         6.38 o                         
   1   4   4        864.85        873.37         7.61 o                         
   2   4   4         25.71         23.44         3.78 o                         
   3   4   4        133.60        133.52         7.07 o                         
   4   4   4         85.37         82.98        13.10 o                         
   5   4   4        174.61        193.82        15.92 o                         
   6   4   4          5.06         12.23         8.37 o                         
   7   4   4         84.38         77.40        15.49 o                         
   8   4   4         51.28         93.41        14.21 o                         
 -10   5   4          2.98         -1.01        13.76 o                         
  -9   5   4          0.08          2.56        18.18 o                         
  -8   5   4         12.66         14.52         8.12 o                         
  -7   5   4          5.51          7.30         8.13 o                         
  -6   5   4         11.39         16.41         7.89 o                         
  -5   5   4        324.99        313.70         8.20 o                         
  -4   5   4          3.79          8.87         5.37 o                         
  -3   5   4        190.85        179.29        12.13 o                         
  -2   5   4         42.76         46.28         8.93 o                         
  -1   5   4         18.31         23.69         8.64 o                         
   0   5   4         33.07         32.34         5.39 o                         
   1   5   4         94.53         85.09         7.33 o                         
   2   5   4         58.17         49.90         4.74 o                         
   3   5   4        485.21        477.05         8.59 o                         
   4   5   4        386.24        376.03        27.13 o                         
   5   5   4        162.28        162.09        11.94 o                         
   6   5   4          4.98         23.04         9.32 o                         
   7   5   4          1.85          6.04        10.65 o                         
 -10   6   4          0.32         23.75        13.52 o                         
  -9   6   4         22.41          1.40        12.46 o                         
  -8   6   4          6.28         13.30         8.49 o                         
  -7   6   4          6.88        -21.82        22.87 o                         
  -6   6   4         19.69         16.91         8.54 o                         
  -5   6   4         39.05         45.20         6.49 o                         
  -4   6   4         36.42         42.60         8.26 o                         
  -3   6   4        414.23        416.67        15.49 o                         
  -2   6   4          1.28         -0.21         8.62 o                         
  -1   6   4        122.37        126.35        11.30 o                         
   0   6   4        265.76        263.67         8.55 o                         
   1   6   4         20.31         12.00        10.13 o                         
   2   6   4        433.94        414.91         8.44 o                         
   3   6   4          1.53         -1.33         6.58 o                         
   4   6   4          8.83          8.34         9.33 o                         
   5   6   4         18.13          6.10         9.34 o                         
   6   6   4          9.45         14.23        15.69 o                         
  -9   7   4         12.25          2.20         8.82 o                         
  -8   7   4         15.11          6.34         9.59 o                         
  -7   7   4          9.09          8.54         9.30 o                         
  -6   7   4        153.29        185.82        17.78 o                         
  -5   7   4         37.18         39.01         9.92 o                         
  -4   7   4         16.39         26.66        12.16 o                         
  -3   7   4          6.96          0.40        10.76 o                         
  -2   7   4        172.81        165.42        12.64 o                         
  -1   7   4        209.73        215.06        14.08 o                         
   0   7   4         27.71         23.41        12.42 o                         
   1   7   4          0.89          0.89        12.74 o                         
   2   7   4          0.14         -8.43         9.38 o                         
   3   7   4        240.82        257.03        11.86 o                         
   4   7   4         65.99         69.36        11.00 o                         
   5   7   4          7.64          1.22         9.15 o                         
   6   7   4         41.06         50.74        11.20 o                         
  -9   8   4          4.81          0.82        29.37 o                         
  -8   8   4          4.99          2.45        10.50 o                         
  -7   8   4          0.15         -8.37         9.04 o                         
  -6   8   4        102.45         91.99        11.47 o                         
  -5   8   4         47.75         58.95        10.80 o                         
  -4   8   4          1.14          2.35        11.35 o                         
  -3   8   4         17.19         16.26        12.30 o                         
  -2   8   4          1.76         -2.47        12.76 o                         
  -1   8   4         44.79         46.96        12.99 o                         
   0   8   4        104.10        104.16        14.03 o                         
   1   8   4         12.83         12.16        12.44 o                         
   2   8   4          1.94         -0.94         9.54 o                         
   3   8   4          1.00         -3.81         8.96 o                         
   4   8   4         53.68         46.34        16.87 o                         
   5   8   4         75.86         32.17        18.58 o                         
  -8   9   4         15.69         15.47        14.61 o                         
  -7   9   4          0.63         24.15        18.75 o                         
  -6   9   4          0.70          5.89         7.37 o                         
  -5   9   4        109.41        120.03        16.39 o                         
  -4   9   4         10.41         22.26        13.73 o                         
  -3   9   4         54.20         67.60        13.32 o                         
  -2   9   4         61.63         69.96        15.26 o                         
  -1   9   4          4.85         -1.65        13.66 o                         
   0   9   4         23.23         26.39        12.64 o                         
   1   9   4          0.03         -1.65        13.92 o                         
   2   9   4         51.28         50.85        10.57 o                         
   3   9   4         16.06         27.94        18.48 o                         
   4   9   4          0.26         -1.38        20.16 o                         
  -7  10   4         16.12         34.39        17.17 o                         
  -6  10   4         28.08         29.63        13.56 o                         
  -5  10   4          0.56         -0.60        13.16 o                         
  -4  10   4          7.07         13.63        12.82 o                         
  -3  10   4         21.31          6.29        14.86 o                         
  -2  10   4          9.81         10.06        15.54 o                         
  -1  10   4          2.16         -0.34        15.53 o                         
   0  10   4          1.36          7.89        12.95 o                         
   1  10   4         10.72         33.46        16.99 o                         
   2  10   4         54.03         54.83        12.44 o                         
   3  10   4         62.34         72.62        16.44 o                         
  -6  11   4          0.04         10.40        11.47 o                         
  -5  11   4          0.96         16.56        17.47 o                         
  -4  11   4          2.04          5.53        13.59 o                         
  -3  11   4          6.65         16.27        14.16 o                         
  -2  11   4          7.46         -9.78        14.01 o                         
  -1  11   4          4.97        -10.84        16.90 o                         
   0  11   4          9.15         36.28        15.16 o                         
   1  11   4          0.43         12.22        12.01 o                         
  -3  12   4          0.29         12.17        15.08 o                         
  -2  12   4          1.37          0.99        16.99 o                         
  -2 -11   5          1.79        -19.96        19.96 o                         
  -1 -11   5         24.42          6.44        15.37 o                         
   0 -11   5          3.67         -7.39        18.79 o                         
   1 -11   5          2.19        -13.88        18.95 o                         
   2 -11   5          3.76          0.77        17.32 o                         
   3 -11   5          0.32         16.12        20.75 o                         
   4 -11   5          1.10         -0.55        15.57 o                         
  -4 -10   5         18.27         -7.92         9.61 o                         
  -3 -10   5         11.54         11.71        14.18 o                         
  -2 -10   5         11.09          7.10        16.11 o                         
  -1 -10   5         32.16         62.28        15.24 o                         
   0 -10   5          0.14         11.59        13.43 o                         
   1 -10   5          5.07         -7.28        17.62 o                         
   2 -10   5          0.45         13.35        14.76 o                         
   3 -10   5          9.81         15.87        15.31 o                         
   4 -10   5          6.85        -16.15        17.95 o                         
   5 -10   5          3.22          2.31        20.03 o                         
   6 -10   5          8.26          1.02        18.54 o                         
  -5  -9   5         98.58         98.30        12.71 o                         
  -4  -9   5          7.96         11.04         9.67 o                         
  -3  -9   5         29.68         36.14        14.16 o                         
  -2  -9   5          0.84         -7.44        15.50 o                         
  -1  -9   5         25.77         16.45        15.22 o                         
   0  -9   5          0.86          0.17        14.18 o                         
   1  -9   5         10.29         33.14        14.43 o                         
   2  -9   5         18.78         24.03        15.84 o                         
   3  -9   5          3.29          3.80        14.94 o                         
   4  -9   5          0.75         29.51        15.11 o                         
   5  -9   5          6.03          2.59        16.09 o                         
   6  -9   5          0.13         10.23        16.70 o                         
   7  -9   5          9.89         15.35        16.29 o                         
  -6  -8   5          0.10        -10.29        10.29 o                         
  -5  -8   5         41.97         40.17        10.56 o                         
  -4  -8   5        234.77        235.60        12.77 o                         
  -3  -8   5          0.14          2.81        13.18 o                         
  -2  -8   5         18.20         14.32        14.74 o                         
  -1  -8   5        383.56        374.67        21.19 o                         
   0  -8   5         83.94         54.98        13.98 o                         
   1  -8   5        198.30        235.70        17.76 o                         
   2  -8   5          5.15         16.59        16.28 o                         
   3  -8   5         47.05         47.12        16.11 o                         
   4  -8   5          0.05        -13.05        14.48 o                         
   5  -8   5         22.73         39.22        17.09 o                         
   6  -8   5          1.20        -12.47        16.29 o                         
   7  -8   5          2.14          2.84        16.45 o                         
  -7  -7   5        100.94        126.94        16.64 o                         
  -6  -7   5          2.27         13.80         8.64 o                         
  -5  -7   5          1.12         -6.18        10.03 o                         
  -4  -7   5          8.34          2.14         9.14 o                         
  -3  -7   5          2.45         -1.97        13.77 o                         
  -2  -7   5        658.38        683.29        22.73 o                         
  -1  -7   5         91.37         88.36        10.30 o                         
   0  -7   5         14.28         19.95         9.89 o                         
   1  -7   5         99.88        110.87        10.84 o                         
   2  -7   5         25.85         30.96         9.34 o                         
   3  -7   5         54.65         45.52        10.41 o                         
   4  -7   5         46.24         54.08        14.27 o                         
   5  -7   5         75.72         80.02        17.40 o                         
   6  -7   5          0.01        -15.89        15.89 o                         
   7  -7   5          2.86         35.37        26.75 o                         
   8  -7   5         20.03         43.91        10.58 o                         
  -8  -6   5          5.22         18.01        13.68 o                         
  -7  -6   5         64.46         51.90        17.05 o                         
  -6  -6   5        262.03        278.08        24.64 o                         
  -5  -6   5          0.01         -3.93         9.17 o                         
  -4  -6   5        198.10        188.29        11.12 o                         
  -3  -6   5        100.05         97.32         9.71 o                         
  -2  -6   5         11.08         13.11         8.66 o                         
  -1  -6   5        226.41        225.32        10.66 o                         
   0  -6   5         17.20         16.28         8.95 o                         
   1  -6   5         20.77         22.47         8.41 o                         
   2  -6   5         61.69         63.59         9.00 o                         
   3  -6   5          0.81          0.54         7.92 o                         
   4  -6   5        195.75        188.92        11.15 o                         
   5  -6   5         13.72        -11.36        14.46 o                         
   6  -6   5          1.14         -6.83        14.93 o                         
   7  -6   5         28.89         31.27        10.14 o                         
   8  -6   5          0.01          7.82        11.30 o                         
  -8  -5   5         13.56          2.80        14.22 o                         
  -7  -5   5         32.91         10.02        15.85 o                         
  -6  -5   5         21.74         21.03         9.60 o                         
  -5  -5   5        651.09        616.79        15.60 o                         
  -4  -5   5        311.17        320.17         9.34 o                         
  -3  -5   5          9.97          5.81         7.36 o                         
  -2  -5   5         10.72         12.90         6.81 o                         
  -1  -5   5          1.20          3.89         7.39 o                         
   0  -5   5        409.13        373.87        10.94 o                         
   1  -5   5         23.73         13.39         7.86 o                         
   2  -5   5         50.09         51.12         7.73 o                         
   3  -5   5         80.39         70.97         8.24 o                         
   4  -5   5         13.34         12.46         7.50 o                         
   5  -5   5          0.94          2.62        13.42 o                         
   6  -5   5          1.59         10.27         9.45 o                         
   7  -5   5         55.04         62.18        10.84 o                         
   8  -5   5         43.64         14.67        13.02 o                         
   9  -5   5          4.40         37.67        18.40 o                         
  -9  -4   5          3.61         20.61        14.46 o                         
  -8  -4   5        160.00        158.48        14.30 o                         
  -7  -4   5         49.66         34.97        14.72 o                         
  -6  -4   5         12.63          0.76         8.80 o                         
  -5  -4   5          0.98          0.93         6.59 o                         
  -4  -4   5          5.84          4.23         4.72 o                         
  -3  -4   5       1104.47       1050.11        12.18 o                         
  -2  -4   5        252.34        287.99         9.12 o                         
  -1  -4   5        210.71        226.91        13.89 o                         
   0  -4   5       1198.54       1241.17         9.10 o                         
   1  -4   5        931.76        979.14        13.81 o                         
   2  -4   5         86.06         93.90         7.33 o                         
   3  -4   5         27.29         29.96         7.03 o                         
   4  -4   5          0.41         -1.13         6.56 o                         
   5  -4   5        175.04        174.55        11.42 o                         
   6  -4   5         24.95         37.96         9.88 o                         
   7  -4   5         56.98         52.22        12.28 o                         
   8  -4   5          0.54         -9.61        13.23 o                         
   9  -4   5          6.45          7.44        12.86 o                         
  -9  -3   5         12.51         45.94        11.27 o                         
  -8  -3   5          0.15          3.28         8.37 o                         
  -7  -3   5        724.19        748.46        34.96 o                         
  -6  -3   5        389.21        383.36        12.64 o                         
  -5  -3   5          0.42         -2.90         5.82 o                         
  -4  -3   5          4.80          6.10         4.23 o                         
  -3  -3   5        441.35        449.56         7.07 o                         
  -2  -3   5        755.75        687.40         8.80 o                         
  -1  -3   5        351.97        387.14         5.16 o                         
   0  -3   5         67.43         66.52         3.80 o                         
   1  -3   5         68.98         68.49         6.51 o                         
   2  -3   5         85.57         83.93         6.81 o                         
   3  -3   5        150.77        153.26         7.39 o                         
   4  -3   5          3.57          3.61         4.97 o                         
   5  -3   5         40.99         42.81         9.08 o                         
   6  -3   5        402.65        403.15        19.24 o                         
   7  -3   5          3.61         -2.59        12.15 o                         
   8  -3   5          0.14         -9.18         9.57 o                         
   9  -3   5         27.68         51.39        13.01 o                         
 -10  -2   5        135.07        232.98        20.16 o                         
  -9  -2   5          0.02         10.24        11.82 o                         
  -8  -2   5        281.64        326.01        19.60 o                         
  -7  -2   5         85.05         78.17        14.19 o                         
  -6  -2   5         75.81         75.39        12.43 o                         
  -5  -2   5        436.86        459.75        16.75 o                         
  -4  -2   5        735.13        740.76         8.43 o                         
  -3  -2   5        902.16       1006.88        10.34 o                         
  -2  -2   5        124.48        130.31         4.92 o                         
  -1  -2   5        275.72        273.07         7.88 o                         
   0  -2   5       1156.25       1129.07         8.78 o                         
   1  -2   5         31.77         39.65         3.82 o                         
   2  -2   5         36.09         50.76         6.20 o                         
   3  -2   5         13.39         13.20         4.50 o                         
   4  -2   5          7.72         13.41        11.07 o                         
   5  -2   5        219.04        215.24        14.65 o                         
   6  -2   5         32.86         27.11        12.10 o                         
   7  -2   5          6.59         11.46        10.76 o                         
   8  -2   5          3.50        -10.90        10.90 o                         
   9  -2   5          4.04          0.11         9.98 o                         
 -10  -1   5          1.38          0.10        13.50 o                         
  -9  -1   5         14.51         17.94        12.99 o                         
  -8  -1   5         12.43          5.76         9.68 o                         
  -7  -1   5         20.04         14.72        11.16 o                         
  -6  -1   5          0.29          0.33         9.08 o                         
  -5  -1   5         85.75         77.51         5.51 o                         
  -4  -1   5        448.12        420.76         8.66 o                         
  -3  -1   5          0.46         -0.31         3.20 o                         
  -2  -1   5        291.03        285.92         6.69 o                         
  -1  -1   5          3.37          3.27         2.81 o                         
   0  -1   5        122.92        117.72         2.77 o                         
   1  -1   5        260.03        257.71         4.71 o                         
   2  -1   5         46.43         37.78         4.68 o                         
   3  -1   5        494.08        514.64         9.58 o                         
   4  -1   5        137.63        148.00        13.07 o                         
   5  -1   5         88.90         78.29        12.01 o                         
   6  -1   5         90.37         96.55        13.09 o                         
   7  -1   5        143.26        165.87        16.63 o                         
   8  -1   5          3.44         -0.32        12.02 o                         
   9  -1   5          1.96          0.73        17.22 o                         
 -10   0   5         12.85         -2.16        11.12 o                         
  -9   0   5         24.41         23.15        13.28 o                         
  -8   0   5         74.56         67.91        12.10 o                         
  -7   0   5        978.93        979.31        25.00 o                         
  -6   0   5          9.25          9.20         9.71 o                         
  -5   0   5        343.83        335.29         7.96 o                         
  -4   0   5        118.17        133.94         8.05 o                         
  -3   0   5        150.64        157.83         6.06 o                         
  -2   0   5        154.53        183.91         7.20 o                         
  -1   0   5       5506.48       5423.41        26.74 o                         
   0   0   5         36.07         39.96         2.51 o                         
   1   0   5        326.59        348.95         6.56 o                         
   2   0   5         67.93         54.00         4.55 o                         
   3   0   5          3.06          0.77         5.05 o                         
   4   0   5          3.13          3.77        10.25 o                         
   5   0   5        154.06        153.76        13.21 o                         
   6   0   5          0.01         -3.91        12.32 o                         
   7   0   5          1.10          2.95        10.40 o                         
   8   0   5         56.79         20.52        11.86 o                         
   9   0   5          3.13         71.23        24.22 o                         
 -10   1   5          0.06         -8.02        14.15 o                         
  -9   1   5          8.43          7.76        11.30 o                         
  -8   1   5        158.81        137.62        14.27 o                         
  -7   1   5        139.93        134.47        12.96 o                         
  -6   1   5         20.23         11.36         9.69 o                         
  -5   1   5        831.84        820.29        55.02 o                         
  -4   1   5        103.77         96.44         5.95 o                         
  -3   1   5          5.46          9.23         4.87 o                         
  -2   1   5       1012.29        993.96        14.70 o                         
  -1   1   5       3539.15       3491.75        19.36 o                         
   0   1   5        191.30        194.57         7.25 o                         
   1   1   5       1163.49       1248.16        10.74 o                         
   2   1   5          9.70          9.58         4.66 o                         
   3   1   5        155.39        184.04        11.53 o                         
   4   1   5         95.90         92.16        12.15 o                         
   5   1   5        701.67        641.08        21.31 o                         
   6   1   5         13.67         -3.29        11.72 o                         
   7   1   5          5.40         26.16        12.87 o                         
   8   1   5          7.13          4.15         9.47 o                         
 -10   2   5          3.26        -15.07        15.07 o                         
  -9   2   5        110.49        120.22        13.36 o                         
  -8   2   5          0.76          4.22        11.98 o                         
  -7   2   5        116.16        113.77        13.93 o                         
  -6   2   5         90.79         88.39        11.80 o                         
  -5   2   5         13.43         16.57         5.47 o                         
  -4   2   5         16.27          6.31         5.36 o                         
  -3   2   5          4.38          3.80         3.42 o                         
  -2   2   5        611.36        605.03         5.01 o                         
  -1   2   5         65.27         65.21         3.42 o                         
   0   2   5        194.31        206.40         5.69 o                         
   1   2   5        160.64        142.43         5.54 o                         
   2   2   5         16.62         27.60         4.81 o                         
   3   2   5          5.98          4.57         6.01 o                         
   4   2   5          3.02          9.42        11.13 o                         
   5   2   5        321.05        324.55        17.83 o                         
   6   2   5          3.52         13.04        12.30 o                         
   7   2   5         22.39          9.78        14.38 o                         
   8   2   5          1.07         40.77        47.50 o                         
 -10   3   5         56.36         42.70        12.74 o                         
  -9   3   5         17.68          1.64        10.37 o                         
  -8   3   5        121.66        128.12        14.55 o                         
  -7   3   5         29.28         26.17        11.80 o                         
  -6   3   5          2.18          4.83        10.03 o                         
  -5   3   5         18.69         22.20         4.54 o                         
  -4   3   5         41.82         47.47         4.88 o                         
  -3   3   5          5.14          3.58         4.33 o                         
  -2   3   5        950.05        935.46         8.75 o                         
  -1   3   5          6.40          6.88         3.54 o                         
   0   3   5        367.92        385.87         7.11 o                         
   1   3   5         34.64         34.76         2.78 o                         
   2   3   5         44.36         42.90         6.61 o                         
   3   3   5        219.42        209.66         8.85 o                         
   4   3   5         68.62         69.94        13.15 o                         
   5   3   5        249.04        250.89        17.00 o                         
   6   3   5          5.20         -5.57        13.33 o                         
   7   3   5         60.23         55.64         8.54 o                         
   8   3   5         56.69         65.26        10.58 o                         
 -10   4   5         15.06         11.81        14.24 o                         
  -9   4   5         39.28         50.53        13.58 o                         
  -8   4   5         82.08         69.33        13.67 o                         
  -7   4   5          5.03          1.46        10.87 o                         
  -6   4   5        315.38        308.62        10.73 o                         
  -5   4   5         13.66         15.07         5.16 o                         
  -4   4   5        684.00        680.77        11.21 o                         
  -3   4   5         69.60         83.95         6.10 o                         
  -2   4   5        239.02        215.30         7.43 o                         
  -1   4   5         22.55         15.79         4.56 o                         
   0   4   5        175.26        191.51         5.23 o                         
   1   4   5        349.30        362.50         5.47 o                         
   2   4   5         10.31         15.56         3.96 o                         
   3   4   5         55.77         63.35         6.35 o                         
   4   4   5       1319.82       1252.64        29.34 o                         
   5   4   5         73.22         69.08        13.94 o                         
   6   4   5         22.72         17.53        14.80 o                         
   7   4   5          7.39         23.97        12.14 o                         
 -10   5   5         22.50         39.59        12.70 o                         
  -9   5   5         18.58          4.57        10.22 o                         
  -8   5   5         28.40         57.90        12.76 o                         
  -7   5   5        139.69        142.84        10.26 o                         
  -6   5   5          5.57          3.07         7.90 o                         
  -5   5   5         58.49         54.53         6.11 o                         
  -4   5   5         10.50          6.42         5.25 o                         
  -3   5   5          1.73          7.64         6.18 o                         
  -2   5   5        265.46        290.57         8.87 o                         
  -1   5   5         69.89         73.87         6.90 o                         
   0   5   5        201.33        197.92         5.92 o                         
   1   5   5         29.10         35.72         4.12 o                         
   2   5   5         73.18         74.27         6.96 o                         
   3   5   5         56.34         61.84         7.36 o                         
   4   5   5          2.98          2.54         9.18 o                         
   5   5   5          2.24          9.86        13.97 o                         
   6   5   5         48.99         55.72        11.71 o                         
   7   5   5          1.66         -0.22        12.59 o                         
 -10   6   5         45.63         79.19        14.32 o                         
  -9   6   5         14.39          5.60        13.12 o                         
  -8   6   5          0.00         -1.79         8.82 o                         
  -7   6   5         83.47         79.98         9.79 o                         
  -6   6   5         63.37         64.58         9.32 o                         
  -5   6   5          6.97          0.19         6.12 o                         
  -4   6   5         78.24         75.13         6.55 o                         
  -3   6   5          4.13          4.04         6.91 o                         
  -2   6   5          3.41          0.95         6.76 o                         
  -1   6   5        262.95        255.07         9.99 o                         
   0   6   5          6.75          4.72         7.49 o                         
   1   6   5         14.34         11.03         6.31 o                         
   2   6   5        159.06        165.78        11.22 o                         
   3   6   5        143.58        141.08        11.51 o                         
   4   6   5          0.23        -10.49        10.49 o                         
   5   6   5          0.71          4.05        11.21 o                         
   6   6   5         15.71         22.26        11.14 o                         
  -9   7   5         13.74         27.76        14.37 o                         
  -8   7   5         13.49         15.44        13.19 o                         
  -7   7   5          0.33         -5.58         8.77 o                         
  -6   7   5         32.64         31.58         7.30 o                         
  -5   7   5        151.47        146.55        11.90 o                         
  -4   7   5         35.90         32.00         7.87 o                         
  -3   7   5          6.62          5.02         8.29 o                         
  -2   7   5         11.73         14.58         8.48 o                         
  -1   7   5         54.01         56.23         8.38 o                         
   0   7   5         66.15         66.59         9.19 o                         
   1   7   5        132.02        130.67        10.37 o                         
   2   7   5         20.96         20.66         9.52 o                         
   3   7   5         59.35         69.44         8.66 o                         
   4   7   5         70.21         61.92        10.21 o                         
   5   7   5          0.67          2.65        10.42 o                         
  -9   8   5          0.82         -3.17        12.20 o                         
  -8   8   5          0.84         -3.15        13.57 o                         
  -7   8   5         64.39         61.76        16.99 o                         
  -6   8   5          0.36         -5.22         8.05 o                         
  -5   8   5         75.60         81.50         8.62 o                         
  -4   8   5         13.20         24.56         9.21 o                         
  -3   8   5         23.78         22.36         9.52 o                         
  -2   8   5          6.68         -0.52        12.86 o                         
  -1   8   5         18.92         26.95         9.50 o                         
   0   8   5         24.87         18.21         9.38 o                         
   1   8   5         54.59         58.93        10.11 o                         
   2   8   5          9.54         19.33        10.31 o                         
   3   8   5          0.04        -16.45        16.45 o                         
   4   8   5          6.81          0.91        16.77 o                         
   5   8   5         30.00         12.81        16.43 o                         
  -8   9   5          0.75         -6.57        13.60 o                         
  -7   9   5         24.08         14.81        12.90 o                         
  -6   9   5          5.65          3.70         9.35 o                         
  -5   9   5         12.29         -5.56         9.74 o                         
  -4   9   5         44.98         42.66        10.24 o                         
  -3   9   5         16.20         20.59        14.75 o                         
  -2   9   5         14.98         15.34        14.02 o                         
  -1   9   5         93.25        100.03        13.50 o                         
   0   9   5          5.49          2.26        10.36 o                         
   1   9   5          0.45         -2.29        11.14 o                         
   2   9   5         96.77         89.98        16.76 o                         
   3   9   5          1.32         21.83        17.22 o                         
   4   9   5          1.34         27.18        17.19 o                         
  -7  10   5          0.36         19.62        17.23 o                         
  -6  10   5          3.94          7.31        14.21 o                         
  -5  10   5         15.17          3.13        14.49 o                         
  -4  10   5          3.52          0.48        10.51 o                         
  -3  10   5          5.32          1.29        14.14 o                         
  -2  10   5          0.11          3.70        13.21 o                         
  -1  10   5         17.98         11.05        10.88 o                         
   0  10   5         12.09          7.45        11.42 o                         
   1  10   5          7.38          2.58        11.15 o                         
   2  10   5         19.57         53.24        17.02 o                         
  -6  11   5          6.71         30.83        49.48 o                         
  -5  11   5          0.20         22.18        12.11 o                         
  -4  11   5          3.97        -11.74        15.43 o                         
  -3  11   5          0.40        -18.46        18.46 o                         
  -2  11   5          0.49         11.15        12.59 o                         
  -1  11   5          0.03         -2.05        11.48 o                         
   0  11   5          0.07        -10.21        13.07 o                         
  -2 -11   6          1.85         13.35        18.49 o                         
  -1 -11   6          1.16         -0.89        15.40 o                         
   0 -11   6          0.09         12.64        20.92 o                         
   1 -11   6          6.99         15.03        18.13 o                         
   2 -11   6         12.15         14.32        17.21 o                         
   3 -11   6          0.93         34.77        18.71 o                         
   4 -11   6          0.30         15.15        20.17 o                         
  -4 -10   6          0.01         -4.87        19.97 o                         
  -3 -10   6          1.12          4.01        14.75 o                         
  -2 -10   6         24.87         16.02        14.30 o                         
  -1 -10   6         20.07         25.30        17.49 o                         
   0 -10   6          3.72         12.53        18.11 o                         
   1 -10   6          8.86         -3.73        17.60 o                         
   2 -10   6          2.39         -5.78        16.50 o                         
   3 -10   6         16.16         23.58        14.58 o                         
   4 -10   6          0.99         18.71        18.32 o                         
   5 -10   6          0.00        -15.95        15.95 o                         
  -5  -9   6        131.61        130.17        12.91 o                         
  -4  -9   6         12.90          8.04         9.38 o                         
  -3  -9   6          9.58          8.12        15.63 o                         
  -2  -9   6          4.31         -0.84        15.88 o                         
  -1  -9   6         19.62         16.72        16.20 o                         
   0  -9   6         14.65          8.79        15.54 o                         
   1  -9   6         73.53         60.05        17.19 o                         
   2  -9   6          1.08          9.36        15.18 o                         
   3  -9   6          4.70         26.38        14.17 o                         
   4  -9   6         23.55         33.90        14.67 o                         
   5  -9   6          2.91        -15.93        15.93 o                         
   6  -9   6          0.03        -18.51        18.76 o                         
  -6  -8   6         11.36         14.84        10.65 o                         
  -5  -8   6         16.09          7.77         9.68 o                         
  -4  -8   6         12.92          8.48        12.46 o                         
  -3  -8   6         86.75         79.61        17.03 o                         
  -2  -8   6          1.07          0.85        14.31 o                         
  -1  -8   6          0.02          2.28        10.53 o                         
   0  -8   6        377.99        355.81        14.74 o                         
   1  -8   6          6.00         16.75        10.87 o                         
   2  -8   6          1.72         16.94        13.07 o                         
   3  -8   6         27.65         33.25        11.21 o                         
   4  -8   6         11.44         -3.35        15.28 o                         
   5  -8   6          2.64          0.05        15.73 o                         
   6  -8   6          5.77         40.73        14.89 o                         
   7  -8   6          3.83         -3.51        16.08 o                         
  -7  -7   6         89.16        112.52        11.54 o                         
  -6  -7   6         24.99         21.33        10.09 o                         
  -5  -7   6          3.63         11.05        15.99 o                         
  -4  -7   6          0.41         -7.16         9.54 o                         
  -3  -7   6          0.08         -5.81        10.23 o                         
  -2  -7   6        327.78        351.00        24.79 o                         
  -1  -7   6        436.49        396.34        13.79 o                         
   0  -7   6        109.00        105.88        10.97 o                         
   1  -7   6          0.02         -5.01         9.39 o                         
   2  -7   6          0.79          4.29         9.78 o                         
   3  -7   6        117.38        124.31        10.96 o                         
   4  -7   6         14.28         11.68         8.62 o                         
   5  -7   6          8.46         25.30        15.30 o                         
   6  -7   6          0.00         18.54        15.43 o                         
   7  -7   6          5.90         27.97        34.13 o                         
   8  -7   6          0.35         12.92        15.53 o                         
  -8  -6   6         67.82         73.18        16.39 o                         
  -7  -6   6         13.63         34.93        15.60 o                         
  -6  -6   6        150.49        154.47        24.98 o                         
  -5  -6   6         43.47         39.84         9.46 o                         
  -4  -6   6        101.43         94.01         8.56 o                         
  -3  -6   6         36.05         39.86         9.27 o                         
  -2  -6   6         27.57         28.40         8.61 o                         
  -1  -6   6        424.83        436.20        12.83 o                         
   0  -6   6         14.30          9.78         8.53 o                         
   1  -6   6          2.31          1.13         8.86 o                         
   2  -6   6          9.31          6.92         8.56 o                         
   3  -6   6         25.21         20.64         9.35 o                         
   4  -6   6        255.91        265.68        11.96 o                         
   5  -6   6         45.00         55.98        15.86 o                         
   6  -6   6         26.13         35.40        15.34 o                         
   7  -6   6         37.82         44.46        11.43 o                         
   8  -6   6         13.13         11.98        19.06 o                         
  -8  -5   6          1.47         -4.25        12.37 o                         
  -7  -5   6         49.45         40.14        13.38 o                         
  -6  -5   6         36.76         26.17         9.07 o                         
  -5  -5   6        177.06        169.47        10.70 o                         
  -4  -5   6        412.44        390.21         9.81 o                         
  -3  -5   6         58.12         64.83        12.33 o                         
  -2  -5   6       1138.74       1132.58        33.19 o                         
  -1  -5   6          2.80         -4.89         7.15 o                         
   0  -5   6          0.16          1.29         7.52 o                         
   1  -5   6        152.38        159.56         9.35 o                         
   2  -5   6         14.81         18.31         7.39 o                         
   3  -5   6        206.33        199.85        10.85 o                         
   4  -5   6          3.24         -3.42         7.83 o                         
   5  -5   6          0.13         -2.91        12.47 o                         
   6  -5   6         61.13         75.90        15.94 o                         
   7  -5   6         14.62         28.22        13.11 o                         
   8  -5   6          0.35          5.78        11.67 o                         
  -9  -4   6          0.06          9.19        20.44 o                         
  -8  -4   6         29.56         24.54        28.98 o                         
  -7  -4   6        421.77        370.99        14.55 o                         
  -6  -4   6         83.02         98.44         8.65 o                         
  -5  -4   6         71.89         63.19         7.29 o                         
  -4  -4   6         55.80         59.63         5.32 o                         
  -3  -4   6          8.97         12.07         5.29 o                         
  -2  -4   6         15.39         21.35         6.95 o                         
  -1  -4   6         12.42         -3.59         7.15 o                         
   0  -4   6         18.70         22.18         7.20 o                         
   1  -4   6         15.93         21.41         4.14 o                         
   2  -4   6        277.63        276.50        13.53 o                         
   3  -4   6        155.55        153.74         8.37 o                         
   4  -4   6         91.40         89.29         8.25 o                         
   5  -4   6         25.03         30.24         9.42 o                         
   6  -4   6         90.56         82.35        11.33 o                         
   7  -4   6          3.04         -6.29        13.27 o                         
  -9  -3   6         93.50        110.55        12.33 o                         
  -8  -3   6         11.97         21.91         9.04 o                         
  -7  -3   6          5.93         12.30        13.31 o                         
  -6  -3   6        330.22        320.72        16.17 o                         
  -5  -3   6         84.51         88.45         5.28 o                         
  -4  -3   6         52.15         45.09         4.54 o                         
  -3  -3   6       1024.49       1027.18        11.64 o                         
  -2  -3   6         13.19         11.09         4.71 o                         
  -1  -3   6        768.72        756.62         7.59 o                         
   0  -3   6          0.08         -1.69         3.67 o                         
   1  -3   6        284.51        258.48        10.41 o                         
   2  -3   6         10.01         13.16         5.78 o                         
   3  -3   6         95.76        103.17         9.90 o                         
   4  -3   6          2.33         15.26         8.22 o                         
   5  -3   6        208.60        196.34        15.52 o                         
   6  -3   6         14.98         17.62        13.55 o                         
   7  -3   6          0.98         -7.66        12.87 o                         
   8  -3   6         10.44        -11.02        11.02 o                         
 -10  -2   6          1.09         -6.08        12.93 o                         
  -9  -2   6         10.45          7.54        15.88 o                         
  -8  -2   6          2.23        -10.91        13.90 o                         
  -7  -2   6        183.94        191.90        17.16 o                         
  -6  -2   6         36.73         30.60        11.59 o                         
  -5  -2   6        266.29        276.89         7.23 o                         
  -4  -2   6         23.69         29.85         4.12 o                         
  -3  -2   6       1403.73       1356.21        18.51 o                         
  -2  -2   6        127.64        135.02         5.06 o                         
  -1  -2   6          3.65          7.21         2.99 o                         
   0  -2   6        102.87        100.01         4.39 o                         
   1  -2   6        793.23        770.58        11.98 o                         
   2  -2   6        187.60        202.88         8.18 o                         
   3  -2   6        513.29        503.12         8.86 o                         
   4  -2   6         13.92          0.46        10.24 o                         
   5  -2   6         91.72         78.79        13.18 o                         
   6  -2   6          3.61         -2.72        11.80 o                         
   7  -2   6          0.35         14.11        12.65 o                         
   8  -2   6          0.19         -7.33        11.18 o                         
 -10  -1   6          6.11         19.14        16.27 o                         
  -9  -1   6          0.18          2.09        14.11 o                         
  -8  -1   6         43.58         45.87        12.29 o                         
  -7  -1   6        249.52        261.87        17.12 o                         
  -6  -1   6        199.10        207.60        14.33 o                         
  -5  -1   6         59.46         48.52         5.72 o                         
  -4  -1   6         13.84         20.57         5.27 o                         
  -3  -1   6         38.27         47.65         3.59 o                         
  -2  -1   6        248.40        257.75         4.36 o                         
  -1  -1   6        120.56        141.34         3.51 o                         
   0  -1   6         65.22         72.74         2.66 o                         
   1  -1   6        350.49        358.89         5.82 o                         
   2  -1   6        166.52        165.69         5.25 o                         
   3  -1   6        558.45        571.64        12.14 o                         
   4  -1   6         10.60          4.90        11.32 o                         
   5  -1   6        163.46        149.76        14.16 o                         
   6  -1   6          8.06          3.77        12.31 o                         
   7  -1   6         15.40         17.45        15.08 o                         
   8  -1   6          0.41        -11.49        11.49 o                         
 -10   0   6         50.44         53.96        13.17 o                         
  -9   0   6          1.09         25.14        14.40 o                         
  -8   0   6        116.89        128.73        15.22 o                         
  -7   0   6         54.72         55.13        11.60 o                         
  -6   0   6          2.14          3.23         9.61 o                         
  -5   0   6        207.92        183.65         7.04 o                         
  -4   0   6         45.25         44.95         5.49 o                         
  -3   0   6        449.63        457.17         9.12 o                         
  -2   0   6       2734.91       2645.70        22.29 o                         
  -1   0   6       1898.21       1965.71        20.11 o                         
   0   0   6       2232.40       2236.37        14.35 o                         
   1   0   6       1048.79       1038.54        11.48 o                         
   2   0   6        142.15        146.14         5.89 o                         
   3   0   6        202.40        203.07         7.86 o                         
   4   0   6        264.65        272.96        15.47 o                         
   5   0   6          1.29         10.01         9.68 o                         
   6   0   6         15.23         11.96        12.78 o                         
   7   0   6          0.22         -2.78        10.42 o                         
 -10   1   6         14.56         19.43        13.46 o                         
  -9   1   6         22.95         22.83        12.42 o                         
  -8   1   6        112.36        128.34        15.05 o                         
  -7   1   6          0.91         -0.03        12.16 o                         
  -6   1   6          5.46          8.52        10.80 o                         
  -5   1   6        404.10        395.34         9.10 o                         
  -4   1   6       1037.88       1015.32        12.76 o                         
  -3   1   6        422.30        419.32         9.01 o                         
  -2   1   6        113.87        108.91         3.79 o                         
  -1   1   6        779.69        835.34         7.86 o                         
   0   1   6        109.59        104.18         3.70 o                         
   1   1   6         18.26         13.81         4.26 o                         
   2   1   6       1977.31       1989.10        15.05 o                         
   3   1   6          0.74          2.16         5.69 o                         
   4   1   6         85.46         88.57        12.03 o                         
   5   1   6         35.35         17.20        12.30 o                         
   6   1   6         72.38         51.00        11.76 o                         
   7   1   6         20.58         42.45        11.11 o                         
   8   1   6          3.12         32.69        10.44 o                         
 -10   2   6         10.91         10.45        14.30 o                         
  -9   2   6          9.71         -7.84        11.45 o                         
  -8   2   6         10.94         13.12        11.72 o                         
  -7   2   6         25.44         41.10        11.94 o                         
  -6   2   6         33.35         25.30        11.08 o                         
  -5   2   6        289.11        319.65         8.72 o                         
  -4   2   6         23.45         30.31         6.06 o                         
  -3   2   6         30.68         25.68         3.32 o                         
  -2   2   6        240.32        256.67         5.42 o                         
  -1   2   6        127.58        107.53         3.36 o                         
   0   2   6         13.40         12.18         3.37 o                         
   1   2   6        108.02        105.11         5.45 o                         
   2   2   6          1.45         -6.48         6.48 o                         
   3   2   6         78.61         79.69         7.41 o                         
   4   2   6        120.88        125.28        14.04 o                         
   5   2   6        120.02        131.20        15.79 o                         
   6   2   6         16.68         18.84        13.90 o                         
   7   2   6         49.51         47.87        15.39 o                         
   8   2   6         32.32         49.00        26.93 o                         
 -10   3   6         16.11         20.54        12.92 o                         
  -9   3   6          2.36          8.38        12.92 o                         
  -8   3   6         23.37          6.85        12.99 o                         
  -7   3   6         46.24         47.29        12.84 o                         
  -6   3   6        244.65        245.71        14.74 o                         
  -5   3   6        312.16        315.95         9.35 o                         
  -4   3   6         28.36         28.75         4.77 o                         
  -3   3   6          0.38          1.58         3.72 o                         
  -2   3   6          2.73          0.34         2.88 o                         
  -1   3   6          8.70         11.51         3.77 o                         
   0   3   6        549.92        534.94         7.09 o                         
   1   3   6        465.74        492.38         8.36 o                         
   2   3   6         47.43         58.00         7.11 o                         
   3   3   6          1.15          0.30         6.70 o                         
   4   3   6          1.29          7.11        11.86 o                         
   5   3   6         10.26          6.54        12.69 o                         
   6   3   6         15.07         18.02        13.54 o                         
   7   3   6         10.92          8.64        15.08 o                         
 -10   4   6         21.91         27.53        12.85 o                         
  -9   4   6         13.81         -2.90        10.76 o                         
  -8   4   6          6.30          4.72        12.97 o                         
  -7   4   6         54.01         56.74        11.57 o                         
  -6   4   6          2.67          0.98         6.45 o                         
  -5   4   6        223.49        223.54         7.25 o                         
  -4   4   6        415.98        428.69         9.16 o                         
  -3   4   6          7.42          7.22         4.42 o                         
  -2   4   6         79.15         83.51        10.02 o                         
  -1   4   6          0.02         -0.11         4.13 o                         
   0   4   6          0.42          0.51         3.79 o                         
   1   4   6        532.47        525.60         9.25 o                         
   2   4   6        208.24        219.38         7.83 o                         
   3   4   6          0.66         -6.24         6.24 o                         
   4   4   6        121.54        119.18        14.68 o                         
   5   4   6         91.47         81.85        15.99 o                         
   6   4   6         57.41         83.44        16.39 o                         
   7   4   6         28.56         15.52        11.70 o                         
 -10   5   6         11.23         11.10        14.11 o                         
  -9   5   6          0.79          3.09        10.87 o                         
  -8   5   6          3.71         11.71        13.47 o                         
  -7   5   6         53.04         43.59        13.23 o                         
  -6   5   6          0.33         -5.39         7.42 o                         
  -5   5   6        103.66        106.11         9.26 o                         
  -4   5   6         44.39         40.37         5.60 o                         
  -3   5   6         34.70         36.85         6.09 o                         
  -2   5   6        119.84        108.75        13.05 o                         
  -1   5   6         37.37         31.01         6.86 o                         
   0   5   6        113.39        109.80         7.01 o                         
   1   5   6        127.46        127.67         7.38 o                         
   2   5   6         53.98         56.21         7.27 o                         
   3   5   6        109.42        118.18         8.76 o                         
   4   5   6        159.40        156.79        12.10 o                         
   5   5   6          7.07          7.26        11.68 o                         
   6   5   6         21.04         46.45        10.71 o                         
 -10   6   6          1.78         37.23        13.35 o                         
  -9   6   6         15.62          2.55        13.01 o                         
  -8   6   6         45.75         49.67        14.43 o                         
  -7   6   6         22.45         -5.20        13.70 o                         
  -6   6   6         76.93         83.43         9.54 o                         
  -5   6   6         64.59         61.23         8.81 o                         
  -4   6   6          5.53          7.67         5.80 o                         
  -3   6   6        161.68        165.88         9.08 o                         
  -2   6   6          0.43         -2.45         6.83 o                         
  -1   6   6         89.65         90.51         8.22 o                         
   0   6   6        144.00        146.68         7.50 o                         
   1   6   6          1.08         -5.83         6.47 o                         
   2   6   6         23.11         16.34         7.15 o                         
   3   6   6         43.36         44.77         9.64 o                         
   4   6   6         50.42         57.70        10.69 o                         
   5   6   6         24.98         26.82        10.19 o                         
   6   6   6          2.80          8.19        12.53 o                         
  -9   7   6          1.33          3.94        13.94 o                         
  -8   7   6          0.06         15.39        12.90 o                         
  -7   7   6          0.35          1.63        15.15 o                         
  -6   7   6          0.11          1.09         8.90 o                         
  -5   7   6        158.81        172.62        11.59 o                         
  -4   7   6          0.41          6.49         8.99 o                         
  -3   7   6          0.15          5.09         7.42 o                         
  -2   7   6         23.66         17.47         8.47 o                         
  -1   7   6         16.22         12.86         8.38 o                         
   0   7   6        173.67        182.44        11.08 o                         
   1   7   6        247.09        266.96        12.42 o                         
   2   7   6         36.12         35.01         8.07 o                         
   3   7   6         69.25         49.86        17.24 o                         
   4   7   6          0.06         -6.45         9.97 o                         
   5   7   6          4.35         -7.28         9.82 o                         
  -9   8   6          6.82         -4.07        12.29 o                         
  -8   8   6          3.08        -16.40        16.40 o                         
  -7   8   6         83.27         86.18        17.16 o                         
  -6   8   6         77.26         79.13        11.08 o                         
  -5   8   6         12.65         15.66        10.19 o                         
  -4   8   6          0.33         -4.79        13.51 o                         
  -3   8   6          5.15         -3.65        14.09 o                         
  -2   8   6        197.70        204.56        11.20 o                         
  -1   8   6          0.35          8.68         9.42 o                         
   0   8   6         52.78         52.98         9.96 o                         
   1   8   6         82.26         93.67        15.75 o                         
   2   8   6         45.83         54.26        10.80 o                         
   3   8   6          5.70         -3.97        14.37 o                         
   4   8   6          0.29         -3.50        14.86 o                         
  -8   9   6          1.00         -0.81        14.59 o                         
  -7   9   6          0.42         18.74        13.63 o                         
  -6   9   6          0.02          9.60        16.35 o                         
  -5   9   6         12.06         38.49        17.86 o                         
  -4   9   6          3.84         -7.97        13.81 o                         
  -3   9   6         71.37         42.65        13.67 o                         
  -2   9   6          6.81         10.25        14.49 o                         
  -1   9   6        152.58        159.15        11.77 o                         
   0   9   6         19.51          9.97        10.09 o                         
   1   9   6         45.96         37.74        11.05 o                         
   2   9   6          1.18          0.27        14.49 o                         
   3   9   6          3.52         10.33        12.18 o                         
  -7  10   6          4.05        -14.36        14.36 o                         
  -6  10   6          0.76         14.97        10.92 o                         
  -5  10   6          1.76         26.06        10.79 o                         
  -4  10   6          0.58        -12.14        16.73 o                         
  -3  10   6         10.11          6.39        14.64 o                         
  -2  10   6         74.70        109.04        16.22 o                         
  -1  10   6          6.67          0.49        18.70 o                         
   0  10   6         15.40         -9.13        17.58 o                         
   1  10   6         13.56          9.27        11.50 o                         
   2  10   6          0.08         16.20        10.88 o                         
  -6  11   6          2.96        -11.75        18.06 o                         
  -5  11   6          0.88          4.55        12.38 o                         
  -4  11   6          9.37         -7.24        18.60 o                         
  -3  11   6          0.51         -3.75        15.37 o                         
  -2  11   6          1.06        -11.00        16.16 o                         
  -1  11   6          0.14         -7.16        18.26 o                         
   0  11   6          0.80        160.45        16.09 o                         
  -2 -11   7          1.42          4.29        18.84 o                         
  -1 -11   7         36.44         52.29        19.64 o                         
   0 -11   7          9.64         27.48        18.33 o                         
   1 -11   7          0.40          9.35        18.66 o                         
   2 -11   7          0.71          3.26        17.95 o                         
   3 -11   7          0.00        -13.22        19.79 o                         
  -4 -10   7         10.25         46.93        16.95 o                         
  -3 -10   7          5.31         17.41        18.31 o                         
  -2 -10   7         17.72          1.89        17.16 o                         
  -1 -10   7          0.06         -1.20        13.92 o                         
   0 -10   7          9.56         19.69        17.07 o                         
   1 -10   7          8.96          9.93        13.80 o                         
   2 -10   7         11.94         -4.41        16.66 o                         
   3 -10   7          0.01         13.99        15.44 o                         
   4 -10   7          5.03         17.97        20.51 o                         
   5 -10   7          4.61         11.25        16.21 o                         
  -5  -9   7          2.55         -1.45        13.50 o                         
  -4  -9   7          5.77         -2.94        10.16 o                         
  -3  -9   7        103.39        105.37        15.82 o                         
  -2  -9   7         31.67         44.01        16.14 o                         
  -1  -9   7          2.28          6.05        16.73 o                         
   0  -9   7         44.54         10.22        12.79 o                         
   1  -9   7          8.55         13.30        13.42 o                         
   2  -9   7         56.90         42.16        14.40 o                         
   3  -9   7          3.23         10.26        15.69 o                         
   4  -9   7         13.11         -6.83        14.39 o                         
   5  -9   7         14.97         70.64        17.22 o                         
   6  -9   7          0.02         -3.65        16.04 o                         
  -6  -8   7         44.85         60.83        12.37 o                         
  -5  -8   7          2.76         -4.98        18.67 o                         
  -4  -8   7         51.70         66.90        16.64 o                         
  -3  -8   7          2.05         -3.70        14.30 o                         
  -2  -8   7         53.49         61.10        11.21 o                         
  -1  -8   7        446.84        445.99        18.04 o                         
   0  -8   7          2.77         -2.26        11.05 o                         
   1  -8   7         12.92         12.15        10.49 o                         
   2  -8   7          0.82          9.26        10.74 o                         
   3  -8   7          1.15          6.49        10.30 o                         
   4  -8   7         41.69         36.11        22.57 o                         
   5  -8   7         28.84         48.44        15.36 o                         
   6  -8   7          0.35        -10.08        16.28 o                         
   7  -8   7         15.22         30.77        18.54 o                         
  -7  -7   7          1.69         -3.51        10.36 o                         
  -6  -7   7          5.74         -2.86         9.70 o                         
  -5  -7   7        117.81        117.56        10.68 o                         
  -4  -7   7         10.04          7.30         6.75 o                         
  -3  -7   7         10.45         11.50        10.16 o                         
  -2  -7   7          3.37          4.93         9.32 o                         
  -1  -7   7          2.19         -0.58         9.76 o                         
   0  -7   7         88.56         78.37        16.98 o                         
   1  -7   7         62.68         72.92        10.44 o                         
   2  -7   7          7.76          6.66        10.29 o                         
   3  -7   7         77.17         80.26        14.88 o                         
   4  -7   7          0.10         88.61        67.35 o                         
   5  -7   7         90.61         94.18        17.47 o                         
   6  -7   7          0.56         -3.34        13.64 o                         
   7  -7   7         13.80         11.87        10.63 o                         
  -8  -6   7         67.36         50.45        13.31 o                         
  -7  -6   7         12.57         33.44        13.35 o                         
  -6  -6   7         76.54         87.90        10.80 o                         
  -5  -6   7          9.91          4.14        13.08 o                         
  -4  -6   7         59.59         50.35         7.56 o                         
  -3  -6   7        594.98        592.29        14.89 o                         
  -2  -6   7         66.01         66.19         8.82 o                         
  -1  -6   7          7.21         12.19         8.33 o                         
   0  -6   7          0.65          7.20         8.32 o                         
   1  -6   7         55.45         64.57         8.75 o                         
   2  -6   7        147.96        170.69        11.18 o                         
   3  -6   7        232.02        241.02        11.41 o                         
   4  -6   7         13.73         21.41         8.58 o                         
   5  -6   7         34.79         35.32        15.32 o                         
   6  -6   7          4.23         22.86        18.59 o                         
   7  -6   7         34.69         38.02        12.09 o                         
   8  -6   7          0.04         22.21        11.91 o                         
  -8  -5   7          4.23        -14.72        14.72 o                         
  -7  -5   7         37.03         28.57        13.52 o                         
  -6  -5   7         37.30         34.70         7.95 o                         
  -5  -5   7         63.28         61.17         7.84 o                         
  -4  -5   7          0.55          1.97         6.24 o                         
  -3  -5   7        294.58        284.00        10.78 o                         
  -2  -5   7        843.90        842.96        16.83 o                         
  -1  -5   7          1.85         -2.97         7.69 o                         
   0  -5   7         12.94         16.93         7.46 o                         
   1  -5   7          1.49         -0.74         7.52 o                         
   2  -5   7         11.71         18.24         8.42 o                         
   3  -5   7        619.28        593.36        25.43 o                         
   4  -5   7          8.84         10.97        12.58 o                         
   5  -5   7         35.65         28.57        14.70 o                         
   6  -5   7         35.42         30.62        10.48 o                         
   7  -5   7         33.90         32.27        13.50 o                         
   8  -5   7         31.89         -3.33        13.30 o                         
  -9  -4   7          0.33        -13.41        13.41 o                         
  -8  -4   7         43.13         60.41        11.03 o                         
  -7  -4   7         16.92         11.75         9.23 o                         
  -6  -4   7        137.92        138.22         8.52 o                         
  -5  -4   7         83.97         78.94         6.06 o                         
  -4  -4   7        199.29        189.64         6.59 o                         
  -3  -4   7          2.25          1.46         4.56 o                         
  -2  -4   7        309.24        314.88         9.65 o                         
  -1  -4   7         68.12         57.61         8.88 o                         
   0  -4   7        918.82        940.24        15.62 o                         
   1  -4   7        147.04        146.11         5.74 o                         
   2  -4   7          1.84         -1.56         6.74 o                         
   3  -4   7          0.13          0.00         6.48 o                         
   4  -4   7        478.68        485.40        14.17 o                         
   5  -4   7         11.70          7.76         9.25 o                         
   6  -4   7          1.60          5.44        14.00 o                         
   7  -4   7          5.16        -12.79        12.79 o                         
   8  -4   7          0.15        -12.76        12.76 o                         
  -9  -3   7         63.35         88.87        11.75 o                         
  -8  -3   7          0.05          7.77         9.48 o                         
  -7  -3   7         91.56         93.78        19.73 o                         
  -6  -3   7         13.46         16.85         8.74 o                         
  -5  -3   7         77.41         67.28         5.57 o                         
  -4  -3   7        823.69        858.89        18.18 o                         
  -3  -3   7       1425.62       1373.12        14.00 o                         
  -2  -3   7         17.69         13.92         3.13 o                         
  -1  -3   7        150.09        142.74         4.88 o                         
   0  -3   7       1080.39       1172.41        14.06 o                         
   1  -3   7        429.10        460.75         8.04 o                         
   2  -3   7        243.42        230.66         7.58 o                         
   3  -3   7         30.30         31.21         5.88 o                         
   4  -3   7        158.69        170.34        11.00 o                         
   5  -3   7          2.03          3.31        12.40 o                         
   6  -3   7        270.49        299.89        18.60 o                         
   7  -3   7         24.65         13.48        12.84 o                         
   8  -3   7          4.38         32.46        13.07 o                         
 -10  -2   7         74.41         93.60        15.82 o                         
  -9  -2   7          6.19         39.86        16.11 o                         
  -8  -2   7         36.29         39.61        15.22 o                         
  -7  -2   7        169.96        191.30        11.28 o                         
  -6  -2   7        265.38        259.35        16.40 o                         
  -5  -2   7          2.21          2.07         5.10 o                         
  -4  -2   7        308.30        328.07         6.48 o                         
  -3  -2   7        154.31        154.53         4.79 o                         
  -2  -2   7        622.64        635.04         8.06 o                         
  -1  -2   7         66.67         65.16         3.49 o                         
   0  -2   7        219.76        203.47         7.15 o                         
   1  -2   7         15.58         12.06         4.22 o                         
   2  -2   7       1509.09       1515.22        11.93 o                         
   3  -2   7        918.20        911.78        15.91 o                         
   4  -2   7          1.21          1.35        12.34 o                         
   5  -2   7        154.16        134.66        16.17 o                         
   6  -2   7         43.23         30.76        12.84 o                         
   7  -2   7         36.09         45.24        14.33 o                         
   8  -2   7         39.74         29.09        12.04 o                         
 -10  -1   7          8.81         14.75        16.98 o                         
  -9  -1   7         88.34        115.61        15.94 o                         
  -8  -1   7        103.13        118.94        14.31 o                         
  -7  -1   7        134.25        125.15        14.26 o                         
  -6  -1   7        160.29        189.51        14.70 o                         
  -5  -1   7         12.79          9.36         5.53 o                         
  -4  -1   7          6.02          2.38         4.24 o                         
  -3  -1   7         17.05         14.66         3.41 o                         
  -2  -1   7        732.43        766.80         9.15 o                         
  -1  -1   7       1775.49       1804.57        15.47 o                         
   0  -1   7        502.46        466.61         4.77 o                         
   1  -1   7          6.55         10.08         3.85 o                         
   2  -1   7        120.65        126.29         6.43 o                         
   3  -1   7         11.42          6.36         6.10 o                         
   4  -1   7          0.49        -11.04        12.72 o                         
   5  -1   7         13.83         16.56        12.23 o                         
   6  -1   7         13.67         10.63        11.99 o                         
   7  -1   7          0.16         -2.32        11.10 o                         
   8  -1   7         19.66         20.57        11.32 o                         
 -10   0   7          3.77         17.04        12.22 o                         
  -9   0   7          6.22          9.58        13.32 o                         
  -8   0   7         58.87         53.44        13.93 o                         
  -7   0   7        391.28        400.60        19.40 o                         
  -6   0   7          2.59         -5.19        10.71 o                         
  -5   0   7          9.19          5.66         5.49 o                         
  -4   0   7       1460.91       1393.28        15.42 o                         
  -3   0   7         58.29         72.49         7.26 o                         
  -2   0   7         74.10         80.75         3.34 o                         
  -1   0   7       1751.23       1881.02         8.32 o                         
   0   0   7       1129.79       1075.78        13.57 o                         
   1   0   7        362.66        380.11         9.21 o                         
   2   0   7        269.28        253.71         8.77 o                         
   3   0   7         94.87         97.74         6.98 o                         
   4   0   7          0.97          1.84        11.24 o                         
   5   0   7        304.22        287.01        18.09 o                         
   6   0   7        203.75        195.66        17.27 o                         
   7   0   7          1.77         -8.84         8.84 o                         
 -10   1   7          2.89         22.39        14.89 o                         
  -9   1   7         39.88         24.61        13.42 o                         
  -8   1   7          8.98         16.34        10.58 o                         
  -7   1   7         27.92         17.02        12.43 o                         
  -6   1   7         46.24         35.93        11.50 o                         
  -5   1   7        229.68        244.72         8.50 o                         
  -4   1   7        247.60        228.96         8.15 o                         
  -3   1   7       1124.81       1203.35        27.08 o                         
  -2   1   7       2104.37       2135.65        12.35 o                         
  -1   1   7       1032.81        985.99        14.72 o                         
   0   1   7          7.93          3.93         3.03 o                         
   1   1   7         25.58         18.70         4.54 o                         
   2   1   7        936.02        933.30        43.11 o                         
   3   1   7          4.09          2.93         6.23 o                         
   4   1   7         76.38         85.99        13.14 o                         
   5   1   7        231.97        207.94        16.84 o                         
   6   1   7         97.41         84.69        13.05 o                         
   7   1   7          9.79        -11.96        12.89 o                         
   8   1   7         30.90         98.93        13.30 o                         
 -10   2   7         11.76         25.20        12.03 o                         
  -9   2   7         77.64         72.55        14.16 o                         
  -8   2   7         43.18         52.27        13.41 o                         
  -7   2   7         55.04         60.43        13.63 o                         
  -6   2   7         66.59         70.23        12.33 o                         
  -5   2   7         39.43         35.06         6.29 o                         
  -4   2   7         18.56         17.11         6.05 o                         
  -3   2   7       2101.95       2154.53        19.15 o                         
  -2   2   7        447.47        438.85         9.10 o                         
  -1   2   7         26.25         26.94         2.49 o                         
   0   2   7        262.09        253.35         4.44 o                         
   1   2   7         10.66          3.83         6.25 o                         
   2   2   7         33.93         23.68         7.05 o                         
   3   2   7         57.54         51.36         7.56 o                         
   4   2   7        138.67        160.17        15.08 o                         
   5   2   7        117.06        122.99        13.73 o                         
   6   2   7          0.78         11.78        11.46 o                         
   7   2   7          7.56         25.61        14.69 o                         
 -10   3   7          1.55         -7.74        13.47 o                         
  -9   3   7         20.49          5.33        12.68 o                         
  -8   3   7        104.10         99.00        15.07 o                         
  -7   3   7          2.64          6.37        12.72 o                         
  -6   3   7          0.07         -6.81        11.15 o                         
  -5   3   7       1174.60       1196.99        18.97 o                         
  -4   3   7        313.88        312.17         9.69 o                         
  -3   3   7         60.03         54.69        11.54 o                         
  -2   3   7        641.26        647.26         6.26 o                         
  -1   3   7          4.53          5.45         2.81 o                         
   0   3   7        624.00        644.27         8.75 o                         
   1   3   7        291.30        304.98         7.57 o                         
   2   3   7          3.51          6.27         6.62 o                         
   3   3   7        239.93        237.40        10.30 o                         
   4   3   7          0.72         -5.73        12.17 o                         
   5   3   7        238.65        239.65        18.43 o                         
   6   3   7         77.87         61.78        14.33 o                         
   7   3   7          9.67        -11.52        12.05 o                         
 -10   4   7          0.00         -3.69        14.05 o                         
  -9   4   7          0.71         -8.43        11.56 o                         
  -8   4   7         77.80         76.38        14.47 o                         
  -7   4   7          2.75          6.15        12.26 o                         
  -6   4   7        216.47        204.03        15.21 o                         
  -5   4   7        387.97        389.69        12.28 o                         
  -4   4   7          8.76          4.31         6.84 o                         
  -3   4   7        318.07        316.56        10.37 o                         
  -2   4   7         13.61         19.86         3.65 o                         
  -1   4   7        101.95        102.40         5.14 o                         
   0   4   7         61.25         57.78         5.46 o                         
   1   4   7        853.35        874.14        11.72 o                         
   2   4   7          0.03          0.08         6.25 o                         
   3   4   7          2.05          0.60         6.47 o                         
   4   4   7        408.34        392.54        19.69 o                         
   5   4   7         16.84          3.69        14.29 o                         
   6   4   7         63.96         62.82        15.25 o                         
   7   4   7         48.39         33.23        16.58 o                         
 -10   5   7         28.84         23.92        13.46 o                         
  -9   5   7        166.16        173.86        16.14 o                         
  -8   5   7         52.68         60.62        14.56 o                         
  -7   5   7          3.22          7.33        11.63 o                         
  -6   5   7         54.44         57.02        12.09 o                         
  -5   5   7         27.93         27.29         8.05 o                         
  -4   5   7        224.82        242.24        10.14 o                         
  -3   5   7         78.49         84.88         8.10 o                         
  -2   5   7        139.44        143.52        13.21 o                         
  -1   5   7        211.43        231.38         6.94 o                         
   0   5   7        332.82        324.77         9.37 o                         
   1   5   7          0.65          3.63         5.91 o                         
   2   5   7          7.64         10.91         6.97 o                         
   3   5   7          5.53          1.77         6.53 o                         
   4   5   7         42.92         34.94         9.65 o                         
   5   5   7         48.04         53.60        11.26 o                         
   6   5   7         12.46         17.35        21.54 o                         
 -10   6   7          1.51         15.52        10.67 o                         
  -9   6   7          0.13         -8.68        13.64 o                         
  -8   6   7          0.21        -12.01        12.01 o                         
  -7   6   7         29.83          9.56        13.70 o                         
  -6   6   7         47.19         39.09         8.81 o                         
  -5   6   7         47.70         48.33         9.65 o                         
  -4   6   7          1.26          9.23         8.38 o                         
  -3   6   7        499.51        503.11        19.80 o                         
  -2   6   7         17.38          7.86        13.40 o                         
  -1   6   7          2.96          6.26         7.28 o                         
   0   6   7        306.98        319.37         8.99 o                         
   1   6   7         24.16         23.38         7.01 o                         
   2   6   7         77.58         78.66         8.10 o                         
   3   6   7         76.56         70.58        10.32 o                         
   4   6   7          6.48         -7.16         9.63 o                         
   5   6   7         86.45         84.47        15.97 o                         
  -9   7   7          0.70         -2.59        12.08 o                         
  -8   7   7          0.00        -13.13        13.13 o                         
  -7   7   7          0.43        -14.61        15.31 o                         
  -6   7   7         37.93         36.04         8.69 o                         
  -5   7   7         21.46         25.93         8.87 o                         
  -4   7   7          0.15          6.88         8.83 o                         
  -3   7   7         10.73          0.81        13.76 o                         
  -2   7   7          1.80          3.46        13.39 o                         
  -1   7   7         54.87         49.15        15.38 o                         
   0   7   7         72.44         69.31        10.01 o                         
   1   7   7         10.02          9.85         6.80 o                         
   2   7   7          1.31          6.80         7.44 o                         
   3   7   7        109.67        114.68        10.31 o                         
   4   7   7         33.24         26.81        10.08 o                         
   5   7   7         30.67         59.08        11.52 o                         
  -9   8   7          1.46         14.29        15.14 o                         
  -8   8   7          3.29         -0.82        13.98 o                         
  -7   8   7          4.50        -10.00        15.52 o                         
  -6   8   7         13.05          9.52         9.10 o                         
  -5   8   7          3.61          4.11        10.01 o                         
  -4   8   7         10.01         31.58        15.61 o                         
  -3   8   7         96.65         81.00        14.62 o                         
  -2   8   7         19.74         21.08        15.32 o                         
  -1   8   7         11.09         15.51        14.40 o                         
   0   8   7         48.50         62.06        17.46 o                         
   1   8   7          4.37        -13.94        13.94 o                         
   2   8   7         19.18         15.01        10.51 o                         
   3   8   7         18.75          3.48        14.28 o                         
   4   8   7          3.54         24.77        12.20 o                         
  -8   9   7          7.85        -15.62        15.62 o                         
  -7   9   7          0.41        -13.78        13.78 o                         
  -6   9   7          0.51         -8.81        10.65 o                         
  -5   9   7          6.94         11.25        10.48 o                         
  -4   9   7         48.59         48.04        15.96 o                         
  -3   9   7          5.36         -2.78        13.15 o                         
  -2   9   7          6.05         16.05        14.07 o                         
  -1   9   7         39.20         33.91        18.09 o                         
   0   9   7          0.53          2.95        16.95 o                         
   1   9   7          0.39          0.75        16.84 o                         
   2   9   7         39.00         41.12        16.00 o                         
  -7  10   7          1.58        -13.77        13.77 o                         
  -6  10   7          1.11          5.13        10.02 o                         
  -5  10   7         14.93         12.70        10.71 o                         
  -4  10   7         24.58         29.47        16.09 o                         
  -3  10   7          0.84          3.79        17.26 o                         
  -2  10   7         54.02         71.85        19.05 o                         
  -1  10   7          4.40         16.56        17.62 o                         
   0  10   7          0.43          0.42        18.53 o                         
   1  10   7          1.74         -7.38        17.01 o                         
  -5  11   7          7.90         29.38        29.37 o                         
  -4  11   7          4.23         14.90        16.05 o                         
  -2  11   7          4.91         10.19        18.00 o                         
  -1  11   7          0.38        -20.45        20.45 o                         
  -1 -11   8          6.61         42.39        19.71 o                         
   0 -11   8          0.94         27.26        14.88 o                         
   1 -11   8          1.13         47.16        17.00 o                         
   2 -11   8          1.62         21.10        19.96 o                         
  -3 -10   8          2.66        -10.10        15.06 o                         
  -2 -10   8          2.88          4.76        16.17 o                         
  -1 -10   8          0.24         -4.27        15.90 o                         
   0 -10   8          0.05         -8.13        16.68 o                         
   1 -10   8         47.17         63.52        19.00 o                         
   2 -10   8         12.19         23.69        15.74 o                         
   3 -10   8          1.67        -16.66        16.66 o                         
   4 -10   8          1.33          1.16        20.51 o                         
  -5  -9   8         82.55         54.69        17.13 o                         
  -4  -9   8          8.37         15.00        13.12 o                         
  -3  -9   8         35.52         33.35        16.83 o                         
  -2  -9   8          9.32         22.85        13.63 o                         
  -1  -9   8          7.63          6.25        10.98 o                         
   0  -9   8          3.30          3.89        10.92 o                         
   1  -9   8         56.79         95.60        18.60 o                         
   2  -9   8         20.16         24.78        25.19 o                         
   3  -9   8          5.36          7.80        11.01 o                         
   4  -9   8          8.57          3.37        16.99 o                         
   5  -9   8          1.35         26.53        16.87 o                         
  -6  -8   8         27.28         77.07        15.59 o                         
  -5  -8   8          0.05          3.97        16.05 o                         
  -4  -8   8        131.44        157.43        38.34 o                         
  -3  -8   8          4.42         -0.78        10.84 o                         
  -2  -8   8          1.36        -17.67        17.67 o                         
  -1  -8   8         70.26         79.34        12.35 o                         
   0  -8   8          2.80         -1.54        10.29 o                         
   1  -8   8          2.97         18.00        11.04 o                         
   2  -8   8          2.84          5.81         9.91 o                         
   3  -8   8         23.49         22.13        10.80 o                         
   4  -8   8          3.56         -7.93        17.21 o                         
   5  -8   8          7.71         11.27        15.43 o                         
   6  -8   8          3.82        -17.89        17.89 o                         
  -7  -7   8         70.32         65.91        17.12 o                         
  -6  -7   8         43.47         31.55         9.72 o                         
  -5  -7   8          0.10         15.80         9.53 o                         
  -4  -7   8          0.04         -0.46         7.01 o                         
  -3  -7   8        100.67         90.49        10.19 o                         
  -2  -7   8         43.41         54.26        10.64 o                         
  -1  -7   8         16.62         19.31         9.25 o                         
   0  -7   8        146.10        166.47        12.17 o                         
   1  -7   8         30.80         39.40         9.44 o                         
   2  -7   8         52.10         60.24        11.15 o                         
   3  -7   8         73.82         51.94         9.89 o                         
   4  -7   8         10.90         10.09         9.63 o                         
   5  -7   8          0.07          6.20        15.03 o                         
   6  -7   8          0.07          5.99        10.04 o                         
   7  -7   8          6.69         15.47        12.93 o                         
  -7  -6   8          1.32         13.32        10.04 o                         
  -6  -6   8        123.01        121.42        11.99 o                         
  -5  -6   8          9.69          7.99         7.37 o                         
  -4  -6   8        161.79        166.36         8.97 o                         
  -3  -6   8         85.86         79.53         9.49 o                         
  -2  -6   8          0.06          5.40         9.01 o                         
  -1  -6   8         23.17         34.03         9.09 o                         
   0  -6   8         43.13         55.83         9.02 o                         
   1  -6   8         16.76         18.27         8.81 o                         
   2  -6   8        145.75        151.57        11.31 o                         
   3  -6   8         73.11         59.39        10.05 o                         
   4  -6   8         79.25         73.85        10.55 o                         
   5  -6   8          3.18        -11.57        14.48 o                         
   6  -6   8          2.62          7.71        10.17 o                         
   7  -6   8         32.06         25.61        19.38 o                         
  -7  -5   8          8.34         -3.79         9.54 o                         
  -6  -5   8        170.78        161.58        13.23 o                         
  -5  -5   8        344.93        345.77        10.44 o                         
  -4  -5   8        191.68        178.18         9.02 o                         
  -3  -5   8         30.77         33.30         7.89 o                         
  -2  -5   8          6.26          7.37         7.94 o                         
  -1  -5   8        140.84        139.87         9.28 o                         
   0  -5   8         25.50         20.38         7.95 o                         
   1  -5   8         33.32         40.74         7.99 o                         
   2  -5   8          2.10         -0.14         7.42 o                         
   3  -5   8         52.94         46.61         9.02 o                         
   4  -5   8          5.25          5.40        12.75 o                         
   5  -5   8          9.92         12.59         8.80 o                         
   6  -5   8         19.09         17.05         9.46 o                         
   7  -5   8          0.34          2.46        16.64 o                         
  -9  -4   8          0.10          9.64        12.53 o                         
  -8  -4   8         85.48        129.90        17.94 o                         
  -7  -4   8        144.14        162.62        11.45 o                         
  -6  -4   8         85.82         85.58         7.62 o                         
  -5  -4   8         20.25         18.24         5.65 o                         
  -4  -4   8          2.23         -3.45         5.23 o                         
  -3  -4   8         56.58         53.47         5.04 o                         
  -2  -4   8         24.34         14.86         6.68 o                         
  -1  -4   8         37.73         32.24         7.09 o                         
   0  -4   8        568.07        625.13        12.46 o                         
   1  -4   8         10.47          7.11         4.33 o                         
   2  -4   8          6.54         10.44         4.87 o                         
   3  -4   8         37.96         32.76         8.06 o                         
   4  -4   8         82.05         88.16         9.63 o                         
   5  -4   8          0.13         11.29        12.01 o                         
   6  -4   8         49.35         38.55        14.32 o                         
   7  -4   8          0.31        -10.52        10.52 o                         
   8  -4   8          7.29        -12.42        12.42 o                         
  -9  -3   8         19.69         16.78        16.82 o                         
  -8  -3   8         53.13         51.69        13.60 o                         
  -7  -3   8          3.49         15.18        13.37 o                         
  -6  -3   8        761.21        763.53        57.12 o                         
  -5  -3   8         19.84         17.58         5.09 o                         
  -4  -3   8         92.62         89.56         5.06 o                         
  -3  -3   8         31.00         31.92         4.15 o                         
  -2  -3   8          5.85          9.79         3.28 o                         
  -1  -3   8        696.82        670.75         9.46 o                         
   0  -3   8         74.16         87.88         7.15 o                         
   1  -3   8        240.02        236.84         6.97 o                         
   2  -3   8        162.13        162.49         7.80 o                         
   3  -3   8         11.87         16.43         5.94 o                         
   4  -3   8          8.20          9.79         8.74 o                         
   5  -3   8        191.31        185.64        17.56 o                         
   6  -3   8         67.08         81.30        16.23 o                         
   7  -3   8         11.55         -0.31        11.33 o                         
   8  -3   8          4.54          2.89        15.09 o                         
 -10  -2   8         24.56         29.37        17.28 o                         
  -9  -2   8         19.70         42.46        14.61 o                         
  -8  -2   8         52.87         63.07        14.40 o                         
  -7  -2   8         26.70         41.96        12.85 o                         
  -6  -2   8         29.68         25.91        11.45 o                         
  -5  -2   8        356.10        361.99         8.39 o                         
  -4  -2   8        379.80        362.41         8.09 o                         
  -3  -2   8        133.92        147.35         4.82 o                         
  -2  -2   8         67.95         67.70         4.56 o                         
  -1  -2   8        220.32        251.31         7.67 o                         
   0  -2   8         33.62         27.74         5.84 o                         
   1  -2   8          7.42         12.94         4.06 o                         
   2  -2   8          6.64          3.33         5.06 o                         
   3  -2   8         13.77         15.48         5.65 o                         
   4  -2   8        162.69        181.83        16.33 o                         
   5  -2   8        109.62        107.78        15.27 o                         
   6  -2   8         28.01         50.69        12.35 o                         
   7  -2   8          0.92         -3.79        12.53 o                         
   8  -2   8         45.80         39.47        15.23 o                         
 -10  -1   8          0.00        -11.67        14.77 o                         
  -9  -1   8         13.36          8.72        11.47 o                         
  -8  -1   8         77.98         78.29        15.50 o                         
  -7  -1   8         19.89          6.21        13.37 o                         
  -6  -1   8         64.86         74.55        13.33 o                         
  -5  -1   8        138.52        139.31         7.65 o                         
  -4  -1   8          0.39          0.46         6.19 o                         
  -3  -1   8          8.94         -0.27         4.11 o                         
  -2  -1   8         55.55         65.89         4.02 o                         
  -1  -1   8         27.75         31.28         2.87 o                         
   0  -1   8         22.15         23.09         2.42 o                         
   1  -1   8        101.54         98.24         4.64 o                         
   2  -1   8        116.81        118.71         8.03 o                         
   3  -1   8        246.79        228.50         9.60 o                         
   4  -1   8         27.13         -8.49        12.97 o                         
   5  -1   8         67.57         59.54        13.59 o                         
   6  -1   8          1.58         -1.76        11.09 o                         
   7  -1   8          7.74         12.69        12.05 o                         
   8  -1   8          0.65        -15.26        15.26 o                         
 -10   0   8         33.05         43.85        16.07 o                         
  -9   0   8         82.16         68.71        15.31 o                         
  -8   0   8         40.34         36.64        12.48 o                         
  -7   0   8       1040.87       1084.30        27.79 o                         
  -6   0   8          9.47          5.30        11.48 o                         
  -5   0   8          0.01          3.16         5.78 o                         
  -4   0   8         86.12         83.28         6.98 o                         
  -3   0   8        298.60        330.82         9.54 o                         
  -2   0   8        803.50        713.90         6.63 o                         
  -1   0   8        918.46        999.80        13.79 o                         
   0   0   8         49.99         51.34         3.16 o                         
   1   0   8          2.78         -0.44         6.29 o                         
   2   0   8        156.61        159.18         8.18 o                         
   3   0   8        517.85        540.75        28.66 o                         
   4   0   8        323.84        301.55        17.49 o                         
   5   0   8         72.56         62.42        13.55 o                         
   6   0   8         43.22         42.66        12.17 o                         
   7   0   8          1.60          1.45        12.20 o                         
 -10   1   8         33.38         19.28        11.97 o                         
  -9   1   8        178.98        159.14        17.32 o                         
  -8   1   8          3.86          6.41        11.96 o                         
  -7   1   8         78.16         67.77        14.09 o                         
  -6   1   8        176.00        170.31        14.13 o                         
  -5   1   8          0.62          1.39         6.16 o                         
  -4   1   8        488.81        501.32        10.96 o                         
  -3   1   8         60.77         54.29         6.82 o                         
  -2   1   8       2717.77       2753.04        25.70 o                         
  -1   1   8       3763.01       3712.45        29.90 o                         
   0   1   8          8.66         10.21         3.12 o                         
   1   1   8         99.69        105.43         7.14 o                         
   2   1   8        360.14        389.80        10.66 o                         
   3   1   8          0.82          6.28         6.89 o                         
   4   1   8        223.74        220.49        15.41 o                         
   5   1   8        114.96        103.55        14.59 o                         
   6   1   8         27.76          6.39        11.31 o                         
   7   1   8         10.83         37.25        12.82 o                         
 -10   2   8          1.26         -2.07        14.68 o                         
  -9   2   8        138.09        165.37        17.50 o                         
  -8   2   8         47.23         54.87        13.95 o                         
  -7   2   8        123.50        119.40        15.09 o                         
  -6   2   8         21.62         14.61        12.11 o                         
  -5   2   8          0.09         -1.79         6.33 o                         
  -4   2   8          2.05         -3.28         6.70 o                         
  -3   2   8        745.48        725.98        12.54 o                         
  -2   2   8       2780.73       2740.50        15.73 o                         
  -1   2   8         10.56         10.93         4.39 o                         
   0   2   8         46.68         53.50         4.46 o                         
   1   2   8         25.81         18.23         6.41 o                         
   2   2   8        127.46        124.72         8.50 o                         
   3   2   8          0.47         -2.02         8.29 o                         
   4   2   8          4.67         16.52        12.16 o                         
   5   2   8         10.80         27.15        12.44 o                         
   6   2   8          0.07         -0.79        10.95 o                         
   7   2   8         16.96         49.32        16.35 o                         
 -10   3   8          2.39         16.16        15.10 o                         
  -9   3   8          1.99          0.92        13.21 o                         
  -8   3   8          2.77          3.06        12.67 o                         
  -7   3   8         10.96         11.89        11.92 o                         
  -6   3   8        112.79         90.23        12.98 o                         
  -5   3   8        122.16        140.62         8.85 o                         
  -4   3   8         50.15         57.80         7.26 o                         
  -3   3   8         27.16         34.19         6.83 o                         
  -2   3   8         78.60         81.31         5.22 o                         
  -1   3   8         16.66         15.97         4.57 o                         
   0   3   8          0.16          7.07         6.73 o                         
   1   3   8          0.00          3.20         4.77 o                         
   2   3   8        281.85        295.02        11.03 o                         
   3   3   8        382.56        393.46        11.90 o                         
   4   3   8          8.43          1.54        13.10 o                         
   5   3   8          4.38         20.39        12.22 o                         
   6   3   8         29.09         10.77        14.62 o                         
   7   3   8         12.55         19.03        20.82 o                         
 -10   4   8         22.70         67.46        15.10 o                         
  -9   4   8         29.87         23.30        11.52 o                         
  -8   4   8        125.45        119.48        15.34 o                         
  -7   4   8         15.96          7.10        12.15 o                         
  -6   4   8         53.95         45.92         7.68 o                         
  -5   4   8        138.90        142.43         9.38 o                         
  -4   4   8          9.81          9.42         7.20 o                         
  -3   4   8         35.75         34.72         7.04 o                         
  -2   4   8        102.08         89.90         5.53 o                         
  -1   4   8          0.07         -1.61         6.22 o                         
   0   4   8        146.22        120.29         8.58 o                         
   1   4   8         42.21         41.51         5.81 o                         
   2   4   8        168.46        156.11         7.87 o                         
   3   4   8        102.53        102.59         7.42 o                         
   4   4   8         35.81         49.82        15.17 o                         
   5   4   8         26.53         52.27        14.22 o                         
   6   4   8          0.87        -14.12        14.12 o                         
 -10   5   8         17.60          8.77        12.82 o                         
  -9   5   8          1.24         -6.32        14.02 o                         
  -8   5   8         65.41         62.32        14.43 o                         
  -7   5   8         99.17        102.48        13.60 o                         
  -6   5   8         24.42         27.87         7.98 o                         
  -5   5   8          8.70          7.82         8.17 o                         
  -4   5   8         35.20         40.89        10.68 o                         
  -3   5   8          0.03          3.19         7.64 o                         
  -2   5   8         19.85         30.77         8.19 o                         
  -1   5   8          9.26         15.24         7.16 o                         
   0   5   8         77.04         85.89         8.96 o                         
   1   5   8          2.54          5.29         8.56 o                         
   2   5   8         18.17         17.07         6.92 o                         
   3   5   8         10.47          5.23         8.60 o                         
   4   5   8         33.55         24.23        13.17 o                         
   5   5   8          0.05          6.89        10.91 o                         
   6   5   8         59.10        113.03        18.78 o                         
 -10   6   8          0.90         45.52        13.69 o                         
  -9   6   8          2.12          8.92        11.13 o                         
  -8   6   8          0.02         14.73        13.23 o                         
  -7   6   8          4.42          1.34        12.62 o                         
  -6   6   8         70.27         65.38         9.40 o                         
  -5   6   8          2.61         -7.32         9.49 o                         
  -4   6   8          6.36          3.13         8.70 o                         
  -3   6   8          5.12         12.01         9.04 o                         
  -2   6   8         18.47          6.48        13.04 o                         
  -1   6   8          6.34          3.88         7.41 o                         
   0   6   8         13.42         21.10         8.16 o                         
   1   6   8         44.25         46.13         9.66 o                         
   2   6   8        343.51        341.12        13.75 o                         
   3   6   8          0.17         -1.04         9.20 o                         
   4   6   8          0.55         -1.02         8.76 o                         
   5   6   8         14.94         19.31         9.58 o                         
  -9   7   8         13.73         18.98        14.85 o                         
  -8   7   8         16.06          3.52        11.71 o                         
  -7   7   8          4.19        -12.90        15.27 o                         
  -6   7   8          7.68         13.79         9.73 o                         
  -5   7   8          3.34          5.25         8.78 o                         
  -4   7   8         12.25         20.39         9.97 o                         
  -3   7   8         33.33         25.04        13.18 o                         
  -2   7   8          0.12         -7.74        14.62 o                         
  -1   7   8         78.13         88.57        14.73 o                         
   0   7   8          3.35          9.24        13.65 o                         
   1   7   8        187.94        204.14        11.58 o                         
   2   7   8         33.59         27.75        10.14 o                         
   3   7   8         17.87         29.32        13.56 o                         
   4   7   8         30.92         59.06        14.40 o                         
  -9   8   8          7.72         22.60        14.53 o                         
  -8   8   8          0.50        -11.86        11.86 o                         
  -7   8   8         34.50         12.68        15.76 o                         
  -6   8   8          0.31          2.23         9.81 o                         
  -5   8   8          0.59          7.88         9.57 o                         
  -4   8   8         15.00         17.65         9.87 o                         
  -3   8   8         22.56         28.01        13.65 o                         
  -2   8   8         89.32        113.41        16.02 o                         
  -1   8   8         17.00         14.18        16.03 o                         
   0   8   8          3.14         17.68        16.35 o                         
   1   8   8          0.25         11.35        16.46 o                         
   2   8   8          2.52        -10.96        14.95 o                         
   3   8   8          0.07         18.13        12.46 o                         
  -7   9   8         29.42         20.64        17.34 o                         
  -6   9   8          9.58         13.12         8.55 o                         
  -5   9   8          9.08         19.60         9.27 o                         
  -4   9   8         16.96         25.85        10.86 o                         
  -3   9   8         10.23          9.33        14.50 o                         
  -2   9   8         15.32          9.67        15.51 o                         
  -1   9   8         70.47         55.78        18.74 o                         
   0   9   8         31.12         21.38        17.53 o                         
   1   9   8          8.20          9.06        17.54 o                         
   2   9   8         36.18         53.59        16.38 o                         
  -6  10   8         12.61         16.76        17.10 o                         
  -5  10   8          0.26         21.31        24.90 o                         
  -4  10   8          6.00          5.86        10.95 o                         
  -3  10   8         21.31          9.45        16.58 o                         
  -2  10   8          0.00         -1.61        18.47 o                         
  -1  10   8         13.70          1.16        13.48 o                         
   0  10   8          0.31          1.94        17.23 o                         
  -4  11   8         11.18         10.73        19.49 o                         
  -3  11   8         11.33          6.88        16.31 o                         
  -3 -10   9          0.50          4.68        17.71 o                         
  -2 -10   9         25.24         11.95        18.29 o                         
  -1 -10   9         27.91         27.72        13.43 o                         
   0 -10   9          0.65        -14.90        14.90 o                         
   1 -10   9          1.06         11.80        10.88 o                         
   2 -10   9          6.28         33.42        19.11 o                         
   3 -10   9          0.34         -8.34        18.26 o                         
  -4  -9   9         12.21         22.01        11.49 o                         
  -3  -9   9          0.31         -7.95        12.10 o                         
  -2  -9   9         20.36         22.97        10.79 o                         
  -1  -9   9         27.12         20.26        11.22 o                         
   0  -9   9         17.66         21.85        11.88 o                         
   1  -9   9          0.00         11.98        11.26 o                         
   2  -9   9         42.82         34.86        12.43 o                         
   3  -9   9          0.14          6.38        10.94 o                         
   4  -9   9          2.13         -9.37        12.98 o                         
   5  -9   9         19.52         27.95        16.88 o                         
  -6  -8   9          6.84         13.08        10.16 o                         
  -5  -8   9          5.22         -2.71        10.13 o                         
  -4  -8   9         91.70         97.28         9.06 o                         
  -3  -8   9         38.13         30.04        11.53 o                         
  -2  -8   9         16.95          4.84        10.32 o                         
  -1  -8   9          0.39         11.98         9.79 o                         
   0  -8   9          9.03          5.68        10.15 o                         
   1  -8   9         25.17         37.39         9.65 o                         
   2  -8   9          0.69         -4.89         9.92 o                         
   3  -8   9         18.85         15.95         9.91 o                         
   4  -8   9         18.04         26.23        10.08 o                         
   5  -8   9          8.16          6.56        16.47 o                         
   6  -8   9         11.12         24.51        34.50 o                         
  -7  -7   9         29.38         49.43        15.78 o                         
  -6  -7   9         17.03         19.57        10.02 o                         
  -5  -7   9         13.83          9.36         9.27 o                         
  -4  -7   9          1.33          2.48         7.01 o                         
  -3  -7   9         27.10         21.87         9.52 o                         
  -2  -7   9        559.89        532.44        15.16 o                         
  -1  -7   9         90.80         72.00        11.04 o                         
   0  -7   9        223.67        252.43        13.10 o                         
   1  -7   9         22.58         27.94        10.44 o                         
   2  -7   9          6.69         16.20        10.35 o                         
   3  -7   9          0.07         -1.24         9.36 o                         
   4  -7   9         44.11         28.53        13.48 o                         
   5  -7   9         12.20          4.21        17.78 o                         
   6  -7   9          3.27         38.18        12.54 o                         
  -7  -6   9          0.48          3.19        11.08 o                         
  -6  -6   9         90.50         99.40        13.91 o                         
  -5  -6   9         74.19         69.89         7.74 o                         
  -4  -6   9         68.24         67.31         7.39 o                         
  -3  -6   9        419.02        425.53        13.51 o                         
  -2  -6   9          7.00          4.95         9.08 o                         
  -1  -6   9          0.58         -4.92         9.59 o                         
   0  -6   9          4.51          7.91         8.78 o                         
   1  -6   9         50.76         48.69         9.26 o                         
   2  -6   9         13.89          2.41         9.62 o                         
   3  -6   9         75.97         90.08         9.97 o                         
   4  -6   9        289.23        289.56        18.24 o                         
   5  -6   9         39.78         50.45        11.18 o                         
   6  -6   9         10.32         -3.04         9.85 o                         
   7  -6   9          1.58          4.69        12.45 o                         
  -7  -5   9          3.74        -14.14        14.14 o                         
  -6  -5   9          1.99          1.78         8.48 o                         
  -5  -5   9        348.52        359.97        15.92 o                         
  -4  -5   9        302.48        315.71         9.84 o                         
  -3  -5   9         45.82         43.66        12.92 o                         
  -2  -5   9        571.49        587.12        13.72 o                         
  -1  -5   9          8.38         10.27         8.01 o                         
   0  -5   9         35.70         30.60         7.70 o                         
   1  -5   9         60.90         50.81         8.52 o                         
   2  -5   9         47.95         43.13         9.14 o                         
   3  -5   9        126.49        132.55        10.43 o                         
   4  -5   9          3.78         20.37        23.60 o                         
   5  -5   9         12.17         20.19         9.18 o                         
   6  -5   9          9.65         22.54        10.12 o                         
   7  -5   9          1.82         -8.41        12.89 o                         
  -9  -4   9          3.91         28.49        17.29 o                         
  -8  -4   9         22.49         57.99        16.08 o                         
  -7  -4   9         48.00         41.02        15.05 o                         
  -6  -4   9         24.88         19.67         8.19 o                         
  -5  -4   9        156.21        156.66         9.14 o                         
  -4  -4   9         37.19         33.46         6.48 o                         
  -3  -4   9        126.63        129.75         5.55 o                         
  -2  -4   9         32.73         27.10         7.39 o                         
  -1  -4   9        284.27        296.00        10.15 o                         
   0  -4   9          2.06          0.42         6.81 o                         
   1  -4   9        368.56        381.04        11.46 o                         
   2  -4   9         27.64         34.19         8.34 o                         
   3  -4   9        214.44        214.50         9.13 o                         
   4  -4   9          6.97         17.63        13.04 o                         
   5  -4   9         54.06         57.64         9.96 o                         
   6  -4   9          1.74         -8.05        13.02 o                         
   7  -4   9          7.53        -14.60        14.60 o                         
  -9  -3   9         61.55         77.66        14.77 o                         
  -8  -3   9         56.17         62.16        15.76 o                         
  -7  -3   9         97.71        120.34        16.62 o                         
  -6  -3   9        172.16        172.37        17.39 o                         
  -5  -3   9         15.44         18.66         6.36 o                         
  -4  -3   9       1037.85       1022.05        13.36 o                         
  -3  -3   9         75.84         71.65         5.71 o                         
  -2  -3   9          6.14          9.12         4.55 o                         
  -1  -3   9        417.39        414.86        12.37 o                         
   0  -3   9        104.39        117.03         7.60 o                         
   1  -3   9         23.56         31.25         4.86 o                         
   2  -3   9        105.15         96.49         6.91 o                         
   3  -3   9        186.28        190.52         8.17 o                         
   4  -3   9        340.38        360.00        19.03 o                         
   5  -3   9          0.07         -0.30        14.30 o                         
   6  -3   9          5.78         -7.26        12.31 o                         
   7  -3   9          1.25          9.96        12.69 o                         
  -9  -2   9         43.50         47.72        16.29 o                         
  -8  -2   9         53.04         35.29        15.47 o                         
  -7  -2   9        193.35        181.84        16.73 o                         
  -6  -2   9         41.15         41.46        13.29 o                         
  -5  -2   9        118.34        104.57         8.63 o                         
  -4  -2   9         44.79         50.64         5.83 o                         
  -3  -2   9        740.45        750.13        10.77 o                         
  -2  -2   9         73.64         76.52         5.35 o                         
  -1  -2   9        160.79        147.28         5.28 o                         
   0  -2   9        537.88        543.07         8.70 o                         
   1  -2   9        219.16        227.62         7.18 o                         
   2  -2   9         54.51         59.36         6.17 o                         
   3  -2   9         96.61        103.33         8.52 o                         
   4  -2   9          3.60        -11.05        12.28 o                         
   5  -2   9        133.59        121.73        15.77 o                         
   6  -2   9          6.85        -12.91        12.91 o                         
   7  -2   9          0.90          9.39        12.46 o                         
 -10  -1   9         26.63         43.53        16.85 o                         
  -9  -1   9         29.72         18.70        15.09 o                         
  -8  -1   9          5.39          4.09        14.01 o                         
  -7  -1   9          8.68          3.23        11.16 o                         
  -6  -1   9        304.16        309.54        17.38 o                         
  -5  -1   9        620.35        606.26        12.87 o                         
  -4  -1   9         19.22         18.39         6.27 o                         
  -3  -1   9         54.43         50.70         4.77 o                         
  -2  -1   9         39.79         39.31         3.11 o                         
  -1  -1   9        368.15        369.36         6.81 o                         
   0  -1   9        181.71        199.78         8.88 o                         
   1  -1   9        163.43        163.68         8.38 o                         
   2  -1   9         80.46         87.56        14.26 o                         
   3  -1   9          5.53         -1.27         7.49 o                         
   4  -1   9          0.94         -0.30        12.60 o                         
   5  -1   9          1.18          6.75        12.82 o                         
   6  -1   9          0.82         -2.38        11.77 o                         
   7  -1   9          8.63        -10.74        13.22 o                         
 -10   0   9         10.40         -0.57        10.96 o                         
  -9   0   9          1.84        -11.66        11.66 o                         
  -8   0   9         44.34         34.85        12.17 o                         
  -7   0   9         87.24         72.72        14.81 o                         
  -6   0   9          4.06         -1.81        10.81 o                         
  -5   0   9        381.65        371.73        10.71 o                         
  -4   0   9        299.88        315.36         9.81 o                         
  -3   0   9         22.26         26.09         6.21 o                         
  -2   0   9         15.79         12.44         3.83 o                         
  -1   0   9        320.38        337.53        11.44 o                         
   0   0   9        105.50        120.34         8.01 o                         
   1   0   9        188.41        178.39         9.06 o                         
   2   0   9         52.47         52.98         7.45 o                         
   3   0   9        264.18        279.22        10.52 o                         
   4   0   9        185.23        165.28        15.74 o                         
   5   0   9          2.48          0.31        11.69 o                         
   6   0   9         64.13         65.56        15.94 o                         
   7   0   9          8.45        -13.20        13.20 o                         
 -10   1   9          0.62        -14.53        14.53 o                         
  -9   1   9          4.52          2.50        13.02 o                         
  -8   1   9        358.90        362.79        19.93 o                         
  -7   1   9        140.68        146.39        16.33 o                         
  -6   1   9          0.72          1.31        11.79 o                         
  -5   1   9        248.94        258.56         9.82 o                         
  -4   1   9         57.92         49.21         7.04 o                         
  -3   1   9        147.61        156.58         8.07 o                         
  -2   1   9       1983.08       1947.93        13.79 o                         
  -1   1   9        217.59        225.37         6.01 o                         
   0   1   9         12.88         17.26         6.10 o                         
   1   1   9        121.41        124.21         8.37 o                         
   2   1   9        146.53        143.05         8.92 o                         
   3   1   9         28.63         33.34         7.40 o                         
   4   1   9         94.70         96.67        14.14 o                         
   5   1   9          7.71          1.97        12.52 o                         
   6   1   9          0.31        -12.10        12.10 o                         
   7   1   9          0.99         -2.19        12.15 o                         
 -10   2   9          0.01        -14.91        14.91 o                         
  -9   2   9          4.60         -1.86        13.66 o                         
  -8   2   9         16.35         15.67        13.35 o                         
  -7   2   9          1.38        -11.64        11.64 o                         
  -6   2   9        386.17        392.74        19.21 o                         
  -5   2   9        140.57        146.31        16.58 o                         
  -4   2   9        232.77        216.82         9.06 o                         
  -3   2   9          1.94          5.50         6.16 o                         
  -2   2   9       1068.03       1056.83        10.96 o                         
  -1   2   9        142.06        135.29         6.15 o                         
   0   2   9          0.73          1.96         6.70 o                         
   1   2   9         74.35         70.58        12.41 o                         
   2   2   9        232.31        233.62        20.61 o                         
   3   2   9         18.66          8.52         7.74 o                         
   4   2   9         98.71        107.42        13.87 o                         
   5   2   9          2.58         24.65        12.56 o                         
   6   2   9          4.39         -1.59        10.32 o                         
 -10   3   9         48.67         32.90        15.66 o                         
  -9   3   9          0.59         -8.24        13.92 o                         
  -8   3   9          7.09          9.60        13.05 o                         
  -7   3   9         50.21         50.98        13.50 o                         
  -6   3   9        107.02        113.82         8.94 o                         
  -5   3   9        137.71        126.26         8.87 o                         
  -4   3   9         68.74         70.50         7.76 o                         
  -3   3   9         46.74         40.36         7.31 o                         
  -2   3   9          6.50         10.63         4.98 o                         
  -1   3   9         30.95         23.25         4.81 o                         
   0   3   9        301.66        328.22        10.56 o                         
   1   3   9        260.03        272.75        25.12 o                         
   2   3   9        176.10        198.03        12.71 o                         
   3   3   9        234.02        232.52        16.78 o                         
   4   3   9         34.31         37.59        14.83 o                         
   5   3   9         12.22         35.87        13.21 o                         
   6   3   9          0.19         10.79        15.04 o                         
 -10   4   9          0.21         -1.83        13.10 o                         
  -9   4   9         12.52        -13.39        13.39 o                         
  -8   4   9         38.83         45.46        14.01 o                         
  -7   4   9         75.92         92.61        13.88 o                         
  -6   4   9        127.66        120.85        14.35 o                         
  -5   4   9         47.49         54.72         8.40 o                         
  -4   4   9         38.95         39.52         7.76 o                         
  -3   4   9        547.52        565.46        17.79 o                         
  -2   4   9         79.04         76.79         5.75 o                         
  -1   4   9          1.56          4.81         4.99 o                         
   0   4   9          7.82          6.68         7.44 o                         
   1   4   9         62.32         65.04         8.74 o                         
   2   4   9        100.89        104.63         9.57 o                         
   3   4   9         43.12         22.16        13.59 o                         
   4   4   9        105.41         79.94        14.82 o                         
   5   4   9         11.36         12.42        14.61 o                         
   6   4   9          0.61         -5.89        12.80 o                         
 -10   5   9          0.00          3.10        15.27 o                         
  -9   5   9          0.14         20.17        15.30 o                         
  -8   5   9         39.90         37.16        11.34 o                         
  -7   5   9         76.02         90.84        13.08 o                         
  -6   5   9        130.18        155.38        10.59 o                         
  -5   5   9         12.48         18.85         8.34 o                         
  -4   5   9         46.61         39.18         9.32 o                         
  -3   5   9        236.23        238.10        10.86 o                         
  -2   5   9        380.53        388.18         9.24 o                         
  -1   5   9         45.29         51.15         8.33 o                         
   0   5   9         23.23         18.39         8.68 o                         
   1   5   9         95.57         87.17         9.04 o                         
   2   5   9        251.39        243.20        14.88 o                         
   3   5   9        132.79        161.50        18.77 o                         
   4   5   9          9.29          6.18        13.86 o                         
   5   5   9         15.00         24.47        15.33 o                         
  -9   6   9          1.76         -3.65        13.90 o                         
  -8   6   9          5.51         -2.22        14.00 o                         
  -7   6   9         52.18         29.40        14.94 o                         
  -6   6   9         17.72          2.63        15.67 o                         
  -5   6   9         24.98         16.19         9.77 o                         
  -4   6   9         49.73         56.34         9.34 o                         
  -3   6   9         77.55         98.96        10.18 o                         
  -2   6   9          7.47         12.90         8.72 o                         
  -1   6   9         71.12         68.66         8.98 o                         
   0   6   9         86.61         96.65        22.29 o                         
   1   6   9         16.73         14.60        10.62 o                         
   2   6   9          8.45         12.76         9.32 o                         
   3   6   9          7.64        -14.42        14.42 o                         
   4   6   9          2.04        -12.28        12.28 o                         
  -9   7   9          0.53          3.22        11.48 o                         
  -8   7   9         62.68         67.55        14.84 o                         
  -7   7   9          9.05          5.13        12.87 o                         
  -6   7   9          3.67         -2.80         9.49 o                         
  -5   7   9        106.34        116.71        11.25 o                         
  -4   7   9         59.92         72.17        17.29 o                         
  -3   7   9         37.43         38.49        10.04 o                         
  -2   7   9          7.95         16.76        13.78 o                         
  -1   7   9         40.39         32.77        15.93 o                         
   0   7   9          7.98         12.35         8.85 o                         
   1   7   9          5.45          6.95         9.03 o                         
   2   7   9         18.10         19.38         9.25 o                         
   3   7   9          0.00        -11.33        11.33 o                         
   4   7   9          1.12        -14.26        16.06 o                         
  -8   8   9          0.02          3.66        11.72 o                         
  -7   8   9         91.92         77.99        15.21 o                         
  -6   8   9          0.00         -5.31         9.49 o                         
  -5   8   9          6.33          5.63         9.40 o                         
  -4   8   9         23.57         35.74         9.66 o                         
  -3   8   9         65.49         80.07        12.63 o                         
  -2   8   9         31.10         31.54        14.30 o                         
  -1   8   9          5.99          5.93        16.00 o                         
   0   8   9          2.66         10.11        17.21 o                         
   1   8   9          7.15          5.65        17.08 o                         
   2   8   9          0.03          9.09         9.49 o                         
   3   8   9          7.55         39.16        13.53 o                         
  -7   9   9         18.33          9.80        17.57 o                         
  -6   9   9          1.33        -11.73        11.73 o                         
  -5   9   9          0.19         11.46        10.19 o                         
  -4   9   9          0.14          0.01        11.38 o                         
  -3   9   9         13.50          0.99        16.59 o                         
  -2   9   9          1.46         12.48        17.35 o                         
  -1   9   9         29.67         51.19        18.98 o                         
   0   9   9          4.92         33.87        19.76 o                         
   1   9   9          1.07        -18.38        18.38 o                         
  -6  10   9          2.59         19.69        10.05 o                         
  -5  10   9         23.19         36.44        13.13 o                         
  -4  10   9         13.89         21.19        11.52 o                         
  -3  10   9          3.49          4.35        17.04 o                         
  -2  10   9          3.92          8.09        15.70 o                         
  -1  10   9          4.13         22.35        19.86 o                         
   0  10   9          5.42         -5.04        15.69 o                         
  -2 -10  10          9.36          3.59        16.94 o                         
  -1 -10  10          7.90         13.97        11.47 o                         
   0 -10  10          0.10        -11.58        16.16 o                         
   1 -10  10          4.14          9.50        11.82 o                         
   2 -10  10          2.59          3.33        12.00 o                         
  -4  -9  10         14.25         27.09        11.77 o                         
  -3  -9  10          9.28         24.01        11.26 o                         
  -2  -9  10         19.65         35.24        11.34 o                         
  -1  -9  10          3.38          0.53        10.39 o                         
   0  -9  10         24.19         18.62        13.85 o                         
   1  -9  10         14.65          4.57        11.83 o                         
   2  -9  10          0.10          0.36        20.03 o                         
   3  -9  10          0.47         29.01        13.15 o                         
   4  -9  10         20.03         22.86        15.04 o                         
  -5  -8  10         13.05         33.47        13.54 o                         
  -4  -8  10         14.46         52.07        10.83 o                         
  -3  -8  10         42.63         43.76        12.57 o                         
  -2  -8  10          2.25         -5.11        10.44 o                         
  -1  -8  10          0.17          7.42        10.25 o                         
   0  -8  10        147.08        148.05        12.47 o                         
   1  -8  10         66.45         63.22        11.11 o                         
   2  -8  10         35.63         47.97        11.00 o                         
   3  -8  10          0.03         -0.15         9.77 o                         
   4  -8  10          0.04         69.51        17.32 o                         
   5  -8  10          2.58          3.16        18.91 o                         
  -6  -7  10          1.21         10.10        14.32 o                         
  -5  -7  10          0.02          6.36        10.22 o                         
  -4  -7  10          9.14          9.13         8.38 o                         
  -3  -7  10         49.16         56.59        23.76 o                         
  -2  -7  10        146.26        145.97        12.42 o                         
  -1  -7  10         86.99         80.82        11.26 o                         
   0  -7  10          0.63         -1.22        10.32 o                         
   1  -7  10         20.52         16.60        10.49 o                         
   2  -7  10          0.01         -3.67        10.85 o                         
   3  -7  10        117.19         97.85        11.30 o                         
   4  -7  10         20.32         -1.49        14.55 o                         
   5  -7  10          1.13         16.77        15.48 o                         
   6  -7  10          2.02         34.35        32.88 o                         
  -7  -6  10          4.81          7.11        14.20 o                         
  -6  -6  10          5.07         21.59        11.30 o                         
  -5  -6  10         13.21          5.89         8.21 o                         
  -4  -6  10         53.69         44.60         8.66 o                         
  -3  -6  10        159.75        156.62        18.22 o                         
  -2  -6  10         33.73         41.85         9.70 o                         
  -1  -6  10        278.65        275.69        12.46 o                         
   0  -6  10        163.92        158.25        11.33 o                         
   1  -6  10         29.44         25.09         9.78 o                         
   2  -6  10         70.02         64.45        12.38 o                         
   3  -6  10         61.73         82.91        10.46 o                         
   4  -6  10          0.17          6.13        14.45 o                         
   5  -6  10          8.11         10.41         9.84 o                         
   6  -6  10          0.98         18.52        10.99 o                         
  -8  -5  10          3.27         -7.84        15.21 o                         
  -7  -5  10         70.37         54.37        12.98 o                         
  -6  -5  10          1.78          2.08         7.61 o                         
  -5  -5  10         28.08         34.46         9.55 o                         
  -4  -5  10        110.07        124.12         9.73 o                         
  -3  -5  10        133.17        117.29        14.70 o                         
  -2  -5  10        113.27        124.51        15.25 o                         
  -1  -5  10        152.16        148.09        10.07 o                         
   0  -5  10        106.09        100.08         9.56 o                         
   1  -5  10         70.54         72.29         8.83 o                         
   2  -5  10          0.06          9.74         8.59 o                         
   3  -5  10        101.20        105.78         9.97 o                         
   4  -5  10         77.40         69.97        11.03 o                         
   5  -5  10         19.59         25.13        10.58 o                         
   6  -5  10          3.45         22.39        12.64 o                         
  -8  -4  10         82.40         91.36        18.38 o                         
  -7  -4  10         28.51         23.85        13.38 o                         
  -6  -4  10          0.42          0.52         7.76 o                         
  -5  -4  10         52.05         49.56         7.53 o                         
  -4  -4  10         59.88         56.87         7.03 o                         
  -3  -4  10          9.86          5.97         5.55 o                         
  -2  -4  10        147.14        133.41        15.18 o                         
  -1  -4  10         20.14         15.10        12.57 o                         
   0  -4  10        304.18        292.78        17.09 o                         
   1  -4  10         61.30         74.47         8.16 o                         
   2  -4  10          8.59          7.14         7.41 o                         
   3  -4  10         24.63         17.07         6.86 o                         
   4  -4  10         49.51         47.63        16.99 o                         
   5  -4  10          2.04         -5.06        13.12 o                         
   6  -4  10          1.44        -10.19        14.25 o                         
   7  -4  10          0.32          0.95        12.45 o                         
  -9  -3  10         15.56         -9.17        18.12 o                         
  -8  -3  10         96.27         92.69        15.43 o                         
  -7  -3  10         24.64         30.30        12.19 o                         
  -6  -3  10          6.73        -10.69        13.20 o                         
  -5  -3  10        428.02        424.40        10.40 o                         
  -4  -3  10         84.20         75.99         6.62 o                         
  -3  -3  10        202.24        197.88         7.21 o                         
  -2  -3  10         73.81         71.93         7.53 o                         
  -1  -3  10        130.40        119.44        13.81 o                         
   0  -3  10          8.74          5.63        11.32 o                         
   1  -3  10        169.66        186.51        24.90 o                         
   2  -3  10        135.45        133.14         7.78 o                         
   3  -3  10         23.79         21.63         6.87 o                         
   4  -3  10         14.66         24.25        11.80 o                         
   5  -3  10         90.79         80.98        15.71 o                         
   6  -3  10          2.13          2.68        15.03 o                         
   7  -3  10          0.26        -15.35        15.35 o                         
  -9  -2  10         12.90          2.92        11.90 o                         
  -8  -2  10          0.03          1.15        14.10 o                         
  -7  -2  10         28.74         34.58        14.50 o                         
  -6  -2  10         15.02         45.24        12.91 o                         
  -5  -2  10        278.38        269.29        11.01 o                         
  -4  -2  10         11.72         13.10         5.35 o                         
  -3  -2  10         10.67          7.89         4.63 o                         
  -2  -2  10        498.95        502.71         7.34 o                         
  -1  -2  10        213.90        210.26        14.83 o                         
   0  -2  10         23.03         19.99         7.33 o                         
   1  -2  10          3.11          5.08         6.89 o                         
   2  -2  10          5.37          1.84         7.45 o                         
   3  -2  10         47.68         41.08         8.11 o                         
   4  -2  10          0.78          5.01        12.66 o                         
   5  -2  10         17.63          6.15        14.24 o                         
   6  -2  10          0.87          3.92        13.13 o                         
   7  -2  10         11.30        -14.86        14.86 o                         
  -9  -1  10         12.18         30.17        15.91 o                         
  -8  -1  10         17.08         13.71        12.45 o                         
  -7  -1  10        296.11        319.81        19.07 o                         
  -6  -1  10          3.13          0.33        12.07 o                         
  -5  -1  10         21.28         21.61         7.56 o                         
  -4  -1  10         29.30         23.79         6.50 o                         
  -3  -1  10          7.81          6.13         4.11 o                         
  -2  -1  10        126.76        131.10         4.86 o                         
  -1  -1  10        455.24        462.62        12.00 o                         
   0  -1  10        310.31        319.07        10.29 o                         
   1  -1  10          0.09         -2.83         7.64 o                         
   2  -1  10          0.57         -1.90         8.04 o                         
   3  -1  10        124.09        120.28         9.38 o                         
   4  -1  10          4.11          4.98        10.67 o                         
   5  -1  10          5.46          6.32        12.52 o                         
   6  -1  10          0.02         22.93        11.51 o                         
   7  -1  10         11.07         -7.94        14.98 o                         
 -10   0  10          0.54         -0.18        16.32 o                         
  -9   0  10          2.48         -3.81        13.23 o                         
  -8   0  10        120.33        110.19        14.79 o                         
  -7   0  10          0.33         -6.19        13.32 o                         
  -6   0  10        131.48        139.05        14.87 o                         
  -5   0  10         39.02         34.90         7.38 o                         
  -4   0  10         25.11         27.40         6.68 o                         
  -3   0  10         64.98         60.84         6.59 o                         
  -2   0  10         49.53         47.43         4.51 o                         
  -1   0  10         54.70         56.29         6.97 o                         
   0   0  10        108.93        101.58         8.26 o                         
   1   0  10        172.23        196.88         9.41 o                         
   2   0  10        118.67        113.95         9.03 o                         
   3   0  10          0.69         11.25         7.35 o                         
   4   0  10        100.53         81.47        13.80 o                         
   5   0  10         22.81          8.18        12.20 o                         
   6   0  10         33.33         51.95        14.24 o                         
 -10   1  10         12.00         18.39        16.01 o                         
  -9   1  10          0.07         -7.62        14.18 o                         
  -8   1  10          0.70          3.73        12.28 o                         
  -7   1  10         25.22         22.45        11.53 o                         
  -6   1  10          2.88          3.79         7.30 o                         
  -5   1  10         43.77         38.37        11.69 o                         
  -4   1  10         22.11         19.18         7.02 o                         
  -3   1  10        981.10       1006.65        15.29 o                         
  -2   1  10       1717.94       1716.92        13.87 o                         
  -1   1  10        237.79        229.23         8.98 o                         
   0   1  10          7.77          8.37         6.43 o                         
   1   1  10        327.84        333.09        10.97 o                         
   2   1  10         17.63         22.32         8.31 o                         
   3   1  10          0.58          4.88         7.80 o                         
   4   1  10          0.60          4.63         9.92 o                         
   5   1  10         44.00         33.84        13.97 o                         
   6   1  10         40.30         -2.24        11.87 o                         
 -10   2  10          7.32        -12.09        14.98 o                         
  -9   2  10         12.15          9.23        12.22 o                         
  -8   2  10         32.61         42.95        14.49 o                         
  -7   2  10         95.52         86.61        14.08 o                         
  -6   2  10         75.61         91.08         8.86 o                         
  -5   2  10         89.08         83.02         8.97 o                         
  -4   2  10         73.62         68.43         7.50 o                         
  -3   2  10        276.89        281.63        10.02 o                         
  -2   2  10          0.16         -0.53         5.08 o                         
  -1   2  10         39.77         55.11        13.89 o                         
   0   2  10         95.60        112.74         8.77 o                         
   1   2  10         46.78         33.95         7.72 o                         
   2   2  10         49.04         44.14         8.27 o                         
   3   2  10          0.03          6.38        10.28 o                         
   4   2  10         83.82        136.81        14.88 o                         
   5   2  10         24.46         32.72        13.09 o                         
   6   2  10         31.40         27.80        13.44 o                         
 -10   3  10          3.12         24.16        15.61 o                         
  -9   3  10          0.60        -13.12        13.12 o                         
  -8   3  10         16.80         38.77        14.01 o                         
  -7   3  10          0.13         15.74        13.21 o                         
  -6   3  10         82.80         74.86         8.94 o                         
  -5   3  10         33.28         42.48         8.63 o                         
  -4   3  10         21.29         26.04         7.52 o                         
  -3   3  10         15.91         32.50         6.89 o                         
  -2   3  10         31.76         28.72         4.94 o                         
  -1   3  10         96.45        102.81         8.37 o                         
   0   3  10          1.78         14.33         7.64 o                         
   1   3  10          1.34          5.82         8.25 o                         
   2   3  10         36.11         41.42         8.60 o                         
   3   3  10        156.84        174.55        16.06 o                         
   4   3  10          7.65         30.18        14.50 o                         
   5   3  10          7.99         23.73        13.43 o                         
   6   3  10         41.49         49.50        16.66 o                         
 -10   4  10          0.37          3.08        13.30 o                         
  -9   4  10         14.54         14.41        13.01 o                         
  -8   4  10         19.79         26.13        15.10 o                         
  -7   4  10         40.61         43.06        13.15 o                         
  -6   4  10         14.68         12.03         8.73 o                         
  -5   4  10         17.79         21.52         8.23 o                         
  -4   4  10         51.70         40.33        10.82 o                         
  -3   4  10        135.75        131.11        17.06 o                         
  -2   4  10         31.57         34.77         7.82 o                         
  -1   4  10          0.97          2.46         7.04 o                         
   0   4  10         12.43          5.68         8.07 o                         
   1   4  10          1.79          4.10         8.86 o                         
   2   4  10         22.39         11.34         8.74 o                         
   3   4  10          3.87         -1.54        11.79 o                         
   4   4  10          0.67        -10.44        14.61 o                         
   5   4  10         58.08         56.28        17.89 o                         
  -9   5  10          4.33          2.90        13.74 o                         
  -8   5  10          4.48          9.31        12.26 o                         
  -7   5  10          3.08         -3.50        11.87 o                         
  -6   5  10         30.24         24.30         9.22 o                         
  -5   5  10         61.48         55.68         9.80 o                         
  -4   5  10          5.60          4.44         8.27 o                         
  -3   5  10          6.84          8.47        14.44 o                         
  -2   5  10          2.02          4.33         7.80 o                         
  -1   5  10         10.56          8.93         8.47 o                         
   0   5  10         43.07         41.58         9.19 o                         
   1   5  10         74.07         76.21        18.93 o                         
   2   5  10         10.99         -1.68         9.17 o                         
   3   5  10        174.63        171.39        15.99 o                         
   4   5  10         11.47         -3.02        12.56 o                         
  -9   6  10         30.55         -5.21        15.09 o                         
  -8   6  10         15.11         13.13        14.88 o                         
  -7   6  10         15.37         22.33        11.74 o                         
  -6   6  10         35.23         40.09        10.07 o                         
  -5   6  10          7.31         -1.99         8.81 o                         
  -4   6  10         10.33          8.18         9.57 o                         
  -3   6  10          0.39          3.60         9.42 o                         
  -2   6  10          0.34         19.85         9.33 o                         
  -1   6  10         30.94         27.24         8.01 o                         
   0   6  10          8.76          7.10         8.81 o                         
   1   6  10         47.25         43.94        10.03 o                         
   2   6  10         89.92         82.30        11.17 o                         
   3   6  10          0.83         -3.80        13.42 o                         
   4   6  10          6.65         17.08        15.25 o                         
  -9   7  10          0.44          1.75        13.20 o                         
  -8   7  10          0.07         17.35        13.43 o                         
  -7   7  10          5.01         -3.55        15.18 o                         
  -6   7  10          0.37          4.76         9.94 o                         
  -5   7  10          2.44          6.86        13.87 o                         
  -4   7  10          8.12         19.51         9.70 o                         
  -3   7  10         28.29         28.67         9.75 o                         
  -2   7  10          0.32          6.22         9.74 o                         
  -1   7  10         34.44         45.18        18.07 o                         
   0   7  10         15.52         17.41         8.99 o                         
   1   7  10          1.71          8.67        12.27 o                         
   2   7  10         11.27         38.35         9.30 o                         
   3   7  10         12.16         -3.40        11.69 o                         
  -8   8  10         16.54         38.13        13.59 o                         
  -7   8  10          0.82        -15.13        15.13 o                         
  -6   8  10         50.65         58.30        10.90 o                         
  -5   8  10          0.30         -2.79         9.14 o                         
  -4   8  10         10.25         28.06        11.64 o                         
  -3   8  10          0.93          9.41         9.51 o                         
  -2   8  10         41.14         41.27        17.46 o                         
  -1   8  10         19.01         30.97        17.83 o                         
   0   8  10         66.53         82.99        19.43 o                         
   1   8  10         45.95         77.15        19.06 o                         
   2   8  10          2.94          0.55         9.85 o                         
  -7   9  10         47.14         17.47        13.27 o                         
  -6   9  10         22.78         11.14        11.53 o                         
  -5   9  10          7.63         12.37         9.36 o                         
  -4   9  10         12.29         12.77        13.25 o                         
  -3   9  10         45.54         66.30        13.08 o                         
  -2   9  10          8.11         -7.26        16.61 o                         
  -1   9  10          0.39         -2.02        14.81 o                         
   0   9  10         64.55         76.86        20.59 o                         
   1   9  10          4.26          8.74        16.89 o                         
  -5  10  10          8.94         27.59        16.85 o                         
  -4  10  10          0.12         28.86        36.90 o                         
  -3  10  10         10.68         10.40        12.79 o                         
  -2  10  10         36.86         41.62        19.82 o                         
   0 -10  11          0.22         14.28        15.84 o                         
   1 -10  11          6.12         13.53        12.72 o                         
  -3  -9  11         10.98         19.44        15.38 o                         
  -2  -9  11          8.76          6.47        19.58 o                         
  -1  -9  11          0.00          1.24        15.01 o                         
   0  -9  11          2.51        -11.20        13.41 o                         
   1  -9  11         10.98        -10.47        11.99 o                         
   2  -9  11          5.59          1.18        16.00 o                         
   3  -9  11          3.19          5.09        12.54 o                         
  -5  -8  11          2.27          5.37         9.46 o                         
  -4  -8  11         61.43         54.11        10.02 o                         
  -3  -8  11          1.16          7.49        14.75 o                         
  -2  -8  11          0.36          5.62        14.28 o                         
  -1  -8  11        175.43        172.66        18.08 o                         
   0  -8  11         10.72         11.17        10.23 o                         
   1  -8  11         33.11         26.38        10.52 o                         
   2  -8  11         11.46         21.81         9.45 o                         
   3  -8  11          3.89          7.69        11.12 o                         
   4  -8  11          5.53        -12.62        12.62 o                         
  -6  -7  11         10.41          9.33        14.41 o                         
  -5  -7  11          1.76          4.57         8.93 o                         
  -4  -7  11          5.29         14.05         9.36 o                         
  -3  -7  11          0.34          1.48        17.26 o                         
  -2  -7  11        311.80        293.38        22.48 o                         
  -1  -7  11         14.02         20.07        16.76 o                         
   0  -7  11          7.08         11.06        15.32 o                         
   1  -7  11          7.27         15.54        18.46 o                         
   2  -7  11          1.33          7.16        10.32 o                         
   3  -7  11          7.18         11.95        14.19 o                         
   4  -7  11         24.79         15.25        12.81 o                         
   5  -7  11         12.15         22.29        22.01 o                         
  -7  -6  11          1.58         43.91        13.54 o                         
  -6  -6  11         94.95         86.66        12.88 o                         
  -5  -6  11          1.15         -3.83         8.18 o                         
  -4  -6  11         26.42         29.88         8.84 o                         
  -3  -6  11         50.32         47.16        16.46 o                         
  -2  -6  11          0.29        -11.08        15.90 o                         
  -1  -6  11         19.93         14.38        15.75 o                         
   0  -6  11         46.99         42.69        14.05 o                         
   1  -6  11          0.91          3.78        12.60 o                         
   2  -6  11         65.88         53.21        10.02 o                         
   3  -6  11         15.15         14.47        15.75 o                         
   4  -6  11         74.31         81.30        10.25 o                         
   5  -6  11         21.33         23.53        10.29 o                         
  -7  -5  11          0.11          8.75        26.10 o                         
  -6  -5  11         39.28         48.79         8.22 o                         
  -5  -5  11         43.01         44.42         8.67 o                         
  -4  -5  11        299.93        297.07        12.69 o                         
  -3  -5  11        259.92        243.36        16.87 o                         
  -2  -5  11        207.76        213.16        16.74 o                         
  -1  -5  11         26.49         22.25        12.83 o                         
   0  -5  11          1.05         -1.37        14.45 o                         
   1  -5  11         19.03         21.70        14.57 o                         
   2  -5  11         45.71         38.05        13.85 o                         
   3  -5  11         39.68         53.06         8.46 o                         
   4  -5  11         12.89         -0.16        25.27 o                         
   5  -5  11          2.52          3.43        20.98 o                         
   6  -5  11         20.35         13.90        13.56 o                         
  -8  -4  11          6.08         29.93        17.91 o                         
  -7  -4  11         84.01         84.01        14.28 o                         
  -6  -4  11         12.35          1.01         7.57 o                         
  -5  -4  11         35.82         53.14        12.70 o                         
  -4  -4  11        187.52        178.84         8.41 o                         
  -3  -4  11        828.63        805.53        39.84 o                         
  -2  -4  11         47.88         43.42        14.14 o                         
  -1  -4  11          0.07         -6.63        12.27 o                         
   0  -4  11         34.37         35.86        14.12 o                         
   1  -4  11         46.57         42.59        12.68 o                         
   2  -4  11         44.58         46.82         9.06 o                         
   3  -4  11         14.54         13.86        13.74 o                         
   4  -4  11        193.54        185.21        13.27 o                         
   5  -4  11         17.71         20.47        14.02 o                         
   6  -4  11          3.58          0.11        14.14 o                         
  -9  -3  11          1.00         -0.30        15.18 o                         
  -8  -3  11         14.84         36.58        13.98 o                         
  -7  -3  11         94.14         87.75        13.21 o                         
  -6  -3  11        299.91        322.69        19.73 o                         
  -5  -3  11         16.42         11.15         6.07 o                         
  -4  -3  11         66.78         71.69         6.77 o                         
  -3  -3  11        128.42        122.61         6.86 o                         
  -2  -3  11          4.66          1.96         6.14 o                         
  -1  -3  11         61.62         66.74        14.19 o                         
   0  -3  11         12.30         10.23        12.01 o                         
   1  -3  11         35.15         38.58        10.79 o                         
   2  -3  11         49.17         45.33         8.56 o                         
   3  -3  11        295.13        300.71        12.51 o                         
   4  -3  11         39.16         39.23        11.97 o                         
   5  -3  11         46.28         45.53        12.74 o                         
   6  -3  11         72.18         39.16        13.67 o                         
  -9  -2  11         17.11         14.27        13.08 o                         
  -8  -2  11         22.74         36.81        14.43 o                         
  -7  -2  11         14.78          8.34        11.94 o                         
  -6  -2  11         23.07         20.64        11.04 o                         
  -5  -2  11        677.48        692.74        15.42 o                         
  -4  -2  11       1278.02       1232.54        14.61 o                         
  -3  -2  11         31.63         35.03         7.23 o                         
  -2  -2  11         37.04         45.67         6.78 o                         
  -1  -2  11          0.51         -1.54         7.05 o                         
   0  -2  11          2.35         -0.40         7.62 o                         
   1  -2  11         12.48          5.94         7.39 o                         
   2  -2  11        132.78        132.24        10.44 o                         
   3  -2  11        164.64        173.82        10.52 o                         
   4  -2  11         13.47         10.44        14.63 o                         
   5  -2  11        160.06        195.48        16.66 o                         
   6  -2  11         64.68         68.92        14.26 o                         
  -9  -1  11         12.69          0.50        17.56 o                         
  -8  -1  11        327.74        345.22        21.64 o                         
  -7  -1  11         37.14         35.11        14.89 o                         
  -6  -1  11         51.93         38.39        11.84 o                         
  -5  -1  11        178.72        178.09        10.02 o                         
  -4  -1  11        204.43        202.15         9.64 o                         
  -3  -1  11         67.12         67.84         7.51 o                         
  -2  -1  11          1.54          2.00         5.84 o                         
  -1  -1  11          0.40         -1.75         6.70 o                         
   0  -1  11        180.99        169.52         9.68 o                         
   1  -1  11        104.50         94.45         9.50 o                         
   2  -1  11        895.22        918.78        48.93 o                         
   3  -1  11        278.13        276.24        12.10 o                         
   4  -1  11         35.47         46.81        14.70 o                         
   5  -1  11         26.43         29.43        12.25 o                         
   6  -1  11          0.58        -11.69        11.69 o                         
  -9   0  11          1.29        -13.02        13.02 o                         
  -8   0  11          8.08         -3.96        14.88 o                         
  -7   0  11        660.96        644.56        23.29 o                         
  -6   0  11        269.29        252.25        10.87 o                         
  -5   0  11          1.84         -0.18         7.73 o                         
  -4   0  11          0.16          6.44         7.12 o                         
  -3   0  11         65.29         53.85         7.23 o                         
  -2   0  11         18.82         16.08         5.45 o                         
  -1   0  11         51.32         53.38         7.44 o                         
   0   0  11        136.29        144.40         9.34 o                         
   1   0  11          4.48          7.61         7.42 o                         
   2   0  11         14.17          4.76         8.18 o                         
   3   0  11        109.94         95.64         9.42 o                         
   4   0  11        135.29        158.95        17.42 o                         
   5   0  11         76.68         88.93        14.28 o                         
   6   0  11         58.50         59.98        13.31 o                         
 -10   1  11         11.48         10.31        16.71 o                         
  -9   1  11        330.71        359.67        22.42 o                         
  -8   1  11          7.55          2.20        14.57 o                         
  -7   1  11         58.86         60.42        14.52 o                         
  -6   1  11         67.26         68.12         8.54 o                         
  -5   1  11        425.75        413.66        12.59 o                         
  -4   1  11         42.52         38.58         7.66 o                         
  -3   1  11         63.23         64.78         7.63 o                         
  -2   1  11          3.68         -2.86         6.19 o                         
  -1   1  11        104.38        100.12         7.52 o                         
   0   1  11        164.00        175.42         9.73 o                         
   1   1  11        542.85        535.05        13.65 o                         
   2   1  11        351.11        363.20        12.71 o                         
   3   1  11         56.33         56.93        13.89 o                         
   4   1  11         33.69         14.40        12.60 o                         
   5   1  11         66.71         57.45        10.35 o                         
   6   1  11         20.59         55.76        14.56 o                         
 -10   2  11         17.31         19.74        16.34 o                         
  -9   2  11        146.01        161.60        17.88 o                         
  -8   2  11        107.16        114.87        15.58 o                         
  -7   2  11          0.26         13.17        13.28 o                         
  -6   2  11         59.26         62.35         9.22 o                         
  -5   2  11         48.30         43.65         8.59 o                         
  -4   2  11          8.50         12.71         6.53 o                         
  -3   2  11        396.29        398.09        22.12 o                         
  -2   2  11         48.70         40.80         6.94 o                         
  -1   2  11         20.55         46.75        20.37 o                         
   0   2  11          4.93         -1.31         9.60 o                         
   1   2  11        686.07        676.08        15.77 o                         
   2   2  11        316.77        281.39        11.73 o                         
   3   2  11        103.78         99.05        14.41 o                         
   4   2  11          3.62         43.90        12.32 o                         
   5   2  11          0.71         99.94        14.44 o                         
 -10   3  11          4.73         38.39        13.00 o                         
  -9   3  11         24.05         23.35        15.78 o                         
  -8   3  11         50.94         78.02        16.43 o                         
  -7   3  11         36.58         69.95        14.02 o                         
  -6   3  11          1.39          1.06         8.19 o                         
  -5   3  11         14.18          4.52         8.06 o                         
  -4   3  11         24.83         19.24         9.21 o                         
  -3   3  11          1.27         12.05         7.08 o                         
  -2   3  11         57.09         67.52        11.32 o                         
  -1   3  11        197.69        202.43         9.95 o                         
   0   3  11        199.04        214.99        10.49 o                         
   1   3  11         17.30         17.51         8.41 o                         
   2   3  11         49.85         38.06         9.06 o                         
   3   3  11        162.65        157.18        15.96 o                         
   4   3  11         14.67         15.13        13.88 o                         
   5   3  11         41.64         36.20        13.35 o                         
  -9   4  11          6.07         30.38        15.75 o                         
  -8   4  11          0.02          7.90        14.03 o                         
  -7   4  11          1.17         -3.03        12.86 o                         
  -6   4  11        268.05        265.58        12.65 o                         
  -5   4  11        233.59        223.84        11.14 o                         
  -4   4  11         33.41         43.89         8.66 o                         
  -3   4  11          0.61         -8.06         8.06 o                         
  -2   4  11          9.55         -3.97         8.38 o                         
  -1   4  11        202.20        210.74        10.72 o                         
   0   4  11        238.05        253.05        11.81 o                         
   1   4  11        186.43        181.18        17.84 o                         
   2   4  11          8.97          0.56         8.45 o                         
   3   4  11         57.88         35.46        11.82 o                         
   4   4  11         55.15         49.01        13.99 o                         
  -9   5  11         77.77         70.23        15.60 o                         
  -8   5  11          0.64        -11.37        11.37 o                         
  -7   5  11         42.48         32.92        14.46 o                         
  -6   5  11        103.61        100.61        10.86 o                         
  -5   5  11          1.71         10.05         8.58 o                         
  -4   5  11        146.10        142.35        11.51 o                         
  -3   5  11         13.49          8.58         8.79 o                         
  -2   5  11         11.84          7.27         8.28 o                         
  -1   5  11        141.52        137.69         9.80 o                         
   0   5  11        271.96        254.84        12.50 o                         
   1   5  11         87.22         95.73        17.60 o                         
   2   5  11         76.78         70.03         9.89 o                         
   3   5  11         29.05         33.82        13.71 o                         
   4   5  11          6.07        -10.69        10.69 o                         
  -9   6  11          0.07         -1.25        14.89 o                         
  -8   6  11          2.40         23.74        13.43 o                         
  -7   6  11         61.24         76.94        15.71 o                         
  -6   6  11         48.77         63.76        12.06 o                         
  -5   6  11          4.00          3.75        10.41 o                         
  -4   6  11          1.48         -3.45         8.70 o                         
  -3   6  11         20.33         29.94        10.13 o                         
  -2   6  11         54.11         49.51        10.11 o                         
  -1   6  11          1.63          0.90         8.90 o                         
   0   6  11          0.02          5.31         8.79 o                         
   1   6  11          0.13         -0.86         9.62 o                         
   2   6  11          8.57        -13.57        13.57 o                         
   3   6  11         26.85         23.00        15.85 o                         
  -8   7  11         19.68         15.62        15.81 o                         
  -7   7  11         50.24         65.87        14.00 o                         
  -6   7  11        117.81        110.49        14.45 o                         
  -5   7  11         47.49         45.32         9.74 o                         
  -4   7  11          1.78          0.21        10.74 o                         
  -3   7  11         26.84         27.58        10.57 o                         
  -2   7  11          8.53         14.21         9.48 o                         
  -1   7  11         79.52         92.69        16.38 o                         
   0   7  11         53.57         59.45        10.97 o                         
   1   7  11          0.57         -2.29         9.10 o                         
   2   7  11          1.15         -8.84        11.83 o                         
  -7   8  11          8.14         13.71        13.71 o                         
  -6   8  11         12.72         -2.71        10.75 o                         
  -5   8  11          0.14          5.84        10.75 o                         
  -4   8  11          1.62          6.07         8.99 o                         
  -3   8  11         11.42         18.42        13.60 o                         
  -2   8  11          0.00         31.09        18.63 o                         
  -1   8  11         37.73         29.28        14.25 o                         
   0   8  11         55.18         54.72        16.22 o                         
   1   8  11         10.24         11.61         9.57 o                         
  -6   9  11         11.01         22.18        10.60 o                         
  -5   9  11         15.92          7.89        10.95 o                         
  -4   9  11          3.61          9.48        11.87 o                         
  -3   9  11          0.66         34.86        26.94 o                         
  -2   9  11          0.42          2.36        14.78 o                         
  -1   9  11          8.05         16.80        18.91 o                         
   0   9  11          0.42        -10.15        15.36 o                         
  -3  -9  12         43.33         34.13        17.89 o                         
  -2  -9  12          1.63         -7.08        19.82 o                         
  -1  -9  12          0.28          5.54        20.67 o                         
   0  -9  12          3.71          5.17        15.69 o                         
   1  -9  12          0.28          9.97        14.36 o                         
   2  -9  12          8.93        -18.38        19.28 o                         
  -4  -8  12         64.07         78.25        12.12 o                         
  -3  -8  12         61.39         73.71        14.91 o                         
  -2  -8  12         37.13         60.70        20.25 o                         
  -1  -8  12          4.45         -1.28        17.90 o                         
   0  -8  12         21.56         34.43        17.09 o                         
   1  -8  12          0.01         -6.58        15.34 o                         
   2  -8  12         11.10        -12.02        17.80 o                         
   3  -8  12         10.93         16.05        14.40 o                         
  -6  -7  12         57.48         55.62        12.33 o                         
  -5  -7  12          0.84          0.30         9.02 o                         
  -4  -7  12          4.31         -1.22         8.23 o                         
  -3  -7  12          2.52          5.45        17.48 o                         
  -2  -7  12         62.59         58.05        16.30 o                         
  -1  -7  12         15.80          1.55        16.01 o                         
   0  -7  12         16.42         12.21        17.03 o                         
   1  -7  12          0.03         -7.15        17.97 o                         
   2  -7  12          0.01         17.13        16.33 o                         
   3  -7  12          3.71         -5.23        13.54 o                         
   4  -7  12         14.68         73.30        13.15 o                         
  -7  -6  12          3.31         25.80        12.72 o                         
  -6  -6  12         43.57         95.16        15.02 o                         
  -5  -6  12         33.76         31.06         9.82 o                         
  -4  -6  12        230.61        242.31        11.91 o                         
  -3  -6  12          0.33        -15.43        15.43 o                         
  -2  -6  12          6.64         12.33        13.31 o                         
  -1  -6  12          0.02          7.29        13.56 o                         
   0  -6  12          3.14         -1.88        15.61 o                         
   1  -6  12         43.89         48.38        14.59 o                         
   2  -6  12         60.41         58.99        14.43 o                         
   3  -6  12         24.08         53.34        39.72 o                         
   4  -6  12         13.09         45.68        15.23 o                         
   5  -6  12          0.82          3.58        11.48 o                         
  -6  -5  12         46.81         33.83         8.78 o                         
  -5  -5  12        110.45        140.00        13.03 o                         
  -4  -5  12        175.75        189.49        11.31 o                         
  -3  -5  12         38.81         46.35         9.20 o                         
  -2  -5  12         21.96         27.72        15.21 o                         
  -1  -5  12          4.12         11.65        14.93 o                         
   0  -5  12          0.32         -5.69        14.93 o                         
   1  -5  12         30.41         39.60        14.98 o                         
   2  -5  12        135.69        149.62        12.15 o                         
   3  -5  12          0.61          2.61         9.71 o                         
   4  -5  12         26.44         40.09        15.26 o                         
   5  -5  12          3.87          4.75        11.63 o                         
  -8  -4  12          7.39         34.85        16.87 o                         
  -7  -4  12        328.74        353.46        20.45 o                         
  -6  -4  12          6.54         11.70         9.00 o                         
  -5  -4  12         23.60         33.15         6.65 o                         
  -4  -4  12          4.05          0.39         6.19 o                         
  -3  -4  12         17.94         10.78         6.01 o                         
  -2  -4  12          1.64          0.55        12.82 o                         
  -1  -4  12         48.33         45.65        13.46 o                         
   0  -4  12         12.83         18.77        14.18 o                         
   1  -4  12          7.40          5.59         8.46 o                         
   2  -4  12          3.62         13.19         8.96 o                         
   3  -4  12         62.37         58.20         9.64 o                         
   4  -4  12          4.94         -3.71        12.03 o                         
   5  -4  12          0.90         -9.25        13.62 o                         
  -8  -3  12         18.52         37.08        26.02 o                         
  -7  -3  12         13.77         11.20        14.60 o                         
  -6  -3  12         52.04         52.55        12.19 o                         
  -5  -3  12         59.94         53.76         7.08 o                         
  -4  -3  12         15.76          8.98        12.40 o                         
  -3  -3  12          9.02         14.82         8.15 o                         
  -2  -3  12         16.89         21.00        12.59 o                         
  -1  -3  12        282.37        290.71        18.08 o                         
   0  -3  12          0.05          1.79         8.10 o                         
   1  -3  12         10.04         11.84         8.51 o                         
   2  -3  12          8.95         18.69         8.84 o                         
   3  -3  12         21.46         17.22         9.35 o                         
   4  -3  12         25.10          7.19        10.88 o                         
   5  -3  12          8.44        -11.39        13.90 o                         
  -9  -2  12         27.33         35.78        14.80 o                         
  -8  -2  12         60.94         77.36        17.53 o                         
  -7  -2  12         78.86         75.24        13.82 o                         
  -6  -2  12          0.32         -1.98         8.25 o                         
  -5  -2  12         64.34         68.78         9.19 o                         
  -4  -2  12         69.71         60.44         8.86 o                         
  -3  -2  12          0.74          1.53         6.81 o                         
  -2  -2  12        228.64        223.16        17.08 o                         
  -1  -2  12         34.29         31.19         8.37 o                         
   0  -2  12          0.14         -0.65         8.08 o                         
   1  -2  12        126.31        126.28        10.60 o                         
   2  -2  12         26.74         26.04         8.60 o                         
   3  -2  12         52.70         45.81         9.25 o                         
   4  -2  12          1.34         -3.58        13.51 o                         
   5  -2  12          0.01          6.65        11.61 o                         
  -9  -1  12          5.61         -6.91        16.89 o                         
  -8  -1  12          0.14         -8.81        15.33 o                         
  -7  -1  12          0.47          3.71        11.10 o                         
  -6  -1  12          1.30          3.93         7.87 o                         
  -5  -1  12         57.52         57.45         8.18 o                         
  -4  -1  12         40.13         33.49         7.62 o                         
  -3  -1  12         40.35         47.87         7.61 o                         
  -2  -1  12         11.27         11.81        12.04 o                         
  -1  -1  12         96.50        102.18         8.96 o                         
   0  -1  12         32.30         19.22         8.51 o                         
   1  -1  12          7.94         10.20        14.05 o                         
   2  -1  12          4.47         -0.13         8.17 o                         
   3  -1  12         37.90         38.59        11.41 o                         
   4  -1  12         17.06         16.21        10.93 o                         
   5  -1  12          0.05        -10.03        10.03 o                         
  -9   0  12          2.27          0.84        15.93 o                         
  -8   0  12          3.65        -12.91        12.91 o                         
  -7   0  12         64.02         62.59        14.17 o                         
  -6   0  12          0.09          6.41        12.12 o                         
  -5   0  12         77.45         69.12         8.76 o                         
  -4   0  12          0.10         -6.82         7.34 o                         
  -3   0  12         13.01          8.28         6.76 o                         
  -2   0  12        380.76        401.79        19.55 o                         
  -1   0  12         15.61         11.07         6.50 o                         
   0   0  12         94.94         93.02        16.66 o                         
   1   0  12         29.74         29.68         8.57 o                         
   2   0  12        307.10        283.67        11.98 o                         
   3   0  12         16.18         17.79        11.52 o                         
   4   0  12         16.15         18.23        11.93 o                         
   5   0  12          0.01        -12.98        12.98 o                         
  -9   1  12         25.68          0.71        12.24 o                         
  -8   1  12        134.22        110.89        15.95 o                         
  -7   1  12          0.31          4.36        13.07 o                         
  -6   1  12         29.69         41.35         8.40 o                         
  -5   1  12         80.85         73.06         8.59 o                         
  -4   1  12        136.91        131.17         9.84 o                         
  -3   1  12        346.98        325.25        11.10 o                         
  -2   1  12          0.07         -2.85        13.60 o                         
  -1   1  12         19.04         25.47         6.65 o                         
   0   1  12         65.48         55.04         8.67 o                         
   1   1  12        109.00        128.12         9.45 o                         
   2   1  12         18.27         39.39        15.69 o                         
   3   1  12          4.82         -7.14        10.88 o                         
   4   1  12         23.28        -11.82        11.82 o                         
   5   1  12         12.63        -13.42        13.42 o                         
  -9   2  12          1.56         -0.16        13.59 o                         
  -8   2  12          0.23        -13.09        14.56 o                         
  -7   2  12          0.42        -12.92        13.67 o                         
  -6   2  12          1.37         -3.53         9.03 o                         
  -5   2  12         17.22         14.16         7.19 o                         
  -4   2  12         11.81         11.61         8.42 o                         
  -3   2  12        317.85        339.86        11.49 o                         
  -2   2  12       1423.03       1349.50        29.69 o                         
  -1   2  12         62.70         83.98        13.77 o                         
   0   2  12          2.87          2.22         9.06 o                         
   1   2  12         86.54         75.02         9.31 o                         
   2   2  12         11.99          8.65        11.22 o                         
   3   2  12          9.35         27.05        10.37 o                         
   4   2  12         30.51         47.18        13.61 o                         
   5   2  12          9.29        100.66        12.33 o                         
  -9   3  12         10.61         26.66        12.41 o                         
  -8   3  12          5.22         12.70        14.82 o                         
  -7   3  12         38.80         41.56        11.89 o                         
  -6   3  12        122.52        123.15        10.76 o                         
  -5   3  12          9.17          3.27         9.56 o                         
  -4   3  12        198.53        184.19        10.06 o                         
  -3   3  12        148.36        123.43         9.18 o                         
  -2   3  12        146.62        139.60        16.78 o                         
  -1   3  12         42.50         34.00         8.09 o                         
   0   3  12          6.27          2.65         7.40 o                         
   1   3  12          1.43         -2.32         8.36 o                         
   2   3  12          5.28         17.63         9.50 o                         
   3   3  12         11.42         28.85        11.75 o                         
   4   3  12          0.04         -8.56        10.34 o                         
  -9   4  12         15.05          8.32        16.64 o                         
  -8   4  12          0.24          7.69        15.07 o                         
  -7   4  12          3.41         -6.99        13.02 o                         
  -6   4  12         68.75         67.19         9.58 o                         
  -5   4  12          9.14         11.33         8.49 o                         
  -4   4  12         53.97         40.80         9.11 o                         
  -3   4  12        175.69        183.53        11.77 o                         
  -2   4  12         26.96         18.52        16.32 o                         
  -1   4  12         30.31         24.61         7.76 o                         
   0   4  12         27.53         36.12         8.60 o                         
   1   4  12          0.32         -9.52         9.52 o                         
   2   4  12          9.18          3.94         8.83 o                         
   3   4  12          3.69          0.40        11.69 o                         
   4   4  12          1.93        -14.09        14.09 o                         
  -9   5  12          0.05         -4.31        13.56 o                         
  -8   5  12          8.27         17.81        11.80 o                         
  -7   5  12          0.58          0.96        11.82 o                         
  -6   5  12         13.94          8.54         9.12 o                         
  -5   5  12          5.85         11.20         9.34 o                         
  -4   5  12         49.06         47.31         9.82 o                         
  -3   5  12        311.12        293.27        13.06 o                         
  -2   5  12         60.84         78.52        17.16 o                         
  -1   5  12         53.50         67.06        16.01 o                         
   0   5  12          9.88         10.22         8.26 o                         
   1   5  12          0.44          5.22        13.60 o                         
   2   5  12          1.50          9.16         7.91 o                         
   3   5  12          0.65        -10.02        14.03 o                         
  -8   6  12          3.38        -13.26        13.26 o                         
  -7   6  12          7.64         14.76        12.52 o                         
  -6   6  12          3.92         -5.41         8.86 o                         
  -5   6  12         19.72         13.67         9.70 o                         
  -4   6  12          5.84          4.71         8.89 o                         
  -3   6  12         34.10         25.33         9.08 o                         
  -2   6  12         30.05         38.36        14.43 o                         
  -1   6  12          8.51          4.91        16.76 o                         
   0   6  12          4.54         -8.42         8.42 o                         
   1   6  12          5.20         16.35        14.26 o                         
   2   6  12         15.19         18.49        10.59 o                         
   3   6  12          2.96        -12.44        12.44 o                         
  -8   7  12          0.37          3.20        15.45 o                         
  -7   7  12          2.98         -4.63        16.14 o                         
  -6   7  12          5.63         -6.27        25.52 o                         
  -5   7  12         76.60         77.16        18.87 o                         
  -4   7  12         95.50         93.23        11.26 o                         
  -3   7  12          3.51          6.78        10.16 o                         
  -2   7  12          1.39         -1.31        14.30 o                         
  -1   7  12         19.64         20.35        17.21 o                         
   0   7  12         12.58         23.10         9.73 o                         
   1   7  12         15.79         39.50        11.19 o                         
   2   7  12          1.25         -5.07        13.11 o                         
  -7   8  12          7.48          1.65        17.10 o                         
  -6   8  12          6.23          0.06        12.19 o                         
  -5   8  12         34.07         29.34        12.29 o                         
  -4   8  12          3.56          1.84        12.31 o                         
  -3   8  12          4.94         14.59        10.74 o                         
  -2   8  12         48.27         23.00        14.60 o                         
  -1   8  12          7.61         10.86        18.20 o                         
   0   8  12         10.84         11.42        15.49 o                         
  -5   9  12         16.94         17.12        13.69 o                         
  -4   9  12          0.25          4.58        12.83 o                         
  -3   9  12         18.19         22.28        17.74 o                         
  -2   9  12          0.01         31.71        21.40 o                         
  -4  -8  13          0.55         17.25        13.37 o                         
  -3  -8  13          0.21         -5.96        19.46 o                         
  -2  -8  13          2.35         -9.36        15.81 o                         
  -1  -8  13         19.50         26.29        16.56 o                         
   0  -8  13         50.81         64.53        20.91 o                         
   1  -8  13         15.38         41.17        19.00 o                         
   2  -8  13         24.85         16.36        19.39 o                         
  -5  -7  13          7.30        -19.13        34.07 o                         
  -4  -7  13          2.84          8.40        14.56 o                         
  -3  -7  13         14.16         15.54        14.12 o                         
  -2  -7  13         31.86         16.66        19.07 o                         
  -1  -7  13          7.72         11.12        17.95 o                         
   0  -7  13         34.12         23.65        17.63 o                         
   1  -7  13         89.42         79.42        20.68 o                         
   2  -7  13          6.90         10.42        19.18 o                         
   3  -7  13          3.85         16.63        13.86 o                         
  -6  -6  13          7.11         18.63        11.93 o                         
  -5  -6  13         10.77         15.70        14.73 o                         
  -4  -6  13         36.23         23.64         8.12 o                         
  -3  -6  13        175.77        210.33        25.56 o                         
  -2  -6  13          2.60         -3.24        15.64 o                         
  -1  -6  13         21.48         20.79        13.66 o                         
   0  -6  13         31.05         20.31        16.54 o                         
   1  -6  13          0.30         -1.38        12.47 o                         
   2  -6  13          0.04          8.90        12.60 o                         
   3  -6  13          6.07         22.60        10.87 o                         
   4  -6  13          1.76          7.56        13.94 o                         
  -7  -5  13          8.62          6.92        14.49 o                         
  -6  -5  13          0.41          1.05         8.55 o                         
  -5  -5  13         37.79         40.08         8.50 o                         
  -4  -5  13          6.48         22.31        15.60 o                         
  -3  -5  13          6.66          5.78        13.69 o                         
  -2  -5  13         29.17         34.56        15.87 o                         
  -1  -5  13        175.59        169.17        18.37 o                         
   0  -5  13        119.11        112.20        17.89 o                         
   1  -5  13         64.76         61.78        14.18 o                         
   2  -5  13          6.54         16.48        19.00 o                         
   3  -5  13         94.11         88.90        10.52 o                         
   4  -5  13          0.11         20.80        11.62 o                         
  -8  -4  13          0.00         35.44        17.96 o                         
  -7  -4  13          5.24          7.48        15.86 o                         
  -6  -4  13         26.36         47.23         8.80 o                         
  -5  -4  13         46.07         52.52         9.97 o                         
  -4  -4  13          0.04         -9.83         9.83 o                         
  -3  -4  13         11.55         11.41        13.81 o                         
  -2  -4  13         37.12         33.85        14.63 o                         
  -1  -4  13         24.17         31.37        16.50 o                         
   0  -4  13        127.26        124.51        10.98 o                         
   1  -4  13        121.15        139.71        10.78 o                         
   2  -4  13         62.95         58.32        15.97 o                         
   3  -4  13          8.06         18.51        10.62 o                         
   4  -4  13          9.24          6.99        14.28 o                         
   5  -4  13          0.16         -0.24        13.76 o                         
  -8  -3  13          1.91         11.25        15.01 o                         
  -7  -3  13          0.17          9.26        15.11 o                         
  -6  -3  13          0.03         -8.91         8.91 o                         
  -5  -3  13         54.88         58.55         8.77 o                         
  -4  -3  13         38.28         44.57         8.44 o                         
  -3  -3  13         41.14         43.18        12.70 o                         
  -2  -3  13         72.58         80.49        16.06 o                         
  -1  -3  13        145.54        168.17        16.31 o                         
   0  -3  13        127.18        137.34        18.10 o                         
   1  -3  13          7.78          3.19         8.45 o                         
   2  -3  13         21.86         15.94         8.04 o                         
   3  -3  13         17.79         11.23         9.20 o                         
   4  -3  13         51.27         38.80        13.87 o                         
  -8  -2  13          4.98         18.75        13.75 o                         
  -7  -2  13         49.63         58.24        15.97 o                         
  -6  -2  13         41.34         46.66         9.12 o                         
  -5  -2  13         14.47          4.95         8.21 o                         
  -4  -2  13          3.40         12.58        11.86 o                         
  -3  -2  13         22.52         13.55        12.17 o                         
  -2  -2  13        393.99        373.13        19.99 o                         
  -1  -2  13         92.84         83.66        14.20 o                         
   0  -2  13         67.11         64.46         9.57 o                         
   1  -2  13          0.17          3.57         7.85 o                         
   2  -2  13         16.99         14.33         8.58 o                         
   3  -2  13         67.24         70.71        12.97 o                         
   4  -2  13         12.91         20.05        11.35 o                         
   5  -2  13         17.68         59.01        14.31 o                         
  -9  -1  13          0.01        -12.28        12.28 o                         
  -8  -1  13         11.96         48.10        14.05 o                         
  -7  -1  13         18.10          5.47        13.91 o                         
  -6  -1  13         22.78         25.55         9.00 o                         
  -5  -1  13         23.17         26.71         8.72 o                         
  -4  -1  13         67.16         60.71         8.84 o                         
  -3  -1  13          0.13        -12.62        12.62 o                         
  -2  -1  13          7.42         -3.17        14.66 o                         
  -1  -1  13        319.37        294.78        18.74 o                         
   0  -1  13        247.78        234.99        11.55 o                         
   1  -1  13          2.02          0.38         8.24 o                         
   2  -1  13         20.64         20.52         7.71 o                         
   3  -1  13          6.75          2.50         9.58 o                         
   4  -1  13         19.42         35.54        13.00 o                         
   5  -1  13          6.05         29.94        14.55 o                         
  -9   0  13          2.29         -3.26        14.49 o                         
  -8   0  13         74.06         91.56        17.19 o                         
  -7   0  13          1.29          0.73        13.98 o                         
  -6   0  13         16.78         11.59         7.27 o                         
  -5   0  13          9.44          7.83         7.79 o                         
  -4   0  13         29.95         32.69         8.56 o                         
  -3   0  13        289.71        275.26        17.65 o                         
  -2   0  13          2.64          2.10        13.98 o                         
  -1   0  13          1.74         10.09        15.25 o                         
   0   0  13         42.21         32.08         7.68 o                         
   1   0  13          1.94         16.55         7.38 o                         
   2   0  13          0.63         -4.15         7.84 o                         
   3   0  13         29.50         38.61        12.33 o                         
   4   0  13         12.83         21.71        10.04 o                         
   5   0  13          0.14         -3.43        15.24 o                         
  -9   1  13          0.37         10.15        16.24 o                         
  -8   1  13         37.37         51.52        13.70 o                         
  -7   1  13          9.33         18.21        14.02 o                         
  -6   1  13         67.06         60.23         9.23 o                         
  -5   1  13        130.11        119.25         9.98 o                         
  -4   1  13         55.36         47.42         8.59 o                         
  -3   1  13         13.37         -3.48        13.68 o                         
  -2   1  13        725.12        697.26        23.81 o                         
  -1   1  13        117.54        115.70        15.33 o                         
   0   1  13         39.29         27.99         7.82 o                         
   1   1  13          1.58         -4.86         7.88 o                         
   2   1  13         28.53         26.38         7.92 o                         
   3   1  13         96.02        110.82        13.46 o                         
   4   1  13         13.57         28.36        13.39 o                         
  -9   2  13          7.38         10.80        16.60 o                         
  -8   2  13         15.67         21.45        14.14 o                         
  -7   2  13          3.58         13.17        13.00 o                         
  -6   2  13          9.28         23.11         8.28 o                         
  -5   2  13          0.32          8.25         8.21 o                         
  -4   2  13        112.47        111.20         9.79 o                         
  -3   2  13        153.21        120.44        15.89 o                         
  -2   2  13        185.99        152.08        16.31 o                         
  -1   2  13         58.33         46.19        14.13 o                         
   0   2  13         19.29         31.32        12.77 o                         
   1   2  13          5.73         15.68         8.18 o                         
   2   2  13          0.38          4.42         8.82 o                         
   3   2  13         27.25         61.51        13.58 o                         
   4   2  13         14.49         35.44        11.36 o                         
  -9   3  13          0.24         -5.51        13.78 o                         
  -8   3  13          2.56         -6.68        15.40 o                         
  -7   3  13         79.96         92.28        16.18 o                         
  -6   3  13         16.63         19.25         9.33 o                         
  -5   3  13         87.36         85.57        10.29 o                         
  -4   3  13        105.34        115.09        10.44 o                         
  -3   3  13          6.47          0.82        14.44 o                         
  -2   3  13         82.96        103.18        16.92 o                         
  -1   3  13         31.51         13.97        15.30 o                         
   0   3  13          1.29          5.50         7.72 o                         
   1   3  13         38.82         56.22        10.71 o                         
   2   3  13          5.62         -0.68         8.63 o                         
   3   3  13         10.55         14.38        13.60 o                         
   4   3  13         12.63         45.98        16.87 o                         
  -9   4  13          0.89         19.43        14.71 o                         
  -8   4  13          0.54         -7.33        15.94 o                         
  -7   4  13          1.55         20.25        13.90 o                         
  -6   4  13         60.03         70.23         9.72 o                         
  -5   4  13         11.93         14.17         9.20 o                         
  -4   4  13          0.02         10.18         8.87 o                         
  -3   4  13        188.33        174.25        18.12 o                         
  -2   4  13        149.54        157.84        18.25 o                         
  -1   4  13         22.60         15.29        13.48 o                         
   0   4  13          7.94         26.81         7.88 o                         
   1   4  13         50.15         41.91         9.69 o                         
   2   4  13        100.23         96.93         9.98 o                         
   3   4  13          7.87         -4.37        13.27 o                         
  -8   5  13          3.70        -13.79        15.30 o                         
  -7   5  13          7.84         43.88        13.94 o                         
  -6   5  13          6.00          2.20         8.96 o                         
  -5   5  13         22.45         26.08         9.84 o                         
  -4   5  13          0.04          4.85         7.63 o                         
  -3   5  13          0.00          5.75        13.35 o                         
  -2   5  13         30.13         35.81        17.16 o                         
  -1   5  13         46.73         48.24        15.40 o                         
   0   5  13         23.64         21.01         8.73 o                         
   1   5  13         76.38         69.28        10.34 o                         
   2   5  13          3.21        -16.10        16.10 o                         
   3   5  13         38.71         39.12        15.32 o                         
  -8   6  13         15.09         10.94        15.87 o                         
  -7   6  13          8.13          8.29        13.78 o                         
  -6   6  13          0.01          1.94         9.33 o                         
  -5   6  13          9.98         14.12        10.17 o                         
  -4   6  13         58.98         57.55        10.69 o                         
  -3   6  13          0.88         11.20        16.95 o                         
  -2   6  13          1.48          8.55        15.80 o                         
  -1   6  13          9.35         17.46        15.43 o                         
   0   6  13          8.89         11.02        10.64 o                         
   1   6  13         37.79         54.23        10.92 o                         
   2   6  13         21.54          1.23        16.32 o                         
  -7   7  13          0.73         -2.04        12.53 o                         
  -6   7  13          2.71         17.02        13.08 o                         
  -5   7  13          8.51         -5.51        14.94 o                         
  -4   7  13          0.43         -0.31         8.95 o                         
  -3   7  13         47.67         41.68        18.42 o                         
  -2   7  13          3.41          6.47        18.44 o                         
  -1   7  13         14.05         27.33        16.33 o                         
   0   7  13         28.96         18.10        10.22 o                         
   1   7  13          8.41         20.70        10.08 o                         
  -6   8  13          0.55         -7.53        11.64 o                         
  -5   8  13          8.29         -4.51        10.56 o                         
  -4   8  13          0.20        -13.79        29.76 o                         
  -3   8  13         27.94         48.58        18.01 o                         
  -2   8  13         30.96         17.59        19.31 o                         
  -1   8  13          0.59         15.69        15.85 o                         
  -2  -8  14          8.30          7.84        19.89 o                         
  -1  -8  14          6.00          2.71        18.43 o                         
   0  -8  14         15.20         -0.75        21.11 o                         
   1  -8  14          4.82         17.83        18.18 o                         
  -4  -7  14         25.85         22.76        18.76 o                         
  -3  -7  14         19.41         16.17        18.26 o                         
  -2  -7  14          7.66          0.32        20.06 o                         
  -1  -7  14         18.22          3.43        18.79 o                         
   0  -7  14          0.15        -17.54        18.60 o                         
   1  -7  14          2.81          4.50        18.54 o                         
   2  -7  14          0.66         15.66        20.75 o                         
  -5  -6  14          0.36         -4.72        16.65 o                         
  -4  -6  14         65.67         34.59        15.62 o                         
  -3  -6  14        151.99        148.24        19.08 o                         
  -2  -6  14         22.83          4.07        17.83 o                         
  -1  -6  14         18.26         18.92        13.74 o                         
   0  -6  14         19.87         26.75        15.37 o                         
   1  -6  14         69.44         73.98        18.12 o                         
   2  -6  14         25.93         66.49        33.76 o                         
   3  -6  14         42.77        106.40        27.96 o                         
  -6  -5  14         28.62          2.49        13.34 o                         
  -5  -5  14         19.16         18.07        13.20 o                         
  -4  -5  14        125.26        106.20        17.45 o                         
  -3  -5  14          0.33          5.68        15.98 o                         
  -2  -5  14         24.34          8.60        13.29 o                         
  -1  -5  14         37.61         28.05        16.41 o                         
   0  -5  14         70.17         92.55        15.84 o                         
   1  -5  14         17.39         42.26        10.97 o                         
   2  -5  14         18.04         42.75        20.96 o                         
   3  -5  14         36.91         30.97        13.68 o                         
   4  -5  14          4.45          7.93        15.11 o                         
  -7  -4  14          2.18         41.65        17.09 o                         
  -6  -4  14         24.56         32.25        14.03 o                         
  -5  -4  14         51.92         41.55        18.11 o                         
  -4  -4  14         33.39         35.06        14.05 o                         
  -3  -4  14         61.17         51.73        14.47 o                         
  -2  -4  14          0.00          2.34        14.35 o                         
  -1  -4  14         32.08         17.22        15.03 o                         
   0  -4  14         18.72         32.96         7.89 o                         
   1  -4  14         25.36         42.14         9.64 o                         
   2  -4  14          7.99         22.95         9.01 o                         
   3  -4  14          0.59          4.47        13.55 o                         
   4  -4  14          0.54        -15.72        15.72 o                         
  -8  -3  14         25.66         26.54        16.93 o                         
  -7  -3  14          0.01         26.60        13.79 o                         
  -6  -3  14         54.97         64.46        10.49 o                         
  -5  -3  14        137.26        153.84        10.79 o                         
  -4  -3  14          0.38          2.72        15.29 o                         
  -3  -3  14         25.97          6.49        15.20 o                         
  -2  -3  14        113.31        107.71        17.36 o                         
  -1  -3  14         28.42          8.84        13.09 o                         
   0  -3  14         36.92         28.61         8.58 o                         
   1  -3  14          0.00         10.02         8.84 o                         
   2  -3  14         68.08         60.84         9.98 o                         
   3  -3  14         32.22         44.41        12.65 o                         
   4  -3  14          7.47         -8.47        13.09 o                         
  -8  -2  14          0.11         21.03        16.18 o                         
  -7  -2  14          2.42        -16.49        16.49 o                         
  -6  -2  14         17.96         21.05         8.10 o                         
  -5  -2  14          8.39          8.87         9.17 o                         
  -4  -2  14        131.38        128.04        14.54 o                         
  -3  -2  14          0.54          4.57        13.33 o                         
  -2  -2  14         30.51         29.41        13.24 o                         
  -1  -2  14         95.46         61.07        16.97 o                         
   0  -2  14         37.40         35.50         8.99 o                         
   1  -2  14         33.84         54.48        14.86 o                         
   2  -2  14         33.50         14.17        11.22 o                         
   3  -2  14          4.42        -11.54        12.06 o                         
   4  -2  14         21.74         23.42        10.64 o                         
  -8  -1  14         36.76         54.23        15.63 o                         
  -7  -1  14         18.03         30.68        12.77 o                         
  -6  -1  14        100.65         95.68        10.28 o                         
  -5  -1  14          0.01          1.46         8.47 o                         
  -4  -1  14          0.07         -0.23        14.53 o                         
  -3  -1  14         25.37         13.09        15.13 o                         
  -2  -1  14         21.85          7.84        15.01 o                         
  -1  -1  14          2.77         -3.95        13.24 o                         
   0  -1  14         43.53         26.11        10.39 o                         
   1  -1  14          2.90         13.80        18.90 o                         
   2  -1  14         18.48         10.50         9.13 o                         
   3  -1  14         17.69         -4.15        12.21 o                         
   4  -1  14         32.35         16.24        11.05 o                         
  -9   0  14         11.56         28.50        16.81 o                         
  -8   0  14         20.62         31.86        15.36 o                         
  -7   0  14         46.92         47.06        14.98 o                         
  -6   0  14         69.12         65.99         9.93 o                         
  -5   0  14          2.63          1.78         7.90 o                         
  -4   0  14         49.44         37.43        15.03 o                         
  -3   0  14         26.72          3.80        12.37 o                         
  -2   0  14         22.12         14.45        13.49 o                         
  -1   0  14         10.21          9.91        12.80 o                         
   0   0  14          0.09         13.43         7.17 o                         
   1   0  14         16.02          4.78         7.59 o                         
   2   0  14         16.13         20.30         9.05 o                         
   3   0  14          1.37         22.49        11.32 o                         
   4   0  14          2.71        -13.59        13.59 o                         
  -9   1  14         52.42         46.94        16.00 o                         
  -8   1  14          0.04          1.42        11.54 o                         
  -7   1  14          0.02        -11.86        11.86 o                         
  -6   1  14          5.30         -1.96         7.88 o                         
  -5   1  14          7.38          1.65         8.33 o                         
  -4   1  14        100.63         85.91        16.39 o                         
  -3   1  14          3.69         16.81        14.48 o                         
  -2   1  14        174.62        162.50        16.57 o                         
  -1   1  14          0.35          3.60        12.48 o                         
   0   1  14         90.12         82.65         8.89 o                         
   1   1  14         18.11         15.89         7.81 o                         
   2   1  14         40.61         17.35         8.53 o                         
   3   1  14         57.49         35.83        12.08 o                         
   4   1  14          4.48         -9.82        14.74 o                         
  -9   2  14         28.83         42.28        16.91 o                         
  -8   2  14          0.01        -13.40        13.40 o                         
  -7   2  14          0.07        -11.21        12.49 o                         
  -6   2  14         44.33         46.99         9.00 o                         
  -5   2  14         50.56         58.29         8.88 o                         
  -4   2  14          0.09          7.51        15.35 o                         
  -3   2  14        161.07        180.82        16.89 o                         
  -2   2  14         86.27         70.42        17.35 o                         
  -1   2  14          4.29          8.95        15.57 o                         
   0   2  14         15.03         19.66        14.03 o                         
   1   2  14         18.39         62.21        24.22 o                         
   2   2  14         22.25         68.97        27.70 o                         
   3   2  14         14.40         88.65        13.58 o                         
  -8   3  14          1.12         -2.54        14.56 o                         
  -7   3  14         25.37         15.58         9.38 o                         
  -6   3  14          0.09         -9.10         9.40 o                         
  -5   3  14          2.76         -1.85         8.82 o                         
  -4   3  14         25.33         32.74        14.43 o                         
  -3   3  14          7.87          2.47        15.67 o                         
  -2   3  14          5.25          0.95        15.31 o                         
  -1   3  14         14.67         17.00        17.04 o                         
   0   3  14          8.24          8.24         8.05 o                         
   1   3  14         28.76         77.69        29.98 o                         
   2   3  14          8.09         16.19         9.21 o                         
   3   3  14         45.20         70.33        13.55 o                         
  -8   4  14          1.23         -3.79        13.07 o                         
  -7   4  14         20.35         16.85        11.05 o                         
  -6   4  14          6.99          3.01         8.05 o                         
  -5   4  14          0.08          3.71         8.53 o                         
  -4   4  14          0.63         -3.75        12.92 o                         
  -3   4  14          3.89          7.53        13.01 o                         
  -2   4  14          6.71        -11.32        16.06 o                         
  -1   4  14          3.00         10.16        13.93 o                         
   0   4  14         40.55         39.69        13.83 o                         
   1   4  14         32.02         41.26         8.39 o                         
   2   4  14          3.60        -16.66        19.49 o                         
  -8   5  14         17.11         17.45        13.08 o                         
  -7   5  14          5.72          2.09        14.54 o                         
  -6   5  14          0.37         -3.82         9.48 o                         
  -5   5  14         15.76          4.77        10.35 o                         
  -4   5  14         10.78         10.80        16.11 o                         
  -3   5  14          0.03          1.05        13.40 o                         
  -2   5  14          0.01        -11.88        14.70 o                         
  -1   5  14          0.00          1.27        15.59 o                         
   0   5  14          4.50         13.58        18.21 o                         
   1   5  14          1.29          4.99        15.07 o                         
   2   5  14          1.35        -12.31        12.31 o                         
  -7   6  14          3.59         33.82        15.83 o                         
  -6   6  14          1.96          2.81         9.18 o                         
  -5   6  14          0.03         -7.63         9.55 o                         
  -4   6  14          0.49         27.28        15.73 o                         
  -3   6  14          7.61         -0.34        17.07 o                         
  -2   6  14          0.10         -0.94        18.73 o                         
  -1   6  14          1.96         -5.20        14.58 o                         
   0   6  14          0.85          9.74        16.88 o                         
   1   6  14          0.47        -10.30        10.30 o                         
  -6   7  14          8.25         10.55         9.63 o                         
  -5   7  14          0.72        -17.90        17.90 o                         
  -4   7  14          6.47          6.35        16.22 o                         
  -3   7  14          4.28          2.69        18.84 o                         
  -2   7  14          0.01         -2.19        17.91 o                         
  -1   7  14          0.89        -13.82        19.60 o                         
  -4   8  14          0.27         -3.73        18.45 o                         
  -3  -7  15         18.04         16.32        19.79 o                         
  -2  -7  15         88.95         74.09        21.98 o                         
  -1  -7  15          5.21          0.92        18.58 o                         
   0  -7  15         15.95        -18.88        20.39 o                         
   1  -7  15          7.32        -16.87        16.87 o                         
  -5  -6  15         18.82          1.79        17.52 o                         
  -4  -6  15         92.49         84.78        17.79 o                         
  -3  -6  15         16.87        -13.55        16.98 o                         
  -2  -6  15          1.39         15.20        14.75 o                         
  -1  -6  15          0.73         10.90        18.78 o                         
   0  -6  15          3.29         33.26        18.55 o                         
   1  -6  15          0.00         29.81        30.94 o                         
   2  -6  15         11.55         18.01        21.46 o                         
  -5  -5  15          1.89         -0.30        15.20 o                         
  -4  -5  15         31.96         25.14        17.14 o                         
  -3  -5  15         13.08         16.70        17.18 o                         
  -2  -5  15          2.39          1.50        16.23 o                         
  -1  -5  15         14.78          7.49        14.36 o                         
   0  -5  15          1.97         49.91        25.87 o                         
   1  -5  15         56.54         85.86        35.85 o                         
   2  -5  15         59.46         74.96         9.92 o                         
   3  -5  15          0.40        -12.63        16.53 o                         
  -6  -4  15         17.98         33.49        10.60 o                         
  -5  -4  15         12.80         15.03        13.25 o                         
  -4  -4  15          1.43          9.33        17.57 o                         
  -3  -4  15         66.84         59.00        16.67 o                         
  -2  -4  15         12.43         19.36        16.50 o                         
  -1  -4  15          0.10         -2.82        13.74 o                         
   0  -4  15         16.15         28.80         8.68 o                         
   1  -4  15         27.35         20.39        12.29 o                         
   2  -4  15         24.16         23.35        15.28 o                         
   3  -4  15          8.68         10.22        15.03 o                         
  -7  -3  15         16.35         57.10        14.26 o                         
  -6  -3  15         54.10         55.03        14.93 o                         
  -5  -3  15          9.84         12.33        15.25 o                         
  -4  -3  15         18.57         22.35        17.06 o                         
  -3  -3  15          0.13          3.32        15.60 o                         
  -2  -3  15          4.27         -8.41        16.17 o                         
  -1  -3  15         55.41         42.09        15.01 o                         
   0  -3  15         22.67         16.27        16.00 o                         
   1  -3  15          1.40        -10.29        22.49 o                         
   2  -3  15         11.35          5.02        15.51 o                         
   3  -3  15         14.83        -13.76        13.76 o                         
  -7  -2  15          0.52         -1.70        16.20 o                         
  -6  -2  15         20.37         18.28         9.77 o                         
  -5  -2  15          7.09          2.11        15.29 o                         
  -4  -2  15        111.78        116.86        15.96 o                         
  -3  -2  15         21.32         31.89        16.42 o                         
  -2  -2  15         31.36         44.97        16.42 o                         
  -1  -2  15         89.06         79.97        15.93 o                         
   0  -2  15         82.05         85.48        17.57 o                         
   1  -2  15         67.14         57.24        15.72 o                         
   2  -2  15         17.27         17.88         9.32 o                         
   3  -2  15          5.98        -12.00        12.00 o                         
  -8  -1  15         54.58         65.97        18.08 o                         
  -7  -1  15         29.36         48.82        16.71 o                         
  -6  -1  15          8.36          6.58         7.55 o                         
  -5  -1  15         68.30         53.16        14.20 o                         
  -4  -1  15         10.45          7.62        12.68 o                         
  -3  -1  15         71.31         71.50        16.00 o                         
  -2  -1  15          8.56         -1.45        16.07 o                         
  -1  -1  15         14.97         20.25        13.93 o                         
   0  -1  15         14.06         17.10        15.57 o                         
   1  -1  15          6.00         -5.96        16.82 o                         
   2  -1  15          9.82          9.49         8.79 o                         
   3  -1  15         23.36          0.48        13.53 o                         
  -8   0  15          0.01          0.28        15.37 o                         
  -7   0  15         36.61         58.55        15.17 o                         
  -6   0  15          6.18          9.64         8.89 o                         
  -5   0  15          6.37         -4.90        12.20 o                         
  -4   0  15         10.91          7.76        14.70 o                         
  -3   0  15         65.85         61.12        16.66 o                         
  -2   0  15         44.41         30.08        17.50 o                         
  -1   0  15         46.15         44.05        16.27 o                         
   0   0  15          2.69          4.24        12.40 o                         
   1   0  15         34.03         41.86         8.75 o                         
   2   0  15          0.29          3.76         8.97 o                         
   3   0  15          2.21         -7.81        14.29 o                         
  -8   1  15         25.01         19.73        12.65 o                         
  -7   1  15          4.05          8.09        13.63 o                         
  -6   1  15          0.08          1.24         9.51 o                         
  -5   1  15         20.75         33.08        13.56 o                         
  -4   1  15         54.44         75.41        15.79 o                         
  -3   1  15          1.63          5.32        15.42 o                         
  -2   1  15        113.15        100.97        16.41 o                         
  -1   1  15         73.85         77.90        15.19 o                         
   0   1  15          0.27         10.59        15.20 o                         
   1   1  15          1.78         -7.93         7.93 o                         
   2   1  15         10.88         19.84        14.45 o                         
   3   1  15          2.98        -12.35        12.35 o                         
  -8   2  15          3.35         -6.62        12.43 o                         
  -7   2  15         31.48         54.03        15.17 o                         
  -6   2  15          2.68          6.01         9.46 o                         
  -5   2  15         32.69         47.75        13.41 o                         
  -4   2  15        105.45        122.37        17.50 o                         
  -3   2  15         31.90         26.78        13.73 o                         
  -2   2  15         67.48         79.45        17.84 o                         
  -1   2  15          9.73         45.11        17.16 o                         
   0   2  15          7.33         -1.17        16.27 o                         
   1   2  15         23.31         32.47        26.58 o                         
   2   2  15         20.55        112.37        53.91 o                         
   3   2  15         12.11        167.73        16.38 o                         
  -8   3  15          5.73          0.11        12.82 o                         
  -7   3  15          7.75         34.38        16.15 o                         
  -6   3  15          7.39          3.23         8.86 o                         
  -5   3  15          0.03         -5.74        14.97 o                         
  -4   3  15        168.93        176.54        17.39 o                         
  -3   3  15          0.03          8.73        14.05 o                         
  -2   3  15          0.02         -4.23        15.61 o                         
  -1   3  15          5.16         -1.04        13.78 o                         
   0   3  15          8.62          8.87        13.45 o                         
   1   3  15          1.55          4.71        10.37 o                         
   2   3  15         10.37         54.95        14.52 o                         
  -7   4  15          1.03        -13.95        13.95 o                         
  -6   4  15         22.29          9.25         8.12 o                         
  -5   4  15          3.31          1.95        13.57 o                         
  -4   4  15          0.00          4.90        17.41 o                         
  -3   4  15         24.27         30.19        16.30 o                         
  -2   4  15          9.32         -4.20        17.17 o                         
  -1   4  15         38.90         25.48        15.57 o                         
   0   4  15         17.20         11.49        15.16 o                         
   1   4  15          2.48         21.07        14.58 o                         
  -7   5  15          3.06         -0.38        14.70 o                         
  -6   5  15         38.12         59.30        11.17 o                         
  -5   5  15          9.36         -1.89        16.61 o                         
  -4   5  15          1.57         -6.45        18.17 o                         
  -3   5  15          3.51          0.25        15.17 o                         
  -2   5  15         24.46         23.05        17.77 o                         
  -1   5  15          6.71         21.87        17.58 o                         
   0   5  15         32.25         29.39        18.43 o                         
   1   5  15          0.02          3.71        12.45 o                         
  -6   6  15          0.10        -11.59        11.59 o                         
  -5   6  15         20.18         20.79        15.54 o                         
  -4   6  15          2.44         -3.63        14.02 o                         
  -3   6  15          0.37         -8.13        19.01 o                         
  -2   6  15         41.38         52.76        20.63 o                         
  -1   6  15          9.90          3.35        16.66 o                         
  -5   7  15          0.95          1.60        16.25 o                         
  -4   7  15          6.70          8.58        17.19 o                         
  -3   7  15         14.05         11.95        19.30 o                         
  -3  -6  16         44.76         55.52        19.31 o                         
  -2  -6  16          1.18          5.96        18.76 o                         
  -1  -6  16         11.58          9.66        14.56 o                         
   0  -6  16         10.27         15.57        16.60 o                         
  -5  -5  16         28.94         25.94        14.23 o                         
  -4  -5  16          0.83         10.90        15.87 o                         
  -3  -5  16          5.36        -14.08        15.02 o                         
  -2  -5  16          3.11          7.22        15.16 o                         
  -1  -5  16         18.98        178.71        20.84 o                         
   0  -5  16          4.00         19.09        15.86 o                         
   1  -5  16         32.39         74.95        25.22 o                         
  -6  -4  16          6.67          6.17        14.94 o                         
  -5  -4  16         41.65         42.05        16.77 o                         
  -4  -4  16         53.38         48.12        15.85 o                         
  -3  -4  16          1.18          5.27        16.57 o                         
  -2  -4  16          6.13         22.54        17.41 o                         
  -1  -4  16          0.07         -4.24        16.01 o                         
   0  -4  16         10.82         41.13        19.82 o                         
   1  -4  16         42.86         65.87        10.40 o                         
   2  -4  16          6.03         -9.16        10.59 o                         
  -6  -3  16         14.82         -7.68        15.57 o                         
  -5  -3  16         19.34         12.12        17.07 o                         
  -4  -3  16          2.18         16.99        16.39 o                         
  -3  -3  16          9.95         13.38        15.16 o                         
  -2  -3  16          5.94          0.68        13.84 o                         
  -1  -3  16         30.68         42.46        17.77 o                         
   0  -3  16          4.87          4.38        14.40 o                         
   1  -3  16          0.01         -2.23         9.40 o                         
   2  -3  16         26.72        -15.19        30.81 o                         
  -7  -2  16          4.95         17.13        19.00 o                         
  -6  -2  16          7.62         -7.66        14.67 o                         
  -5  -2  16          7.17        -15.85        16.31 o                         
  -4  -2  16          2.28         28.23        16.69 o                         
  -3  -2  16         12.27         -2.12        13.17 o                         
  -2  -2  16        111.06        122.37        17.35 o                         
  -1  -2  16         34.27         34.78        14.56 o                         
   0  -2  16          3.57          3.64        15.13 o                         
   1  -2  16          1.70        -13.19        13.19 o                         
   2  -2  16          2.29         16.52        12.23 o                         
  -7  -1  16          2.18        -10.16        13.45 o                         
  -6  -1  16         45.85         47.82        16.78 o                         
  -5  -1  16         53.20         59.35        16.79 o                         
  -4  -1  16          4.23         23.06        15.76 o                         
  -3  -1  16          0.01          4.54        15.27 o                         
  -2  -1  16          0.00          7.03        16.45 o                         
  -1  -1  16          0.46          3.19        15.90 o                         
   0  -1  16         37.99         33.39        15.48 o                         
   1  -1  16         18.39          6.50        14.97 o                         
   2  -1  16         14.03          7.72         9.26 o                         
  -7   0  16          0.05        -10.03        12.38 o                         
  -6   0  16         58.89         56.30        16.32 o                         
  -5   0  16          0.04          0.00        14.80 o                         
  -4   0  16         14.77          1.70        14.30 o                         
  -3   0  16         11.44         13.50        17.04 o                         
  -2   0  16         25.00         32.66        14.43 o                         
  -1   0  16          3.25          7.49        12.98 o                         
   0   0  16          5.75         13.19        16.46 o                         
   1   0  16         49.73         39.98         8.92 o                         
   2   0  16          0.15          2.79        10.62 o                         
  -8   1  16         35.79         53.29        17.30 o                         
  -7   1  16          1.92         -0.61        13.65 o                         
  -6   1  16          0.69         -7.23        15.09 o                         
  -5   1  16          0.00        -12.66        12.66 o                         
  -4   1  16         35.45         36.22        16.33 o                         
  -3   1  16        117.64        116.58        17.52 o                         
  -2   1  16         25.42         12.35        16.64 o                         
  -1   1  16          7.16         21.96        15.56 o                         
   0   1  16          3.12         -6.86        17.24 o                         
   1   1  16         41.31         14.34        20.76 o                         
   2   1  16          1.18          9.61        18.80 o                         
  -7   2  16         10.47         -3.36        14.00 o                         
  -6   2  16         18.59         21.36        12.19 o                         
  -5   2  16         20.92         25.33        15.63 o                         
  -4   2  16          0.51          6.23        13.90 o                         
  -3   2  16         11.51          9.24        14.56 o                         
  -2   2  16         32.55         31.87        17.36 o                         
  -1   2  16          0.70         -1.31        13.31 o                         
   0   2  16        111.98        133.28        18.19 o                         
   1   2  16          0.65          1.00        14.77 o                         
   2   2  16          2.00        139.37        14.72 o                         
  -7   3  16         13.74          2.68        14.05 o                         
  -6   3  16          0.05         -0.77        12.58 o                         
  -5   3  16          7.70          1.84        15.70 o                         
  -4   3  16        131.33        108.61        18.78 o                         
  -3   3  16         32.65         24.88        18.09 o                         
  -2   3  16          0.44         -0.59        16.61 o                         
  -1   3  16          0.07          5.12        18.41 o                         
   0   3  16          1.16        -13.65        18.57 o                         
   1   3  16         12.76         42.44        13.23 o                         
  -7   4  16          2.18         22.28        15.84 o                         
  -6   4  16          7.63          3.76        15.44 o                         
  -5   4  16         13.91         11.69        16.58 o                         
  -4   4  16          0.90        -11.20        13.07 o                         
  -3   4  16          2.34        135.50        15.00 o                         
  -2   4  16         27.26         43.55        16.60 o                         
  -1   4  16          7.91          7.41        18.70 o                         
   0   4  16          1.93         -5.51        18.70 o                         
  -6   5  16          1.45          8.11        15.27 o                         
  -5   5  16          7.06         25.78        17.94 o                         
  -4   5  16          1.11         -3.21        15.38 o                         
  -3   5  16         10.36          1.81        17.83 o                         
  -2   5  16          0.01        -11.16        19.55 o                         
  -1   5  16         33.46         48.69        17.77 o                         
  -5   6  16          3.78          1.55        16.16 o                         
  -4   6  16          0.38         10.49        17.75 o                         
  -3   6  16          3.09          0.51        19.55 o                         
  -3  -5  17          9.30          3.24        14.58 o                         
  -2  -5  17          0.92         35.73        15.36 o                         
  -1  -5  17          2.74         30.61        16.39 o                         
  -4  -4  17         17.08         10.48        13.73 o                         
  -3  -4  17          0.43         10.08        17.19 o                         
  -2  -4  17          0.44         11.43        16.58 o                         
  -1  -4  17          0.10         16.15        19.48 o                         
   0  -4  17          6.83         -7.40        16.88 o                         
  -5  -3  17          0.41        -14.37        14.37 o                         
  -4  -3  17          5.03          3.55        17.58 o                         
  -3  -3  17          2.19          4.83        15.58 o                         
  -2  -3  17          7.48          4.50        18.11 o                         
  -1  -3  17          6.57         17.65        15.16 o                         
   0  -3  17          4.97         -2.67        17.61 o                         
   1  -3  17          8.97        -11.57        18.22 o                         
  -6  -2  17         39.67         51.39        17.04 o                         
  -5  -2  17          1.57          8.87        14.61 o                         
  -4  -2  17          3.52         -5.70        13.43 o                         
  -3  -2  17          0.07         14.63        17.14 o                         
  -2  -2  17         42.91         39.34        15.57 o                         
  -1  -2  17          1.62         -8.31        15.79 o                         
   0  -2  17         13.89         -9.15        15.89 o                         
   1  -2  17          1.79         60.82        20.31 o                         
  -6  -1  17         12.09         22.07        15.68 o                         
  -5  -1  17          1.37        -13.28        15.58 o                         
  -4  -1  17          1.41          9.35        17.48 o                         
  -3  -1  17          4.65          9.52        15.91 o                         
  -2  -1  17          0.24        -17.39        17.39 o                         
  -1  -1  17          5.31         -3.22        17.84 o                         
   0  -1  17          7.75         17.09        15.64 o                         
   1  -1  17          7.62          4.65        17.31 o                         
  -6   0  17          3.37         -0.25        12.53 o                         
  -5   0  17         11.21          8.68        15.03 o                         
  -4   0  17          0.79         -0.55        13.40 o                         
  -3   0  17         42.90         35.18        15.16 o                         
  -2   0  17          1.26          0.41        18.12 o                         
  -1   0  17          3.40         16.51        17.93 o                         
   0   0  17          0.02          3.46        16.20 o                         
   1   0  17          9.83        -12.16        17.43 o                         
  -6   1  17          4.83         -6.90        16.08 o                         
  -5   1  17          6.94          7.37        16.50 o                         
  -4   1  17         28.69         12.85        16.22 o                         
  -3   1  17          0.00          8.67        15.98 o                         
  -2   1  17          2.74          8.80        17.82 o                         
  -1   1  17          0.70         12.19        17.20 o                         
   0   1  17         26.86         39.20        17.73 o                         
   1   1  17         11.50         36.01        15.39 o                         
  -6   2  17          0.28         -0.10        17.05 o                         
  -5   2  17          0.26         19.49        17.83 o                         
  -4   2  17         37.33         20.33        14.74 o                         
  -3   2  17         45.75         51.96        15.45 o                         
  -2   2  17          1.43         10.07        16.99 o                         
  -1   2  17          0.48          1.27        14.81 o                         
   0   2  17          6.03         11.21        12.87 o                         
  -6   3  17          2.29         -4.53        16.22 o                         
  -5   3  17         30.93         24.93        16.99 o                         
  -4   3  17          4.47         16.09        17.51 o                         
  -3   3  17         24.16         26.33        18.41 o                         
  -2   3  17          2.83        143.48        15.06 o                         
  -1   3  17          3.38         20.29        14.08 o                         
   0   3  17          5.41         13.59        15.26 o                         
  -6   4  17          0.42         16.99        17.67 o                         
  -5   4  17          1.03        -16.75        20.30 o                         
  -4   4  17          7.88         11.50        18.79 o                         
  -3   4  17          2.53          1.25        17.13 o                         
  -2   4  17          3.33          9.05        18.77 o                         
  -1   4  17          9.46         14.56        17.63 o                         
  -4   5  17         12.13         15.17        19.95 o                         
  -3  -3  18          0.36          0.29        18.46 o                         
  -2  -3  18          7.16         18.38        14.31 o                         
  -4  -2  18          8.34          4.12        18.05 o                         
  -3  -2  18         27.69        229.02        23.71 o                         
  -2  -2  18          3.96         39.21        17.05 o                         
  -1  -2  18          0.67         -2.77        15.10 o                         
  -5  -1  18         21.39         20.74        13.80 o                         
  -3  -1  18          6.16          6.82        17.07 o                         
  -2  -1  18         23.94         17.29        17.39 o                         
  -1  -1  18         10.66         30.95        14.89 o                         
  -5   0  18          3.97         15.12        16.08 o                         
  -4   0  18          9.35          9.76        16.03 o                         
  -3   0  18          0.37          4.88        17.60 o                         
  -2   0  18         13.29          2.04        15.00 o                         
  -1   0  18         29.67         34.32        14.89 o                         
  -5   1  18         15.95          1.64        15.83 o                         
  -4   1  18          4.89         12.04        17.60 o                         
  -3   1  18          1.92          3.91        18.55 o                         
  -2   1  18          0.84         -6.61        16.37 o                         
  -1   1  18          5.07          8.18        19.39 o                         
  -5   2  18          6.83          5.20        14.36 o                         
  -4   2  18          5.94         11.80        18.29 o                         
  -3   2  18        113.81         88.54        17.03 o                         
  -2   2  18          2.41         13.99        16.35 o                         
  -4   3  18         52.60         26.49        21.01 o                         
                                                                                
