# Supplementary material for: Reduced 3,4′-bi­pyrazoles carrying thio­phene and thia­zole substituents: structures of two intermediates and two products
Source: Acta Crystallogr E Crystallogr Commun. 2021 Mar 5;77(Pt 4):335–40. doi: 10.1107/S2056989021002310 (PMC8025870; doi:10.1107/S2056989021002310)
Supplement: Supplementary file 4 [file e-77-00335-Ibsup3.hkl]

data_Ib                                                                         
_shelx_title ' a1cgd'                                                           
_shelx_refln_list_code          4                                               
_shelx_F_calc_maximum      266.41                                               
_exptl_crystal_F_000      1108.00                                               
_reflns_d_resolution_high  0.7683                                               
                                                                                
loop_                                                                           
 _space_group_symop_operation_xyz                                               
 'x, y, z'                                                                      
 '-x, y, -z+1/2'                                                                
 '-x, -y, -z'                                                                   
 'x, -y, z-1/2'                                                                 
                                                                                
_cell_length_a    15.0370                                                       
_cell_length_b     8.4266                                                       
_cell_length_c    19.4710                                                       
_cell_angle_alpha  90.000                                                       
_cell_angle_beta   96.246                                                       
_cell_angle_gamma  90.000                                                       
                                                                                
_shelx_F_squared_multiplier     1.000                                           
                                                                                
loop_                                                                           
 _refln_index_h                                                                 
 _refln_index_k                                                                 
 _refln_index_l                                                                 
 _refln_F_squared_calc                                                          
 _refln_F_squared_meas                                                          
 _refln_F_squared_sigma                                                         
 _refln_observed_status                                                         
   3   0   0       6474.38       6107.26        49.04 o                         
   4   0   0      16399.60      15725.22        87.60 o                         
   5   0   0       6499.96       6434.00        45.45 o                         
   6   0   0        328.57        350.09        28.05 o                         
   7   0   0      10125.97      10021.77        94.75 o                         
   8   0   0         58.03        106.76        29.18 o                         
   9   0   0      11023.71      10926.57       112.96 o                         
  10   0   0          2.35          8.64        29.92 o                         
  11   0   0       4290.59       4004.07        79.08 o                         
  12   0   0        553.59        555.26        46.07 o                         
  13   0   0         85.55         77.95        34.23 o                         
  15   0   0        726.58        667.56        49.49 o                         
  16   0   0        728.64        663.16        57.96 o                         
  17   0   0         88.56         93.61        45.83 o                         
  18   0   0        629.42        705.03        58.66 o                         
  19   0   0         30.21        -44.90        51.81 o                         
   1   1   0       1381.77       1467.04        50.85 o                         
   2   1   0       6400.54       4397.83      2087.43 o                         
   3   1   0       1314.17       1283.32        16.85 o                         
   4   1   0        134.41        169.49        10.38 o                         
   5   1   0        136.68        153.94        12.82 o                         
   6   1   0       2411.74       2405.61        31.70 o                         
   7   1   0       1493.75       1698.54        29.98 o                         
   8   1   0        331.71        363.44        17.04 o                         
   9   1   0        990.59        806.71       306.17 o                         
  10   1   0        235.27        212.45        23.21 o                         
  11   1   0        250.05        244.73        25.66 o                         
  12   1   0        356.92        367.32        27.56 o                         
  13   1   0        230.40        253.18        27.70 o                         
  14   1   0          0.02         54.37        64.54 o                         
  15   1   0        507.52        489.67        62.24 o                         
  16   1   0         15.46         32.02        27.62 o                         
  17   1   0         15.04         35.53        41.05 o                         
  18   1   0         40.35         41.40        32.87 o                         
  19   1   0        130.12        161.12        45.79 o                         
   0   2   0        796.83        748.05        16.91 o                         
   1   2   0      24101.65      23824.68        82.08 o                         
   2   2   0       2255.88       2268.57        30.20 o                         
   3   2   0       1417.44       1594.83        27.93 o                         
   4   2   0        392.95        362.74        11.90 o                         
   5   2   0        115.94        102.26        11.24 o                         
   6   2   0        512.91        526.53        16.28 o                         
   7   2   0        162.69        178.43        16.50 o                         
   8   2   0       7388.00       7116.16       102.99 o                         
   9   2   0        540.70        533.61        20.14 o                         
  10   2   0       1141.05       1130.32        26.63 o                         
  11   2   0          3.77         -0.61        20.51 o                         
  12   2   0        687.66        671.25        33.29 o                         
  13   2   0        467.79        507.21        37.43 o                         
  14   2   0          7.72         10.52        28.10 o                         
  15   2   0          2.35          5.40        26.23 o                         
  16   2   0         33.94         10.69        37.26 o                         
  17   2   0        355.77        409.92        59.13 o                         
  18   2   0          6.00         32.10        52.82 o                         
   0   3   0          7.14          3.42        13.11 o                         
   1   3   0       1196.15       1160.87        11.50 o                         
   2   3   0         27.46         39.18         8.11 o                         
   3   3   0         60.29         54.93         6.36 o                         
   4   3   0        174.72        180.22         8.06 o                         
   5   3   0          7.75          5.27         6.95 o                         
   6   3   0       3479.72       3671.93        34.23 o                         
   7   3   0       1454.17       1425.61        23.46 o                         
   8   3   0        291.36        274.67        13.71 o                         
   9   3   0        306.46        335.58        16.86 o                         
  10   3   0        197.77        168.80        14.67 o                         
  11   3   0         51.91         59.12        15.11 o                         
  12   3   0        199.62        168.54        25.12 o                         
  13   3   0          0.08        -21.47        40.46 o                         
  14   3   0         81.14         80.28        38.77 o                         
  15   3   0        200.81        202.98        48.96 o                         
  16   3   0        383.11        270.91        52.15 o                         
  17   3   0         29.57         23.61        50.38 o                         
   0   4   0        343.06        296.34        18.32 o                         
   1   4   0       1740.59       1730.74        15.95 o                         
   2   4   0         91.32         99.89         8.28 o                         
   3   4   0       1889.55       1923.63        32.03 o                         
   4   4   0         29.00         51.68         7.91 o                         
   5   4   0        144.93        125.96         8.64 o                         
   6   4   0          3.15          1.20         8.96 o                         
   7   4   0          0.67         13.83        14.49 o                         
   8   4   0       2067.47       2105.43        32.55 o                         
   9   4   0        339.03        367.72        20.17 o                         
  10   4   0         61.65         78.44        18.48 o                         
  11   4   0         47.24         17.79        17.47 o                         
  12   4   0        710.27        708.17        26.19 o                         
  13   4   0          0.29         40.23        43.60 o                         
  14   4   0        162.32        142.85        47.53 o                         
  15   4   0         52.47          4.58        41.64 o                         
  16   4   0         14.24        -20.05        43.68 o                         
  17   4   0         27.93         50.66        51.96 o                         
   0   5   0       4991.45       4929.65        42.38 o                         
   1   5   0       1064.28       1024.99        14.16 o                         
   2   5   0        200.71        201.89         9.88 o                         
   3   5   0        337.08        333.54        14.77 o                         
   4   5   0        128.36        136.45        12.30 o                         
   5   5   0        563.40        566.87        21.80 o                         
   6   5   0        792.40        844.53        30.15 o                         
   7   5   0        741.46        727.82        23.08 o                         
   8   5   0        866.41        888.47        25.73 o                         
   9   5   0       1278.25       1279.49        30.03 o                         
  10   5   0         51.48         46.21        15.14 o                         
  11   5   0          2.02          6.15        15.77 o                         
  12   5   0        263.66        220.23        28.19 o                         
  13   5   0         46.77         23.81        26.11 o                         
  14   5   0          0.29         23.62        42.86 o                         
  15   5   0        251.67        230.79        45.61 o                         
  16   5   0        128.59        208.44        57.28 o                         
   0   6   0        935.95        959.32        27.69 o                         
   1   6   0       1541.72       1535.61        22.43 o                         
   2   6   0         43.07         22.67        12.95 o                         
   3   6   0         53.45         38.21        18.65 o                         
   4   6   0         54.09         45.96        20.93 o                         
   5   6   0        256.26        223.50        22.79 o                         
   6   6   0        202.69        203.94        24.03 o                         
   7   6   0         37.78         17.48        26.32 o                         
   8   6   0        646.52        695.52        36.51 o                         
   9   6   0        332.48        378.76        72.21 o                         
  10   6   0          6.88         -6.01        20.09 o                         
  11   6   0         95.56        103.86        22.36 o                         
  12   6   0        295.75        305.74        29.65 o                         
  13   6   0        320.47        334.75        33.90 o                         
  14   6   0        112.23         30.87        44.16 o                         
  15   6   0         35.93          9.18        49.93 o                         
   0   7   0        284.38        272.98        25.30 o                         
   1   7   0        108.49         97.94        17.56 o                         
   2   7   0        161.66        181.75        20.03 o                         
   3   7   0         88.24        114.36        32.69 o                         
   4   7   0        367.88        328.09        28.77 o                         
   5   7   0        210.45        207.58        32.56 o                         
   6   7   0        313.55        319.65        30.36 o                         
   7   7   0         79.16         89.36        24.76 o                         
   8   7   0        433.13        432.34        26.73 o                         
   9   7   0        135.38        120.47        21.86 o                         
  10   7   0          4.25         18.30        24.31 o                         
  11   7   0         27.96         48.65        23.01 o                         
  12   7   0         10.25          7.37        23.44 o                         
  13   7   0         19.97         40.58        29.64 o                         
  14   7   0          1.67         14.76        32.63 o                         
   0   8   0       1121.89       1181.27        57.13 o                         
   1   8   0         26.80         39.83        19.64 o                         
   2   8   0         59.72         92.51        25.85 o                         
   3   8   0         67.14         50.96        25.13 o                         
   4   8   0        296.14        318.84        31.08 o                         
   5   8   0         57.70         50.21        24.70 o                         
   6   8   0        121.05         95.57        25.86 o                         
   7   8   0        720.19        747.42        37.24 o                         
   8   8   0         43.72         42.16        27.10 o                         
   9   8   0        214.06        254.50        24.43 o                         
  10   8   0         11.81        -16.56        28.49 o                         
  11   8   0        184.70        208.35        36.57 o                         
  12   8   0          2.26         51.48        32.87 o                         
  13   8   0          0.34        -10.50        61.54 o                         
   0   9   0         10.66        -31.70        31.70 o                         
   1   9   0         91.01         88.17        41.26 o                         
   2   9   0        192.50        176.31        26.60 o                         
   3   9   0         88.82         88.42        29.32 o                         
   4   9   0         49.64         70.69        29.32 o                         
   5   9   0          2.73         -2.73        25.59 o                         
   6   9   0         20.11         40.76        25.11 o                         
   7   9   0         36.77         69.21        25.73 o                         
   8   9   0          7.02         91.55        21.88 o                         
   9   9   0          0.27        -28.58        39.33 o                         
  10   9   0          1.10         10.78        23.02 o                         
  11   9   0          3.77        -58.20        58.20 o                         
   0  10   0        110.96         98.46        40.45 o                         
   1  10   0         84.44         61.86        32.01 o                         
   2  10   0          1.69        -36.71        36.71 o                         
   3  10   0          6.97         20.42        40.69 o                         
   4  10   0         50.28        104.21        30.04 o                         
   5  10   0        209.27        254.31        35.49 o                         
   6  10   0          0.79        111.40        36.64 o                         
   7  10   0          7.86        -45.11        45.11 o                         
 -19   1   1        115.38         78.05        32.64 o                         
 -18   1   1          2.29         11.72        28.01 o                         
 -17   1   1         67.09         18.52        26.99 o                         
 -16   1   1         19.14         18.15        30.20 o                         
 -15   1   1         70.22         64.04        26.28 o                         
 -14   1   1         75.25         91.74        28.58 o                         
 -13   1   1         82.59         94.33        30.78 o                         
 -12   1   1        747.72        702.34        33.07 o                         
 -11   1   1        108.95         99.63        24.03 o                         
 -10   1   1        115.10        125.28        16.72 o                         
  -9   1   1        128.67        120.82        20.81 o                         
  -8   1   1       1116.59       1218.93        37.58 o                         
  -7   1   1         38.57         34.02        16.37 o                         
  -6   1   1      11763.40      12009.98        64.91 o                         
  -5   1   1        351.86        326.21        15.14 o                         
  -4   1   1       2925.06       3002.97        42.59 o                         
  -3   1   1        647.25        623.05        14.91 o                         
  -2   1   1       4385.36       4330.73        90.15 o                         
  -1   1   1       1964.51       2151.49        26.07 o                         
   0   1   1        442.52        495.26        13.40 o                         
   2   1   1       9026.96       9055.25       174.82 o                         
   3   1   1       9791.62      10131.38        66.63 o                         
   4   1   1       3691.89       3654.71        29.92 o                         
   5   1   1        275.10        280.50        13.18 o                         
   6   1   1        150.30        166.80        16.65 o                         
   7   1   1       2546.29       2429.58        36.09 o                         
   8   1   1        184.99        209.48        21.20 o                         
   9   1   1        589.90        566.93        26.33 o                         
  10   1   1         20.67         22.43        19.53 o                         
  11   1   1       1367.78       1329.44        37.90 o                         
  12   1   1         88.44        101.33        25.61 o                         
  13   1   1        134.26         93.74        27.35 o                         
  14   1   1        998.98        962.26        40.45 o                         
  15   1   1        270.62        280.07        31.06 o                         
  16   1   1         79.68         76.70        30.21 o                         
  17   1   1          3.81         49.56        55.66 o                         
  18   1   1         79.30         85.76        51.10 o                         
  19   1   1         59.47         84.77        40.62 o                         
 -18   2   1          1.09         44.11        38.54 o                         
 -17   2   1          0.14         -5.77        41.81 o                         
 -16   2   1         85.09        121.28        47.55 o                         
 -15   2   1         19.98        -10.56        27.19 o                         
 -14   2   1          7.94         36.11        35.81 o                         
 -13   2   1       4345.20       4249.24        64.63 o                         
 -12   2   1        257.84        240.18        22.10 o                         
 -11   2   1         31.68         18.30        16.21 o                         
 -10   2   1       2380.84       2286.33        40.60 o                         
  -9   2   1       1972.91       1913.55        34.87 o                         
  -8   2   1          2.02          9.05        15.19 o                         
  -7   2   1       1307.02       1471.22        27.38 o                         
  -6   2   1       2423.22       2420.63        35.24 o                         
  -5   2   1       1952.79       1932.31        21.61 o                         
  -4   2   1       1106.58       1048.05        14.72 o                         
  -3   2   1        587.48        614.07        21.51 o                         
  -2   2   1      48882.69      48475.27       147.23 o                         
  -1   2   1       2070.88       2153.39        12.87 o                         
   0   2   1        176.11        162.91         7.95 o                         
   1   2   1       4733.28       4849.64        23.46 o                         
   2   2   1       1411.03       1444.55        12.57 o                         
   3   2   1       4317.06       4468.32        23.91 o                         
   4   2   1        158.58        176.26         9.29 o                         
   5   2   1       9264.88       9407.42        80.05 o                         
   6   2   1        953.15        917.02        14.74 o                         
   7   2   1        137.58        112.92        11.90 o                         
   8   2   1        187.27        191.65        15.79 o                         
   9   2   1         41.44         28.37        18.80 o                         
  10   2   1         45.63         33.38        20.95 o                         
  11   2   1        247.33        224.97        23.26 o                         
  12   2   1        544.28        552.33        32.21 o                         
  13   2   1       1359.45       1227.11        39.81 o                         
  14   2   1        598.41        593.59        37.75 o                         
  15   2   1         85.80         89.19        28.84 o                         
  16   2   1        103.74        122.50        40.95 o                         
  17   2   1        146.53        133.74        55.64 o                         
  18   2   1         28.46          0.90        47.08 o                         
 -18   3   1         30.72         93.12        51.90 o                         
 -17   3   1         17.82          7.64        40.89 o                         
 -16   3   1          1.14         50.06        40.03 o                         
 -15   3   1          0.71          3.60        37.00 o                         
 -14   3   1         21.46         24.19        36.55 o                         
 -13   3   1       1869.18       1967.07        49.51 o                         
 -12   3   1          8.29         -7.04        23.94 o                         
 -11   3   1          0.14         -5.51        28.59 o                         
 -10   3   1          2.57          3.14        15.94 o                         
  -9   3   1         43.46         34.50        14.83 o                         
  -8   3   1          0.86          1.66        12.12 o                         
  -7   3   1       1180.45       1130.96        20.64 o                         
  -6   3   1        116.00        130.05        11.69 o                         
  -5   3   1        803.36        835.91        22.42 o                         
  -4   3   1       9521.37       9558.93        74.33 o                         
  -3   3   1       1097.99       1079.69        16.29 o                         
  -2   3   1       1092.66       1141.91        13.52 o                         
  -1   3   1        826.81        783.25        14.65 o                         
   0   3   1          2.11          1.53         7.89 o                         
   1   3   1          1.14          5.00         7.59 o                         
   2   3   1       4569.04       4627.57        35.88 o                         
   3   3   1        659.18        684.86        12.39 o                         
   4   3   1       2556.31       2702.67        29.71 o                         
   5   3   1        304.56        257.39         8.57 o                         
   6   3   1       5553.08       5531.22        55.31 o                         
   7   3   1         68.19        103.78        11.48 o                         
   8   3   1        341.16        384.67        13.80 o                         
   9   3   1         90.92         91.55        12.74 o                         
  10   3   1       2231.32       2269.22        34.08 o                         
  11   3   1        869.04        837.55        25.70 o                         
  12   3   1        187.29        145.57        41.14 o                         
  13   3   1         35.33         14.76        43.63 o                         
  14   3   1          5.99        -15.45        35.66 o                         
  15   3   1        417.39        412.41        55.11 o                         
  16   3   1        115.57         69.89        46.19 o                         
  17   3   1        246.79        279.45        55.00 o                         
 -17   4   1         10.10         14.28        47.92 o                         
 -16   4   1         23.13         -1.88        50.53 o                         
 -15   4   1          6.27        -29.32        47.57 o                         
 -14   4   1         33.65         13.58        45.54 o                         
 -13   4   1         51.52         34.11        19.77 o                         
 -12   4   1        629.53        578.14        26.19 o                         
 -11   4   1         61.68         72.27        22.24 o                         
 -10   4   1        674.60        713.69        29.50 o                         
  -9   4   1        167.82        138.30        17.62 o                         
  -8   4   1         73.17         80.94        15.11 o                         
  -7   4   1        299.02        331.07        18.40 o                         
  -6   4   1         21.18         19.68        10.17 o                         
  -5   4   1         12.77         10.91        10.12 o                         
  -4   4   1        721.90        791.43        16.97 o                         
  -3   4   1        765.48        757.09        21.96 o                         
  -2   4   1        236.51        207.02         9.80 o                         
  -1   4   1        333.43        355.29        10.25 o                         
   0   4   1        160.13        151.49         6.97 o                         
   1   4   1         11.65          9.11         6.10 o                         
   2   4   1          4.19          2.58         5.81 o                         
   3   4   1       2542.51       2698.66        30.78 o                         
   4   4   1         75.31         43.58         8.29 o                         
   5   4   1          5.46         -9.19         9.19 o                         
   6   4   1       2216.67       2274.81        33.14 o                         
   7   4   1        443.04        454.07        19.10 o                         
   8   4   1         20.18          3.23        13.59 o                         
   9   4   1        781.95        740.34        20.94 o                         
  10   4   1        461.58        461.96        20.34 o                         
  11   4   1         34.80         32.52        24.59 o                         
  12   4   1         39.28          8.76        22.00 o                         
  13   4   1        106.07         40.26        42.25 o                         
  14   4   1         20.64         -2.77        41.95 o                         
  15   4   1        180.86        117.97        44.91 o                         
  16   4   1          0.96         23.95        49.57 o                         
  17   4   1         47.31        137.04        48.32 o                         
 -16   5   1         57.97         45.10        49.03 o                         
 -15   5   1         54.23        127.53        52.48 o                         
 -14   5   1          4.50         13.47        46.44 o                         
 -13   5   1         50.14         47.61        20.66 o                         
 -12   5   1        219.48        236.44        34.82 o                         
 -11   5   1          0.99         21.63        22.59 o                         
 -10   5   1        174.21        164.91        20.48 o                         
  -9   5   1          0.12        -16.54        16.54 o                         
  -8   5   1        217.79        205.48        15.51 o                         
  -7   5   1         85.48         91.72        16.58 o                         
  -6   5   1       1281.25       1337.89        31.91 o                         
  -5   5   1         60.62         59.48        14.58 o                         
  -4   5   1        150.91        146.75        12.93 o                         
  -3   5   1        182.27        165.78        12.87 o                         
  -2   5   1         29.70         19.10         8.69 o                         
  -1   5   1       1234.37       1210.23        16.97 o                         
   0   5   1         65.42         52.30         8.55 o                         
   1   5   1        377.72        376.83        12.92 o                         
   2   5   1       2449.87       2514.76        39.49 o                         
   3   5   1        355.95        335.88        15.87 o                         
   4   5   1        409.44        450.10        29.98 o                         
   5   5   1        483.82        502.39        37.99 o                         
   6   5   1        451.49        335.39        36.56 o                         
   7   5   1        108.68         88.11        22.63 o                         
   8   5   1       1261.99       1286.34        41.62 o                         
   9   5   1         23.31         26.43        20.26 o                         
  10   5   1         16.45          2.64        19.38 o                         
  11   5   1         14.11         65.74        21.39 o                         
  12   5   1        113.54         93.26        25.30 o                         
  13   5   1        109.37        138.18        48.02 o                         
  14   5   1          6.59        -24.85        38.17 o                         
  15   5   1        232.40        215.97        53.27 o                         
  16   5   1          8.90          9.47        47.41 o                         
 -15   6   1         48.16         13.15        46.83 o                         
 -14   6   1         75.51         59.57        26.34 o                         
 -13   6   1        238.65        236.00        32.26 o                         
 -12   6   1         60.32         73.95        25.86 o                         
 -11   6   1         41.48         43.79        28.82 o                         
 -10   6   1          5.61         14.73        28.26 o                         
  -9   6   1        302.64        276.01        57.13 o                         
  -8   6   1         37.23         26.79        26.66 o                         
  -7   6   1        111.14         80.58        31.38 o                         
  -6   6   1        974.91        949.50       120.09 o                         
  -5   6   1          9.99         -1.97        20.43 o                         
  -4   6   1          2.67         -6.74        19.38 o                         
  -3   6   1         92.32         87.23        19.50 o                         
  -2   6   1        116.62        121.85        12.61 o                         
  -1   6   1         36.24         35.46        11.77 o                         
   0   6   1       1327.75       1360.33        21.80 o                         
   1   6   1         22.39          8.49        10.91 o                         
   2   6   1        646.23        671.14        29.21 o                         
   3   6   1        351.86        316.77        24.37 o                         
   4   6   1         14.68          1.38        21.05 o                         
   5   6   1        131.73        138.18        23.61 o                         
   6   6   1        315.66        286.51        25.83 o                         
   7   6   1          9.30         -2.79        19.04 o                         
   8   6   1        226.08        268.09        24.35 o                         
   9   6   1        141.48        148.08        21.67 o                         
  10   6   1         84.63         94.62        28.45 o                         
  11   6   1         43.60         50.46        19.60 o                         
  12   6   1         37.07         16.33        23.07 o                         
  13   6   1        140.27        164.26        28.69 o                         
  14   6   1         14.57        -44.76        46.61 o                         
  15   6   1         43.85         79.98        41.80 o                         
 -14   7   1         48.00         14.01        30.16 o                         
 -13   7   1          2.30        -29.18        29.18 o                         
 -12   7   1        119.07        179.36        26.57 o                         
 -11   7   1         59.44         78.84        22.46 o                         
 -10   7   1        170.61        132.60        28.35 o                         
  -9   7   1         22.84         10.13        48.64 o                         
  -8   7   1        178.70        217.47        48.12 o                         
  -7   7   1        237.51        243.38        52.83 o                         
  -6   7   1        104.91        115.45        24.41 o                         
  -5   7   1          0.21          4.60        24.41 o                         
  -4   7   1        223.42        250.41        26.03 o                         
  -3   7   1        584.39        551.58        29.76 o                         
  -2   7   1        681.32        691.09        42.06 o                         
  -1   7   1        931.57        989.53        29.09 o                         
   0   7   1         26.09         22.96        17.71 o                         
   1   7   1         14.30         12.20        14.98 o                         
   2   7   1        557.64        562.41        43.63 o                         
   3   7   1        234.10        167.54        24.53 o                         
   4   7   1        305.41        332.21        29.05 o                         
   5   7   1        827.74        889.55        51.04 o                         
   6   7   1         77.70         68.86        23.49 o                         
   7   7   1        235.27        262.77        25.75 o                         
   8   7   1          8.81         -1.34        20.76 o                         
   9   7   1         57.25         88.38        30.84 o                         
  10   7   1          1.86         33.34        26.33 o                         
  11   7   1          0.02         34.42        22.86 o                         
  12   7   1        130.22        164.78        26.43 o                         
  13   7   1          1.79         14.99        23.26 o                         
  14   7   1        397.03        368.30        60.66 o                         
 -13   8   1        101.94        -20.84        36.38 o                         
 -12   8   1         10.81        -24.30        37.87 o                         
 -11   8   1        161.05        181.87        42.12 o                         
 -10   8   1         25.74        -31.23        31.23 o                         
  -9   8   1          0.20        -15.34        22.31 o                         
  -8   8   1          0.42         17.11        20.68 o                         
  -7   8   1        416.69        437.21        33.11 o                         
  -6   8   1         43.88         11.16        23.38 o                         
  -5   8   1          7.97         -7.78        21.92 o                         
  -4   8   1         35.48         23.05        23.99 o                         
  -3   8   1         73.85         50.44        24.19 o                         
  -2   8   1        310.02        338.17        28.71 o                         
  -1   8   1        945.78        915.28        30.03 o                         
   0   8   1         91.48         88.20        19.92 o                         
   1   8   1        132.82        119.41        25.66 o                         
   2   8   1        346.09        306.61        32.37 o                         
   3   8   1         13.55          1.84        25.41 o                         
   4   8   1        116.24        140.74        27.16 o                         
   5   8   1         45.09         45.85        23.53 o                         
   6   8   1         53.25         82.83        27.02 o                         
   7   8   1         18.89          6.02        27.57 o                         
   8   8   1          0.08         16.94        19.53 o                         
   9   8   1          1.51        -20.83        20.83 o                         
  10   8   1          0.02          5.72        26.27 o                         
  11   8   1         90.73         77.58        23.93 o                         
  12   8   1          1.40        -19.30        32.59 o                         
  13   8   1         36.06         64.67        88.36 o                         
 -11   9   1        105.54        176.45        45.09 o                         
 -10   9   1          0.58          5.98        20.66 o                         
  -9   9   1         48.45         39.15        23.03 o                         
  -8   9   1         11.79         23.59        23.17 o                         
  -7   9   1          7.92         22.76        25.52 o                         
  -6   9   1        185.05        187.25        27.71 o                         
  -5   9   1          7.26        -14.83        24.54 o                         
  -4   9   1        611.51        549.74        35.84 o                         
  -3   9   1         61.51         58.54        25.07 o                         
  -2   9   1          1.39        -20.49        20.49 o                         
  -1   9   1          1.74        -25.37        25.37 o                         
   0   9   1        320.37        271.74        32.34 o                         
   1   9   1          9.27         -9.36        33.32 o                         
   2   9   1          4.22         10.40        31.70 o                         
   3   9   1          8.01          9.26        24.07 o                         
   4   9   1        147.78        169.46        60.96 o                         
   5   9   1         92.83         62.14        29.77 o                         
   6   9   1        139.44         76.36        26.75 o                         
   7   9   1          0.71         14.72        41.92 o                         
   8   9   1          0.11         -8.53        24.21 o                         
   9   9   1         93.78         76.79        26.90 o                         
  10   9   1         36.93         45.99        26.44 o                         
  -8  10   1         55.03         72.83        30.95 o                         
  -7  10   1         11.73         93.66        39.98 o                         
  -6  10   1         30.66        -22.47        40.86 o                         
  -5  10   1         10.19         35.98        30.12 o                         
  -4  10   1          6.10         63.33        38.20 o                         
  -3  10   1          0.01        -18.22        28.22 o                         
  -2  10   1        138.51        136.92        43.04 o                         
  -1  10   1        126.78        132.88        34.96 o                         
   0  10   1         60.61         92.78        28.35 o                         
   1  10   1          1.83         15.01        34.63 o                         
   2  10   1         81.47        138.73        36.72 o                         
   3  10   1          7.03        -12.27        34.78 o                         
   4  10   1         18.89        -34.61        34.61 o                         
   5  10   1        200.29        215.17        32.43 o                         
   6  10   1         40.34         55.88        45.69 o                         
   7  10   1          7.28        -35.44        35.44 o                         
 -19   0   2         46.33        -21.29        41.52 o                         
 -18   0   2        327.89        341.17        48.66 o                         
 -17   0   2         63.89         43.16        37.98 o                         
 -16   0   2        403.23        359.72        46.46 o                         
 -15   0   2        486.82        468.66        47.76 o                         
 -14   0   2        745.16        773.61        53.83 o                         
 -13   0   2        114.53        117.43        37.89 o                         
 -12   0   2       2330.75       2180.26        65.53 o                         
 -11   0   2         39.51         19.33        28.78 o                         
 -10   0   2       2217.27       2104.01        57.59 o                         
  -9   0   2        198.18        226.01        27.10 o                         
  -8   0   2          1.98         -0.57        24.85 o                         
  -7   0   2       3108.05       2923.19        54.81 o                         
  -6   0   2          7.50         32.42        22.11 o                         
  -5   0   2       7232.85       7701.42        70.69 o                         
  -4   0   2       1207.31       1280.87        31.33 o                         
  -3   0   2       1563.74       1684.78        29.70 o                         
  -2   0   2       9432.97      10281.57        54.08 o                         
   1   0   2       1421.60       1347.43        18.79 o                         
   2   0   2      16142.35      16318.77        72.90 o                         
   3   0   2       8994.98       8807.05        63.60 o                         
   4   0   2       5725.18       5659.85        57.89 o                         
   5   0   2       3017.49       2980.42        48.86 o                         
   6   0   2       9479.64       9092.50        86.63 o                         
   7   0   2       7405.60       7580.56        84.99 o                         
   8   0   2       1743.55       1784.94        49.44 o                         
   9   0   2       1820.53       1999.53        55.99 o                         
  10   0   2         30.53         56.33        28.64 o                         
  11   0   2      11135.65      10789.33       128.11 o                         
  12   0   2       1791.69       1757.48        63.60 o                         
  13   0   2       1306.61       1308.73        60.78 o                         
  14   0   2          3.37         -0.36        33.36 o                         
  15   0   2        895.69        952.10        56.79 o                         
  16   0   2        393.38        362.09        50.06 o                         
  17   0   2          9.26          7.19        47.40 o                         
  18   0   2        132.74        107.02        46.16 o                         
  19   0   2         27.60         -2.02        43.48 o                         
 -19   1   2        172.18        215.92        61.91 o                         
 -18   1   2         64.30         99.76        34.39 o                         
 -17   1   2        208.93        153.17        32.81 o                         
 -16   1   2        163.15        185.74        36.22 o                         
 -15   1   2        221.74        150.68        27.91 o                         
 -14   1   2         72.12         72.38        26.52 o                         
 -13   1   2         42.04         24.27        25.89 o                         
 -12   1   2        595.27        598.40        25.35 o                         
 -11   1   2        119.27        120.00        22.71 o                         
 -10   1   2        167.45        177.60        21.34 o                         
  -9   1   2       2335.21       2383.38        73.12 o                         
  -8   1   2       3767.63       3698.23        77.81 o                         
  -7   1   2       2345.32       2512.65        35.63 o                         
  -6   1   2        313.59        292.76        16.58 o                         
  -5   1   2         45.41         57.23        13.91 o                         
  -4   1   2       2489.15       2508.59        64.99 o                         
  -3   1   2        131.40        138.62        14.64 o                         
  -2   1   2         12.35         13.90        13.85 o                         
  -1   1   2       9254.76       9572.94        53.78 o                         
   0   1   2          2.21          2.88         6.25 o                         
   1   1   2         37.26         34.03         9.53 o                         
   2   1   2        539.33        556.51        13.14 o                         
   3   1   2        147.44        153.08        16.67 o                         
   4   1   2          0.08          1.89         7.83 o                         
   5   1   2          5.19          1.94         9.43 o                         
   6   1   2        133.65        123.11        11.37 o                         
   7   1   2        825.67        887.29        26.41 o                         
   8   1   2       1037.09       1001.64        29.70 o                         
   9   1   2         96.40         85.87        21.73 o                         
  10   1   2        337.97        314.98        24.92 o                         
  11   1   2        177.92        156.31        25.21 o                         
  12   1   2        860.13        850.86        35.69 o                         
  13   1   2        347.02        335.81        29.79 o                         
  14   1   2        847.81        728.66        38.08 o                         
  15   1   2         58.41         53.80        27.60 o                         
  16   1   2        278.15        310.53        36.26 o                         
  17   1   2          0.11        -16.90        30.42 o                         
  18   1   2          7.51         32.62        29.94 o                         
  19   1   2         10.36        -10.42        46.53 o                         
 -18   2   2        376.35        302.27        58.31 o                         
 -17   2   2         62.84         61.38        49.80 o                         
 -16   2   2         75.36         32.21        46.58 o                         
 -15   2   2          0.18         28.55        45.56 o                         
 -14   2   2        162.83        138.90        26.59 o                         
 -13   2   2        521.26        489.11        25.91 o                         
 -12   2   2          0.72          3.70        19.60 o                         
 -11   2   2       1254.77       1272.36        34.63 o                         
 -10   2   2       2008.66       1907.68        46.04 o                         
  -9   2   2       1770.38       1775.75        34.39 o                         
  -8   2   2          1.43         -7.07        14.23 o                         
  -7   2   2         91.15         56.46        13.48 o                         
  -6   2   2       5572.41       5599.57       177.09 o                         
  -5   2   2        839.14        900.79        21.06 o                         
  -4   2   2        443.09        432.99        11.43 o                         
  -3   2   2        608.07        721.49        24.48 o                         
  -2   2   2      70971.95      69104.04       518.62 o                         
  -1   2   2        118.20        142.33         7.24 o                         
   0   2   2       4629.67       4496.23        31.20 o                         
   1   2   2       6129.75       6417.63        29.40 o                         
   2   2   2       5713.38       5623.75        57.23 o                         
   3   2   2       6728.77       6690.51        43.39 o                         
   4   2   2       1264.80       1402.86        16.94 o                         
   5   2   2       1805.28       1789.21        20.18 o                         
   6   2   2        923.02        904.15        21.27 o                         
   7   2   2       5191.94       5002.26        92.65 o                         
   8   2   2        190.29        198.51        20.16 o                         
   9   2   2        288.80        234.29        16.55 o                         
  10   2   2        164.23        156.19        16.36 o                         
  11   2   2         90.07        101.37        24.93 o                         
  12   2   2       1052.51       1058.37        37.59 o                         
  13   2   2         19.83         16.13        23.89 o                         
  14   2   2        593.95        606.71        44.94 o                         
  15   2   2         96.40        107.12        29.44 o                         
  16   2   2         22.10        -10.96        26.05 o                         
  17   2   2         96.73        107.16        52.05 o                         
  18   2   2          2.32        -18.27        52.46 o                         
 -18   3   2         82.10         94.15        58.80 o                         
 -17   3   2        274.25        217.27        55.76 o                         
 -16   3   2         25.61          4.08        50.98 o                         
 -15   3   2         14.27        -16.61        45.51 o                         
 -14   3   2        389.23        364.69        32.43 o                         
 -12   3   2        268.04        265.66        35.83 o                         
 -11   3   2        275.08        245.10        32.58 o                         
 -10   3   2        619.37        553.27        36.68 o                         
  -9   3   2          0.16         -8.82        14.92 o                         
  -8   3   2        408.42        436.32        35.01 o                         
  -7   3   2        831.63        791.72        18.44 o                         
  -6   3   2        960.87        997.82        19.26 o                         
  -5   3   2       2575.43       2484.23        22.15 o                         
  -4   3   2          0.35          6.44        11.68 o                         
  -3   3   2       4937.92       5003.07        38.44 o                         
  -2   3   2       6582.36       6569.05        46.16 o                         
  -1   3   2        428.18        433.47        10.09 o                         
   0   3   2          9.26          3.11         8.38 o                         
   1   3   2         39.69         39.15         7.22 o                         
   2   3   2         86.88         88.68         5.44 o                         
   3   3   2        210.09        271.05         8.91 o                         
   4   3   2       8403.21       8916.93        44.96 o                         
   5   3   2       4441.32       4486.18        22.69 o                         
   6   3   2        333.38        283.30         9.17 o                         
   7   3   2       1170.53       1182.57        20.59 o                         
   8   3   2         21.71         34.79        12.37 o                         
   9   3   2         71.36         81.67        15.64 o                         
  10   3   2        261.26        270.87        18.33 o                         
  11   3   2        164.72        166.73        17.86 o                         
  12   3   2        299.85        283.95        27.87 o                         
  13   3   2        739.56        719.45        58.03 o                         
  14   3   2        176.36        182.97        39.82 o                         
  15   3   2          2.44         27.03        48.29 o                         
  16   3   2         66.99         94.21        42.66 o                         
  17   3   2        140.97        148.15        59.31 o                         
 -17   4   2         74.06         49.71        52.09 o                         
 -16   4   2          8.32         -5.51        48.39 o                         
 -15   4   2       1353.09       1467.73        76.20 o                         
 -14   4   2          0.03         16.25        19.60 o                         
 -13   4   2         39.90         77.65        22.62 o                         
 -12   4   2          5.32         13.89        24.27 o                         
 -11   4   2       1947.99       1944.30        62.16 o                         
 -10   4   2       4706.27       4841.62        86.88 o                         
  -9   4   2         24.95         19.28        22.35 o                         
  -8   4   2        851.60        902.64        23.89 o                         
  -7   4   2          5.06         13.04        10.77 o                         
  -6   4   2       1109.90       1050.43        18.42 o                         
  -5   4   2          2.75          8.84        10.85 o                         
  -4   4   2       1330.49       1298.06        21.10 o                         
  -3   4   2       3844.83       3801.27        28.43 o                         
  -2   4   2        510.33        451.12        12.23 o                         
  -1   4   2       4757.72       4711.64        27.71 o                         
   0   4   2        341.39        303.48         8.86 o                         
   1   4   2        950.59        889.78        13.26 o                         
   2   4   2       1061.37       1079.69        11.29 o                         
   3   4   2       2638.58       2610.93        17.29 o                         
   4   4   2        273.92        282.88        10.31 o                         
   5   4   2         72.13        101.79         9.65 o                         
   6   4   2       2307.49       2259.75        40.39 o                         
   7   4   2        111.08        111.01        10.72 o                         
   8   4   2       1891.56       1843.28        32.79 o                         
   9   4   2         34.65         25.36        11.50 o                         
  10   4   2         49.03         66.22        20.12 o                         
  11   4   2        661.15        612.38        32.58 o                         
  12   4   2        221.61        198.83        43.33 o                         
  13   4   2        131.51          2.16        40.95 o                         
  14   4   2         63.80         77.53        41.45 o                         
  15   4   2         22.39         66.15        49.95 o                         
  16   4   2          1.29         38.10        42.06 o                         
  17   4   2          4.03          7.40        56.44 o                         
 -16   5   2          8.12          4.73        50.97 o                         
 -15   5   2        187.57        117.07        29.92 o                         
 -14   5   2        114.54        140.63        23.36 o                         
 -13   5   2        254.18        351.57        29.46 o                         
 -12   5   2         86.95         48.89        21.03 o                         
 -11   5   2          1.90          6.00        21.26 o                         
 -10   5   2         39.18         73.45        19.24 o                         
  -9   5   2        454.55        493.01        22.80 o                         
  -8   5   2        165.36        192.54        18.75 o                         
  -7   5   2        632.25        655.02        28.99 o                         
  -6   5   2        440.85        427.03        22.30 o                         
  -5   5   2          8.09          7.31        11.01 o                         
  -4   5   2       1161.80       1142.34        23.08 o                         
  -3   5   2       1364.67       1481.37        24.54 o                         
  -2   5   2        455.45        471.43        12.98 o                         
  -1   5   2        444.36        471.58        12.85 o                         
   0   5   2          0.30         -9.41        10.81 o                         
   1   5   2        205.74        179.50        11.82 o                         
   2   5   2        710.34        719.22        14.16 o                         
   3   5   2       1674.78       1740.71        21.82 o                         
   4   5   2        790.72        796.85        21.93 o                         
   5   5   2       1828.83       1820.52        44.32 o                         
   6   5   2        225.49        246.48        22.86 o                         
   7   5   2        228.06        184.35        37.66 o                         
   8   5   2          9.71         12.97        17.65 o                         
   9   5   2          0.33        -12.31        19.14 o                         
  10   5   2         10.05          7.69        21.45 o                         
  11   5   2        157.95        200.49        24.46 o                         
  12   5   2        801.69        907.08        37.73 o                         
  13   5   2        316.82        185.24        48.03 o                         
  14   5   2        146.72        241.27        45.64 o                         
  15   5   2         25.23         20.01        49.56 o                         
  16   5   2         12.42         26.49        46.16 o                         
 -15   6   2         15.87        -24.81        50.42 o                         
 -14   6   2         12.71         31.55        31.65 o                         
 -13   6   2        103.69         63.04        31.42 o                         
 -12   6   2         59.75         95.21        35.96 o                         
 -11   6   2        790.03        848.26        39.34 o                         
 -10   6   2        147.74        152.52        29.78 o                         
  -9   6   2        653.80        671.30        56.37 o                         
  -8   6   2         81.37         57.07        28.14 o                         
  -7   6   2        229.74        207.35        30.34 o                         
  -6   6   2        612.10        631.13        57.15 o                         
  -5   6   2        565.38        534.67        27.82 o                         
  -4   6   2          2.00          7.00        19.18 o                         
  -3   6   2          0.01         -1.32        18.28 o                         
  -2   6   2       1417.20       1381.26        24.82 o                         
  -1   6   2          9.51         29.84        16.29 o                         
   0   6   2          6.57          0.63        15.84 o                         
   1   6   2        179.58        198.78        12.39 o                         
   2   6   2       1280.67       1302.75        28.47 o                         
   3   6   2         44.51         60.73        21.01 o                         
   4   6   2         16.21          5.60        21.16 o                         
   5   6   2         15.16          9.67        22.65 o                         
   6   6   2        252.01        264.82        19.50 o                         
   7   6   2        519.50        466.34        30.80 o                         
   8   6   2          3.77          4.79        22.73 o                         
   9   6   2        258.49        265.02        31.78 o                         
  10   6   2          0.27         -2.37        20.24 o                         
  11   6   2         12.28         31.36        20.59 o                         
  12   6   2         85.46        125.67        25.02 o                         
  13   6   2         72.03         48.89        39.07 o                         
  14   6   2         20.82         12.86        44.38 o                         
  15   6   2          0.31        -41.35        50.84 o                         
 -15   7   2         48.10          0.86        47.29 o                         
 -14   7   2          1.19         21.74        30.12 o                         
 -13   7   2         92.99         93.41        36.12 o                         
 -12   7   2          9.99        -32.73        32.73 o                         
 -11   7   2         31.04         33.29        37.91 o                         
 -10   7   2          0.19        -28.37        28.37 o                         
  -9   7   2          0.31        -22.35        32.48 o                         
  -8   7   2         81.50         70.44        19.60 o                         
  -7   7   2         55.18         25.50        31.56 o                         
  -6   7   2        779.07        747.52        35.49 o                         
  -5   7   2         13.57         26.07        23.85 o                         
  -4   7   2         37.14         60.31        24.46 o                         
  -3   7   2        237.72        203.54        23.79 o                         
  -2   7   2          0.37         -7.36        18.34 o                         
  -1   7   2        292.07        264.40        20.26 o                         
   0   7   2        229.44        224.35        19.40 o                         
   1   7   2        338.77        362.37        21.83 o                         
   2   7   2         25.73         20.69        21.97 o                         
   3   7   2        295.91        254.88        22.83 o                         
   4   7   2         47.53         53.24        23.33 o                         
   5   7   2         10.90         12.66        23.06 o                         
   6   7   2         40.61         25.35        23.45 o                         
   7   7   2         53.80         16.49        19.77 o                         
   8   7   2         13.49         -0.94        26.19 o                         
   9   7   2         39.58         42.30        28.26 o                         
  10   7   2          9.89         38.23        46.54 o                         
  11   7   2         12.67         12.88        24.63 o                         
  12   7   2          2.25          6.11        22.43 o                         
  13   7   2         39.61         90.26        25.97 o                         
  14   7   2        104.93         72.69        46.53 o                         
 -12   8   2         57.55         84.82        52.71 o                         
 -11   8   2          8.27        113.52        62.96 o                         
 -10   8   2         61.11        104.93        23.67 o                         
  -9   8   2          8.60        -38.69        38.69 o                         
  -8   8   2          1.40        -20.72        20.72 o                         
  -7   8   2        977.76        891.39        38.52 o                         
  -6   8   2        133.75        119.02        25.89 o                         
  -5   8   2         68.43         75.88        25.29 o                         
  -4   8   2        113.12         70.33        24.48 o                         
  -3   8   2        124.93         90.76        33.11 o                         
  -2   8   2         10.32         34.71        20.50 o                         
  -1   8   2        396.68        392.27        23.48 o                         
   0   8   2        127.16        126.21        20.61 o                         
   1   8   2        149.13        129.87        20.93 o                         
   2   8   2         52.16         61.57        33.03 o                         
   3   8   2        839.76        801.73        37.29 o                         
   4   8   2        742.32        801.11        37.26 o                         
   5   8   2         27.70          5.40        24.42 o                         
   6   8   2        145.77        222.83        29.85 o                         
   7   8   2          0.01         36.52        42.11 o                         
   8   8   2         58.29         35.28        21.34 o                         
   9   8   2         30.18         27.56        22.53 o                         
  10   8   2         27.26        -22.03        32.21 o                         
  11   8   2        320.75        352.20        27.82 o                         
  12   8   2          0.02         21.48        32.93 o                         
  13   8   2         54.96         -9.32        41.56 o                         
  -9   9   2          6.46         21.07        31.16 o                         
  -8   9   2          8.77        -21.21        21.21 o                         
  -7   9   2         67.07         96.85        26.89 o                         
  -6   9   2         22.73         56.04        24.99 o                         
  -5   9   2          0.04        -18.89        35.49 o                         
  -4   9   2         43.47         48.28        23.36 o                         
  -3   9   2        174.43        157.36        35.41 o                         
  -2   9   2         41.87         43.35        25.63 o                         
  -1   9   2         92.93        152.66        47.07 o                         
   0   9   2          0.41         15.33        17.96 o                         
   1   9   2         13.40         24.52        34.24 o                         
   2   9   2        181.28        147.40        47.53 o                         
   3   9   2          0.13         14.73        43.02 o                         
   4   9   2        105.78         84.52        24.84 o                         
   5   9   2         13.06         54.99        30.55 o                         
   6   9   2         60.39         41.27        38.32 o                         
   7   9   2          1.00        -28.49        28.49 o                         
   8   9   2          0.30         -2.37        23.45 o                         
   9   9   2         16.16         19.32        40.65 o                         
  10   9   2          3.34        -37.80        37.80 o                         
  -5  10   2         11.74        -16.91        38.14 o                         
  -4  10   2         23.94         46.15        51.35 o                         
  -3  10   2          1.01          4.35        37.36 o                         
  -2  10   2         52.24         65.23        27.83 o                         
  -1  10   2          7.57         74.00        37.91 o                         
   0  10   2         10.34         12.89        36.26 o                         
   1  10   2         25.83        112.61        39.59 o                         
   2  10   2         45.15        108.65        45.25 o                         
   3  10   2          8.66         65.37        38.67 o                         
   4  10   2          3.44         16.69        40.10 o                         
   5  10   2        280.85        184.47        46.98 o                         
   6  10   2          0.02        -34.77        34.77 o                         
 -19   1   3         58.66         19.61        47.38 o                         
 -18   1   3          2.29        -17.01        27.44 o                         
 -17   1   3         46.32         48.13        24.39 o                         
 -16   1   3        520.81        482.11        35.12 o                         
 -15   1   3         59.26         23.84        26.06 o                         
 -14   1   3        488.19        445.64        39.46 o                         
 -13   1   3        137.17        161.83        24.71 o                         
 -12   1   3        576.81        505.85        29.35 o                         
 -11   1   3        899.30        916.23        33.30 o                         
 -10   1   3        419.41        416.24        42.61 o                         
  -9   1   3       2187.03       2112.40        51.00 o                         
  -8   1   3        396.80        358.61        28.26 o                         
  -7   1   3          0.31         -0.28        15.19 o                         
  -6   1   3       6815.16       7389.24       131.72 o                         
  -5   1   3        571.55        551.75        17.69 o                         
  -4   1   3       3743.47       3756.62        44.94 o                         
  -3   1   3      22341.86      23597.01       500.25 o                         
  -2   1   3       3000.44       2983.26        23.25 o                         
  -1   1   3       7084.96       7217.35        51.40 o                         
   0   1   3        298.86        322.10         9.91 o                         
   1   1   3      21813.69      21649.83        47.01 o                         
   2   1   3       1625.80       1613.98        33.96 o                         
   3   1   3       5790.50       5554.98        44.14 o                         
   4   1   3       2445.92       2471.14        23.72 o                         
   5   1   3        779.95        706.37        15.06 o                         
   6   1   3         14.78         16.44        10.95 o                         
   7   1   3       4518.79       4929.89        36.25 o                         
   8   1   3       2450.09       2450.39        28.14 o                         
   9   1   3       1677.59       1573.13        36.94 o                         
  10   1   3        732.48        756.91        31.55 o                         
  11   1   3          1.76          3.60        23.42 o                         
  12   1   3        118.45         70.85        27.54 o                         
  13   1   3        171.54        167.12        27.45 o                         
  14   1   3        262.35        287.91        32.27 o                         
  15   1   3        121.16        104.39        27.96 o                         
  16   1   3        231.51        258.31        34.87 o                         
  17   1   3          3.84         37.16        33.81 o                         
  18   1   3        270.33        259.30        39.29 o                         
 -18   2   3         13.95         75.36        51.47 o                         
 -17   2   3        300.38        365.82        52.90 o                         
 -16   2   3          7.10          7.12        35.69 o                         
 -15   2   3        129.64        119.16        46.60 o                         
 -14   2   3         33.78         31.61        19.49 o                         
 -13   2   3         43.67         30.82        23.31 o                         
 -12   2   3         92.58        121.37        23.15 o                         
 -11   2   3          8.13         -9.77        19.35 o                         
 -10   2   3        750.61        721.63        27.61 o                         
  -9   2   3          0.16          0.78        16.18 o                         
  -8   2   3        334.84        308.34        19.03 o                         
  -7   2   3        708.65        732.71        33.75 o                         
  -6   2   3         23.36         12.08        12.51 o                         
  -5   2   3       4025.47       4406.77        50.65 o                         
  -4   2   3       2194.35       2299.50        21.89 o                         
  -3   2   3       1061.56       1121.09        17.62 o                         
  -2   2   3      37532.30      36920.96        78.93 o                         
  -1   2   3      19899.09      19819.23       115.83 o                         
   0   2   3         23.74         25.67         7.14 o                         
   1   2   3       4860.98       4750.54        23.33 o                         
   2   2   3       1230.49       1096.56        12.63 o                         
   3   2   3        575.41        606.28        10.23 o                         
   4   2   3       1449.72       1395.68        17.78 o                         
   5   2   3        797.52        895.05        33.78 o                         
   6   2   3        495.18        487.82        14.65 o                         
   7   2   3       1101.52       1077.79        37.63 o                         
   8   2   3        559.51        512.73        17.68 o                         
   9   2   3       1845.82       1826.49        40.02 o                         
  10   2   3        674.83        618.91        39.69 o                         
  11   2   3         38.69         26.61        23.37 o                         
  12   2   3        401.74        388.79        34.47 o                         
  13   2   3        413.57        376.46        32.18 o                         
  14   2   3        156.71        181.45        29.03 o                         
  15   2   3          0.02         21.41        28.47 o                         
  16   2   3         45.35         46.00        27.66 o                         
  17   2   3        142.53        135.94        35.92 o                         
  18   2   3        199.10        252.72        56.91 o                         
 -18   3   3        111.15        117.35        51.38 o                         
 -17   3   3          7.98         11.63        40.58 o                         
 -16   3   3         19.97         23.74        43.90 o                         
 -15   3   3        196.14        212.17        31.50 o                         
 -14   3   3         61.01         33.73        29.52 o                         
 -13   3   3        101.46        120.04        36.30 o                         
 -12   3   3          7.38         24.74        35.61 o                         
 -11   3   3         74.44         52.06        30.57 o                         
 -10   3   3       2418.43       2378.94        63.17 o                         
  -9   3   3        233.28        280.24        32.98 o                         
  -8   3   3       2252.25       2058.93        53.48 o                         
  -7   3   3          0.93         12.48        10.59 o                         
  -6   3   3        389.02        384.45        13.45 o                         
  -5   3   3       1473.84       1428.31        19.97 o                         
  -4   3   3       3376.42       3263.06        34.97 o                         
  -3   3   3       2325.22       2150.92        28.11 o                         
  -2   3   3       1352.77       1310.20        16.55 o                         
  -1   3   3      11323.82      11035.57        67.68 o                         
   0   3   3       2521.70       2385.74        23.04 o                         
   1   3   3       2196.92       2070.55        16.61 o                         
   2   3   3        106.63        112.69         8.92 o                         
   3   3   3       1147.97       1180.39        11.08 o                         
   4   3   3         34.96         14.23        10.89 o                         
   5   3   3       4311.84       4498.52        43.18 o                         
   6   3   3       5852.80       6115.92        65.87 o                         
   7   3   3         21.67         32.71        11.88 o                         
   8   3   3        903.47        910.70        27.62 o                         
   9   3   3       1134.05       1186.35        25.48 o                         
  10   3   3       1723.08       1746.20        30.87 o                         
  11   3   3        181.66        152.75        26.17 o                         
  12   3   3        317.81        303.37        29.24 o                         
  13   3   3        282.04        287.41        29.85 o                         
  14   3   3          1.22          7.74        34.58 o                         
  15   3   3        176.79        185.38        51.02 o                         
  16   3   3        187.41        249.12        56.70 o                         
  17   3   3        629.62        634.41        59.73 o                         
 -17   4   3         31.06         13.79        59.09 o                         
 -16   4   3         99.57        102.16        31.74 o                         
 -15   4   3          7.00         11.59        43.78 o                         
 -14   4   3         14.81         20.93        29.99 o                         
 -13   4   3         31.22         28.65        30.25 o                         
 -12   4   3        158.05        178.91        35.19 o                         
 -11   4   3          7.06        -12.24        26.93 o                         
 -10   4   3        433.15        395.09        35.07 o                         
  -9   4   3          7.58         30.94        23.58 o                         
  -8   4   3        296.99        311.13        22.65 o                         
  -7   4   3         37.85         34.45        21.73 o                         
  -6   4   3        599.00        640.67        20.73 o                         
  -5   4   3         88.98        117.41        14.48 o                         
  -4   4   3       5258.33       5186.67       103.18 o                         
  -3   4   3       1855.08       2055.89        22.22 o                         
  -2   4   3        233.24        256.28        11.88 o                         
  -1   4   3        378.18        381.87        12.93 o                         
   0   4   3          2.96         -0.98         6.92 o                         
   1   4   3        359.63        408.71         9.51 o                         
   2   4   3        400.09        417.34        10.24 o                         
   3   4   3       1467.73       1448.43        14.09 o                         
   4   4   3        468.45        440.97        15.21 o                         
   5   4   3         15.18         19.66        11.52 o                         
   6   4   3       1023.60       1110.33        20.33 o                         
   7   4   3        539.91        556.68        23.58 o                         
   8   4   3        129.39        102.48        14.25 o                         
   9   4   3        485.99        531.81        23.92 o                         
  10   4   3         19.89         24.98        18.78 o                         
  11   4   3         32.55         33.94        23.11 o                         
  12   4   3       1682.06       1546.57        68.75 o                         
  13   4   3         29.79         54.04        40.04 o                         
  14   4   3          0.05         46.01        39.40 o                         
  15   4   3         22.66         36.07        48.10 o                         
  16   4   3          2.88         33.42        54.00 o                         
 -16   5   3          3.02         64.56        32.28 o                         
 -15   5   3          2.40         10.60        21.45 o                         
 -14   5   3          0.08         20.17        31.12 o                         
 -13   5   3         14.22         69.00        32.00 o                         
 -12   5   3         35.06         58.78        45.00 o                         
 -11   5   3         70.08         64.50        22.12 o                         
 -10   5   3        331.35        336.53        22.20 o                         
  -9   5   3        138.32        157.79        19.92 o                         
  -8   5   3        638.67        679.78        24.77 o                         
  -7   5   3         44.79         27.23        15.00 o                         
  -6   5   3          0.06          2.15        16.66 o                         
  -5   5   3        503.36        507.76        18.35 o                         
  -4   5   3       4275.02       4213.57        41.84 o                         
  -3   5   3        104.66        137.07        21.15 o                         
  -2   5   3        269.47        261.80        11.49 o                         
  -1   5   3        161.11        140.03        10.19 o                         
   0   5   3       1580.93       1581.07        25.93 o                         
   1   5   3         55.33         43.25        13.16 o                         
   2   5   3       2306.37       2348.93        19.11 o                         
   3   5   3       2805.01       2775.14        37.95 o                         
   4   5   3       2245.47       2275.76        32.12 o                         
   5   5   3        240.43        228.83        20.81 o                         
   6   5   3        334.11        353.27        20.45 o                         
   7   5   3        292.18        283.91        20.89 o                         
   8   5   3        951.98        985.80        29.38 o                         
   9   5   3       1383.18       1363.50        33.57 o                         
  10   5   3        521.77        514.24        26.87 o                         
  11   5   3        382.78        402.67        35.47 o                         
  12   5   3         61.74        111.14        43.40 o                         
  13   5   3        243.77        284.19        51.56 o                         
  14   5   3        349.09        423.36        53.13 o                         
  15   5   3        135.13        -41.09        41.09 o                         
  16   5   3          7.43         48.68        57.25 o                         
 -15   6   3         13.12         11.55        30.43 o                         
 -14   6   3          0.64         -1.50        37.99 o                         
 -13   6   3         14.69        -21.70        36.58 o                         
 -12   6   3        126.59        128.40        40.02 o                         
 -11   6   3         22.95         71.94        34.88 o                         
 -10   6   3         31.96         41.41        27.07 o                         
  -9   6   3       1346.16       1333.60        64.04 o                         
  -8   6   3        426.27        333.51        29.88 o                         
  -7   6   3        140.19        135.41        28.04 o                         
  -6   6   3         88.81         81.82        21.64 o                         
  -5   6   3        568.22        564.85        28.45 o                         
  -4   6   3        637.58        615.77        27.81 o                         
  -3   6   3         27.63         26.82        18.97 o                         
  -2   6   3       1261.10       1308.40        40.94 o                         
  -1   6   3        191.03        200.95        17.32 o                         
   0   6   3         22.52         15.96        15.59 o                         
   1   6   3         11.47         11.65        14.47 o                         
   2   6   3          2.54         -8.69        15.75 o                         
   3   6   3          1.28          3.55        16.08 o                         
   4   6   3        213.94        201.86        32.40 o                         
   5   6   3        581.30        596.58        30.83 o                         
   6   6   3        493.96        477.36        22.07 o                         
   7   6   3        250.86        202.42        22.16 o                         
   8   6   3         82.26         85.70        20.24 o                         
   9   6   3        365.84        385.57        25.04 o                         
  10   6   3          5.58          0.17        23.74 o                         
  11   6   3          1.04         28.75        22.10 o                         
  12   6   3         96.36        102.68        44.52 o                         
  13   6   3        160.85        179.50        43.40 o                         
  14   6   3         36.46        152.84        43.42 o                         
  15   6   3          4.56         42.50        57.26 o                         
 -15   7   3          0.48        178.39        39.02 o                         
 -14   7   3          2.31        132.63        91.99 o                         
 -13   7   3          7.59        -37.33        44.62 o                         
 -12   7   3         74.15         91.26        42.19 o                         
 -11   7   3          1.33        -35.98        35.98 o                         
 -10   7   3          0.03         -0.60        28.70 o                         
  -9   7   3        126.65        204.41        91.98 o                         
  -8   7   3          2.95         30.48        20.77 o                         
  -7   7   3         15.24         17.69        23.46 o                         
  -6   7   3        392.22        403.30        30.73 o                         
  -5   7   3        950.89       1013.45        37.38 o                         
  -4   7   3        351.16        352.59        46.56 o                         
  -3   7   3        139.23        137.23        23.83 o                         
  -2   7   3         11.76         39.23        19.54 o                         
  -1   7   3         11.15         -4.81        17.52 o                         
   0   7   3       1350.53       1386.75        31.97 o                         
   1   7   3         57.70         67.71        22.01 o                         
   2   7   3         60.18         49.91        22.59 o                         
   3   7   3        766.52        811.64        52.45 o                         
   4   7   3        772.38        841.26        38.01 o                         
   5   7   3        445.88        447.47        35.46 o                         
   6   7   3        137.17        106.75        25.18 o                         
   7   7   3        100.09         98.14        22.05 o                         
   8   7   3        148.14        137.38        21.28 o                         
   9   7   3        420.49        482.34        33.77 o                         
  10   7   3        115.59        150.81        31.41 o                         
  11   7   3         10.11         26.76        31.46 o                         
  12   7   3         21.24         18.34        24.85 o                         
  13   7   3        281.83        472.19        57.33 o                         
  14   7   3         14.79         48.55        42.47 o                         
 -13   8   3        129.82        165.01        50.47 o                         
 -12   8   3         37.95         37.59        53.44 o                         
 -11   8   3          0.05         38.03        50.78 o                         
 -10   8   3         88.11         78.07        27.89 o                         
  -9   8   3        165.07        141.66        28.65 o                         
  -8   8   3         25.33         36.19        19.14 o                         
  -7   8   3         65.91         50.33        20.75 o                         
  -6   8   3        147.39        217.83        36.60 o                         
  -5   8   3        118.28         87.00        22.80 o                         
  -4   8   3         39.51         50.55        24.68 o                         
  -3   8   3        688.23        634.75        34.28 o                         
  -2   8   3         91.05        112.82        20.38 o                         
  -1   8   3          6.87          1.84        19.28 o                         
   0   8   3          6.78         12.94        17.42 o                         
   1   8   3         68.50         58.71        24.08 o                         
   2   8   3         31.56        -18.96        35.24 o                         
   3   8   3         17.23         14.18        34.11 o                         
   4   8   3          7.15         -4.68        25.75 o                         
   5   8   3         24.70         14.96        21.20 o                         
   6   8   3         52.69         52.22        24.88 o                         
   7   8   3        157.61        204.53        47.58 o                         
   8   8   3        305.09        324.90        45.59 o                         
   9   8   3        195.27        190.13        24.37 o                         
  10   8   3         35.08          7.71        34.70 o                         
  11   8   3         17.64         26.79        21.18 o                         
  12   8   3          8.64         -1.31        57.78 o                         
  -9   9   3          2.76         23.46        47.68 o                         
  -8   9   3         12.91         62.49        45.84 o                         
  -7   9   3         60.06         24.71        37.61 o                         
  -6   9   3        237.24        207.07        44.25 o                         
  -5   9   3         71.20         28.85        46.45 o                         
  -4   9   3         46.89         23.02        41.84 o                         
  -3   9   3        203.94        228.67        31.15 o                         
  -2   9   3         70.97         54.60        27.43 o                         
  -1   9   3         17.77         50.35        22.38 o                         
   0   9   3         45.94         75.84        23.29 o                         
   1   9   3          9.25          8.78        38.42 o                         
   2   9   3        122.80        135.87        36.05 o                         
   3   9   3          8.25        128.45        36.86 o                         
   4   9   3         18.08         40.58        35.42 o                         
   5   9   3        231.28        217.16        41.15 o                         
   6   9   3         95.62         59.18        66.17 o                         
   7   9   3         14.87         -1.28        61.01 o                         
   8   9   3        158.67        167.23        30.46 o                         
   9   9   3         64.11         60.72        23.66 o                         
  -5  10   3         20.28         21.99        46.21 o                         
  -4  10   3         11.38        -47.49        47.49 o                         
  -3  10   3        109.82         78.67        43.07 o                         
  -2  10   3          0.83         34.69        33.16 o                         
  -1  10   3          7.13         19.23        23.52 o                         
   0  10   3          4.05         63.08        32.44 o                         
   1  10   3          2.06         25.46        38.52 o                         
   2  10   3         92.18        140.77        42.47 o                         
   3  10   3         15.37         76.72        37.45 o                         
   4  10   3         17.49        -26.26        34.65 o                         
   5  10   3         24.34        -18.88        39.89 o                         
 -19   0   4         47.84         32.14        48.15 o                         
 -18   0   4        223.69        251.80        50.14 o                         
 -17   0   4        195.61        163.74        41.99 o                         
 -16   0   4         15.72         24.62        39.26 o                         
 -15   0   4         34.50         62.06        39.95 o                         
 -14   0   4       1365.47       1323.19        59.75 o                         
 -13   0   4       1234.27       1358.61        57.70 o                         
 -12   0   4       2569.63       2620.93        70.80 o                         
 -11   0   4        366.71        421.57        38.86 o                         
 -10   0   4          3.87          6.01        26.74 o                         
  -9   0   4       2966.15       3490.81        69.91 o                         
  -8   0   4       1152.81       1054.17        41.16 o                         
  -7   0   4       8671.56       9667.27        95.55 o                         
  -6   0   4         10.35         -0.30        21.12 o                         
  -5   0   4         27.87          9.50        16.59 o                         
  -4   0   4      12181.91      12646.39        84.95 o                         
  -3   0   4      17817.29      18574.97        93.68 o                         
  -2   0   4      10352.48      10857.72        51.64 o                         
  -1   0   4      21944.93      22027.14        61.42 o                         
   0   0   4      17386.88      17236.48        80.04 o                         
   1   0   4       3353.19       3263.20        66.61 o                         
   2   0   4        503.90        457.13        16.94 o                         
   3   0   4       1110.63       1143.98        35.29 o                         
   4   0   4       6613.46       6240.90        66.55 o                         
   5   0   4       1841.92       1917.27        43.62 o                         
   6   0   4          8.87          6.55        25.03 o                         
   7   0   4        369.61        310.69        10.84 o                         
   8   0   4       1042.19       1007.67        42.42 o                         
   9   0   4       1306.06       1302.86        49.58 o                         
  10   0   4        455.61        406.99        39.43 o                         
  11   0   4       1025.56       1005.47        52.58 o                         
  12   0   4       1017.71        920.68        54.41 o                         
  13   0   4        446.00        433.70        48.35 o                         
  14   0   4        100.79        110.20        37.41 o                         
  15   0   4        380.28        345.65        50.90 o                         
  16   0   4        356.91        379.40        55.95 o                         
  17   0   4        101.86        123.82        49.49 o                         
  18   0   4        278.27        269.25        58.08 o                         
 -19   1   4         62.34        -29.17        39.04 o                         
 -18   1   4         28.99         17.33        45.39 o                         
 -17   1   4         27.05         49.69        30.46 o                         
 -16   1   4          6.69          7.70        28.79 o                         
 -15   1   4         76.54         71.55        20.10 o                         
 -14   1   4        294.46        291.42        32.84 o                         
 -13   1   4        149.29        158.30        25.20 o                         
 -12   1   4        417.06        380.60        27.51 o                         
 -11   1   4        587.16        629.91        28.88 o                         
 -10   1   4       1147.40       1109.51        32.90 o                         
  -9   1   4        193.10        244.92        20.65 o                         
  -8   1   4         80.60         86.79        17.71 o                         
  -7   1   4       3968.21       4163.50        70.66 o                         
  -6   1   4       3237.44       3422.72        38.94 o                         
  -5   1   4        561.07        569.51        24.12 o                         
  -4   1   4        551.53        554.75        17.57 o                         
  -3   1   4      11163.82      11030.68        51.30 o                         
  -2   1   4       5800.87       5887.80        38.37 o                         
  -1   1   4          7.95         -1.59         6.09 o                         
   0   1   4       2207.72       2097.92        15.74 o                         
   1   1   4        304.56        318.93        10.04 o                         
   2   1   4      10371.41      10285.95        55.22 o                         
   3   1   4        734.56        734.48        13.70 o                         
   4   1   4      10976.27      11130.45       115.06 o                         
   5   1   4       1031.44       1024.39        16.97 o                         
   6   1   4        332.08        298.69        15.12 o                         
   7   1   4         88.05        127.13        15.83 o                         
   8   1   4       1704.83       1875.01        28.67 o                         
   9   1   4        237.11        269.06        40.93 o                         
  10   1   4         11.50          7.36        22.01 o                         
  11   1   4       1515.63       1476.60        41.09 o                         
  12   1   4       2009.66       1886.66        46.39 o                         
  13   1   4        295.48        290.79        30.41 o                         
  14   1   4        189.77        128.55        29.91 o                         
  15   1   4        151.74        167.32        31.51 o                         
  16   1   4         72.16         78.08        27.82 o                         
  17   1   4          4.21         29.02        26.83 o                         
  18   1   4          2.98         14.26        32.55 o                         
 -18   2   4         28.20         14.93        40.52 o                         
 -17   2   4        137.78        134.28        50.93 o                         
 -16   2   4        190.25        129.53        51.21 o                         
 -15   2   4         38.15         64.74        25.34 o                         
 -14   2   4        325.59        321.38        39.04 o                         
 -13   2   4        248.79        243.73        29.43 o                         
 -12   2   4       2005.33       1966.85        43.77 o                         
 -11   2   4        184.22        173.76        21.38 o                         
 -10   2   4          3.69          2.60        18.20 o                         
  -9   2   4        352.81        319.59        32.86 o                         
  -8   2   4          0.24          3.53        16.56 o                         
  -7   2   4        266.01        272.37        18.09 o                         
  -6   2   4         59.59         33.43        12.87 o                         
  -5   2   4       3542.00       3756.00        55.27 o                         
  -4   2   4       1317.20       1272.75        17.31 o                         
  -3   2   4      12338.46      12857.77       169.67 o                         
  -2   2   4        336.75        333.62         9.77 o                         
  -1   2   4      15779.63      16110.02       100.70 o                         
   0   2   4        619.67        595.60        10.34 o                         
   1   2   4          6.18          3.57         8.33 o                         
   2   2   4         57.14         50.84         7.56 o                         
   3   2   4        503.46        498.67         9.34 o                         
   4   2   4       2895.08       2896.63        35.50 o                         
   5   2   4       2957.41       3067.87        26.33 o                         
   6   2   4         37.66         36.49        11.00 o                         
   7   2   4        396.17        407.95        16.34 o                         
   8   2   4        518.44        511.68        21.08 o                         
   9   2   4       2246.01       2237.86        31.05 o                         
  10   2   4       1258.53       1189.24        36.90 o                         
  11   2   4          1.62          6.06        23.22 o                         
  12   2   4        529.77        499.65        33.30 o                         
  13   2   4         31.60         22.15        32.88 o                         
  14   2   4          1.94          2.19        27.17 o                         
  15   2   4          7.59         -4.50        29.41 o                         
  16   2   4        135.75        105.03        31.60 o                         
  17   2   4        122.69        122.56        29.80 o                         
 -18   3   4          6.83         83.14        45.69 o                         
 -17   3   4        114.42         45.56        52.57 o                         
 -16   3   4        234.74        254.40        40.59 o                         
 -15   3   4          0.03         -9.74        33.89 o                         
 -14   3   4         10.10         14.41        33.68 o                         
 -13   3   4        224.65        182.87        39.32 o                         
 -12   3   4         56.72         93.05        35.50 o                         
 -11   3   4         15.09         18.35        30.45 o                         
 -10   3   4         21.41         15.51        28.43 o                         
  -9   3   4         17.89          1.17        24.20 o                         
  -8   3   4        996.28       1031.12        38.71 o                         
  -7   3   4        610.17        621.32        20.50 o                         
  -6   3   4       1007.71        979.39        17.49 o                         
  -5   3   4       4599.07       4816.86       108.12 o                         
  -4   3   4        944.94        976.70        31.89 o                         
  -3   3   4       3554.47       3779.53        70.00 o                         
  -2   3   4         84.52         81.33         9.03 o                         
  -1   3   4       1129.34       1169.53        19.34 o                         
   0   3   4        339.02        329.02         8.22 o                         
   1   3   4       4329.83       4176.30        36.19 o                         
   2   3   4        261.91        276.66         9.48 o                         
   3   3   4        101.51         80.26         4.90 o                         
   4   3   4         17.06          6.96         8.46 o                         
   5   3   4         90.85         89.57        11.82 o                         
   6   3   4        535.79        537.84        16.19 o                         
   7   3   4        422.74        416.99        16.05 o                         
   8   3   4        469.63        419.21        16.47 o                         
   9   3   4        614.11        622.68        21.30 o                         
  10   3   4        654.76        664.64        32.87 o                         
  11   3   4        160.16        154.47        26.00 o                         
  12   3   4        174.54        156.07        26.25 o                         
  13   3   4          8.93          2.50        24.06 o                         
  14   3   4         37.81         65.37        30.22 o                         
  15   3   4        177.73        163.63        44.08 o                         
  16   3   4        111.51        118.48        46.77 o                         
  17   3   4         39.84         31.74        58.74 o                         
 -17   4   4          3.20         51.91        27.45 o                         
 -16   4   4        240.74        225.07        31.30 o                         
 -15   4   4       1242.82       1274.04        65.10 o                         
 -14   4   4        608.72        665.40        47.25 o                         
 -13   4   4        309.34        381.97        42.21 o                         
 -12   4   4         36.05         -2.59        35.14 o                         
 -11   4   4        892.24        867.33        46.11 o                         
 -10   4   4        634.58        641.59        42.13 o                         
  -9   4   4        142.11        180.13        23.12 o                         
  -8   4   4       2189.13       2216.76        40.24 o                         
  -7   4   4        121.52        128.39        17.51 o                         
  -6   4   4        597.00        531.87        20.48 o                         
  -5   4   4        164.44        181.30        15.86 o                         
  -4   4   4      24104.51      24166.67       110.42 o                         
  -3   4   4       1141.15       1157.94        18.35 o                         
  -2   4   4       1335.90       1417.46        21.67 o                         
  -1   4   4        331.55        314.08        11.17 o                         
   0   4   4       1908.24       1866.19        15.49 o                         
   1   4   4       2524.21       2417.13        20.20 o                         
   2   4   4         85.51         78.02         8.91 o                         
   3   4   4       1673.15       1764.89        15.54 o                         
   4   4   4         68.77         59.64        10.13 o                         
   5   4   4       4363.40       4301.62        43.66 o                         
   6   4   4       1686.00       1676.71        24.11 o                         
   7   4   4          1.32         -2.57        12.38 o                         
   8   4   4        459.85        431.41        17.50 o                         
   9   4   4        241.58        228.65        16.83 o                         
  10   4   4         48.77         67.56        19.56 o                         
  11   4   4        889.04        918.52        53.04 o                         
  12   4   4        368.02        341.85        44.18 o                         
  13   4   4          3.98         -8.83        35.88 o                         
  14   4   4          4.92         42.55        36.98 o                         
  15   4   4        108.31         78.93        45.40 o                         
  16   4   4         48.34         59.80        56.17 o                         
 -17   5   4          7.15        -39.12        48.17 o                         
 -16   5   4          1.67         -9.11        24.31 o                         
 -15   5   4         32.29         60.36        31.60 o                         
 -14   5   4         54.21         59.73        31.00 o                         
 -13   5   4         58.65         40.11        26.93 o                         
 -12   5   4         11.89         18.43        25.09 o                         
 -11   5   4         84.85         98.01        27.69 o                         
 -10   5   4        147.51        133.84        20.94 o                         
  -9   5   4       1139.91       1144.79        30.70 o                         
  -8   5   4         55.39         58.89        17.70 o                         
  -7   5   4        109.51        106.61        22.26 o                         
  -6   5   4        157.06        155.89        14.27 o                         
  -5   5   4         14.76         20.17        10.82 o                         
  -4   5   4        583.73        613.00        16.75 o                         
  -3   5   4       1517.38       1491.52        22.83 o                         
  -2   5   4        178.29        210.38        18.23 o                         
  -1   5   4        241.60        237.63        11.78 o                         
   0   5   4        414.45        486.27        18.13 o                         
   1   5   4       1040.93        971.28        21.16 o                         
   2   5   4        603.27        684.77        20.82 o                         
   3   5   4        205.19        223.26        11.51 o                         
   4   5   4        254.59        231.50        16.86 o                         
   5   5   4         34.65         50.86        23.25 o                         
   6   5   4        208.93        197.10        19.74 o                         
   7   5   4          2.17          7.63        18.23 o                         
   8   5   4       1087.04       1166.15        42.32 o                         
   9   5   4          0.42         10.68        20.19 o                         
  10   5   4         76.14         48.19        19.44 o                         
  11   5   4        350.10        374.93        27.41 o                         
  12   5   4         51.73        103.43        43.50 o                         
  13   5   4        234.37        202.25        54.89 o                         
  14   5   4         18.19         79.61        52.65 o                         
  15   5   4        262.52        247.32        54.77 o                         
  16   5   4         45.80         -8.25        43.31 o                         
 -15   6   4         15.22        162.80        50.30 o                         
 -14   6   4        278.97        317.73        43.03 o                         
 -13   6   4         39.46         69.82        45.99 o                         
 -12   6   4        163.59        148.96        37.72 o                         
 -11   6   4          6.65         18.01        32.40 o                         
 -10   6   4          5.17         11.10        32.01 o                         
  -9   6   4        155.36        175.54        29.59 o                         
  -8   6   4          0.13        -11.98        26.66 o                         
  -7   6   4        153.01        152.50        17.97 o                         
  -6   6   4        101.81        119.19        16.53 o                         
  -5   6   4       2373.96       2395.80        35.99 o                         
  -4   6   4         23.30         24.70        13.77 o                         
  -3   6   4        448.09        468.45        16.84 o                         
  -2   6   4         63.78         55.81        12.15 o                         
  -1   6   4         61.34         38.87        11.87 o                         
   0   6   4         14.59         11.94        15.18 o                         
   1   6   4        395.01        428.95        25.45 o                         
   2   6   4        742.13        719.76        32.58 o                         
   3   6   4        121.49        118.08        20.30 o                         
   4   6   4       1313.31       1428.47        40.31 o                         
   5   6   4         16.01          7.30        21.59 o                         
   6   6   4        212.93        182.14        24.57 o                         
   7   6   4         80.98         60.72        19.89 o                         
   8   6   4        368.89        364.44        25.04 o                         
   9   6   4         73.24         47.40        22.14 o                         
  10   6   4         76.08         69.37        22.68 o                         
  11   6   4         39.75         47.81        21.98 o                         
  12   6   4          4.99         63.45        27.18 o                         
  13   6   4         50.37         21.42        39.97 o                         
  14   6   4          0.11         79.90        44.27 o                         
  15   6   4         27.00         20.71        41.17 o                         
 -14   7   4         79.21         45.16        45.52 o                         
 -13   7   4         12.17         -9.01        46.82 o                         
 -12   7   4         41.17         64.48        37.47 o                         
 -11   7   4         51.24         58.10        35.24 o                         
 -10   7   4          0.70         39.94        37.20 o                         
  -9   7   4          7.68          9.94        24.36 o                         
  -8   7   4        493.33        484.96        27.97 o                         
  -7   7   4        315.09        278.19        33.43 o                         
  -6   7   4        104.06         70.95        23.72 o                         
  -5   7   4          2.96        -29.34        29.34 o                         
  -4   7   4        198.57        178.96        24.95 o                         
  -3   7   4        257.28        272.72        25.02 o                         
  -2   7   4        240.98        240.04        20.23 o                         
  -1   7   4        888.67        866.49        26.83 o                         
   0   7   4         32.66         29.25        17.01 o                         
   1   7   4        313.48        318.80        26.85 o                         
   2   7   4         15.38         14.48        19.81 o                         
   3   7   4        672.08        681.57        48.01 o                         
   4   7   4         28.24         25.27        41.75 o                         
   5   7   4         71.64         64.01        26.17 o                         
   6   7   4        326.66        280.59        30.28 o                         
   7   7   4        257.26        230.70        35.66 o                         
   8   7   4         38.50         44.61        20.92 o                         
   9   7   4         14.38         -4.97        26.11 o                         
  10   7   4         23.87         50.77        31.14 o                         
  11   7   4          3.46          9.57        26.95 o                         
  12   7   4        132.54        123.38        34.36 o                         
  13   7   4         60.33         42.30        38.23 o                         
  14   7   4        116.49         84.49        49.95 o                         
 -12   8   4         72.80         83.12        49.61 o                         
 -11   8   4         26.63        -24.98        43.89 o                         
 -10   8   4         13.65         43.75        39.39 o                         
  -9   8   4         13.59         17.10        45.19 o                         
  -8   8   4         71.66         81.12        40.98 o                         
  -7   8   4        124.53        159.92        47.67 o                         
  -6   8   4         17.18         32.79        41.44 o                         
  -5   8   4          7.23          9.84        37.41 o                         
  -4   8   4        154.23        161.40        25.28 o                         
  -3   8   4        297.40        373.94        28.61 o                         
  -2   8   4        222.43        222.83        22.28 o                         
  -1   8   4          1.19          6.09        18.21 o                         
   0   8   4         12.02          7.44        18.29 o                         
   1   8   4          0.27          3.24        22.65 o                         
   2   8   4        328.10        313.32        28.12 o                         
   3   8   4          0.28         11.49        35.16 o                         
   4   8   4        239.47        230.46        34.66 o                         
   5   8   4         48.85         39.06        30.53 o                         
   6   8   4         32.71         45.75        23.04 o                         
   7   8   4        280.69        319.37        27.57 o                         
   8   8   4          0.01        -20.32        20.32 o                         
   9   8   4         37.38         32.27        22.23 o                         
  10   8   4         13.35         -6.55        22.77 o                         
  11   8   4         10.75        -19.99        23.83 o                         
  12   8   4         25.90          2.33        36.23 o                         
  -9   9   4         19.56        -14.45        44.16 o                         
  -8   9   4         36.55         72.49        49.19 o                         
  -7   9   4         18.60         30.49        42.11 o                         
  -6   9   4         24.48         14.53        41.91 o                         
  -5   9   4          8.09         -7.80        41.00 o                         
  -4   9   4         87.04         84.50        41.02 o                         
  -3   9   4         34.24         83.87        40.84 o                         
  -2   9   4         25.18         72.04        29.37 o                         
  -1   9   4        168.61        193.22        47.34 o                         
   0   9   4         10.50         14.79        22.07 o                         
   1   9   4         82.84        109.94        30.08 o                         
   2   9   4          3.88        -37.08        37.08 o                         
   3   9   4         25.54          7.89        37.82 o                         
   4   9   4        219.34        235.17        45.94 o                         
   5   9   4         25.70         59.81        39.93 o                         
   6   9   4         75.00        128.27        35.87 o                         
   7   9   4          6.92        -27.32        27.32 o                         
   8   9   4          7.76        -27.53        27.53 o                         
   9   9   4         13.28        -23.41        32.84 o                         
  -5  10   4          4.89         20.69        45.82 o                         
  -4  10   4          3.22        -22.96        36.89 o                         
  -3  10   4          7.98         15.37        47.37 o                         
  -2  10   4          2.03          6.34        42.84 o                         
  -1  10   4         14.19        -31.08        31.08 o                         
   0  10   4          6.55        -15.71        36.15 o                         
   1  10   4          0.06        -40.74        40.74 o                         
   2  10   4          2.19        -39.99        39.99 o                         
   3  10   4          3.95         15.99        41.26 o                         
   4  10   4         56.75         62.72        42.31 o                         
   5  10   4         31.19        -31.22        31.22 o                         
 -19   1   5          9.56        -24.76        45.08 o                         
 -18   1   5          0.78         54.95        52.70 o                         
 -17   1   5          1.59        -10.07        27.24 o                         
 -16   1   5         15.43          7.21        23.31 o                         
 -15   1   5        134.75        119.25        25.90 o                         
 -14   1   5        163.31        206.18        39.57 o                         
 -13   1   5         40.33         37.93        23.26 o                         
 -12   1   5        582.48        549.82        30.07 o                         
 -11   1   5        837.17        876.73        31.50 o                         
 -10   1   5       1944.48       1849.14        39.47 o                         
  -9   1   5       2019.03       1825.80        37.30 o                         
  -8   1   5        724.52        729.75        26.23 o                         
  -7   1   5       1099.51       1074.15        27.24 o                         
  -6   1   5        917.50        810.15        77.39 o                         
  -5   1   5       5550.57       5449.72        64.53 o                         
  -4   1   5         34.16         40.73        12.73 o                         
  -3   1   5       5655.00       5539.37        39.26 o                         
  -2   1   5      17303.04      17798.72        67.32 o                         
  -1   1   5      26081.85      26009.04        87.71 o                         
   0   1   5         43.08         31.21         7.75 o                         
   1   1   5       2800.82       2779.28        48.42 o                         
   2   1   5      19420.77      18907.67       103.34 o                         
   3   1   5       6034.42       6242.58        32.28 o                         
   4   1   5       5646.23       5645.24        33.09 o                         
   5   1   5       1433.66       1472.24        17.70 o                         
   6   1   5       1217.12       1066.36        17.97 o                         
   7   1   5       3048.91       3091.58        52.46 o                         
   8   1   5       4025.21       4012.43        52.07 o                         
   9   1   5        625.67        584.08        29.17 o                         
  10   1   5         81.77         52.42        23.25 o                         
  11   1   5       3208.85       3267.63        56.46 o                         
  12   1   5        147.24        148.33        28.07 o                         
  13   1   5          8.31         22.78        28.07 o                         
  14   1   5        118.78         87.68        30.49 o                         
  15   1   5        298.93        326.91        33.64 o                         
  16   1   5        228.92        280.17        70.66 o                         
  17   1   5         15.38          7.65        36.68 o                         
  18   1   5        153.64        178.41        49.05 o                         
 -18   2   5         28.79         16.35        47.48 o                         
 -17   2   5        207.95        174.10        55.31 o                         
 -16   2   5        499.10        601.39        55.50 o                         
 -15   2   5          0.15         12.44        33.27 o                         
 -14   2   5          9.24         15.96        35.96 o                         
 -13   2   5        504.58        507.46        46.86 o                         
 -12   2   5         88.27         76.45        24.83 o                         
 -11   2   5          0.09         22.01        28.82 o                         
 -10   2   5        266.21        264.61        22.08 o                         
  -9   2   5        504.94        508.81        24.02 o                         
  -8   2   5         11.14         21.70        16.34 o                         
  -7   2   5       1283.24       1328.83        29.31 o                         
  -6   2   5         42.29         41.17        13.69 o                         
  -5   2   5        663.77        708.07        28.16 o                         
  -4   2   5       4291.94       4535.81        34.87 o                         
  -3   2   5       3553.82       3813.02        32.64 o                         
  -2   2   5        151.39        154.62         6.66 o                         
  -1   2   5       5346.83       5439.18        26.74 o                         
   0   2   5          2.79         -0.70         7.56 o                         
   1   2   5        943.85       1007.53        13.42 o                         
   2   2   5       3495.40       3526.66        31.82 o                         
   3   2   5       4400.68       4309.42        60.01 o                         
   4   2   5        237.17        228.57        16.13 o                         
   5   2   5         57.19         57.87        11.21 o                         
   6   2   5       1112.49       1311.49        32.76 o                         
   7   2   5         29.48         25.65        11.79 o                         
   8   2   5        403.22        412.23        24.80 o                         
   9   2   5        250.04        263.94        23.99 o                         
  10   2   5        365.85        370.26        28.47 o                         
  11   2   5        857.60        780.88        34.78 o                         
  12   2   5        157.85        164.13        28.61 o                         
  13   2   5         32.00          7.02        26.53 o                         
  14   2   5        130.37        106.12        29.40 o                         
  15   2   5        236.60        228.04        33.46 o                         
  16   2   5          9.42         17.38        31.70 o                         
  17   2   5          6.02        -23.02        32.62 o                         
  18   2   5        103.11        123.10        34.52 o                         
 -18   3   5          0.35          3.26        50.83 o                         
 -17   3   5         52.65         35.21        30.97 o                         
 -16   3   5        276.81        298.56        41.61 o                         
 -15   3   5        362.79        503.79        49.61 o                         
 -14   3   5        322.30        311.94        42.67 o                         
 -13   3   5       1348.32       1409.66        62.04 o                         
 -12   3   5        126.98         98.06        37.46 o                         
 -11   3   5        176.33        186.40        34.34 o                         
 -10   3   5       1474.56       1471.58        55.59 o                         
  -9   3   5          6.83        -20.97        28.94 o                         
  -8   3   5        183.99        170.16        27.04 o                         
  -7   3   5        893.35        997.21        26.33 o                         
  -6   3   5       1139.88       1109.94        20.22 o                         
  -5   3   5        208.14        277.87        12.81 o                         
  -4   3   5       2496.51       2761.65        30.48 o                         
  -3   3   5       2796.68       2972.92        24.34 o                         
  -2   3   5       2562.42       2542.97        21.95 o                         
  -1   3   5       3544.76       3515.41        19.84 o                         
   0   3   5       5270.22       5408.87        29.02 o                         
   1   3   5        176.16        157.56         8.79 o                         
   2   3   5        102.24        106.10         8.97 o                         
   3   3   5       5461.24       5201.99        54.67 o                         
   4   3   5        223.56        212.54         8.67 o                         
   5   3   5       1959.98       1937.84        32.41 o                         
   6   3   5         36.22         21.46        11.48 o                         
   7   3   5        331.96        298.14        16.57 o                         
   8   3   5         74.51         75.55        13.14 o                         
   9   3   5          1.14         22.44        15.09 o                         
  10   3   5       3223.83       3136.30        52.84 o                         
  11   3   5        185.76        203.98        27.74 o                         
  12   3   5        327.89        363.14        34.11 o                         
  13   3   5         63.86         60.94        24.56 o                         
  14   3   5        113.05        119.62        37.38 o                         
  15   3   5         30.15         50.22        43.13 o                         
  16   3   5        161.22        211.37        48.49 o                         
  17   3   5        141.28        170.90        47.42 o                         
 -17   4   5          6.98         58.00        29.37 o                         
 -16   4   5         24.80         29.90        33.89 o                         
 -15   4   5         13.55        -25.68        40.56 o                         
 -14   4   5          5.45         35.09        37.33 o                         
 -13   4   5          3.42         -8.15        36.15 o                         
 -12   4   5         64.79         50.00        32.64 o                         
 -11   4   5       1273.79       1216.29        53.12 o                         
 -10   4   5         24.32          5.94        27.13 o                         
  -9   4   5        284.39        271.41        32.03 o                         
  -8   4   5         11.47         37.12        18.61 o                         
  -7   4   5        115.97         88.04        17.35 o                         
  -6   4   5        512.07        494.91        26.20 o                         
  -5   4   5         84.72         90.46        16.84 o                         
  -4   4   5       1418.12       1459.52        39.39 o                         
  -3   4   5        616.96        624.38        20.93 o                         
  -2   4   5        679.30        659.67        15.27 o                         
  -1   4   5       1832.52       2076.32        25.37 o                         
   0   4   5         38.63         45.07         7.14 o                         
   1   4   5        178.66        186.91         9.83 o                         
   2   4   5        160.80        165.04        10.09 o                         
   3   4   5         80.24         78.85         6.81 o                         
   4   4   5         15.03         11.40         9.50 o                         
   5   4   5        245.23        245.69        13.99 o                         
   6   4   5        499.35        509.99        17.12 o                         
   7   4   5        615.79        625.78        19.14 o                         
   8   4   5        131.16        105.53        15.41 o                         
   9   4   5          0.51         15.13        14.85 o                         
  10   4   5        134.23        153.61        29.13 o                         
  11   4   5         31.92         93.32        40.64 o                         
  12   4   5          8.27         19.35        41.40 o                         
  13   4   5         25.04         30.30        36.86 o                         
  14   4   5        126.94        109.39        39.58 o                         
  15   4   5        178.51        184.94        42.41 o                         
  16   4   5         53.11        -36.10        36.10 o                         
 -17   5   5          1.00         81.83        37.90 o                         
 -16   5   5         34.85         32.66        30.66 o                         
 -15   5   5          0.04         86.38        68.10 o                         
 -14   5   5        469.04        573.51        45.11 o                         
 -13   5   5        116.91        124.08        31.91 o                         
 -12   5   5        143.58        171.35        33.30 o                         
 -11   5   5         96.80         67.83        30.74 o                         
 -10   5   5        388.05        478.72        42.48 o                         
  -9   5   5        405.33        402.18        27.49 o                         
  -8   5   5        623.46        565.15        26.51 o                         
  -7   5   5        369.35        370.25        23.18 o                         
  -6   5   5         46.67         50.86        20.51 o                         
  -5   5   5        208.13        220.14        15.99 o                         
  -4   5   5        453.96        457.77        18.22 o                         
  -3   5   5        852.90        837.58        18.94 o                         
  -2   5   5       3099.18       3065.74        30.36 o                         
  -1   5   5        218.86        215.26        12.75 o                         
   0   5   5          6.62          4.27        12.99 o                         
   1   5   5        653.04        658.30        19.46 o                         
   2   5   5        609.87        560.30        18.46 o                         
   3   5   5       2677.92       2741.40        27.21 o                         
   4   5   5        327.79        334.70        12.71 o                         
   5   5   5        101.35        122.48        38.57 o                         
   6   5   5         27.58         26.41        17.33 o                         
   7   5   5        897.18        931.56        27.91 o                         
   8   5   5         18.49         15.33        19.19 o                         
   9   5   5        682.70        607.42        27.58 o                         
  10   5   5        313.28        320.29        23.69 o                         
  11   5   5        537.92        636.36        51.33 o                         
  12   5   5         18.12         -3.53        34.50 o                         
  13   5   5         57.58         17.81        44.53 o                         
  14   5   5        810.95        858.07        66.88 o                         
  15   5   5        107.30        106.14        52.76 o                         
 -16   6   5        201.68        262.29        52.41 o                         
 -15   6   5         30.61        -14.56        41.54 o                         
 -14   6   5         57.46         53.10        37.00 o                         
 -13   6   5        176.80        313.37        47.81 o                         
 -12   6   5          6.08         -3.03        21.48 o                         
 -11   6   5         95.45         74.84        25.06 o                         
 -10   6   5         71.27         87.40        25.66 o                         
  -9   6   5        855.28        887.08        62.79 o                         
  -8   6   5        641.31        709.18        46.66 o                         
  -7   6   5         15.49         -4.27        14.68 o                         
  -6   6   5       2253.57       2131.99        38.67 o                         
  -5   6   5        673.93        694.35        22.90 o                         
  -4   6   5        470.85        472.67        19.55 o                         
  -3   6   5          0.04         -8.78        12.47 o                         
  -2   6   5         35.79         36.12        11.93 o                         
  -1   6   5        489.92        465.19        16.34 o                         
   0   6   5         38.27         40.68        14.59 o                         
   1   6   5         33.80         49.93        21.18 o                         
   2   6   5         29.49         32.51        19.61 o                         
   3   6   5        914.45        917.72        31.06 o                         
   4   6   5          3.83        -13.39        32.78 o                         
   5   6   5        690.31        730.03        33.41 o                         
   6   6   5        166.16        154.50        25.08 o                         
   7   6   5        180.57        198.87        28.50 o                         
   8   6   5         82.09         82.14        26.01 o                         
   9   6   5        342.71        303.62        25.31 o                         
  10   6   5        447.22        510.04        32.22 o                         
  11   6   5        132.41        171.51        34.23 o                         
  12   6   5         27.85         62.12        69.36 o                         
  13   6   5         77.68         61.72        40.91 o                         
  14   6   5         67.26         73.88        43.74 o                         
  15   6   5         44.46         52.68        49.92 o                         
 -14   7   5          6.71         24.66        42.22 o                         
 -13   7   5         75.06         29.46        48.19 o                         
 -12   7   5         17.70        -20.54        38.79 o                         
 -11   7   5         25.26         -4.57        35.57 o                         
 -10   7   5        156.10        140.01        38.14 o                         
  -9   7   5        329.48        312.32        51.42 o                         
  -8   7   5         24.39         28.37        36.02 o                         
  -7   7   5        362.45        295.10        46.62 o                         
  -6   7   5        285.36        377.31        49.32 o                         
  -5   7   5        877.57        948.63        56.14 o                         
  -4   7   5          1.10          2.38        38.56 o                         
  -3   7   5         10.33         -1.97        18.58 o                         
  -2   7   5        634.73        627.63        25.82 o                         
  -1   7   5        201.52        243.39        22.90 o                         
   0   7   5          2.51          5.49        16.50 o                         
   1   7   5        537.39        518.56        28.52 o                         
   2   7   5        807.41        815.59        32.61 o                         
   3   7   5         25.84          9.17        18.39 o                         
   4   7   5         13.55         26.55        33.78 o                         
   5   7   5          4.92         18.46        28.45 o                         
   6   7   5        473.63        592.18        33.57 o                         
   7   7   5         88.43         85.82        21.78 o                         
   8   7   5         92.95         94.83        21.87 o                         
   9   7   5          2.92        -10.77        26.60 o                         
  10   7   5        287.11        286.50        34.70 o                         
  11   7   5        278.34        273.10        31.32 o                         
  12   7   5          1.01        -13.25        51.36 o                         
  14   7   5         50.35        100.76        55.51 o                         
 -12   8   5         20.43         88.86        44.33 o                         
 -11   8   5          0.02         28.84        41.53 o                         
 -10   8   5         11.41         -5.31        36.05 o                         
  -9   8   5         10.68         62.76        46.18 o                         
  -8   8   5         17.14         -3.82        36.13 o                         
  -7   8   5        454.62        442.93        53.09 o                         
  -6   8   5          0.12         -3.54        42.08 o                         
  -5   8   5        314.46        257.36        39.60 o                         
  -4   8   5         30.87         36.26        41.13 o                         
  -3   8   5         39.86         20.14        34.93 o                         
  -2   8   5         55.47         55.47        23.17 o                         
  -1   8   5          0.05          1.87        22.90 o                         
   0   8   5        208.08        245.85        27.33 o                         
   1   8   5          3.13        -16.53        23.01 o                         
   2   8   5        422.35        436.78        30.85 o                         
   3   8   5        125.66        117.07        39.65 o                         
   4   8   5        188.07        214.57        37.06 o                         
   5   8   5         41.42         23.79        31.40 o                         
   6   8   5        266.43        287.91        41.42 o                         
   7   8   5          6.72          8.95        59.12 o                         
   8   8   5        216.30        144.69        33.10 o                         
   9   8   5        134.99        180.06        25.25 o                         
  10   8   5          1.53         -9.16        22.14 o                         
  11   8   5         19.72        124.98        56.13 o                         
  -9   9   5          1.28         28.50        38.33 o                         
  -8   9   5          0.36         62.68        50.50 o                         
  -7   9   5        124.25        149.29        52.64 o                         
  -6   9   5         46.93        -23.81        46.89 o                         
  -5   9   5         27.83         68.87        46.47 o                         
  -4   9   5         13.59         22.95        35.45 o                         
  -3   9   5          4.26         22.63        40.41 o                         
  -2   9   5         17.94        311.90       169.50 o                         
  -1   9   5         87.27         82.73        29.15 o                         
   0   9   5        464.91        468.14        47.71 o                         
   1   9   5          0.01          4.29        23.90 o                         
   2   9   5         42.67         93.36        42.35 o                         
   3   9   5          6.30         17.32        35.76 o                         
   4   9   5         89.46         66.95        40.07 o                         
   5   9   5          0.28         -3.75        41.23 o                         
   6   9   5         12.59         26.82        32.63 o                         
   7   9   5        159.03        125.20        39.15 o                         
   8   9   5         25.56        -20.80        88.50 o                         
  -5  10   5          9.95         52.36        40.39 o                         
  -4  10   5         17.10         18.33        47.04 o                         
  -3  10   5         31.15         49.78        37.36 o                         
  -2  10   5        116.46        118.01        41.31 o                         
  -1  10   5         27.00         34.34        28.14 o                         
   0  10   5         25.09         34.47        24.51 o                         
   1  10   5        202.97        217.86        41.29 o                         
   2  10   5          9.65        -34.65        34.65 o                         
   3  10   5          2.93         24.63        40.58 o                         
   4  10   5          1.17         54.00        44.85 o                         
 -19   0   6        111.87        153.28        45.93 o                         
 -18   0   6          4.24        -30.85        46.03 o                         
 -17   0   6        226.51        174.15        40.82 o                         
 -16   0   6         88.13         88.78        44.51 o                         
 -14   0   6        527.99        587.03        49.85 o                         
 -13   0   6          9.08         -5.05        30.61 o                         
 -12   0   6        253.58        308.47        37.10 o                         
 -11   0   6          0.56         10.53        26.56 o                         
 -10   0   6        173.95        155.68        28.37 o                         
  -9   0   6         83.93         76.75        27.06 o                         
  -8   0   6        449.00        486.08        33.16 o                         
  -7   0   6       1463.72       1597.41        45.63 o                         
  -6   0   6        621.60        602.25        29.78 o                         
  -5   0   6        256.10        298.59        24.36 o                         
  -4   0   6       5239.28       5098.95        60.60 o                         
  -3   0   6        817.44        812.69        36.95 o                         
  -2   0   6        293.84        317.49        15.63 o                         
  -1   0   6       1921.62       1862.87        35.95 o                         
   0   0   6        911.70        900.99        15.48 o                         
   1   0   6        164.48        160.45        19.82 o                         
   2   0   6       4223.03       4273.99       168.26 o                         
   3   0   6         74.72         59.68        24.23 o                         
   4   0   6         28.44         48.79        12.42 o                         
   5   0   6       5753.51       6129.78       107.24 o                         
   6   0   6        667.47        716.13        20.93 o                         
   7   0   6        233.70        210.16        28.84 o                         
   8   0   6         17.43          8.44        31.50 o                         
   9   0   6          0.45         27.78        32.52 o                         
  10   0   6         48.55         36.92        35.57 o                         
  11   0   6       1643.43       1600.00        62.64 o                         
  12   0   6        507.88        421.93        47.55 o                         
  13   0   6       1454.95       1411.51        67.32 o                         
  14   0   6         12.54         43.88        42.56 o                         
  15   0   6         15.64         42.81        44.69 o                         
  16   0   6         43.93         24.47        43.90 o                         
  17   0   6          4.74         12.28        49.74 o                         
 -19   1   6         30.32         39.64        49.24 o                         
 -18   1   6         76.85         11.28        48.55 o                         
 -17   1   6        163.05        168.93        48.12 o                         
 -16   1   6          0.19        -13.29        26.55 o                         
 -15   1   6          6.98         14.52        24.41 o                         
 -14   1   6        574.34        546.54        33.61 o                         
 -13   1   6         84.27         51.51        21.84 o                         
 -12   1   6         64.64         93.86        25.58 o                         
 -11   1   6        538.23        503.05        28.30 o                         
 -10   1   6       1106.02       1078.98        32.59 o                         
  -9   1   6       2724.99       2755.50        44.91 o                         
  -8   1   6       1863.41       1997.97        37.16 o                         
  -7   1   6       1604.20       1687.73        43.40 o                         
  -6   1   6        481.71        516.96        20.74 o                         
  -5   1   6       2907.86       2881.93        35.35 o                         
  -4   1   6       3648.47       3867.16        37.51 o                         
  -3   1   6        470.00        480.57        12.64 o                         
  -2   1   6       3354.25       3449.15        27.97 o                         
  -1   1   6       6588.88       6656.02        31.45 o                         
   0   1   6       1785.06       1719.52        19.15 o                         
   1   1   6          0.59         -4.73         9.12 o                         
   2   1   6      16446.72      16593.92       113.32 o                         
   3   1   6       5135.12       5163.09        40.72 o                         
   4   1   6         25.35         32.22        10.72 o                         
   5   1   6       5183.10       5562.38        38.91 o                         
   6   1   6          0.50         20.04         9.58 o                         
   7   1   6        547.04        458.70        14.42 o                         
   8   1   6       2808.65       2917.99        46.98 o                         
   9   1   6       1958.60       1958.95        42.77 o                         
  10   1   6       1314.02       1285.66        38.67 o                         
  11   1   6        510.25        521.95        32.44 o                         
  12   1   6        125.48        124.46        28.76 o                         
  13   1   6         39.96         43.53        29.63 o                         
  14   1   6        172.31        151.20        31.71 o                         
  15   1   6        287.39        316.74        35.96 o                         
  16   1   6        197.97        247.29        35.03 o                         
  17   1   6         83.93         83.13        30.38 o                         
  18   1   6         24.76         15.66        52.78 o                         
 -18   2   6          4.15         -2.01        53.06 o                         
 -17   2   6        178.54        202.43        28.96 o                         
 -16   2   6          0.79         13.85        39.66 o                         
 -15   2   6        418.34        447.14        47.92 o                         
 -14   2   6        276.86        262.79        38.29 o                         
 -13   2   6        507.76        439.72        41.25 o                         
 -12   2   6        206.61        212.17        24.78 o                         
 -11   2   6         25.99          8.12        21.17 o                         
 -10   2   6       1261.87       1202.60        34.20 o                         
  -9   2   6         80.47        102.33        19.53 o                         
  -8   2   6          3.61         -0.03        15.86 o                         
  -7   2   6       1239.24       1271.35        28.96 o                         
  -6   2   6       2842.16       2914.13        47.48 o                         
  -5   2   6       1451.72       1612.93        72.70 o                         
  -4   2   6        864.15        896.99        14.61 o                         
  -3   2   6       2843.89       3135.89        23.72 o                         
  -2   2   6        207.88        220.98         7.76 o                         
  -1   2   6         40.08         22.08         6.81 o                         
   0   2   6       1522.49       1621.80        19.51 o                         
   1   2   6        704.31        720.03        16.43 o                         
   2   2   6          1.71          8.36        11.80 o                         
   3   2   6        709.61        741.22        21.78 o                         
   4   2   6       2038.01       2148.80        24.47 o                         
   5   2   6       1123.27       1030.85        19.83 o                         
   6   2   6        661.01        734.80        21.94 o                         
   7   2   6          9.44          2.94        12.47 o                         
   8   2   6        367.44        398.18        25.68 o                         
   9   2   6       1484.69       1490.46        40.86 o                         
  10   2   6         56.55         62.13        22.96 o                         
  11   2   6        460.85        466.29        42.87 o                         
  12   2   6        485.14        470.59        34.07 o                         
  13   2   6        566.20        570.71        33.60 o                         
  14   2   6        348.86        368.97        32.92 o                         
  15   2   6        122.13         66.27        27.80 o                         
  16   2   6         30.50          2.78        31.08 o                         
  17   2   6         11.00        -20.42        31.18 o                         
  18   2   6         53.40         47.27        40.89 o                         
 -18   3   6          0.32         20.37        34.27 o                         
 -17   3   6         20.59         64.61        44.43 o                         
 -16   3   6         12.00         23.77        36.11 o                         
 -15   3   6         64.61         89.08        34.96 o                         
 -14   3   6          3.75         57.26        35.62 o                         
 -13   3   6        230.90        240.83        39.15 o                         
 -12   3   6         18.92         36.74        29.88 o                         
 -11   3   6        421.90        355.91        40.09 o                         
 -10   3   6        163.94        219.20        35.71 o                         
  -9   3   6          6.88         19.03        29.03 o                         
  -8   3   6         42.39         56.42        16.11 o                         
  -7   3   6         83.05         69.75        15.59 o                         
  -6   3   6        186.13        184.89        12.30 o                         
  -5   3   6       2402.30       2448.85        29.51 o                         
  -4   3   6        337.85        335.68        15.31 o                         
  -3   3   6         65.55         91.12         7.99 o                         
  -2   3   6          2.98          6.38         4.51 o                         
  -1   3   6       1972.19       2078.86        36.85 o                         
   0   3   6       1544.52       1607.04        17.04 o                         
   1   3   6       1351.67       1424.77        18.40 o                         
   2   3   6          1.90          2.05         7.88 o                         
   3   3   6        623.75        614.22        13.84 o                         
   4   3   6       2902.51       3091.81        39.72 o                         
   5   3   6         10.24         -4.80        14.66 o                         
   6   3   6          1.89          7.73        12.29 o                         
   7   3   6        285.78        263.74        15.41 o                         
   8   3   6         21.15         42.52        13.16 o                         
   9   3   6          8.51         20.77        22.37 o                         
  10   3   6        674.59        644.83        32.78 o                         
  11   3   6         14.33         -1.05        24.48 o                         
  12   3   6       1003.72        912.03        38.59 o                         
  13   3   6        240.77        213.01        30.99 o                         
  14   3   6         63.46         56.23        25.78 o                         
  15   3   6         52.88        110.33        53.53 o                         
  16   3   6         19.66          2.45        53.39 o                         
 -17   4   6         55.23        125.97        51.17 o                         
 -16   4   6        355.53        283.26        43.24 o                         
 -15   4   6         36.06         44.04        34.00 o                         
 -14   4   6        159.02        224.81        35.78 o                         
 -13   4   6         12.23         22.67        30.30 o                         
 -12   4   6          0.04         11.42        31.85 o                         
 -11   4   6       1078.92       1059.83        52.39 o                         
 -10   4   6        920.43        897.80        48.34 o                         
  -9   4   6        105.61        135.00        28.81 o                         
  -8   4   6        893.79        903.16        29.58 o                         
  -7   4   6         47.79         51.03        16.99 o                         
  -6   4   6         20.17          6.45        15.10 o                         
  -5   4   6       3402.38       3507.25        45.80 o                         
  -4   4   6        438.34        449.22        31.09 o                         
  -3   4   6      10122.09       9694.42       142.10 o                         
  -2   4   6       1478.47       1396.66        20.03 o                         
  -1   4   6        226.51        243.96        12.21 o                         
   0   4   6         17.37         13.33         8.54 o                         
   1   4   6       5874.72       6077.23        53.77 o                         
   2   4   6       1104.32       1102.03        17.75 o                         
   3   4   6        247.23        248.39        11.82 o                         
   4   4   6       1243.73       1193.87        23.66 o                         
   5   4   6         65.93         63.15        21.96 o                         
   6   4   6        797.44        814.91        19.88 o                         
   7   4   6       1400.29       1413.22        25.13 o                         
   8   4   6       1691.67       1677.13        27.44 o                         
   9   4   6        592.72        644.02        31.77 o                         
  10   4   6        843.51        834.73        29.17 o                         
  11   4   6          2.52        -16.91        35.74 o                         
  12   4   6          8.31        -39.64        43.11 o                         
  13   4   6         58.24         14.74        40.17 o                         
  14   4   6          2.82         18.32        38.31 o                         
  15   4   6        192.72        225.78        54.40 o                         
  16   4   6        244.03        309.49        62.48 o                         
 -17   5   6          1.54         59.14        34.78 o                         
 -16   5   6          0.99        -39.23        39.23 o                         
 -15   5   6          3.38        -39.88        39.88 o                         
 -14   5   6          7.50         -4.18        38.23 o                         
 -13   5   6         95.45         98.59        37.26 o                         
 -12   5   6          6.76          9.22        29.43 o                         
 -11   5   6        291.11        328.16        42.50 o                         
 -10   5   6         25.69         18.19        31.66 o                         
  -9   5   6        240.11        191.18        32.93 o                         
  -8   5   6         40.35         43.56        25.32 o                         
  -7   5   6        293.82        276.01        30.89 o                         
  -6   5   6        139.63        117.45        17.06 o                         
  -5   5   6          0.29        -22.36        22.59 o                         
  -4   5   6         37.08         39.59        13.72 o                         
  -3   5   6        473.61        484.28        15.87 o                         
  -2   5   6        635.33        693.90        17.45 o                         
  -1   5   6          1.96         -6.95        10.15 o                         
   0   5   6          1.53          9.21        13.89 o                         
   1   5   6         59.80         55.26        14.15 o                         
   2   5   6        849.63        863.28        24.32 o                         
   3   5   6       1115.91       1188.83        24.23 o                         
   4   5   6         71.05         92.46        14.32 o                         
   5   5   6         39.45         29.59        16.13 o                         
   6   5   6       1049.67       1038.88        44.42 o                         
   7   5   6         31.32         15.44        19.74 o                         
   8   5   6        541.22        499.22        25.20 o                         
   9   5   6        117.80        101.56        21.44 o                         
  10   5   6         83.91         87.82        31.53 o                         
  11   5   6        188.47        249.94        34.69 o                         
  12   5   6         86.86        136.65        41.58 o                         
  13   5   6         31.61         54.67        47.25 o                         
  14   5   6          3.87        -44.44        50.09 o                         
  15   5   6         39.92         16.29        55.44 o                         
 -16   6   6         45.82        168.95        54.29 o                         
 -15   6   6          9.30         38.95        38.41 o                         
 -14   6   6        146.69        126.10        27.60 o                         
 -13   6   6          0.29        -16.29        25.33 o                         
 -12   6   6          0.07        -16.70        21.63 o                         
 -11   6   6         51.66         54.13        26.17 o                         
 -10   6   6        719.48        711.09        34.65 o                         
  -9   6   6         43.69         60.34        22.11 o                         
  -8   6   6        651.00        594.51        31.14 o                         
  -7   6   6        555.94        504.90        28.92 o                         
  -6   6   6       2360.24       2329.68        47.12 o                         
  -5   6   6         58.39         61.52        20.54 o                         
  -4   6   6       1456.90       1430.80        36.66 o                         
  -3   6   6         60.48         57.69        16.22 o                         
  -2   6   6         39.47         26.23        12.40 o                         
  -1   6   6        977.63        967.53        30.47 o                         
   0   6   6        373.84        327.33        24.43 o                         
   1   6   6        105.71        131.14        21.80 o                         
   2   6   6        509.60        485.67        25.52 o                         
   3   6   6        217.27        236.40        22.84 o                         
   4   6   6        396.71        344.24        39.63 o                         
   5   6   6       1178.33       1138.03        53.67 o                         
   6   6   6        172.70        158.63        33.94 o                         
   7   6   6         76.81         70.90        26.08 o                         
   8   6   6        143.84         92.71        21.07 o                         
   9   6   6        153.20        171.61        22.84 o                         
  10   6   6          0.55          0.94        25.05 o                         
  11   6   6        403.61        456.41        36.09 o                         
  12   6   6          4.73         73.14        64.07 o                         
  13   6   6         28.05          7.06        38.05 o                         
  14   6   6         26.25         61.75        48.27 o                         
 -14   7   6         40.32        -40.03        40.03 o                         
 -13   7   6         12.80         25.45        51.93 o                         
 -12   7   6         72.48        106.14        45.68 o                         
 -11   7   6          0.07         47.64        38.86 o                         
 -10   7   6         97.90        156.66        42.08 o                         
  -9   7   6         83.50         55.75        45.71 o                         
  -8   7   6         32.04         66.89        36.48 o                         
  -7   7   6         42.50         -3.76        42.29 o                         
  -6   7   6          4.43        -16.65        41.25 o                         
  -5   7   6         59.85         52.96        38.53 o                         
  -4   7   6        352.36        282.54        44.32 o                         
  -3   7   6         31.77         37.52        22.93 o                         
  -2   7   6         54.14         47.07        24.90 o                         
  -1   7   6         12.95        -10.70        24.51 o                         
   0   7   6        940.02       1021.64        79.02 o                         
   1   7   6        791.28        746.56        32.84 o                         
   2   7   6        167.75        136.68        24.48 o                         
   3   7   6          7.88         30.46        29.32 o                         
   4   7   6        154.61        212.86        41.15 o                         
   5   7   6         67.94         98.63        37.42 o                         
   6   7   6          1.88        -29.30        29.30 o                         
   7   7   6        855.28        818.39        39.56 o                         
   8   7   6        189.62        179.61        32.21 o                         
   9   7   6        215.25        283.58        52.42 o                         
  10   7   6          0.33        -26.50        56.73 o                         
  11   7   6         35.21         51.26        53.50 o                         
  12   7   6          0.01         23.89        39.11 o                         
 -11   8   6          0.36        -40.14        41.82 o                         
 -10   8   6        164.76        144.17        51.69 o                         
  -9   8   6         19.98         -8.75        45.91 o                         
  -8   8   6        117.32        121.37        40.94 o                         
  -7   8   6         10.80        -15.06        37.72 o                         
  -6   8   6         53.55         27.19        38.78 o                         
  -5   8   6         66.48         22.42        33.20 o                         
  -4   8   6         40.01         49.72        44.79 o                         
  -3   8   6         28.91         59.60        39.72 o                         
  -2   8   6        198.39        250.02        34.25 o                         
  -1   8   6         23.33         51.50        23.87 o                         
   0   8   6          0.58        -13.69        21.62 o                         
   1   8   6          0.78        -17.49        22.78 o                         
   2   8   6        117.17        131.20        38.72 o                         
   3   8   6         42.43         10.65        32.04 o                         
   4   8   6         53.71         24.43        26.82 o                         
   5   8   6         85.41         73.90        29.41 o                         
   6   8   6          1.17        -26.97        34.38 o                         
   7   8   6         13.99         42.21        29.10 o                         
   8   8   6        180.68        145.42        35.30 o                         
   9   8   6         67.10         65.48        28.00 o                         
  10   8   6         14.58        102.75        32.12 o                         
  -9   9   6         15.22         38.83       121.24 o                         
  -8   9   6          7.19         -7.91        36.70 o                         
  -7   9   6         14.92         11.53        40.45 o                         
  -6   9   6          9.88         26.46        43.04 o                         
  -5   9   6          5.01         -6.63        36.67 o                         
  -3   9   6         10.93        -10.52        34.37 o                         
  -2   9   6        112.27        131.53        28.41 o                         
  -1   9   6         42.05         12.78        24.64 o                         
   0   9   6          9.09          6.98        39.79 o                         
   1   9   6        481.63        473.68        46.56 o                         
   2   9   6         91.07         33.83        38.16 o                         
   3   9   6        170.71         90.13        34.72 o                         
   4   9   6          0.64        -13.38        39.31 o                         
   5   9   6          5.69         15.18        43.63 o                         
   6   9   6          8.97         17.43        29.22 o                         
   7   9   6         14.76        -32.28        32.60 o                         
   8   9   6          0.15         -7.64        94.77 o                         
  -5  10   6         53.25        -48.20        48.20 o                         
  -4  10   6          0.13          2.09        33.86 o                         
  -3  10   6         18.72        -39.96        46.77 o                         
  -2  10   6         46.53         28.98        44.11 o                         
  -1  10   6          5.63        -21.93        29.53 o                         
   0  10   6         26.31        -10.48        31.62 o                         
   1  10   6         31.93         55.50        42.17 o                         
   2  10   6          1.28        -36.87        43.01 o                         
   3  10   6          5.45        -38.05        38.05 o                         
 -19   1   7         99.75         81.77        51.50 o                         
 -18   1   7         33.57         38.10        44.68 o                         
 -17   1   7         54.91         92.15        33.42 o                         
 -16   1   7        131.74        160.00        42.02 o                         
 -15   1   7        140.77        117.04        25.76 o                         
 -14   1   7        114.91        135.08        24.20 o                         
 -13   1   7        258.91        273.21        38.76 o                         
 -12   1   7        859.40        778.15        32.88 o                         
 -11   1   7         44.58         38.45        20.41 o                         
 -10   1   7        298.84        306.67        23.97 o                         
  -9   1   7         15.23          5.34        19.52 o                         
  -8   1   7       1206.71       1122.23        30.30 o                         
  -7   1   7        708.82        652.65        23.88 o                         
  -6   1   7       2218.89       2386.90        35.41 o                         
  -5   1   7       1556.80       1566.05        30.19 o                         
  -4   1   7        387.67        440.94        17.58 o                         
  -3   1   7       1019.31        907.40        14.73 o                         
  -2   1   7        953.72        912.89        13.34 o                         
  -1   1   7       2994.77       2976.98        21.28 o                         
   0   1   7       3661.12       3512.84        27.81 o                         
   1   1   7       4618.83       4162.74        64.92 o                         
   2   1   7         28.55         19.49        10.42 o                         
   3   1   7          6.70          9.85         7.43 o                         
   4   1   7       3796.04       3697.34        30.14 o                         
   5   1   7       1070.41       1061.43        22.42 o                         
   6   1   7       2466.34       2355.02        42.06 o                         
   7   1   7       2367.13       2536.11        58.93 o                         
   8   1   7        589.38        518.18        57.80 o                         
   9   1   7        103.11         87.08        23.76 o                         
  10   1   7        653.21        700.43        34.81 o                         
  11   1   7       1463.88       1460.93        43.71 o                         
  12   1   7         85.76         53.31        28.69 o                         
  13   1   7        135.31        135.69        30.53 o                         
  14   1   7         59.23         44.69        30.55 o                         
  15   1   7        191.04        215.30        46.71 o                         
  16   1   7          2.42         25.08        45.99 o                         
  17   1   7        267.53        307.79        55.65 o                         
 -18   2   7         40.95         21.88        32.22 o                         
 -17   2   7         47.34         24.89        34.60 o                         
 -16   2   7        492.03        411.93        42.67 o                         
 -15   2   7          0.79         32.66        38.41 o                         
 -14   2   7        126.11        161.76        40.30 o                         
 -13   2   7        286.34        314.46        28.23 o                         
 -12   2   7        154.12        126.28        23.38 o                         
 -11   2   7          3.08          2.52        20.86 o                         
 -10   2   7         73.90         85.04        20.06 o                         
  -9   2   7         89.53        116.85        20.48 o                         
  -8   2   7        809.19        859.61        27.18 o                         
  -7   2   7        478.04        425.25        20.13 o                         
  -6   2   7         24.54         22.17        13.40 o                         
  -5   2   7       3957.98       4011.83       120.19 o                         
  -4   2   7        730.48        706.04        19.44 o                         
  -3   2   7        194.93        227.07        10.31 o                         
  -2   2   7       1966.55       1946.71        16.70 o                         
  -1   2   7        910.14        960.10        12.41 o                         
   0   2   7         34.83         37.50         9.55 o                         
   1   2   7        973.91        960.95        16.34 o                         
   2   2   7       2779.16       2798.60        25.57 o                         
   3   2   7        355.91        342.59        10.24 o                         
   4   2   7         73.78         66.62         7.01 o                         
   5   2   7        573.92        568.05        17.62 o                         
   6   2   7         63.19         69.49        13.70 o                         
   7   2   7        758.28        770.49        22.82 o                         
   8   2   7        480.46        512.06        29.31 o                         
   9   2   7        411.54        382.59        28.14 o                         
  10   2   7       1324.67       1325.14        51.99 o                         
  11   2   7         65.45         70.66        25.60 o                         
  12   2   7        578.86        571.17        35.76 o                         
  13   2   7          1.41         46.10        26.57 o                         
  14   2   7        703.67        735.69        41.72 o                         
  15   2   7          3.68          8.31        27.07 o                         
  16   2   7        127.36        148.96        36.52 o                         
  17   2   7         12.28         13.93        35.51 o                         
 -17   3   7         66.32        128.93        44.13 o                         
 -16   3   7         50.43         52.16        36.94 o                         
 -15   3   7        139.48        175.18        39.18 o                         
 -14   3   7         26.21          7.85        35.01 o                         
 -13   3   7        299.11        311.70        42.38 o                         
 -12   3   7        613.31        586.04        45.37 o                         
 -11   3   7       2942.79       2954.28        79.42 o                         
 -10   3   7       1550.18       1557.96        37.61 o                         
  -9   3   7        674.18        664.56        27.29 o                         
  -8   3   7       4531.05       4526.72        85.92 o                         
  -7   3   7       3513.34       3433.34        55.06 o                         
  -6   3   7        184.37        193.06        12.44 o                         
  -5   3   7       1339.39       1377.90        20.21 o                         
  -4   3   7       1893.99       1719.28        35.04 o                         
  -3   3   7       2525.07       2653.71        16.83 o                         
  -2   3   7       4635.90       4536.13        19.54 o                         
  -1   3   7        613.04        643.12        14.64 o                         
   0   3   7       9746.25       9654.81       112.50 o                         
   1   3   7       3775.39       3632.79        26.19 o                         
   2   3   7          2.51         -7.87         9.71 o                         
   3   3   7         11.86         -1.83         9.34 o                         
   4   3   7        600.05        602.16        12.84 o                         
   5   3   7       5285.99       5248.85        46.07 o                         
   6   3   7        259.50        285.41        18.50 o                         
   7   3   7        391.43        369.22        21.89 o                         
   8   3   7        116.74        155.71        36.76 o                         
   9   3   7       2384.73       2355.89        46.19 o                         
  10   3   7       1172.07       1241.29        40.32 o                         
  11   3   7        198.51        167.78        27.21 o                         
  12   3   7        185.05        194.62        41.93 o                         
  13   3   7         17.03         20.22        26.05 o                         
  14   3   7        562.59        566.39        38.17 o                         
  15   3   7        161.03        195.31        37.91 o                         
  16   3   7        259.21        263.57        54.31 o                         
 -17   4   7        240.01        248.20        49.70 o                         
 -16   4   7          8.12         46.72        42.35 o                         
 -15   4   7         15.97          8.33        39.27 o                         
 -14   4   7         17.00         18.24        34.72 o                         
 -13   4   7          7.14         18.27        36.35 o                         
 -12   4   7         45.73         22.08        30.80 o                         
 -11   4   7        127.72        165.05        37.83 o                         
 -10   4   7        169.64        211.71        35.61 o                         
  -9   4   7         53.91         11.63        30.10 o                         
  -8   4   7        372.10        302.54        33.72 o                         
  -7   4   7        337.92        359.61        33.66 o                         
  -6   4   7        642.16        643.44        36.80 o                         
  -5   4   7       1406.10       1380.81        47.53 o                         
  -4   4   7        270.88        242.09        15.69 o                         
  -3   4   7        234.81        189.31        12.73 o                         
  -2   4   7       1009.01       1015.40        19.70 o                         
  -1   4   7        183.42        140.88        11.97 o                         
   0   4   7         11.56          3.87         9.79 o                         
   1   4   7        169.85        183.07        11.52 o                         
   2   4   7         36.34         38.54        10.29 o                         
   3   4   7       2227.03       2251.64        24.49 o                         
   4   4   7         54.19         41.68        15.56 o                         
   5   4   7        369.45        373.49        18.96 o                         
   6   4   7          5.34         -5.85        15.75 o                         
   7   4   7         79.03         77.02        19.41 o                         
   8   4   7         52.16         45.25        19.11 o                         
   9   4   7        247.36        254.96        24.11 o                         
  10   4   7         24.07         25.01        24.89 o                         
  11   4   7          0.50          6.34        26.49 o                         
  12   4   7         73.08         88.24        44.08 o                         
  13   4   7         46.27          7.81        44.63 o                         
  14   4   7         18.63         -1.43        45.10 o                         
  15   4   7          0.02          0.86        52.58 o                         
 -16   5   7         17.94         37.87        41.38 o                         
 -15   5   7        167.00        193.70        44.38 o                         
 -14   5   7         24.74         42.05        35.68 o                         
 -13   5   7         51.22         82.83        30.41 o                         
 -12   5   7        166.91        224.17        39.88 o                         
 -11   5   7        261.85        267.22        36.94 o                         
 -10   5   7        304.87        318.57        35.23 o                         
  -9   5   7         75.99         61.10        28.41 o                         
  -8   5   7       1200.34       1205.48        54.83 o                         
  -7   5   7       1960.60       2026.84        58.87 o                         
  -6   5   7        610.48        567.63        37.37 o                         
  -5   5   7         62.94         53.73        24.76 o                         
  -4   5   7       2038.37       2074.98        54.28 o                         
  -3   5   7       1772.09       1759.04        37.28 o                         
  -2   5   7        216.68        246.36        17.41 o                         
  -1   5   7         11.74          4.93        14.69 o                         
   0   5   7       1147.61       1173.99        25.61 o                         
   1   5   7        661.14        649.13        20.93 o                         
   2   5   7        710.85        741.80        21.34 o                         
   3   5   7        143.10        135.16        14.00 o                         
   4   5   7          0.10          5.58        13.97 o                         
   5   5   7         22.45          5.09        16.34 o                         
   6   5   7        171.09        140.68        18.16 o                         
   7   5   7         18.46         -3.59        26.18 o                         
   8   5   7        461.79        546.23        35.13 o                         
   9   5   7        121.14        143.89        42.03 o                         
  10   5   7          0.08         15.78        39.44 o                         
  11   5   7         29.91         40.05        29.15 o                         
  12   5   7          1.50         64.35        45.53 o                         
  13   5   7         25.84         -3.54        46.08 o                         
  14   5   7          1.76        -33.10        50.28 o                         
  15   5   7          8.89        -18.82        43.86 o                         
 -15   6   7        127.35        143.00        28.39 o                         
 -14   6   7         15.41          7.92        34.03 o                         
 -13   6   7          8.57         43.48        25.68 o                         
 -12   6   7         78.24        119.74        27.11 o                         
 -11   6   7        220.36        236.46        36.65 o                         
 -10   6   7         36.65        100.88        32.67 o                         
  -9   6   7          5.06         49.89        30.51 o                         
  -8   6   7         56.25         67.27        22.89 o                         
  -7   6   7        122.31        152.99        32.17 o                         
  -6   6   7        133.59        115.64        24.09 o                         
  -5   6   7        931.13        887.83        32.63 o                         
  -4   6   7        247.15        265.90        23.92 o                         
  -3   6   7        223.47        267.00        19.60 o                         
  -2   6   7         76.71         86.32        16.85 o                         
  -1   6   7          0.64         -3.20        15.79 o                         
   0   6   7       1021.35        949.02        38.12 o                         
   1   6   7         42.12         52.38        16.43 o                         
   2   6   7        156.84        130.70        22.15 o                         
   3   6   7        148.58        136.56        34.70 o                         
   4   6   7        342.62        317.36        38.27 o                         
   5   6   7        376.02        363.90        42.70 o                         
   6   6   7        468.53        512.51        41.48 o                         
   7   6   7       1056.14       1158.68        68.67 o                         
   8   6   7        127.76         75.41        51.08 o                         
   9   6   7         26.31         48.86        26.98 o                         
  10   6   7         21.93         50.29        27.14 o                         
  11   6   7          0.06          0.71        32.79 o                         
  12   6   7          7.86         90.29        53.74 o                         
  13   6   7         91.91        123.26        43.68 o                         
  14   6   7         96.49        116.11        52.21 o                         
 -13   7   7          8.64         35.19        46.03 o                         
 -12   7   7        183.05        129.29        50.65 o                         
 -11   7   7         12.22         10.14        44.89 o                         
 -10   7   7          0.13        -16.36        43.29 o                         
  -9   7   7        223.76        255.64        51.40 o                         
  -8   7   7         80.90         52.17        36.47 o                         
  -7   7   7        245.28        286.01        45.76 o                         
  -6   7   7        180.52        124.36        44.05 o                         
  -5   7   7        200.02        220.70        41.73 o                         
  -4   7   7          5.01         27.55        35.76 o                         
  -3   7   7         86.06         58.99        35.25 o                         
  -2   7   7        101.25         89.83        23.32 o                         
  -1   7   7          2.89         23.30        23.28 o                         
   0   7   7         48.68         45.14        23.85 o                         
   1   7   7        757.92        807.95        33.97 o                         
   2   7   7       1036.57       1018.39        42.68 o                         
   3   7   7         12.76         27.35        32.80 o                         
   4   7   7          0.93         -1.20        32.42 o                         
   5   7   7        515.71        501.61        52.34 o                         
   6   7   7          5.05          6.78        35.35 o                         
   7   7   7         71.21         38.30        29.16 o                         
   8   7   7          6.87         32.01        30.98 o                         
   9   7   7        339.65        338.80        36.75 o                         
  10   7   7         75.43         68.73        51.44 o                         
  11   7   7         13.61        -10.36        45.31 o                         
  12   7   7         86.39        175.10        55.94 o                         
 -11   8   7         67.96         41.60        51.18 o                         
 -10   8   7         12.12         42.28        49.37 o                         
  -9   8   7         39.21        100.27        39.15 o                         
  -8   8   7         32.48         38.15        45.71 o                         
  -7   8   7          5.60        -16.64        42.69 o                         
  -6   8   7          4.38        -29.89        37.57 o                         
  -5   8   7        155.81        186.85        44.72 o                         
  -4   8   7         89.33         84.86        40.61 o                         
  -3   8   7          3.02         -5.94        39.40 o                         
  -2   8   7        489.10        549.91        35.92 o                         
  -1   8   7        264.04        284.84        40.45 o                         
   0   8   7         91.69         62.11        26.64 o                         
   1   8   7         43.18         28.29        23.23 o                         
   2   8   7        137.81         80.76        40.68 o                         
   3   8   7         31.22         27.12        38.87 o                         
   4   8   7        112.82         95.81        37.09 o                         
   5   8   7         14.82         35.34        35.51 o                         
   6   8   7        243.49        386.55        51.87 o                         
   7   8   7        386.42        363.29        34.72 o                         
   8   8   7         66.07         27.26        29.94 o                         
   9   8   7          5.05         -8.52        27.35 o                         
  10   8   7          1.92         56.90        30.56 o                         
  -7   9   7         36.09         45.44        45.20 o                         
  -6   9   7         42.33         55.94        42.76 o                         
  -5   9   7          0.59         12.29        45.28 o                         
  -4   9   7         35.14         50.67        42.31 o                         
  -3   9   7         13.64         16.10        43.22 o                         
  -2   9   7        143.11        153.44        36.18 o                         
  -1   9   7        153.97        191.76        28.16 o                         
   0   9   7         89.89         82.34        24.63 o                         
   1   9   7        398.86        464.03        53.46 o                         
   2   9   7          4.19          0.85        40.62 o                         
   3   9   7         49.59         13.35        38.82 o                         
   4   9   7        189.59        218.81        48.97 o                         
   5   9   7          9.55         16.15        42.78 o                         
   6   9   7          0.09         12.71        35.15 o                         
   7   9   7          0.96         -2.48        28.89 o                         
  -4  10   7         17.54        -47.22        51.06 o                         
  -3  10   7          9.39          2.38        37.85 o                         
  -2  10   7          9.66         33.93        35.18 o                         
  -1  10   7        137.74        164.22        69.99 o                         
   0  10   7          0.73        -41.14        41.14 o                         
   1  10   7        105.65        147.23        47.64 o                         
 -19   0   8          5.00         21.31        35.99 o                         
 -18   0   8        687.04        630.15        61.98 o                         
 -17   0   8        180.55        275.93        48.69 o                         
 -16   0   8        195.32         84.04        39.43 o                         
 -15   0   8        642.97        730.14        55.55 o                         
 -14   0   8       1710.59       1558.32        65.11 o                         
 -13   0   8        931.80        915.58        50.59 o                         
 -12   0   8        777.47        830.11        47.03 o                         
 -11   0   8        160.06        167.48        33.51 o                         
 -10   0   8         21.04         21.05        23.90 o                         
  -9   0   8       1752.52       1811.63        56.11 o                         
  -8   0   8       3609.09       4018.70        73.55 o                         
  -7   0   8          3.91          5.73        24.02 o                         
  -6   0   8       1968.60       2079.00        48.16 o                         
  -5   0   8       2167.98       2032.68        46.85 o                         
  -4   0   8          7.10         14.32        16.71 o                         
  -3   0   8       2216.66       2234.68        31.78 o                         
  -2   0   8       3496.21       3273.69        41.80 o                         
  -1   0   8       1349.85       1356.68        13.55 o                         
   0   0   8       5837.54       5770.54        54.54 o                         
   1   0   8      16412.91      17002.43       115.32 o                         
   2   0   8        112.75         86.37        14.28 o                         
   3   0   8       1032.26        961.10        23.60 o                         
   4   0   8        205.71        259.30        30.86 o                         
   5   0   8        461.69        566.48        19.79 o                         
   6   0   8        129.07         85.76        18.28 o                         
   7   0   8       2651.65       2584.82        36.89 o                         
   8   0   8          4.31         -1.55        30.85 o                         
   9   0   8         50.08         56.26        36.68 o                         
  10   0   8          9.26         -7.93        37.61 o                         
  11   0   8        122.49        120.91        38.99 o                         
  12   0   8          2.58          0.73        41.37 o                         
  13   0   8          6.25        -11.22        40.52 o                         
  14   0   8         52.50         19.43        46.33 o                         
  15   0   8        103.07         89.41        51.01 o                         
  16   0   8        238.73        319.56        46.10 o                         
  17   0   8         58.01        181.08        58.15 o                         
 -18   1   8         10.13         23.17        32.43 o                         
 -17   1   8         52.15         67.59        36.69 o                         
 -16   1   8        229.66        189.83        30.55 o                         
 -15   1   8          3.12        -10.51        23.43 o                         
 -14   1   8        211.00        173.33        28.50 o                         
 -13   1   8        827.77        805.58        34.57 o                         
 -12   1   8        300.51        268.19        26.34 o                         
 -11   1   8        120.95         98.37        31.75 o                         
 -10   1   8         24.61         18.89        19.54 o                         
  -9   1   8        344.86        342.26        23.52 o                         
  -8   1   8          2.14         -2.86        17.34 o                         
  -7   1   8        756.69        773.41        35.59 o                         
  -6   1   8       5087.16       5235.02        51.96 o                         
  -5   1   8         31.87         36.78        13.50 o                         
  -4   1   8        844.18        783.36        22.21 o                         
  -3   1   8       3410.90       3461.59        38.75 o                         
  -2   1   8        283.89        265.06         9.25 o                         
  -1   1   8          2.22         -2.84         7.99 o                         
   0   1   8       1802.42       1813.75        21.87 o                         
   1   1   8        292.70        237.13        11.55 o                         
   2   1   8       5236.23       5117.34        56.13 o                         
   3   1   8       5615.02       5560.68        47.96 o                         
   4   1   8       1337.05       1286.46        43.52 o                         
   5   1   8        428.62        362.69        16.27 o                         
   6   1   8       1313.86       1256.69        24.59 o                         
   7   1   8       1961.95       2062.73        31.38 o                         
   8   1   8        625.02        626.88        22.97 o                         
   9   1   8       1630.72       1588.05        44.78 o                         
  10   1   8       2834.44       2803.35        53.49 o                         
  11   1   8        395.42        398.99        31.54 o                         
  12   1   8        338.81        294.06        32.24 o                         
  13   1   8        904.89        895.38        41.25 o                         
  14   1   8        508.91        560.30        44.55 o                         
  15   1   8        126.71        112.79        31.24 o                         
  16   1   8         32.41         36.52        33.14 o                         
  17   1   8          6.32          8.76        52.49 o                         
 -18   2   8          2.85          7.59        44.10 o                         
 -17   2   8         32.79         20.60        33.01 o                         
 -16   2   8         63.32        120.11        41.68 o                         
 -15   2   8          0.01         -7.41        38.30 o                         
 -14   2   8         48.96         32.46        23.61 o                         
 -13   2   8         16.03         10.58        23.04 o                         
 -12   2   8       1125.29       1119.22        46.34 o                         
 -11   2   8        187.39        212.66        24.56 o                         
 -10   2   8         32.82         20.14        20.07 o                         
  -9   2   8        352.59        366.69        23.57 o                         
  -8   2   8         84.90         82.72        17.71 o                         
  -7   2   8         15.33          9.02        15.04 o                         
  -6   2   8       2268.61       2143.40        35.72 o                         
  -5   2   8       6376.74       6289.69        53.58 o                         
  -4   2   8        381.23        388.59        17.28 o                         
  -3   2   8        457.59        555.39        15.97 o                         
  -2   2   8          0.15         -1.42         7.66 o                         
  -1   2   8       4739.60       4754.55        33.65 o                         
   0   2   8       1054.44       1045.34        16.89 o                         
   1   2   8        227.05        250.93        11.78 o                         
   2   2   8          2.40         -3.30        11.30 o                         
   3   2   8         95.96         61.61        12.57 o                         
   4   2   8       3148.51       3279.19        38.66 o                         
   5   2   8         49.15         51.55        12.88 o                         
   6   2   8       2658.53       2729.02        30.89 o                         
   7   2   8          1.04          0.68        19.10 o                         
   8   2   8        443.89        407.28        28.05 o                         
   9   2   8        753.42        731.24        34.44 o                         
  10   2   8         36.38         26.35        24.28 o                         
  11   2   8        306.42        336.18        31.57 o                         
  12   2   8          1.19         -7.16        25.77 o                         
  13   2   8        336.07        350.25        32.66 o                         
  14   2   8         65.91         81.29        28.61 o                         
  15   2   8        142.81        216.43        42.49 o                         
  16   2   8         62.52         78.88        32.64 o                         
  17   2   8         98.55        169.57        53.03 o                         
 -17   3   8         22.42         35.36        46.87 o                         
 -16   3   8          5.82        -32.57        41.47 o                         
 -15   3   8         66.24         61.44        39.63 o                         
 -14   3   8          3.66         24.59        37.03 o                         
 -13   3   8          8.51         -0.79        35.82 o                         
 -12   3   8         59.73         62.84        32.78 o                         
 -11   3   8        314.14        302.76        25.63 o                         
 -10   3   8        498.27        553.14        27.81 o                         
  -9   3   8         11.78         10.41        16.56 o                         
  -8   3   8        235.27        253.19        21.20 o                         
  -7   3   8         96.16         97.36        17.05 o                         
  -6   3   8        358.06        325.96        18.29 o                         
  -5   3   8        143.84        176.72        16.51 o                         
  -4   3   8         94.67        167.18        20.77 o                         
  -3   3   8        144.75        134.06         6.42 o                         
  -2   3   8       2617.98       2694.57        19.71 o                         
  -1   3   8         53.57         62.34         7.17 o                         
   0   3   8         71.44         88.41         7.33 o                         
   1   3   8        973.92        987.62        18.33 o                         
   2   3   8        154.66        140.09        12.30 o                         
   3   3   8        717.47        736.91        24.22 o                         
   4   3   8          1.16          4.16        14.82 o                         
   5   3   8        752.25        803.81        23.61 o                         
   6   3   8         15.11         26.18        15.85 o                         
   7   3   8         12.76         37.26        18.48 o                         
   8   3   8        286.00        294.13        21.96 o                         
   9   3   8        992.46       1053.66        41.22 o                         
  10   3   8        603.71        585.24        33.33 o                         
  11   3   8        112.55         94.99        26.31 o                         
  12   3   8        108.11         88.30        26.84 o                         
  13   3   8         22.01         32.74        30.49 o                         
  14   3   8        149.72        143.59        39.21 o                         
  15   3   8         71.66        147.68        74.69 o                         
  16   3   8         27.30         24.10        46.25 o                         
 -17   4   8          2.93         14.90        49.44 o                         
 -16   4   8         29.31         28.00        39.43 o                         
 -15   4   8         54.01         27.08        40.18 o                         
 -14   4   8          1.38         -9.06        41.97 o                         
 -13   4   8        277.89        248.85        43.33 o                         
 -12   4   8        385.02        341.54        40.54 o                         
 -11   4   8        202.93        202.88        35.14 o                         
 -10   4   8         50.44         48.00        30.42 o                         
  -9   4   8         22.22         39.59        27.32 o                         
  -8   4   8        150.69        172.77        33.77 o                         
  -7   4   8        154.12        141.80        31.31 o                         
  -6   4   8       6187.63       6239.94        93.05 o                         
  -5   4   8        219.05        213.08        28.69 o                         
  -4   4   8        716.92        697.27        36.93 o                         
  -3   4   8         36.45         31.40        17.09 o                         
  -2   4   8        205.45        175.30        19.20 o                         
  -1   4   8         11.16         14.92        16.42 o                         
   0   4   8        109.88         96.17        11.89 o                         
   1   4   8        591.27        540.44        17.39 o                         
   2   4   8        165.68        155.21        11.69 o                         
   3   4   8       6002.71       5828.72        42.64 o                         
   4   4   8         69.74         71.15        17.52 o                         
   5   4   8        734.04        739.30        23.94 o                         
   6   4   8         73.86         90.63        18.16 o                         
   7   4   8       2054.45       2052.32        36.47 o                         
   8   4   8        714.82        712.00        27.24 o                         
   9   4   8        164.25        145.11        23.76 o                         
  10   4   8        581.51        511.53        31.39 o                         
  11   4   8        309.79        355.01        32.07 o                         
  12   4   8        852.61       1015.99        59.81 o                         
  13   4   8        113.23         65.22        46.21 o                         
  14   4   8        351.86        404.96        56.46 o                         
  15   4   8         27.13         15.09        49.89 o                         
 -16   5   8          4.75         -1.93        38.04 o                         
 -15   5   8         85.26         56.29        60.07 o                         
 -14   5   8         36.23         40.56        33.27 o                         
 -13   5   8          0.21         53.17        36.13 o                         
 -12   5   8         17.10         27.46        39.01 o                         
 -11   5   8        197.89        164.90        37.64 o                         
 -10   5   8          1.36         23.68        29.80 o                         
  -9   5   8         29.87         27.69        31.10 o                         
  -8   5   8        164.78        156.52        32.36 o                         
  -7   5   8          2.47         17.22        28.25 o                         
  -6   5   8        168.11        153.60        29.40 o                         
  -5   5   8         13.32          6.32        23.44 o                         
  -4   5   8        105.33         79.83        25.06 o                         
  -3   5   8        630.17        585.91        30.37 o                         
  -2   5   8        603.21        559.34        30.22 o                         
  -1   5   8         70.40         83.13        15.57 o                         
   0   5   8         48.83         49.89        15.44 o                         
   1   5   8        500.98        505.92        24.87 o                         
   2   5   8          8.32          3.48        14.00 o                         
   3   5   8        182.37        169.72        21.58 o                         
   4   5   8         74.72         62.30        19.71 o                         
   5   5   8        389.09        409.87        19.53 o                         
   6   5   8         11.52         16.29        18.26 o                         
   7   5   8        720.06        733.68        36.27 o                         
   8   5   8         57.25         32.30        30.02 o                         
   9   5   8         14.37          5.73        29.93 o                         
  10   5   8        252.18        323.58        35.50 o                         
  11   5   8        212.53        252.61        48.89 o                         
  12   5   8         46.12         61.30        50.68 o                         
  13   5   8        214.20        246.05        50.10 o                         
  14   5   8         51.20         87.70        47.41 o                         
  15   5   8          8.71         25.32        47.95 o                         
 -15   6   8          0.11        -31.65        31.65 o                         
 -14   6   8        155.63         69.12        35.30 o                         
 -13   6   8          8.79         11.09        29.83 o                         
 -12   6   8         10.49        -38.94        38.94 o                         
 -11   6   8         45.60         59.76        29.48 o                         
 -10   6   8         80.89         46.91        30.17 o                         
  -9   6   8          0.57         -8.54        25.71 o                         
  -8   6   8         68.87         44.54        28.15 o                         
  -7   6   8         33.63         38.12        27.87 o                         
  -6   6   8         92.81         89.34        29.11 o                         
  -5   6   8       1522.75       1524.56        40.78 o                         
  -4   6   8        322.05        316.50        24.90 o                         
  -3   6   8         16.07         14.17        17.37 o                         
  -2   6   8        360.37        338.50        20.81 o                         
  -1   6   8        683.45        662.90        23.56 o                         
   0   6   8        657.71        652.71        30.06 o                         
   1   6   8       1059.48       1012.97        26.50 o                         
   2   6   8       1949.22       2051.93        42.66 o                         
   3   6   8        585.05        540.19        43.19 o                         
   4   6   8        455.81        506.04        49.22 o                         
   5   6   8        744.10        763.49        48.66 o                         
   6   6   8        209.73        259.70        45.26 o                         
   7   6   8        354.28        361.06        35.13 o                         
   8   6   8        205.48        153.30        50.93 o                         
   9   6   8          0.78        -30.89        44.05 o                         
  10   6   8         73.78         68.50        32.37 o                         
  11   6   8        389.39        489.11        38.96 o                         
  12   6   8         46.02         63.40        47.60 o                         
  13   6   8         88.46         75.10        45.05 o                         
  14   6   8        181.69        178.78        55.26 o                         
 -13   7   8         63.69        123.14        48.10 o                         
 -12   7   8        228.40        181.17        46.82 o                         
 -11   7   8         93.14         51.90        45.88 o                         
 -10   7   8         11.48         49.75        45.31 o                         
  -9   7   8         20.11         53.45        34.65 o                         
  -8   7   8         77.82         33.87        42.41 o                         
  -7   7   8         74.02         36.34        34.65 o                         
  -6   7   8         66.81         57.22        36.05 o                         
  -5   7   8         28.24         40.36        35.14 o                         
  -4   7   8         12.56         -7.22        38.52 o                         
  -3   7   8        116.36         99.47        19.58 o                         
  -2   7   8         21.70         28.39        17.16 o                         
  -1   7   8        319.65        323.79        23.25 o                         
   0   7   8          0.00         -2.35        18.17 o                         
   1   7   8         86.01         99.46        23.85 o                         
   2   7   8         21.45          2.74        32.73 o                         
   3   7   8        281.68        272.25        42.35 o                         
   4   7   8         79.43         83.95        33.61 o                         
   5   7   8        118.86         90.00        33.02 o                         
   6   7   8         39.73         16.33        24.87 o                         
   7   7   8        120.89         42.21        35.33 o                         
   8   7   8        156.97        210.12        38.95 o                         
   9   7   8        129.71        119.70        30.99 o                         
  10   7   8         40.31         37.50        51.63 o                         
  11   7   8          4.31         71.27        50.10 o                         
 -11   8   8         15.45        -27.80        37.33 o                         
  -9   8   8          4.17        -27.24        48.05 o                         
  -8   8   8        216.87        198.61        44.18 o                         
  -7   8   8        152.54        118.51        48.67 o                         
  -6   8   8        129.02        145.43        46.87 o                         
  -5   8   8        159.84        158.83        45.40 o                         
  -4   8   8         18.73          5.46        35.64 o                         
  -3   8   8         17.31         55.05        37.53 o                         
  -2   8   8          0.10         -8.47        23.83 o                         
  -1   8   8        195.26        208.06        28.25 o                         
   0   8   8         11.30         14.82        27.38 o                         
   1   8   8         21.77          9.47        37.48 o                         
   2   8   8         29.61         30.43        41.31 o                         
   3   8   8         70.75         38.47        43.36 o                         
   4   8   8          2.13        -10.78        41.58 o                         
   5   8   8         44.25         55.75        46.15 o                         
   6   8   8        170.97        142.28        40.46 o                         
   7   8   8         59.21         20.63        33.31 o                         
   8   8   8          0.08        -41.29        41.29 o                         
   9   8   8          5.77        -33.08        33.08 o                         
  -8   9   8          2.38         -4.51        37.64 o                         
  -7   9   8         32.52         11.98        44.04 o                         
  -6   9   8         20.22         -0.84        42.71 o                         
  -5   9   8          0.21          2.10        35.86 o                         
  -4   9   8         25.49         49.11        43.24 o                         
  -3   9   8         83.80         98.45        35.00 o                         
  -2   9   8          3.62        -17.31        32.03 o                         
  -1   9   8         11.72         -8.04        24.38 o                         
   0   9   8         18.21         57.92        53.31 o                         
   1   9   8         92.13          8.21        55.12 o                         
   2   9   8        109.61         60.38        48.11 o                         
   3   9   8         15.18        -12.62        37.70 o                         
   4   9   8         35.38         17.85        41.25 o                         
   5   9   8         95.81         48.20        40.09 o                         
   6   9   8          0.39        131.58        49.15 o                         
  -4  10   8         10.21         -0.53        49.99 o                         
  -3  10   8         12.76        -13.58        41.71 o                         
  -2  10   8         23.21         24.72        44.70 o                         
  -1  10   8         39.86         26.94        36.55 o                         
 -18   1   9        211.38        186.93        40.97 o                         
 -17   1   9         85.41         65.47        42.58 o                         
 -16   1   9         23.57         38.60        29.14 o                         
 -15   1   9        383.47        435.82        32.62 o                         
 -14   1   9        384.47        439.78        33.55 o                         
 -13   1   9        528.43        605.85        37.08 o                         
 -12   1   9          0.20         -1.22        21.40 o                         
 -11   1   9         12.96          6.06        21.85 o                         
 -10   1   9       1335.76       1351.55        37.34 o                         
  -9   1   9        431.24        466.30        26.10 o                         
  -8   1   9       1077.56       1130.77        31.01 o                         
  -7   1   9         83.15         80.71        17.71 o                         
  -6   1   9       2539.92       2406.62        37.88 o                         
  -5   1   9       2983.99       2944.58        62.77 o                         
  -4   1   9         27.67         53.40        10.71 o                         
  -3   1   9        201.08        233.97        12.18 o                         
  -2   1   9       3494.81       3531.25        38.55 o                         
  -1   1   9       5288.46       5064.17        30.44 o                         
   0   1   9       2515.98       2516.55        41.06 o                         
   1   1   9         77.07         38.71         8.65 o                         
   2   1   9        224.93        262.27        12.90 o                         
   3   1   9        443.83        398.44        11.82 o                         
   4   1   9        556.30        574.93        25.55 o                         
   5   1   9        666.45        743.88        26.46 o                         
   6   1   9       1120.95       1070.07        28.32 o                         
   7   1   9          4.97          7.75        13.91 o                         
   8   1   9        593.60        617.02        32.34 o                         
   9   1   9       1378.12       1306.64        39.84 o                         
  10   1   9          0.06         19.30        26.90 o                         
  11   1   9        413.26        370.64        33.22 o                         
  12   1   9        449.30        470.61        34.37 o                         
  13   1   9         47.88         23.72        22.46 o                         
  14   1   9          0.03          9.98        30.41 o                         
  15   1   9         67.36         67.94        34.80 o                         
  16   1   9          0.36         16.63        31.72 o                         
  17   1   9         35.95         17.03        44.29 o                         
 -17   2   9          0.74        -10.01        43.35 o                         
 -16   2   9         12.73         16.83        42.20 o                         
 -15   2   9          7.21        -23.53        27.13 o                         
 -14   2   9          0.72          0.94        22.60 o                         
 -13   2   9         39.60         53.58        24.09 o                         
 -12   2   9        414.20        437.12        29.46 o                         
 -11   2   9        172.86        161.83        21.69 o                         
 -10   2   9        854.14        810.78        30.70 o                         
  -9   2   9          2.23         -1.71        18.69 o                         
  -8   2   9          5.95          2.72        16.55 o                         
  -7   2   9        931.93        989.89        50.79 o                         
  -6   2   9          1.74         -2.00        14.67 o                         
  -5   2   9       1702.85       1740.15        31.40 o                         
  -4   2   9         45.26         45.60        10.75 o                         
  -3   2   9        567.18        529.55        15.02 o                         
  -2   2   9        160.26        166.59        18.00 o                         
  -1   2   9       1026.80       1089.29        15.87 o                         
   0   2   9          3.92          3.24        10.32 o                         
   1   2   9       3487.05       3528.62        32.29 o                         
   2   2   9        163.77        145.04        12.54 o                         
   3   2   9        851.06        961.21        19.31 o                         
   4   2   9       1234.70       1312.78        22.47 o                         
   5   2   9          0.90          0.37        13.18 o                         
   6   2   9        639.98        681.55        45.81 o                         
   7   2   9        163.06        145.59        23.33 o                         
   8   2   9        777.46        754.54        33.41 o                         
   9   2   9         42.58         49.13        25.58 o                         
  10   2   9          0.12        -18.00        27.14 o                         
  11   2   9        119.76        133.55        28.84 o                         
  12   2   9         48.68         58.51        28.47 o                         
  13   2   9        384.61        373.31        33.37 o                         
  14   2   9          3.00         32.92        31.03 o                         
  15   2   9          6.34         39.05        33.59 o                         
  16   2   9        118.51        108.01        34.21 o                         
  17   2   9         85.45         25.91        51.60 o                         
 -17   3   9        241.23        296.28        49.75 o                         
 -16   3   9        235.77        272.65        46.22 o                         
 -15   3   9         37.93         62.78        34.80 o                         
 -14   3   9        204.03        239.08        45.44 o                         
 -13   3   9         22.64         35.79        39.40 o                         
 -12   3   9         25.95         58.06        22.14 o                         
 -11   3   9         41.52         71.94        20.65 o                         
 -10   3   9        262.31        251.41        20.78 o                         
  -9   3   9        742.14        731.07        28.43 o                         
  -8   3   9        112.54         83.42        16.77 o                         
  -7   3   9       1176.93       1207.64        30.17 o                         
  -6   3   9       1825.79       1807.95        33.12 o                         
  -5   3   9       1221.88       1210.66        26.94 o                         
  -4   3   9          0.01        -10.90        11.39 o                         
  -3   3   9       2514.83       2686.09        21.86 o                         
  -2   3   9        174.64        154.30         8.51 o                         
  -1   3   9       1670.75       1636.76        18.31 o                         
   0   3   9       4290.87       4309.06        28.15 o                         
   1   3   9       2938.33       3027.55        32.93 o                         
   2   3   9        644.87        568.26        25.88 o                         
   3   3   9         90.28         82.84        15.19 o                         
   4   3   9       1346.51       1431.15        27.64 o                         
   5   3   9        218.78        236.12        18.82 o                         
   6   3   9        251.17        233.37        20.50 o                         
   7   3   9       1340.50       1349.59        38.83 o                         
   8   3   9        794.52        891.25       151.41 o                         
   9   3   9         47.46         69.67        23.79 o                         
  10   3   9        823.58        810.36        37.26 o                         
  11   3   9        807.44        761.30        59.20 o                         
  12   3   9          3.84         33.33        28.22 o                         
  13   3   9          8.90         -1.33        27.86 o                         
  14   3   9          1.11          8.14        38.26 o                         
  15   3   9          2.94        -47.48        47.48 o                         
  16   3   9         20.42         78.75        40.31 o                         
 -16   4   9        107.33         64.35        41.93 o                         
 -15   4   9         42.65         26.54        36.91 o                         
 -14   4   9        167.17        215.13        45.84 o                         
 -13   4   9         25.23         21.10        37.30 o                         
 -12   4   9        316.37        231.33        38.60 o                         
 -11   4   9        773.91        821.86        49.23 o                         
 -10   4   9        519.65        427.78        38.50 o                         
  -9   4   9          5.88         16.42        30.25 o                         
  -8   4   9       1211.98       1138.56        51.51 o                         
  -7   4   9         23.32         -2.44        28.89 o                         
  -6   4   9        477.72        476.18        35.24 o                         
  -5   4   9          1.28         -6.05        26.62 o                         
  -4   4   9          0.98          9.74        23.71 o                         
  -3   4   9        310.62        278.84        20.97 o                         
  -2   4   9        156.12        126.10        15.81 o                         
  -1   4   9         77.32         62.58        18.31 o                         
   0   4   9        178.34        183.49        19.47 o                         
   1   4   9          0.60         -6.45        12.12 o                         
   2   4   9          2.93          6.27        11.02 o                         
   3   4   9        192.42        177.67        15.96 o                         
   4   4   9       1515.26       1373.39        28.20 o                         
   5   4   9        192.80        198.66        19.63 o                         
   6   4   9        180.28        160.67        25.16 o                         
   7   4   9         52.22         67.92        21.55 o                         
   8   4   9         14.09         31.76        20.41 o                         
   9   4   9        436.78        467.71        35.60 o                         
  10   4   9         13.52         23.14        27.32 o                         
  11   4   9        132.43        150.23        26.68 o                         
  12   4   9         99.82        115.43        28.22 o                         
  13   4   9         14.78         25.51        45.57 o                         
  14   4   9         10.25        -50.14        50.14 o                         
  15   4   9          5.64        -27.28        44.97 o                         
 -16   5   9        160.02         92.51        44.25 o                         
 -15   5   9          5.86         -8.71        38.11 o                         
 -14   5   9        209.95        385.75        48.61 o                         
 -13   5   9        111.95        146.74        39.64 o                         
 -12   5   9        230.17        243.01        41.81 o                         
 -11   5   9          0.07        -35.17        35.17 o                         
 -10   5   9        196.88        202.23        36.65 o                         
  -9   5   9        943.40        990.51        53.56 o                         
  -8   5   9        737.03        666.87        42.55 o                         
  -7   5   9         71.96        103.47        33.36 o                         
  -6   5   9         55.20         40.02        28.43 o                         
  -5   5   9        956.36        951.25        46.24 o                         
  -4   5   9       1940.57       1887.59        56.45 o                         
  -3   5   9         11.53         15.67        19.40 o                         
  -2   5   9         38.65         56.49        20.69 o                         
  -1   5   9          8.85         -2.33        18.37 o                         
   0   5   9       1346.16       1307.34        28.05 o                         
   1   5   9         79.42         77.69        15.98 o                         
   2   5   9        367.93        392.96        19.04 o                         
   3   5   9       2174.45       2196.14        43.12 o                         
   4   5   9         44.35         38.44        20.80 o                         
   5   5   9        184.33        191.78        16.61 o                         
   6   5   9          6.62          0.22        17.52 o                         
   7   5   9       2352.71       2372.96        40.71 o                         
   8   5   9        124.65        126.64        29.08 o                         
   9   5   9        357.03        282.84        32.67 o                         
  10   5   9         10.98         42.99        30.41 o                         
  11   5   9         17.74         59.14        43.65 o                         
  12   5   9         49.65         89.55        49.04 o                         
  13   5   9        162.55        204.99        52.22 o                         
  14   5   9         26.04        133.75        45.48 o                         
 -15   6   9          3.22        -41.23        41.23 o                         
 -14   6   9         52.52         38.15        37.66 o                         
 -13   6   9         35.18         -3.15        32.48 o                         
 -12   6   9          4.61        -39.05        39.05 o                         
 -11   6   9         18.59         44.20        29.56 o                         
 -10   6   9         26.66         12.16        29.13 o                         
  -9   6   9         72.78         63.80        28.72 o                         
  -8   6   9          9.93          4.74        22.91 o                         
  -7   6   9        514.64        510.33        40.29 o                         
  -6   6   9        785.59        840.16        46.14 o                         
  -5   6   9         42.92         25.75        29.17 o                         
  -4   6   9          5.58         14.40        19.14 o                         
  -3   6   9        411.12        448.25        23.44 o                         
  -2   6   9         69.71         68.48        23.23 o                         
  -1   6   9        233.98        210.76        21.82 o                         
   0   6   9          8.46          4.07        16.73 o                         
   1   6   9        423.64        374.08        21.18 o                         
   2   6   9        466.75        504.01        27.50 o                         
   3   6   9        242.63        284.71        39.06 o                         
   4   6   9         19.26         74.69        30.40 o                         
   5   6   9        863.99        900.18        55.15 o                         
   6   6   9         49.67         65.43        63.48 o                         
   7   6   9        568.51        587.49        45.68 o                         
   8   6   9        308.68        261.82        53.30 o                         
   9   6   9         56.65         46.05        43.29 o                         
  10   6   9          0.23         54.03        54.65 o                         
  11   6   9         88.58        126.52        36.52 o                         
  12   6   9        105.53        153.32        49.60 o                         
  13   6   9          0.27         63.81        45.02 o                         
 -13   7   9          1.25         -0.72        45.60 o                         
 -12   7   9        168.50        237.39        56.54 o                         
 -11   7   9         85.73         33.30        46.01 o                         
 -10   7   9        363.21        446.34        54.15 o                         
  -9   7   9        109.43        122.84        47.89 o                         
  -8   7   9          0.04         -9.34        22.44 o                         
  -7   7   9          0.02         26.84        22.52 o                         
  -6   7   9        504.20        499.19        35.17 o                         
  -5   7   9        374.99        387.39        30.49 o                         
  -4   7   9        610.86        569.32        44.03 o                         
  -3   7   9        398.78        414.51        23.75 o                         
  -2   7   9         34.92         47.50        17.76 o                         
  -1   7   9        544.69        607.89        24.89 o                         
   0   7   9        161.03        167.11        19.25 o                         
   1   7   9         64.20         74.42        33.83 o                         
   2   7   9          7.85         -2.42        37.06 o                         
   3   7   9          1.61          0.41        33.08 o                         
   4   7   9        219.18        197.64        44.46 o                         
   5   7   9         60.37         76.75        42.47 o                         
   6   7   9        248.05        272.89        32.52 o                         
   7   7   9        106.32        128.90        68.47 o                         
   8   7   9          1.44        -15.30        26.63 o                         
   9   7   9         40.75         20.84        25.75 o                         
  10   7   9          0.75          6.27        29.32 o                         
  11   7   9          3.49        109.17        58.17 o                         
 -10   8   9         44.70         23.18        48.40 o                         
  -9   8   9         12.48        -21.04        37.12 o                         
  -8   8   9        183.98        172.52        52.49 o                         
  -7   8   9         60.61         23.22        38.70 o                         
  -6   8   9         11.06         22.85        37.38 o                         
  -5   8   9          0.11          4.03        39.75 o                         
  -4   8   9         26.85         36.03        41.69 o                         
  -3   8   9          1.52         12.14        25.49 o                         
  -2   8   9          0.69          3.66        24.96 o                         
  -1   8   9         31.36         16.67        27.27 o                         
   0   8   9         26.91         44.01        23.47 o                         
   1   8   9        160.49        186.23        43.48 o                         
   2   8   9         42.85         18.91        37.08 o                         
   3   8   9         49.02         77.29        42.45 o                         
   4   8   9        322.94        403.74        49.03 o                         
   5   8   9          3.43         14.12        34.76 o                         
   6   8   9          0.32         -1.63        31.43 o                         
   7   8   9         21.23        -18.58        61.93 o                         
   8   8   9         76.67         54.23        62.58 o                         
   9   8   9         49.87         32.16        35.63 o                         
  -7   9   9          7.05         63.61        52.37 o                         
  -6   9   9         62.71         91.24        45.42 o                         
  -5   9   9          3.38        -21.09        45.30 o                         
  -4   9   9          1.96          4.58        33.22 o                         
  -3   9   9        146.28        195.63        47.24 o                         
  -2   9   9         84.27        166.01        39.67 o                         
  -1   9   9        266.25        295.40        33.94 o                         
   0   9   9         12.51        -25.94        42.98 o                         
   1   9   9         47.04         16.13        43.05 o                         
   2   9   9        140.42         43.06        44.27 o                         
   3   9   9        223.59        250.33        54.79 o                         
   4   9   9         27.45         36.34        45.21 o                         
   5   9   9         50.36         52.44        42.57 o                         
   6   9   9         17.21         64.75        36.30 o                         
  -3  10   9         77.14         51.07        46.66 o                         
  -2  10   9         16.28         11.57        37.67 o                         
 -17   0  10          2.57         22.20        36.85 o                         
 -16   0  10        133.22        149.28        45.20 o                         
 -15   0  10        140.44        110.06        37.43 o                         
 -14   0  10        735.55        822.71        55.17 o                         
 -13   0  10         25.48         40.35        33.72 o                         
 -12   0  10       1619.86       1613.38        63.63 o                         
 -11   0  10         58.09         14.75        27.47 o                         
 -10   0  10         23.55         -7.72        26.14 o                         
  -9   0  10         55.18         76.30        24.38 o                         
  -8   0  10        387.12        403.61        34.09 o                         
  -7   0  10       5940.72       5950.61        86.54 o                         
  -6   0  10        242.10        207.78        27.07 o                         
  -5   0  10        705.88        664.82        33.79 o                         
  -4   0  10        274.93        331.04        38.12 o                         
  -3   0  10       7693.89       7607.47        60.22 o                         
  -2   0  10        358.45        347.51        27.48 o                         
  -1   0  10       2925.73       2827.51        20.73 o                         
   0   0  10       9659.11       9988.67        51.71 o                         
   1   0  10        377.63        270.95        31.06 o                         
   2   0  10       5523.39       5084.34        48.53 o                         
   3   0  10       3072.87       3400.49        41.03 o                         
   4   0  10       1871.60       1948.94        54.94 o                         
   5   0  10        201.21        177.26        31.10 o                         
   6   0  10       6982.76       7263.64       102.48 o                         
   7   0  10       1092.70       1097.38        52.86 o                         
   8   0  10          8.37          8.04        35.24 o                         
   9   0  10       3057.90       2992.66        77.86 o                         
  10   0  10        671.61        722.17        53.59 o                         
  11   0  10        439.61        475.44        49.94 o                         
  12   0  10        258.09        230.01        45.51 o                         
  13   0  10        475.14        562.81        54.79 o                         
  14   0  10         52.79         41.08        46.34 o                         
  15   0  10        560.07        635.98        59.96 o                         
  16   0  10         57.62         66.24        39.20 o                         
 -17   1  10          2.88          8.66        64.05 o                         
 -16   1  10          0.07         41.41        32.47 o                         
 -15   1  10        153.59        152.28        26.44 o                         
 -14   1  10        233.47        219.76        68.77 o                         
 -13   1  10          6.79          8.13        38.90 o                         
 -12   1  10         60.41         82.12        24.75 o                         
 -11   1  10        121.68        132.18        25.01 o                         
 -10   1  10         51.59         36.60        21.48 o                         
  -9   1  10          0.05        -11.08        19.63 o                         
  -8   1  10        732.68        725.99        28.77 o                         
  -7   1  10         29.67         18.85        16.75 o                         
  -6   1  10        162.30        163.24        20.66 o                         
  -5   1  10          9.34          8.21        14.28 o                         
  -4   1  10        449.45        456.19        14.49 o                         
  -3   1  10        204.23        172.18        11.77 o                         
  -2   1  10       4520.85       4729.98        43.70 o                         
  -1   1  10        413.00        398.59        17.81 o                         
   0   1  10        306.50        313.84        13.70 o                         
   1   1  10       3147.56       3346.38        24.66 o                         
   2   1  10       2830.20       2872.09        27.71 o                         
   3   1  10        233.48        242.49        11.22 o                         
   4   1  10        474.00        515.03        16.55 o                         
   5   1  10        150.21        117.16        21.24 o                         
   6   1  10         10.86         13.22        12.92 o                         
   7   1  10       2060.80       2000.77        51.53 o                         
   8   1  10       2800.63       2724.32        51.81 o                         
   9   1  10          1.87         18.10        25.30 o                         
  10   1  10        159.07        141.58        29.68 o                         
  11   1  10        273.33        279.26        32.95 o                         
  12   1  10         18.24        -10.88        28.54 o                         
  13   1  10        238.21        248.89        30.37 o                         
  14   1  10        183.34        233.93        31.71 o                         
  15   1  10        131.03        186.56        32.68 o                         
  16   1  10         21.33         21.94        32.54 o                         
 -17   2  10         13.51         28.89        41.60 o                         
 -16   2  10        142.86        160.55        28.35 o                         
 -15   2  10        263.58        280.22        32.37 o                         
 -14   2  10        297.44        313.20        48.95 o                         
 -13   2  10        130.42        182.45        26.72 o                         
 -12   2  10        650.21        670.57        48.79 o                         
 -11   2  10       1367.17       1293.38        39.11 o                         
 -10   2  10        116.74        106.56        21.47 o                         
  -9   2  10        712.34        700.19        29.07 o                         
  -8   2  10       2293.53       2301.68       111.12 o                         
  -7   2  10         19.08         17.08        19.57 o                         
  -6   2  10        248.17        241.84        18.85 o                         
  -5   2  10          0.33         -1.09        14.89 o                         
  -4   2  10       3643.63       3569.62        34.44 o                         
  -3   2  10        372.82        348.57        12.75 o                         
  -2   2  10       2057.67       1997.77        19.98 o                         
  -1   2  10        135.48        130.38         9.60 o                         
   0   2  10         28.91         29.73         9.97 o                         
   1   2  10      12965.54      12560.47        64.00 o                         
   2   2  10        184.77        173.93        12.61 o                         
   3   2  10         89.94        120.35        16.07 o                         
   4   2  10       1832.65       1986.33        31.71 o                         
   5   2  10       2930.57       2940.48        43.27 o                         
   6   2  10       2015.37       2108.47        52.71 o                         
   7   2  10        445.07        437.04        29.91 o                         
   8   2  10       1297.43       1185.43        38.26 o                         
   9   2  10        105.26         74.56        26.81 o                         
  10   2  10         92.79        122.55        27.61 o                         
  11   2  10         98.59         88.12        26.42 o                         
  12   2  10        357.49        383.63        45.58 o                         
  13   2  10         30.55         28.12        30.07 o                         
  14   2  10         93.27        154.37        32.66 o                         
  15   2  10         90.64        160.00        62.11 o                         
  16   2  10          0.93          4.21        46.26 o                         
 -17   3  10         29.03         34.89        34.77 o                         
 -16   3  10         11.06        -13.39        33.94 o                         
 -15   3  10         41.71         28.59        32.86 o                         
 -14   3  10        151.29        180.65        38.65 o                         
 -13   3  10        161.91        199.85        26.66 o                         
 -12   3  10         15.01        -17.22        18.38 o                         
 -11   3  10        282.56        273.32        41.21 o                         
 -10   3  10         27.10         25.29        17.98 o                         
  -9   3  10        168.54        174.05        20.24 o                         
  -8   3  10        300.67        308.91        41.24 o                         
  -7   3  10         31.32         47.54        17.12 o                         
  -6   3  10       2596.58       2552.50       123.56 o                         
  -5   3  10        479.12        533.57        27.82 o                         
  -4   3  10        192.56        191.50        15.06 o                         
  -3   3  10         95.37         88.43        11.71 o                         
  -2   3  10       2343.99       2220.14        35.07 o                         
  -1   3  10        407.04        424.07        16.67 o                         
   0   3  10        373.16        352.54        16.64 o                         
   1   3  10        686.88        667.10        19.57 o                         
   2   3  10        318.79        333.44        17.25 o                         
   3   3  10          3.81        -11.33        15.60 o                         
   4   3  10        403.08        382.83        20.21 o                         
   5   3  10       2510.55       2608.83        39.84 o                         
   6   3  10         85.78        126.24        19.94 o                         
   7   3  10          4.81         -0.66        19.67 o                         
   8   3  10        239.54        220.05        28.31 o                         
   9   3  10        598.65        601.65        45.72 o                         
  10   3  10         10.17          4.38        25.43 o                         
  11   3  10          0.39        -11.20        24.80 o                         
  12   3  10         90.77        115.59        27.75 o                         
  13   3  10        158.56        145.86        28.61 o                         
  14   3  10         24.28         63.37        33.50 o                         
  15   3  10          3.61         16.29        30.91 o                         
  16   3  10          0.00         -1.55        36.52 o                         
 -16   4  10        198.90        185.03        40.06 o                         
 -15   4  10          9.35        -18.60        33.88 o                         
 -14   4  10         45.30         54.28        39.77 o                         
 -13   4  10         16.19        -20.18        43.19 o                         
 -12   4  10          8.61         52.53        32.87 o                         
 -11   4  10        667.36        626.59        47.63 o                         
 -10   4  10        408.61        369.58        41.82 o                         
  -9   4  10        134.70        102.96        32.04 o                         
  -8   4  10        680.56        666.75        45.89 o                         
  -7   4  10        698.20        743.39        44.95 o                         
  -6   4  10         70.02        114.99        30.86 o                         
  -5   4  10          5.48         -1.06        27.29 o                         
  -4   4  10        948.12        995.61        44.04 o                         
  -3   4  10       1690.21       1625.16        36.52 o                         
  -2   4  10        144.90        163.18        22.28 o                         
  -1   4  10        373.61        403.58        49.76 o                         
   0   4  10        797.34        779.20        28.39 o                         
   1   4  10        518.48        506.86        18.65 o                         
   2   4  10         23.43         17.60        14.15 o                         
   3   4  10        414.38        418.48        20.18 o                         
   4   4  10         45.00         34.53        14.30 o                         
   5   4  10        958.56        973.97        27.75 o                         
   6   4  10          3.18         -7.34        18.48 o                         
   7   4  10       2559.32       2485.84        41.47 o                         
   8   4  10         16.76         26.13        21.60 o                         
   9   4  10        227.26        291.05        25.15 o                         
  10   4  10         42.64         45.41        26.07 o                         
  11   4  10         94.30        120.54        29.59 o                         
  12   4  10          2.59         -6.80        29.00 o                         
  13   4  10         21.47        104.56        46.15 o                         
  14   4  10        577.69        692.84        64.35 o                         
 -15   5  10         87.26         69.18        43.89 o                         
 -14   5  10        135.78        171.32        49.26 o                         
 -13   5  10        271.81        333.61        43.92 o                         
 -12   5  10        425.49        537.52        51.17 o                         
 -11   5  10          6.43         11.59        32.21 o                         
 -10   5  10         30.04         -7.48        28.77 o                         
  -9   5  10         26.00         32.06        30.12 o                         
  -8   5  10          8.57         19.68        31.12 o                         
  -7   5  10         68.71         72.56        28.96 o                         
  -6   5  10        461.93        388.63        35.77 o                         
  -5   5  10        251.43        271.93        32.19 o                         
  -4   5  10        261.50        262.35        33.94 o                         
  -3   5  10        598.23        622.25        43.06 o                         
  -2   5  10        454.65        400.29        26.04 o                         
  -1   5  10         36.05         46.92        21.54 o                         
   0   5  10         65.53         54.35        20.31 o                         
   1   5  10        646.58        600.96        21.71 o                         
   2   5  10        151.25        127.82        22.92 o                         
   3   5  10         13.17          9.56        19.10 o                         
   4   5  10          0.09        -16.18        21.30 o                         
   5   5  10       1241.93       1129.03        31.87 o                         
   6   5  10        377.67        370.01        22.91 o                         
   7   5  10          1.50         -3.91        19.94 o                         
   8   5  10          0.52         -7.21        20.87 o                         
   9   5  10        397.36        394.46        33.62 o                         
  10   5  10        119.50        119.52        31.39 o                         
  11   5  10         74.91         50.88        40.78 o                         
  12   5  10        181.97        243.02        53.93 o                         
  13   5  10        242.13        336.89        59.13 o                         
  14   5  10         36.47         93.39        48.40 o                         
 -15   6  10        101.31        221.05        45.36 o                         
 -14   6  10         25.85         43.89        41.08 o                         
 -13   6  10          0.42         97.28        43.67 o                         
 -12   6  10         25.74         26.01        37.30 o                         
 -11   6  10         55.03        136.29        33.90 o                         
 -10   6  10         10.48          9.92        34.15 o                         
  -9   6  10         56.77         44.20        32.81 o                         
  -8   6  10         65.50         53.18        26.57 o                         
  -7   6  10          3.97         32.75        31.42 o                         
  -6   6  10        304.37        306.13        33.18 o                         
  -5   6  10         11.41         27.40        31.39 o                         
  -4   6  10         85.81         36.76        30.94 o                         
  -3   6  10       1094.17       1180.95        37.08 o                         
  -2   6  10        230.38        222.06        19.87 o                         
  -1   6  10        315.84        292.05        37.91 o                         
   0   6  10         85.10         77.77        18.16 o                         
   1   6  10        215.54        257.31        26.40 o                         
   2   6  10         19.60         12.68        20.96 o                         
   3   6  10        129.72        161.41        24.46 o                         
   4   6  10        238.01        195.48        37.92 o                         
   5   6  10         34.43         36.75        27.13 o                         
   6   6  10        545.83        538.67        35.60 o                         
   7   6  10         23.68         22.03        25.88 o                         
   8   6  10        344.83        422.25        58.76 o                         
   9   6  10        486.32        522.98        57.75 o                         
  10   6  10        263.44        277.80        57.66 o                         
  11   6  10        133.14        235.51        65.79 o                         
  12   6  10         23.79         -1.26        47.54 o                         
  13   6  10        110.59         80.14        50.58 o                         
 -11   7  10         14.92         -9.59        40.02 o                         
 -10   7  10          0.01         -3.61        26.52 o                         
  -9   7  10        169.70        192.66        29.34 o                         
  -8   7  10        129.80        110.51        29.01 o                         
  -7   7  10         66.66         65.98        23.76 o                         
  -6   7  10        113.58        120.99        25.84 o                         
  -5   7  10        371.83        373.46        30.10 o                         
  -4   7  10         48.99         20.53        23.10 o                         
  -3   7  10         82.33         99.30        19.45 o                         
  -2   7  10        148.07        142.10        20.32 o                         
  -1   7  10          5.28         13.23        17.72 o                         
   0   7  10       1240.37       1221.40        31.75 o                         
   1   7  10         14.98          0.27        39.98 o                         
   2   7  10          1.03        -28.40        37.32 o                         
   3   7  10         56.56         79.05        38.41 o                         
   4   7  10        302.78        285.72        39.39 o                         
   5   7  10          0.36        -10.56        31.92 o                         
   6   7  10        140.62         79.37        29.61 o                         
   7   7  10         18.72         32.62        28.50 o                         
   8   7  10         59.39         57.05        32.78 o                         
   9   7  10         31.70         -2.85        35.87 o                         
  10   7  10          0.35         -3.78        72.81 o                         
 -10   8  10         13.60         27.96        47.76 o                         
  -9   8  10          2.01        -22.12        50.77 o                         
  -8   8  10         58.75        146.67        43.64 o                         
  -7   8  10        433.25        440.81        54.08 o                         
  -6   8  10         68.28         43.31        42.23 o                         
  -5   8  10          0.17         14.32        40.13 o                         
  -4   8  10         48.18         34.33        37.95 o                         
  -3   8  10         49.16         40.89        27.60 o                         
  -2   8  10         39.59         44.00        24.99 o                         
  -1   8  10         69.57         91.23        26.38 o                         
   0   8  10        168.81        144.75        36.73 o                         
   1   8  10         39.41         18.22        40.14 o                         
   2   8  10        262.11        156.36        40.38 o                         
   3   8  10         19.81         11.06        30.48 o                         
   4   8  10          2.69        -11.08        40.01 o                         
   5   8  10          4.06         14.67        38.51 o                         
   6   8  10        242.48        304.86        32.88 o                         
   7   8  10         17.51        -55.77        55.77 o                         
   8   8  10         70.09        140.01        34.12 o                         
  -7   9  10          1.17         41.97        43.58 o                         
  -6   9  10         16.06         54.29        41.35 o                         
  -5   9  10          0.72         -0.17        41.20 o                         
  -4   9  10          4.88         61.79        44.82 o                         
  -3   9  10          2.52        -15.59        39.66 o                         
  -2   9  10         13.89         22.06        26.26 o                         
  -1   9  10        166.36        186.84        44.07 o                         
   0   9  10         38.42         50.29        41.66 o                         
   1   9  10         11.20        -20.96        41.77 o                         
   2   9  10        115.55         62.04        50.36 o                         
   3   9  10          0.06        -44.78        44.78 o                         
   4   9  10          6.20         23.57        40.18 o                         
   5   9  10          4.09         38.49        48.73 o                         
  -3  10  10         66.14         65.86        40.75 o                         
 -17   1  11          0.12         91.18        41.82 o                         
 -16   1  11         16.94         19.67        25.44 o                         
 -15   1  11        546.32        588.72        36.76 o                         
 -14   1  11         35.19         43.04        23.68 o                         
 -13   1  11         31.70         12.36        24.06 o                         
 -12   1  11        305.92        297.64        32.68 o                         
 -11   1  11        269.82        243.67        25.33 o                         
 -10   1  11        165.98        143.32        34.96 o                         
  -9   1  11         75.87        101.42        22.70 o                         
  -8   1  11       1974.72       1937.84        40.31 o                         
  -7   1  11        529.73        513.94        25.71 o                         
  -6   1  11        280.35        286.96        20.67 o                         
  -5   1  11       1652.65       1713.96        33.80 o                         
  -4   1  11       1295.56       1255.72        21.14 o                         
  -3   1  11       2073.24       2039.27        24.97 o                         
  -2   1  11        652.20        665.05        13.84 o                         
  -1   1  11       1263.75       1281.32        18.36 o                         
   0   1  11        267.92        275.87        12.02 o                         
   1   1  11         67.17         46.29         9.70 o                         
   2   1  11         55.26         70.19        12.71 o                         
   3   1  11          1.55          3.27        10.36 o                         
   4   1  11         14.87          7.60        21.15 o                         
   5   1  11       1279.76       1268.96        36.47 o                         
   6   1  11        412.36        393.58        28.09 o                         
   7   1  11        972.16        943.70        51.95 o                         
   8   1  11          6.34         17.78        24.89 o                         
   9   1  11         10.13         22.41        27.61 o                         
  10   1  11         38.56         37.36        28.65 o                         
  11   1  11       1465.87       1399.13        47.31 o                         
  12   1  11         15.22         18.41        27.83 o                         
  13   1  11         36.58         49.15        31.90 o                         
  14   1  11         20.66        -29.58        34.08 o                         
  15   1  11         84.46         68.75        34.74 o                         
  16   1  11         74.29        135.82        53.14 o                         
 -17   2  11         42.03         57.07        37.22 o                         
 -16   2  11        192.04        215.29        27.05 o                         
 -15   2  11          1.60        -23.83        23.83 o                         
 -14   2  11        158.88        112.79        24.47 o                         
 -13   2  11          0.39        -14.95        24.29 o                         
 -12   2  11        196.05        195.83        25.62 o                         
 -11   2  11         76.99        118.43        23.61 o                         
 -10   2  11        252.00        245.06        27.44 o                         
  -9   2  11          5.62          5.81        19.54 o                         
  -8   2  11       1118.89       1159.22        33.35 o                         
  -7   2  11       1276.55       1291.35        33.22 o                         
  -6   2  11         85.59         94.67        17.43 o                         
  -5   2  11        321.82        357.83        20.43 o                         
  -4   2  11        252.96        252.05        13.20 o                         
  -3   2  11        201.15        189.81        12.53 o                         
  -2   2  11         14.86         11.57         8.63 o                         
  -1   2  11        278.64        273.60        12.12 o                         
   0   2  11       1772.70       1682.19        26.00 o                         
   1   2  11       1816.08       1846.19        28.81 o                         
   2   2  11       1104.59       1106.73        20.43 o                         
   3   2  11          6.60         12.17        15.98 o                         
   4   2  11       1514.07       1416.42        29.10 o                         
   5   2  11         52.01         60.03        19.28 o                         
   6   2  11        125.17         96.47        23.04 o                         
   7   2  11          9.55          9.85        23.02 o                         
   8   2  11        191.90        181.27        28.47 o                         
   9   2  11         12.51         26.60        25.49 o                         
  10   2  11         33.10         43.99        26.21 o                         
  11   2  11        174.39        267.39        70.64 o                         
  12   2  11         48.81         44.97        32.13 o                         
  13   2  11        240.91        237.89        34.99 o                         
  14   2  11         31.69         37.55        31.29 o                         
  15   2  11          1.28        -46.42        70.31 o                         
  16   2  11         16.69          9.43        44.95 o                         
 -16   3  11        126.61        170.59        52.56 o                         
 -15   3  11         15.66          8.07        40.84 o                         
 -14   3  11        105.41        106.13        24.22 o                         
 -13   3  11        132.82        175.19        26.71 o                         
 -12   3  11        187.13        190.40        24.63 o                         
 -11   3  11          4.15         28.26        20.51 o                         
 -10   3  11        158.74        177.90        22.80 o                         
  -9   3  11         94.71         66.59        20.41 o                         
  -8   3  11        998.49        931.65        30.75 o                         
  -7   3  11       1196.17       1197.77        50.69 o                         
  -6   3  11        861.91        857.59        45.17 o                         
  -5   3  11        139.93        179.10        32.45 o                         
  -4   3  11        510.11        580.62        38.12 o                         
  -3   3  11        256.00        316.63        42.09 o                         
  -2   3  11        222.46        241.14        13.19 o                         
  -1   3  11        109.15         92.85        13.31 o                         
   0   3  11         18.77         24.86        12.95 o                         
   1   3  11          3.48          6.55        12.99 o                         
   2   3  11        108.36        102.14        16.11 o                         
   3   3  11        472.51        483.72        18.40 o                         
   4   3  11        235.40        229.99        19.81 o                         
   5   3  11        193.78        178.84        21.30 o                         
   6   3  11       1402.09       1417.96        32.63 o                         
   7   3  11         24.24         43.96        20.55 o                         
   8   3  11        441.11        495.19        31.43 o                         
   9   3  11        178.45        154.76        42.59 o                         
  10   3  11        197.31        168.64        28.50 o                         
  11   3  11        398.00        420.65        34.80 o                         
  12   3  11        126.37        127.32        27.91 o                         
  13   3  11        253.78        271.53        52.40 o                         
  14   3  11         19.59         58.93        36.27 o                         
  15   3  11          7.91        -23.56        38.98 o                         
 -16   4  11         68.94         84.44        46.50 o                         
 -15   4  11          1.57        -42.53        42.53 o                         
 -14   4  11          1.05         13.92        39.75 o                         
 -13   4  11         10.38         33.71        36.21 o                         
 -12   4  11         10.95         33.86        37.03 o                         
 -11   4  11          8.58        -25.09        34.51 o                         
 -10   4  11         40.07         -3.81        36.62 o                         
  -9   4  11        764.76        834.46        49.32 o                         
  -8   4  11        355.48        395.39        39.05 o                         
  -7   4  11         19.81         18.71        33.27 o                         
  -6   4  11        766.35        829.67        46.61 o                         
  -5   4  11        435.98        405.26        38.18 o                         
  -4   4  11         72.99         49.24        26.31 o                         
  -3   4  11        207.68        200.94        22.01 o                         
  -2   4  11        279.33        264.40        25.03 o                         
  -1   4  11         12.17          9.80        19.14 o                         
   0   4  11        887.19        861.39        31.01 o                         
   1   4  11        533.18        548.30        27.55 o                         
   2   4  11        246.06        230.47        17.09 o                         
   3   4  11        332.40        333.99        17.82 o                         
   4   4  11        226.90        217.29        17.03 o                         
   5   4  11        374.54        389.76        23.00 o                         
   6   4  11        733.56        739.74        27.54 o                         
   7   4  11         21.08         32.51        20.35 o                         
   8   4  11        100.04        116.77        22.66 o                         
   9   4  11        592.20        571.05        34.85 o                         
  10   4  11        125.58        118.75        32.04 o                         
  11   4  11          2.37         -4.63        28.50 o                         
  12   4  11         58.56         78.50        54.36 o                         
  13   4  11          4.04         31.16        40.45 o                         
  14   4  11          2.07        -31.94        38.97 o                         
 -15   5  11          0.12         10.71        32.55 o                         
 -14   5  11        117.65        143.85        43.96 o                         
 -13   5  11         62.79         90.30        41.22 o                         
 -12   5  11        376.82        431.98        46.27 o                         
 -11   5  11         71.86         31.34        33.56 o                         
 -10   5  11        126.40         92.75        33.57 o                         
  -9   5  11        253.47        258.43        38.70 o                         
  -8   5  11         22.33         51.41        29.42 o                         
  -7   5  11        277.50        279.55        38.54 o                         
  -6   5  11        505.91        500.18        40.87 o                         
  -5   5  11        182.37        169.19        29.99 o                         
  -4   5  11          1.02        -13.55        25.97 o                         
  -3   5  11       1567.31       1567.68        54.37 o                         
  -2   5  11         41.24         43.95        19.31 o                         
  -1   5  11       1559.82       1643.92        41.57 o                         
   0   5  11        256.28        216.87        30.82 o                         
   1   5  11         61.48         41.39        22.97 o                         
   2   5  11        830.08        841.39        43.22 o                         
   3   5  11        315.53        313.42        25.33 o                         
   4   5  11        108.03         94.62        18.58 o                         
   5   5  11          0.12         10.55        19.44 o                         
   6   5  11         74.19         86.78        21.61 o                         
   7   5  11        395.74        363.59        25.17 o                         
   8   5  11        640.38        620.16        28.77 o                         
   9   5  11        104.23        106.13        29.39 o                         
  10   5  11        164.11        247.69        34.70 o                         
  11   5  11         26.77         -5.06        38.10 o                         
  12   5  11         16.79        -51.34        52.10 o                         
  13   5  11          7.30        -32.61        44.45 o                         
 -14   6  11         75.43          8.05        37.95 o                         
 -13   6  11         11.43         66.58        41.13 o                         
 -12   6  11         49.74         49.78        33.98 o                         
 -11   6  11         25.27         66.43        37.93 o                         
 -10   6  11         31.62         52.20        32.29 o                         
  -9   6  11         56.41         66.71        34.78 o                         
  -8   6  11          9.37         27.59        34.67 o                         
  -7   6  11         14.89         13.81        30.79 o                         
  -6   6  11        235.01        230.75        33.73 o                         
  -5   6  11        103.44         93.70        32.05 o                         
  -4   6  11        329.50        299.26        36.45 o                         
  -3   6  11        510.80        521.53        29.11 o                         
  -2   6  11          2.35          8.34        16.63 o                         
  -1   6  11          0.24         -1.84        17.96 o                         
   0   6  11        174.00        171.57        22.93 o                         
   1   6  11         25.20         25.03        22.87 o                         
   2   6  11         48.06          7.80        36.50 o                         
   3   6  11        289.11        277.92        26.65 o                         
   4   6  11        173.69        224.34        41.85 o                         
   5   6  11        588.68        574.42        37.59 o                         
   6   6  11         13.89         51.35        29.34 o                         
   7   6  11         50.19         67.02        26.29 o                         
   8   6  11          6.96         36.24        32.92 o                         
   9   6  11         23.36         14.14        46.30 o                         
  10   6  11         12.37         56.35        45.98 o                         
  11   6  11         12.14        146.61        58.26 o                         
  13   6  11          3.83        -45.64        52.74 o                         
 -13   7  11         17.51        -42.16        42.16 o                         
 -12   7  11         67.12         29.28        34.38 o                         
 -11   7  11         76.73         46.14        38.04 o                         
 -10   7  11          3.71          9.25        35.94 o                         
  -9   7  11         70.69         86.52        31.44 o                         
  -8   7  11         50.50         81.09        24.27 o                         
  -7   7  11          3.14         -9.26        24.55 o                         
  -6   7  11        180.79        186.69        50.12 o                         
  -5   7  11        332.64        360.35        30.70 o                         
  -4   7  11         35.98         57.42        22.43 o                         
  -3   7  11        289.78        253.65        23.21 o                         
  -2   7  11        130.68        125.86        19.82 o                         
  -1   7  11          7.85         22.94        19.94 o                         
   0   7  11        747.41        679.84        44.67 o                         
   1   7  11        894.00        999.66        58.96 o                         
   2   7  11        149.82        100.96        41.08 o                         
   3   7  11         48.72         40.10        32.13 o                         
   4   7  11        108.39        156.74        41.67 o                         
   5   7  11        285.20        300.68        33.88 o                         
   6   7  11         22.00         -0.22        40.52 o                         
   7   7  11        268.90        222.82        31.98 o                         
   8   7  11         61.28         27.35        33.75 o                         
   9   7  11         12.45         26.01        32.85 o                         
  10   7  11         45.19         49.55        27.66 o                         
  -9   8  11        100.14        135.92        54.16 o                         
  -8   8  11          0.08         14.07        48.78 o                         
  -7   8  11         28.59         62.25        43.82 o                         
  -6   8  11          0.07         -6.85        43.14 o                         
  -5   8  11          4.24         -4.19        44.34 o                         
  -4   8  11         13.38         32.18        36.60 o                         
  -3   8  11          0.43         13.91        27.45 o                         
  -2   8  11        101.33        106.88        29.04 o                         
  -1   8  11         93.84         18.10        36.98 o                         
   0   8  11          2.45        -11.44        37.29 o                         
   1   8  11        235.34        235.21        43.01 o                         
   2   8  11          9.31         60.72        44.23 o                         
   3   8  11         36.28         28.16        45.99 o                         
   4   8  11          4.44        -27.09        40.88 o                         
   5   8  11          0.00        -31.12        34.10 o                         
   6   8  11        154.30         96.45        34.94 o                         
   7   8  11          3.24         -2.60        33.29 o                         
  -6   9  11        108.89         36.17        37.59 o                         
  -5   9  11         57.66         73.81        39.54 o                         
  -4   9  11        105.10        122.30        47.88 o                         
  -3   9  11          2.57          9.08        32.59 o                         
  -2   9  11         31.68         40.24        30.61 o                         
  -1   9  11         31.57         12.21        37.34 o                         
   0   9  11        147.61        224.72        47.57 o                         
   1   9  11        112.09         57.29        38.45 o                         
   2   9  11          5.06          3.94        39.77 o                         
   3   9  11          6.78         25.30        37.25 o                         
   4   9  11         31.64         35.87        48.72 o                         
 -17   0  12        173.14        254.82        42.30 o                         
 -16   0  12         84.08          9.47        41.27 o                         
 -15   0  12         94.20         83.24        39.40 o                         
 -14   0  12        566.98        558.33        49.12 o                         
 -13   0  12         32.41          4.39        26.89 o                         
 -12   0  12         65.64         86.52        31.38 o                         
 -11   0  12         55.13         73.66        29.84 o                         
 -10   0  12       2171.28       2234.14        68.39 o                         
  -9   0  12         97.75         93.01        28.23 o                         
  -8   0  12        491.69        474.43        37.45 o                         
  -7   0  12        169.92        114.33        28.11 o                         
  -6   0  12        167.11        155.58        27.10 o                         
  -5   0  12       1093.28       1067.31        30.32 o                         
  -4   0  12       2408.56       2447.76        40.76 o                         
  -3   0  12        200.09        183.84        19.65 o                         
  -2   0  12       2538.57       2640.66        50.00 o                         
  -1   0  12      11440.62      11531.39       115.50 o                         
   0   0  12       1776.25       1823.27        52.09 o                         
   1   0  12        246.71        195.77        29.10 o                         
   2   0  12         12.65         10.24        15.43 o                         
   3   0  12       3334.67       3164.82        43.65 o                         
   4   0  12       1368.02       1328.67        31.09 o                         
   5   0  12          7.95         -8.33        34.31 o                         
   6   0  12       2045.78       1973.83        64.02 o                         
   7   0  12        168.01        214.70        39.34 o                         
   8   0  12         20.05         59.57        38.57 o                         
   9   0  12        163.94        162.39        42.98 o                         
  10   0  12       2133.24       2394.10        80.64 o                         
  11   0  12        187.11        165.86        48.14 o                         
  12   0  12          4.08         53.82        48.27 o                         
  13   0  12        400.45        445.34        51.64 o                         
  14   0  12          3.60        -29.24        49.58 o                         
  15   0  12        460.12        460.88        66.68 o                         
 -17   1  12          0.55        -16.05        26.98 o                         
 -16   1  12        189.74        145.43        73.29 o                         
 -15   1  12         11.49         45.80        27.33 o                         
 -14   1  12         40.56         34.07        23.43 o                         
 -13   1  12         19.48         45.22        25.54 o                         
 -12   1  12         20.12         47.29        24.88 o                         
 -11   1  12         36.75         24.45        20.84 o                         
 -10   1  12          2.62         -9.75        20.96 o                         
  -9   1  12          6.84         -2.56        20.70 o                         
  -8   1  12          0.07         -3.17        17.13 o                         
  -7   1  12          8.26          4.61        16.72 o                         
  -6   1  12        501.09        530.52        25.37 o                         
  -5   1  12        909.46        913.77        22.62 o                         
  -4   1  12        762.30        836.02        19.51 o                         
  -3   1  12         89.49        115.80        12.55 o                         
  -2   1  12        778.87        836.97        15.23 o                         
  -1   1  12       1159.99       1155.81        40.15 o                         
   0   1  12        147.51        146.15        10.06 o                         
   1   1  12        646.27        671.85        14.60 o                         
   2   1  12         40.56         27.61        11.10 o                         
   3   1  12        429.84        453.37        17.51 o                         
   4   1  12        162.47        163.02        24.28 o                         
   5   1  12        175.94        169.64        23.61 o                         
   6   1  12        110.15         79.91        24.65 o                         
   7   1  12         43.29         38.76        25.24 o                         
   8   1  12          0.20          1.80        23.59 o                         
   9   1  12        802.66        746.24        37.43 o                         
  10   1  12        125.62        129.32        30.30 o                         
  11   1  12          4.21         20.82        30.43 o                         
  12   1  12          0.15         -6.52        31.19 o                         
  13   1  12        195.40        172.52        34.89 o                         
  14   1  12         37.60        -12.96        36.03 o                         
  15   1  12          1.05        -17.40        34.62 o                         
 -17   2  12          2.31         83.42        36.24 o                         
 -16   2  12         78.66        126.26        32.45 o                         
 -15   2  12          7.88         70.58        42.69 o                         
 -14   2  12         48.51         44.39        34.66 o                         
 -13   2  12        574.28        642.10        50.93 o                         
 -12   2  12        198.92        212.70        28.13 o                         
 -11   2  12         36.35         80.32        23.56 o                         
 -10   2  12         35.60         20.37        20.73 o                         
  -9   2  12       3874.69       3880.97       125.68 o                         
  -8   2  12         12.53         22.70        18.21 o                         
  -7   2  12         62.63         53.19        17.27 o                         
  -6   2  12         43.51         49.91        16.72 o                         
  -5   2  12       2295.81       2216.03        86.20 o                         
  -4   2  12       1398.88       1369.09        22.46 o                         
  -3   2  12        178.78        184.80        15.02 o                         
  -2   2  12       1920.73       1864.09        21.33 o                         
  -1   2  12          0.09         -4.14         9.89 o                         
   0   2  12       1815.43       1643.36        27.11 o                         
   1   2  12        286.53        285.05        16.57 o                         
   2   2  12       1668.50       1575.27        27.92 o                         
   3   2  12       3822.45       3710.21        56.87 o                         
   4   2  12         48.78         63.64        20.86 o                         
   5   2  12        345.96        324.91        45.39 o                         
   6   2  12        423.04        450.84        30.79 o                         
   7   2  12       2615.20       2561.99        51.81 o                         
   8   2  12        394.88        381.91        32.44 o                         
   9   2  12        618.31        660.95        47.00 o                         
  10   2  12        284.92        280.69        29.34 o                         
  11   2  12         60.77         64.85        36.57 o                         
  12   2  12        473.30        474.60        38.83 o                         
  13   2  12        243.75        274.14        56.17 o                         
  14   2  12        269.67        273.17        38.92 o                         
  15   2  12         23.69          7.79        42.37 o                         
 -16   3  12        161.52        121.66        39.77 o                         
 -15   3  12        171.54        147.91        39.58 o                         
 -14   3  12          5.55        -20.28        42.00 o                         
 -13   3  12         35.01         29.80        37.31 o                         
 -12   3  12         46.03        100.51        39.11 o                         
 -11   3  12        263.23        236.77        38.01 o                         
 -10   3  12         32.19         40.17        29.90 o                         
  -9   3  12        103.95         69.66        33.25 o                         
  -8   3  12       1490.33       1378.86        58.25 o                         
  -7   3  12        643.39        685.37        45.59 o                         
  -6   3  12         43.90         53.37        30.31 o                         
  -5   3  12          9.34         -3.06        31.26 o                         
  -4   3  12        210.54        207.13        32.27 o                         
  -3   3  12        721.27        684.85        35.46 o                         
  -2   3  12        440.50        451.90        16.18 o                         
  -1   3  12        712.93        719.31        21.12 o                         
   0   3  12       2283.66       2270.35        32.16 o                         
   1   3  12        189.10        191.74        16.91 o                         
   2   3  12        984.90        956.79        21.32 o                         
   3   3  12        518.59        526.23        19.09 o                         
   4   3  12        570.71        581.40        24.26 o                         
   5   3  12       1584.59       1604.10        33.55 o                         
   6   3  12       2246.60       2238.60        39.62 o                         
   7   3  12        359.36        371.80        25.08 o                         
   8   3  12        125.87        179.15        32.38 o                         
   9   3  12        615.60        623.00        36.76 o                         
  10   3  12        204.55        219.84        30.77 o                         
  11   3  12         45.17         43.44        33.36 o                         
  12   3  12          1.96         -0.24        28.09 o                         
  13   3  12          9.57         16.12        32.27 o                         
  14   3  12         39.09         41.89        34.29 o                         
  15   3  12         18.58        -23.28        44.26 o                         
 -15   4  12          2.12        -35.56        35.56 o                         
 -14   4  12          1.67         33.86        45.94 o                         
 -13   4  12        311.19        267.95        46.76 o                         
 -12   4  12          9.82         14.79        35.29 o                         
 -11   4  12        291.99        309.48        40.54 o                         
 -10   4  12       1523.80       1510.34        63.39 o                         
  -9   4  12        864.19        889.58        49.88 o                         
  -8   4  12          0.02         -4.64        32.85 o                         
  -7   4  12         98.99         95.38        31.91 o                         
  -6   4  12         72.83         86.94        35.07 o                         
  -5   4  12       1314.17       1322.46        54.06 o                         
  -4   4  12        838.84        782.01        46.02 o                         
  -3   4  12         94.40        116.21        18.28 o                         
  -2   4  12        131.74        135.79        18.55 o                         
  -1   4  12       1840.84       1800.86        40.30 o                         
   0   4  12        417.05        421.83        33.07 o                         
   1   4  12        223.54        205.76        23.31 o                         
   2   4  12         40.96         51.15        16.45 o                         
   3   4  12        165.86        170.91        16.09 o                         
   4   4  12       1198.26       1204.89        26.77 o                         
   5   4  12        231.96        204.41        22.37 o                         
   6   4  12          2.38        -19.35        19.90 o                         
   7   4  12        732.87        738.48        28.28 o                         
   8   4  12       1041.32       1026.63        33.06 o                         
   9   4  12          0.15          6.35        21.93 o                         
  10   4  12         17.60         24.38        23.44 o                         
  11   4  12         77.85        138.98        32.80 o                         
  12   4  12          3.38          7.07        37.81 o                         
  13   4  12         30.07          3.41        31.98 o                         
 -15   5  12          0.01         10.04        46.03 o                         
 -14   5  12         12.95        -20.93        43.32 o                         
 -13   5  12         10.77        -33.74        33.74 o                         
 -12   5  12         97.71        123.05        43.32 o                         
 -11   5  12         58.44         28.11        33.68 o                         
 -10   5  12         35.12         19.21        29.03 o                         
  -9   5  12        284.00        284.09        39.30 o                         
  -8   5  12         23.18        125.97        36.39 o                         
  -7   5  12        540.68        569.50        45.44 o                         
  -6   5  12          0.82         10.25        30.21 o                         
  -5   5  12        816.79        731.33        45.34 o                         
  -4   5  12         45.43          2.51        31.77 o                         
  -3   5  12          0.78        -11.29        21.16 o                         
  -2   5  12       3153.09       3102.75        44.01 o                         
  -1   5  12        620.43        616.64        24.98 o                         
   0   5  12        318.55        333.92        51.05 o                         
   1   5  12         23.01        -23.35        40.70 o                         
   2   5  12        235.36        236.15        23.73 o                         
   3   5  12        398.51        400.49        26.83 o                         
   4   5  12         87.23         75.77        20.52 o                         
   5   5  12        449.16        425.13        25.68 o                         
   6   5  12        452.17        379.49        25.65 o                         
   7   5  12        499.74        509.05        27.71 o                         
   8   5  12         80.40         97.26        22.93 o                         
   9   5  12        219.81        330.67        39.55 o                         
  10   5  12         17.65         50.39        44.95 o                         
  11   5  12        160.18        145.46        42.89 o                         
  12   5  12          0.91         30.53        47.86 o                         
  13   5  12         51.84          2.43        53.10 o                         
 -14   6  12          6.85         44.20        43.96 o                         
 -13   6  12          2.95          0.87        35.33 o                         
 -12   6  12        117.55        208.17        75.44 o                         
 -11   6  12         60.53        105.16        32.89 o                         
 -10   6  12        119.94        114.70        39.55 o                         
  -9   6  12        512.84        454.33        47.77 o                         
  -8   6  12          7.59          1.99        35.19 o                         
  -7   6  12          0.78        -21.83        30.65 o                         
  -6   6  12         70.26         58.61        29.41 o                         
  -5   6  12        152.76        172.09        36.51 o                         
  -4   6  12         51.24         80.81        26.73 o                         
  -3   6  12         84.64         93.95        24.50 o                         
  -2   6  12        231.53        264.44        26.39 o                         
  -1   6  12        172.75        162.36        16.45 o                         
   0   6  12        158.40        125.32        19.38 o                         
   1   6  12        115.80        101.25        23.18 o                         
   2   6  12         33.94         54.34        24.16 o                         
   3   6  12         21.08         15.89        23.34 o                         
   4   6  12        175.47        169.53        23.67 o                         
   5   6  12        312.28        233.74        39.13 o                         
   6   6  12          1.47         -6.20        37.40 o                         
   7   6  12         82.24         79.10        26.60 o                         
   8   6  12         71.48         56.64        31.10 o                         
   9   6  12         44.62        106.27        49.27 o                         
  10   6  12         37.48         40.37        46.71 o                         
 -12   7  12         22.81         -3.42        42.52 o                         
 -11   7  12          0.01          4.51        30.29 o                         
 -10   7  12         64.42         66.97        39.49 o                         
  -9   7  12         53.22         -5.28        35.18 o                         
  -8   7  12          6.17         -0.85        36.79 o                         
  -7   7  12         55.77         63.55        35.33 o                         
  -6   7  12          3.46         25.27        23.97 o                         
  -5   7  12         28.68         17.80        24.98 o                         
  -4   7  12        183.98        188.23        26.27 o                         
  -3   7  12          0.05         -3.09        18.18 o                         
  -2   7  12          0.57          7.82        18.44 o                         
  -1   7  12        219.56        199.31        25.91 o                         
   0   7  12        111.57         54.65        21.82 o                         
   1   7  12         72.16         33.24        39.45 o                         
   2   7  12          3.42          1.91        31.14 o                         
   3   7  12         45.04         41.40        39.66 o                         
   4   7  12         12.01         67.61        40.66 o                         
   5   7  12         31.16         38.86        49.38 o                         
   6   7  12         57.18         53.20        27.49 o                         
   7   7  12         44.25         13.72        30.36 o                         
   8   7  12          8.13          2.61        41.24 o                         
   9   7  12          5.67         -7.14        33.20 o                         
  -9   8  12          6.01        -27.09        48.97 o                         
  -8   8  12        189.28        148.95        48.47 o                         
  -7   8  12          5.01        -42.23        45.87 o                         
  -6   8  12          0.07        -16.74        40.23 o                         
  -5   8  12        130.16        118.48        43.77 o                         
  -4   8  12         37.33         14.05        41.04 o                         
  -3   8  12          7.52         -7.56        36.29 o                         
  -2   8  12         57.97         33.02        26.43 o                         
  -1   8  12        407.15        447.31        46.62 o                         
   0   8  12         19.30         -9.77        45.29 o                         
   1   8  12          5.19         15.79        42.95 o                         
   2   8  12         53.67        115.42        41.28 o                         
   3   8  12        457.23        568.40        55.74 o                         
   4   8  12         16.16         34.66        46.81 o                         
   5   8  12         53.79         43.08        56.39 o                         
   6   8  12        118.32        127.96        51.53 o                         
   7   8  12         66.03         73.25        30.30 o                         
  -6   9  12         11.34         80.25        45.49 o                         
  -5   9  12         20.90         12.44        34.98 o                         
  -4   9  12          0.86        -26.19        43.17 o                         
  -3   9  12          2.76        -19.70        32.21 o                         
  -2   9  12         16.54        -16.54        44.97 o                         
  -1   9  12         51.12        104.11        47.69 o                         
   0   9  12         60.66         45.01        43.86 o                         
   1   9  12          1.34         -7.15        44.99 o                         
   2   9  12          0.22         47.32        39.73 o                         
 -17   1  13          0.11        -20.04        43.79 o                         
 -16   1  13          3.69         13.21        25.09 o                         
 -15   1  13         41.61         57.50        34.14 o                         
 -14   1  13          4.62         19.62        23.07 o                         
 -13   1  13        371.23        400.14        32.18 o                         
 -12   1  13          0.37          5.12        39.22 o                         
 -11   1  13        367.70        409.11        57.87 o                         
 -10   1  13        333.41        345.93        28.49 o                         
  -9   1  13        498.99        481.44        57.50 o                         
  -8   1  13        422.84        416.95        34.73 o                         
  -7   1  13       1796.89       1869.00        40.74 o                         
  -6   1  13          0.30          1.47        17.71 o                         
  -5   1  13        180.45        173.32        16.55 o                         
  -4   1  13        379.99        360.43        16.20 o                         
  -3   1  13       3490.59       3465.55        34.05 o                         
  -2   1  13        292.76        263.61        14.64 o                         
  -1   1  13         16.83         24.87        14.15 o                         
   0   1  13        407.68        453.57        24.92 o                         
   1   1  13         38.95         46.52        14.71 o                         
   2   1  13         80.67         68.72        14.81 o                         
   3   1  13        407.80        366.34        25.99 o                         
   4   1  13        273.23        232.55        42.62 o                         
   5   1  13         54.93         49.35        23.22 o                         
   6   1  13       2128.07       2061.35        47.48 o                         
   7   1  13         49.06         52.59        27.00 o                         
   8   1  13          6.86          4.38        27.83 o                         
   9   1  13        232.46        210.92        31.98 o                         
  10   1  13         34.62         37.73        28.80 o                         
  11   1  13         13.00          3.07        26.76 o                         
  12   1  13          5.09         12.89        32.13 o                         
  13   1  13        388.59        418.92        38.63 o                         
  14   1  13         55.59         51.21        32.88 o                         
 -17   2  13          0.00         97.63        44.36 o                         
 -16   2  13         10.68          9.92        27.31 o                         
 -15   2  13         41.09         37.66        25.91 o                         
 -14   2  13          0.78        -30.33        30.33 o                         
 -13   2  13        221.02        174.41        29.14 o                         
 -12   2  13          8.61         20.68        22.71 o                         
 -11   2  13         49.32         47.00        22.38 o                         
 -10   2  13        112.28         99.09        21.76 o                         
  -9   2  13          0.10          1.84        18.09 o                         
  -8   2  13         89.67         43.52        19.14 o                         
  -7   2  13        299.96        271.08        23.27 o                         
  -6   2  13        487.22        502.91        23.65 o                         
  -5   2  13        153.65        174.59        16.93 o                         
  -4   2  13         25.30         26.05        12.32 o                         
  -3   2  13       1479.02       1547.95        32.67 o                         
  -2   2  13        511.40        510.36        14.24 o                         
  -1   2  13        129.54        145.77        11.74 o                         
   0   2  13          2.42        -11.01        11.01 o                         
   1   2  13        494.66        471.70        16.34 o                         
   2   2  13         26.78         28.93        12.45 o                         
   3   2  13        613.84        614.45        32.27 o                         
   4   2  13       1222.61       1237.03        32.35 o                         
   5   2  13        432.24        370.04        28.19 o                         
   6   2  13         53.06         36.15        26.38 o                         
   7   2  13         40.30         35.80        24.34 o                         
   8   2  13        839.45        833.10        38.04 o                         
   9   2  13          0.96         -9.74        24.78 o                         
  10   2  13          5.70         -0.43        29.14 o                         
  11   2  13          3.33         38.77        27.08 o                         
  12   2  13        280.67        300.93        58.25 o                         
  13   2  13        362.13        392.29        36.36 o                         
  14   2  13         70.29        206.28        43.86 o                         
 -15   3  13        395.97        516.30        59.01 o                         
 -14   3  13        182.56        242.52        47.14 o                         
 -13   3  13        102.08        132.78        39.61 o                         
 -12   3  13        100.32         39.43        37.25 o                         
 -11   3  13         11.89         -3.90        35.90 o                         
 -10   3  13         11.73          5.97        34.08 o                         
  -9   3  13          2.21        -35.28        35.28 o                         
  -8   3  13        421.22        450.87        40.88 o                         
  -7   3  13         10.62          9.45        31.11 o                         
  -6   3  13         33.31         18.89        29.52 o                         
  -5   3  13        582.25        471.42        37.91 o                         
  -4   3  13       1454.31       1468.22        56.48 o                         
  -3   3  13        596.74        588.29        22.77 o                         
  -2   3  13        139.29        149.20        13.84 o                         
  -1   3  13          9.15          5.94        13.92 o                         
   0   3  13        378.25        353.29        18.81 o                         
   1   3  13          1.35          5.04        13.85 o                         
   2   3  13        941.40        884.86        21.53 o                         
   3   3  13       1073.68       1024.94        23.97 o                         
   4   3  13        100.38         86.77        15.69 o                         
   5   3  13       1165.46       1213.03        32.00 o                         
   6   3  13         26.21         52.52        22.57 o                         
   7   3  13         60.52         49.74        25.02 o                         
   8   3  13         37.86         50.05        28.92 o                         
   9   3  13        402.80        388.06        58.25 o                         
  10   3  13         26.32         26.96        25.76 o                         
  11   3  13         22.35         24.86        33.46 o                         
  12   3  13        297.59        308.89        37.46 o                         
  13   3  13          0.00        -23.13        35.18 o                         
  14   3  13        171.36        180.49        54.79 o                         
 -15   4  13          7.23        157.55        49.11 o                         
 -14   4  13         18.92         69.17        44.15 o                         
 -13   4  13         23.42         16.98        35.95 o                         
 -12   4  13          3.25         18.41        37.88 o                         
 -11   4  13          2.74         -6.67        36.72 o                         
 -10   4  13         21.45         26.86        32.03 o                         
  -9   4  13          0.91        -14.65        33.95 o                         
  -8   4  13         66.59         13.64        35.65 o                         
  -7   4  13         45.77         81.80        31.52 o                         
  -6   4  13        230.90        275.30        38.24 o                         
  -5   4  13         62.42         51.14        29.40 o                         
  -4   4  13         79.79         65.21        29.64 o                         
  -3   4  13        539.54        533.61        23.35 o                         
  -2   4  13        130.44        124.76        18.12 o                         
  -1   4  13          0.14         -2.22        20.84 o                         
   0   4  13        460.30        427.91        25.78 o                         
   1   4  13         97.28         57.58        21.39 o                         
   2   4  13         14.47         15.82        21.02 o                         
   3   4  13        406.41        410.68        19.08 o                         
   4   4  13        786.93        716.30        23.19 o                         
   5   4  13        309.53        305.35        21.19 o                         
   6   4  13          8.12         13.55        19.28 o                         
   7   4  13        215.26        237.84        24.15 o                         
   8   4  13          8.95         29.53        26.72 o                         
   9   4  13         45.85         52.47        25.95 o                         
  10   4  13          4.74          8.22        22.61 o                         
  11   4  13         55.94         78.55        33.81 o                         
  12   4  13        121.78         61.00        31.94 o                         
  13   4  13          8.79         44.90        29.85 o                         
 -14   5  13          2.06         -8.41        35.66 o                         
 -13   5  13          2.27         21.12        48.67 o                         
 -12   5  13         80.68         64.67        33.42 o                         
 -11   5  13         73.09         13.82        37.51 o                         
 -10   5  13        185.00        251.89        44.48 o                         
  -9   5  13        135.39        102.98        35.69 o                         
  -8   5  13         41.80         81.15        34.50 o                         
  -7   5  13        117.14         76.64        35.22 o                         
  -6   5  13        118.99         89.67        29.82 o                         
  -5   5  13        128.77        168.47        38.34 o                         
  -4   5  13        329.30        313.89        35.26 o                         
  -3   5  13          7.02          0.70        21.60 o                         
  -2   5  13       1182.13       1175.49        30.94 o                         
  -1   5  13       1832.97       1779.54        36.11 o                         
   0   5  13         25.67         18.29        21.07 o                         
   1   5  13        489.90        508.05        38.84 o                         
   2   5  13        251.24        232.66        24.42 o                         
   3   5  13          8.75         -1.83        19.29 o                         
   4   5  13          0.44        -18.61        18.61 o                         
   5   5  13       1266.10       1318.18        35.85 o                         
   6   5  13          8.97        -18.88        19.14 o                         
   7   5  13         56.74         82.47        21.66 o                         
   8   5  13         26.47         58.95        32.12 o                         
   9   5  13        102.32        127.24        29.32 o                         
  10   5  13         77.24         63.78        44.03 o                         
  11   5  13          1.92        -23.55        39.54 o                         
  12   5  13          9.91         17.75        48.69 o                         
 -13   6  13          8.21         86.02        42.24 o                         
 -12   6  13          8.81          5.03        40.49 o                         
 -11   6  13         33.19         12.23        37.19 o                         
 -10   6  13         21.30         18.00        33.66 o                         
  -9   6  13         23.53         33.69        38.27 o                         
  -8   6  13        138.76        133.53        40.55 o                         
  -7   6  13         69.85         96.94        33.02 o                         
  -6   6  13          5.72         52.92        32.74 o                         
  -5   6  13        107.58         87.09        30.55 o                         
  -4   6  13          0.60         -1.09        32.75 o                         
  -3   6  13        125.18        129.88        26.01 o                         
  -2   6  13        308.82        291.87        26.65 o                         
  -1   6  13         97.16         86.27        19.80 o                         
   0   6  13         54.67         29.95        22.18 o                         
   1   6  13        264.84        234.55        27.10 o                         
   2   6  13        241.53        273.85        29.66 o                         
   3   6  13        130.55        152.50        28.30 o                         
   4   6  13          7.57         -4.19        19.92 o                         
   5   6  13          3.06          9.96        22.06 o                         
   6   6  13        125.10        166.16        40.51 o                         
   7   6  13          2.16         -5.49        27.14 o                         
   8   6  13         56.87         39.13        37.24 o                         
   9   6  13          3.09         -4.17        24.99 o                         
  10   6  13         54.42         95.26        47.76 o                         
 -12   7  13         54.88         41.21        37.31 o                         
 -11   7  13         18.91         -8.87        42.44 o                         
 -10   7  13          1.74         33.73        34.91 o                         
  -9   7  13         31.75         53.86        40.72 o                         
  -8   7  13        138.54        201.90        38.87 o                         
  -7   7  13          0.23          7.89        34.90 o                         
  -6   7  13          6.25         37.22        32.65 o                         
  -5   7  13         25.11         59.74        35.55 o                         
  -4   7  13         63.29         62.91        23.67 o                         
  -3   7  13        376.36        404.73        25.89 o                         
  -2   7  13        190.21        163.80        22.18 o                         
  -1   7  13         77.04        126.89        26.60 o                         
   0   7  13          2.94         26.02        37.56 o                         
   1   7  13        141.58        161.03        36.88 o                         
   2   7  13          0.21        -36.86        36.86 o                         
   3   7  13        171.25        139.40        41.83 o                         
   4   7  13        193.22        175.65        32.37 o                         
   5   7  13          0.02        -25.95        43.17 o                         
   6   7  13        626.16        665.71        66.98 o                         
   7   7  13          7.40        -15.87        34.49 o                         
   8   7  13          5.84        -20.81        35.42 o                         
   9   7  13         15.66        -15.16        46.55 o                         
  -8   8  13          0.64         43.81        46.40 o                         
  -7   8  13          2.65         15.30        47.19 o                         
  -6   8  13        231.62        193.39        43.99 o                         
  -5   8  13         60.77         77.57        42.69 o                         
  -4   8  13         84.01        102.69        47.12 o                         
  -3   8  13         13.82          5.59        36.31 o                         
  -2   8  13        110.32        236.28        58.88 o                         
  -1   8  13         33.77        209.85       102.66 o                         
   0   8  13        301.80        345.71        31.61 o                         
   1   8  13          2.49        -17.40        23.10 o                         
   2   8  13          9.68        -19.86        40.10 o                         
   3   8  13          4.62         -4.60        41.68 o                         
   4   8  13          0.90         -2.34        34.58 o                         
   5   8  13         73.44         70.11        36.27 o                         
   6   8  13          5.05         40.39        27.85 o                         
  -5   9  13         76.72        106.58        40.78 o                         
  -4   9  13          1.71         41.64        43.64 o                         
  -2   9  13         14.14         34.09        41.55 o                         
  -1   9  13          2.85         44.89        45.49 o                         
   0   9  13          8.67        -42.42        42.42 o                         
 -16   0  14         14.19         37.59        45.37 o                         
 -15   0  14        676.72        582.75        55.02 o                         
 -14   0  14        287.43        301.41        46.31 o                         
 -13   0  14         20.46         -9.12        32.88 o                         
 -12   0  14        113.45         43.93        38.19 o                         
 -11   0  14       2805.33       2878.62        80.35 o                         
 -10   0  14         66.39         75.83        31.21 o                         
  -9   0  14        115.14        130.27        30.90 o                         
  -8   0  14        769.84        792.08        46.18 o                         
  -7   0  14       2628.02       2672.74        68.07 o                         
  -6   0  14        287.88        300.67        31.86 o                         
  -5   0  14        248.28        256.04        24.29 o                         
  -4   0  14       1381.81       1307.40        40.77 o                         
  -3   0  14        115.40        123.81        19.36 o                         
  -2   0  14       1517.17       1405.86        65.50 o                         
  -1   0  14         51.50         22.00        26.04 o                         
   0   0  14        848.64        860.56        43.24 o                         
   1   0  14       2988.19       2890.62        69.15 o                         
   2   0  14          3.82         22.83        32.99 o                         
   3   0  14       2992.99       3070.84        74.48 o                         
   4   0  14        535.01        602.82        45.20 o                         
   5   0  14       2288.18       2338.35        71.63 o                         
   6   0  14         26.26         53.96        37.62 o                         
   7   0  14          0.99         -9.42        42.51 o                         
   8   0  14        880.04        844.86        58.70 o                         
   9   0  14         78.07         87.39        42.39 o                         
  10   0  14       1894.31       1910.73        78.76 o                         
  11   0  14         14.72         -2.56        44.82 o                         
  12   0  14        536.69        667.16        65.19 o                         
  13   0  14        792.71        903.33        65.53 o                         
  14   0  14        228.13        244.27        62.87 o                         
 -16   1  14          1.15         -1.95        26.92 o                         
 -15   1  14          0.33         58.25        25.41 o                         
 -14   1  14          1.18         38.71        26.01 o                         
 -13   1  14        118.16        112.13        27.29 o                         
 -12   1  14          5.40        -15.98        25.37 o                         
 -11   1  14        366.17        341.85        43.11 o                         
 -10   1  14        986.55       1065.71        50.05 o                         
  -9   1  14       1631.44       1575.27        41.81 o                         
  -8   1  14         48.61         50.77        21.18 o                         
  -7   1  14        180.90        178.15        20.34 o                         
  -6   1  14         33.68         42.48        17.56 o                         
  -5   1  14        296.90        279.91        16.15 o                         
  -4   1  14         45.83         60.74        14.44 o                         
  -3   1  14        361.83        366.63        16.44 o                         
  -2   1  14        342.12        311.61        16.14 o                         
  -1   1  14        139.06        121.37        15.56 o                         
   0   1  14          0.98          5.00        20.01 o                         
   1   1  14        421.30        373.59        26.38 o                         
   2   1  14         45.56         61.76        22.35 o                         
   3   1  14         78.28         74.17        23.32 o                         
   4   1  14          0.11         13.30        24.65 o                         
   5   1  14        107.78        109.68        26.92 o                         
   6   1  14       1059.96        991.23        39.46 o                         
   7   1  14        432.74        335.87        47.02 o                         
   8   1  14         31.47         61.06        26.86 o                         
   9   1  14        369.90        364.40        32.63 o                         
  10   1  14         57.12         57.38        30.67 o                         
  11   1  14          8.75        -10.91        32.73 o                         
  12   1  14          0.42        -16.15        29.56 o                         
  13   1  14         39.16         49.85        43.36 o                         
  14   1  14          9.87         18.82        33.25 o                         
 -17   2  14         70.21        107.69        36.99 o                         
 -16   2  14        148.16        197.26        33.39 o                         
 -15   2  14         80.96        148.03        25.82 o                         
 -14   2  14          2.81          4.28        69.59 o                         
 -13   2  14          7.61         -4.40        44.04 o                         
 -12   2  14        479.91        477.54        31.24 o                         
 -11   2  14         16.95         14.99        21.51 o                         
 -10   2  14         27.61         49.00        24.39 o                         
  -9   2  14        105.09         96.93        21.22 o                         
  -8   2  14        219.30        205.27        23.03 o                         
  -7   2  14       1583.57       1517.52        38.01 o                         
  -6   2  14        699.49        678.62        27.90 o                         
  -5   2  14         82.66         89.39        14.89 o                         
  -4   2  14        898.56        906.43        21.38 o                         
  -3   2  14       3746.22       3669.61        36.23 o                         
  -2   2  14          7.20         12.30        12.57 o                         
  -1   2  14        443.22        430.73        18.84 o                         
   0   2  14         28.35          9.80        25.60 o                         
   1   2  14        423.96        457.44        20.75 o                         
   2   2  14       3361.56       3334.46        41.76 o                         
   3   2  14          8.63          9.10        13.92 o                         
   4   2  14        460.32        436.30        40.18 o                         
   5   2  14          4.20         12.95        24.02 o                         
   6   2  14          9.79          7.67        27.60 o                         
   7   2  14        526.06        441.81        30.15 o                         
   8   2  14          0.84         -0.58        26.30 o                         
   9   2  14        229.82        203.18        28.44 o                         
  10   2  14          0.26         29.22        59.80 o                         
  11   2  14        210.99        219.10        34.45 o                         
  12   2  14        158.71        181.69        33.01 o                         
  13   2  14        183.84        209.17        41.02 o                         
  14   2  14          8.89         30.06        46.71 o                         
 -15   3  14          0.26        -34.98        34.98 o                         
 -14   3  14         43.13         96.59        39.95 o                         
 -13   3  14         90.70        141.85        44.20 o                         
 -12   3  14          7.72         48.27        30.82 o                         
 -11   3  14        244.16        203.68        43.36 o                         
 -10   3  14         42.12         15.53        35.68 o                         
  -9   3  14         36.72         50.58        35.54 o                         
  -8   3  14         15.32         35.70        31.03 o                         
  -7   3  14        135.72         92.51        34.49 o                         
  -6   3  14        247.55        271.05        38.11 o                         
  -5   3  14        614.66        619.94        45.87 o                         
  -4   3  14       1267.73       1144.41        38.94 o                         
  -3   3  14        531.69        485.16        31.45 o                         
  -2   3  14       1039.64       1159.20       118.61 o                         
  -1   3  14        195.68        220.69        30.68 o                         
   0   3  14         24.10         14.42        14.74 o                         
   1   3  14         64.85         36.89        13.80 o                         
   2   3  14          0.71          2.25        17.54 o                         
   3   3  14        663.42        717.40        21.99 o                         
   4   3  14       1856.94       1808.64        30.66 o                         
   5   3  14        257.81        321.64        23.61 o                         
   6   3  14        380.00        381.95        33.24 o                         
   7   3  14        129.56        162.21        30.13 o                         
   8   3  14          8.10          4.37        27.98 o                         
   9   3  14         26.08         21.53        26.33 o                         
  10   3  14         10.98         38.08        28.57 o                         
  11   3  14        253.05        277.13        35.11 o                         
  12   3  14        165.17        147.63        37.37 o                         
  13   3  14         15.61        -31.95        49.76 o                         
  14   3  14         12.74         69.97        50.51 o                         
 -14   4  14          6.08          3.28        38.18 o                         
 -13   4  14          1.12          3.71        40.02 o                         
 -12   4  14          0.30        -37.35        37.35 o                         
 -11   4  14        391.75        374.53        47.39 o                         
 -10   4  14          0.74         11.95        32.32 o                         
  -9   4  14        150.03        161.22        39.14 o                         
  -8   4  14        109.93         86.17        37.67 o                         
  -7   4  14        527.47        586.09        47.33 o                         
  -6   4  14        804.40        716.86        44.02 o                         
  -5   4  14        177.84        151.22        36.52 o                         
  -4   4  14        154.97        114.53        32.02 o                         
  -3   4  14         78.08         88.26        17.85 o                         
  -2   4  14        265.34        229.29        19.06 o                         
  -1   4  14        153.09        128.18        23.36 o                         
   0   4  14        236.49        239.49        33.84 o                         
   1   4  14        481.71        422.77        41.02 o                         
   2   4  14       1133.66       1146.73        41.35 o                         
   3   4  14        960.90        877.39        46.25 o                         
   4   4  14         96.62        109.51        19.70 o                         
   5   4  14         10.62          5.22        15.22 o                         
   6   4  14          5.00         -2.07        22.39 o                         
   7   4  14          1.69         19.22        20.95 o                         
   8   4  14          6.39         35.37        26.88 o                         
   9   4  14        150.31        133.67        31.26 o                         
  10   4  14         67.79         56.15        27.50 o                         
  11   4  14         77.80        106.60        30.15 o                         
  12   4  14         26.04        103.52        66.05 o                         
  13   4  14         12.15        -34.81        34.81 o                         
 -13   5  14         17.59         22.52        44.00 o                         
 -12   5  14        233.46        153.52        39.23 o                         
 -11   5  14         81.42         88.97        42.01 o                         
 -10   5  14        104.55        118.64        43.71 o                         
  -9   5  14          0.13         22.82        36.84 o                         
  -8   5  14         45.30         63.86        33.86 o                         
  -7   5  14        310.33        261.32        41.29 o                         
  -6   5  14        128.05        110.19        36.28 o                         
  -5   5  14         15.73          9.30        33.69 o                         
  -4   5  14        476.51        461.34        41.30 o                         
  -3   5  14        526.56        532.60        31.46 o                         
  -2   5  14          4.61          1.26        19.16 o                         
  -1   5  14         70.85         90.06        19.74 o                         
   0   5  14        654.30        619.10        50.88 o                         
   1   5  14        109.45         89.53        24.11 o                         
   2   5  14        340.25        325.48        29.51 o                         
   3   5  14        732.29        774.24        29.74 o                         
   4   5  14       1554.98       1536.72        38.22 o                         
   5   5  14         73.49         99.13        22.16 o                         
   6   5  14         29.98         11.08        35.93 o                         
   7   5  14        160.09        160.15        23.60 o                         
   8   5  14          3.19        -26.10        62.40 o                         
   9   5  14        220.73        224.12        27.37 o                         
  10   5  14        119.94        109.23        47.41 o                         
  11   5  14         76.11         62.38        52.22 o                         
  12   5  14        102.98        245.37        46.18 o                         
 -12   6  14         52.74        113.17        44.09 o                         
 -11   6  14         23.78         26.87        42.09 o                         
 -10   6  14        260.32        261.35        41.38 o                         
  -9   6  14         37.49         93.87        38.59 o                         
  -8   6  14        150.14        168.32        41.06 o                         
  -7   6  14        442.47        443.77        46.46 o                         
  -6   6  14        190.31        165.61        39.81 o                         
  -5   6  14          9.04         32.78        39.15 o                         
  -4   6  14         68.53         77.32        43.48 o                         
  -3   6  14        402.75        466.44        39.63 o                         
  -2   6  14          0.27        -19.09        22.55 o                         
  -1   6  14         36.07         32.50        19.56 o                         
   0   6  14          0.06         -1.92        22.23 o                         
   1   6  14        444.29        455.10        30.23 o                         
   2   6  14        391.01        404.62        44.66 o                         
   3   6  14         19.69         23.57        23.44 o                         
   4   6  14        185.56        205.76        25.01 o                         
   5   6  14        135.48        120.23        23.67 o                         
   6   6  14         53.90         32.39        29.76 o                         
   7   6  14         73.70         58.58        29.84 o                         
   8   6  14         69.98        118.80        29.19 o                         
   9   6  14          3.37         48.63        43.46 o                         
  10   6  14         29.07         60.23        33.71 o                         
 -11   7  14         17.05        -15.08        41.80 o                         
 -10   7  14          2.17         -6.55        31.28 o                         
  -9   7  14          8.66         10.50        39.46 o                         
  -8   7  14         29.37         15.21        39.44 o                         
  -7   7  14         28.43         22.87        28.97 o                         
  -6   7  14          0.96         17.31        30.47 o                         
  -5   7  14         47.13         43.89        31.47 o                         
  -4   7  14          2.60         32.90        25.02 o                         
  -3   7  14         25.68         39.35        30.87 o                         
  -2   7  14          5.13         -4.21        24.31 o                         
  -1   7  14        171.10        185.25        25.62 o                         
   0   7  14         38.32         70.81        18.56 o                         
   1   7  14         28.75         -6.61        33.49 o                         
   2   7  14         48.13         11.70        36.36 o                         
   3   7  14         14.19         11.58        42.18 o                         
   4   7  14         16.78        -12.86        28.02 o                         
   5   7  14         85.83         51.87        32.72 o                         
   6   7  14         20.98         33.79        28.85 o                         
   7   7  14          0.08         36.97        35.20 o                         
   8   7  14         10.88         33.52        34.94 o                         
  -7   8  14          7.61        -23.83        47.90 o                         
  -6   8  14         40.57         61.27        27.04 o                         
  -5   8  14         25.09         -8.79        29.14 o                         
  -4   8  14         63.69        115.96        29.38 o                         
  -3   8  14         15.39         15.93        29.91 o                         
  -2   8  14          6.05         39.32        28.59 o                         
  -1   8  14          0.07         -6.54        23.74 o                         
   0   8  14          9.66         66.89        25.58 o                         
   1   8  14          0.58         25.58        30.05 o                         
   2   8  14          0.10          6.62        40.92 o                         
   3   8  14         70.53         28.55        43.96 o                         
   4   8  14         32.91         20.13        29.45 o                         
   5   8  14         48.08         91.31        70.00 o                         
 -16   1  15         27.38        349.57       242.57 o                         
 -15   1  15          4.41        -29.25        29.25 o                         
 -14   1  15        194.79        162.32        30.71 o                         
 -13   1  15        418.77        383.08        31.21 o                         
 -12   1  15        146.98        139.20        25.36 o                         
 -11   1  15        263.63        287.19        42.28 o                         
 -10   1  15         12.79         20.32        21.82 o                         
  -9   1  15          9.47         -3.63        21.38 o                         
  -8   1  15        599.66        661.11        31.80 o                         
  -7   1  15        166.38        168.64        21.97 o                         
  -6   1  15        935.39        876.34        31.41 o                         
  -5   1  15        690.31        720.87        21.63 o                         
  -4   1  15         82.46         72.61        17.21 o                         
  -3   1  15        446.22        435.07        17.91 o                         
  -2   1  15         22.64         35.20        13.27 o                         
  -1   1  15        948.32        950.88        26.10 o                         
   0   1  15        825.35        808.63        32.73 o                         
   1   1  15          2.91         25.69        32.03 o                         
   2   1  15        188.70        171.77        27.20 o                         
   3   1  15        733.62        674.96        33.74 o                         
   4   1  15       4526.19       4507.24       109.07 o                         
   5   1  15        258.25        290.92        63.29 o                         
   6   1  15        254.56        258.43        31.84 o                         
   7   1  15         70.05         65.68        26.97 o                         
   8   1  15        747.18        788.06        39.91 o                         
   9   1  15          0.41         18.70        43.33 o                         
  10   1  15        375.89        411.02        34.63 o                         
  11   1  15        141.58        154.50        32.54 o                         
  12   1  15         83.15         57.63        34.90 o                         
  13   1  15         53.79         68.69        33.34 o                         
 -16   2  15         23.97         13.91        37.21 o                         
 -15   2  15         23.66        -18.23       101.56 o                         
 -14   2  15          3.02        -27.05        27.05 o                         
 -13   2  15         70.92         88.05        25.64 o                         
 -12   2  15          0.12        -10.42        23.08 o                         
 -11   2  15          9.27          8.31        19.69 o                         
 -10   2  15         12.34         -6.16        25.49 o                         
  -9   2  15          2.31         -5.79        20.82 o                         
  -8   2  15         79.77         94.27        22.85 o                         
  -7   2  15          9.40          1.86        19.10 o                         
  -6   2  15          0.17          2.48        20.06 o                         
  -5   2  15        533.76        551.66        21.08 o                         
  -4   2  15        106.90        110.33        14.73 o                         
  -3   2  15        133.46        148.67        14.59 o                         
  -2   2  15          1.58        -17.00        17.00 o                         
  -1   2  15        328.98        356.80        26.35 o                         
   0   2  15        517.00        485.56        28.33 o                         
   1   2  15         49.59         49.21        22.10 o                         
   2   2  15        140.83        136.54        25.28 o                         
   3   2  15       2131.34       2053.78        47.16 o                         
   4   2  15          1.64         -5.52        24.28 o                         
   5   2  15        951.09        897.45        38.08 o                         
   6   2  15        612.75        537.61        33.52 o                         
   7   2  15         54.17        118.15        52.63 o                         
   8   2  15        824.16        780.95        63.32 o                         
   9   2  15          0.87        -26.67        29.54 o                         
  10   2  15        103.03        109.05        32.26 o                         
  11   2  15         77.89         82.34        34.79 o                         
  12   2  15         20.80         42.20        33.66 o                         
  13   2  15         34.45         62.62        50.54 o                         
 -14   3  15         93.47         58.74        35.64 o                         
 -13   3  15        267.92        291.41        50.42 o                         
 -12   3  15          5.83        300.81        44.06 o                         
 -11   3  15         56.05         73.69        38.70 o                         
 -10   3  15        235.61        185.49        44.86 o                         
  -9   3  15       1293.35       1321.75        64.48 o                         
  -8   3  15          5.43         15.96        35.51 o                         
  -7   3  15        873.88        897.19        50.72 o                         
  -6   3  15          0.67        -24.10        31.54 o                         
  -5   3  15       1273.18       1274.69        57.75 o                         
  -4   3  15       3517.24       3384.08        59.49 o                         
  -3   3  15        396.83        382.93        30.06 o                         
  -2   3  15         35.12         40.26        25.06 o                         
  -1   3  15         35.21         -4.45        21.35 o                         
   0   3  15         70.52        109.27        21.96 o                         
   1   3  15        619.19        550.59        30.33 o                         
   2   3  15          1.20        -10.00        18.18 o                         
   3   3  15        781.66        779.43        27.78 o                         
   4   3  15        480.96        512.72        20.92 o                         
   5   3  15        783.37        788.52        29.37 o                         
   6   3  15         50.68         68.93        26.60 o                         
   7   3  15        236.27        256.37        54.71 o                         
   8   3  15          6.25         16.03        27.09 o                         
   9   3  15        109.90        203.92        54.93 o                         
  10   3  15         12.10         51.17        35.47 o                         
  11   3  15         49.86         57.80        32.34 o                         
  12   3  15        120.65         82.86        30.97 o                         
  13   3  15          1.78         62.38        51.97 o                         
 -14   4  15          1.87        -33.52        33.52 o                         
 -13   4  15         43.66         44.40        44.98 o                         
 -12   4  15          9.92          2.92        35.12 o                         
 -11   4  15        103.38        114.80        45.98 o                         
 -10   4  15        132.00        135.27        39.31 o                         
  -9   4  15         32.48         43.88        32.97 o                         
  -8   4  15         83.63         61.26        31.05 o                         
  -7   4  15          0.01         -3.73        34.53 o                         
  -6   4  15         16.43          8.37        36.64 o                         
  -5   4  15        126.07         88.21        34.51 o                         
  -4   4  15        166.36        173.02        33.77 o                         
  -3   4  15         56.20         52.41        16.96 o                         
  -2   4  15          8.75         13.96        15.96 o                         
  -1   4  15         31.28         15.98        20.39 o                         
   0   4  15        178.01        167.58        25.33 o                         
   1   4  15         85.82         47.14        18.21 o                         
   2   4  15         27.81         36.15        23.15 o                         
   3   4  15          1.01        -15.37        19.15 o                         
   4   4  15        269.57        274.61        19.36 o                         
   5   4  15          0.12        -26.24        26.24 o                         
   6   4  15          0.25         20.66        17.87 o                         
   7   4  15         34.04         42.16        22.16 o                         
   8   4  15         52.25         79.12        26.56 o                         
   9   4  15         63.24         77.22        26.74 o                         
  10   4  15         55.53         71.16        31.27 o                         
  11   4  15         32.07         23.11        28.06 o                         
  12   4  15         31.78         48.48        51.93 o                         
 -13   5  15         62.74         64.23        44.83 o                         
 -12   5  15         46.85          7.19        34.34 o                         
 -11   5  15         43.50         29.10        42.82 o                         
 -10   5  15          1.08        -15.12        39.32 o                         
  -9   5  15          0.22          0.15        28.97 o                         
  -8   5  15          2.75        -30.80        30.80 o                         
  -7   5  15         89.90        121.59        35.73 o                         
  -6   5  15         46.02         21.84        30.85 o                         
  -5   5  15        524.89        516.74        42.47 o                         
  -4   5  15         10.62         -2.27        31.82 o                         
  -3   5  15        474.74        436.34        29.78 o                         
  -2   5  15        158.07        194.67        32.51 o                         
  -1   5  15          0.12         -6.13        21.50 o                         
   0   5  15         48.51         22.90        25.71 o                         
   1   5  15        262.43        295.26        27.52 o                         
   2   5  15        583.53        592.68        37.16 o                         
   3   5  15        244.26        208.78        23.98 o                         
   4   5  15         59.07         87.87        21.27 o                         
   5   5  15         95.45        106.43        22.97 o                         
   6   5  15        137.82        164.88        26.52 o                         
   7   5  15        126.13        115.09        24.58 o                         
   8   5  15         12.90         38.23        21.09 o                         
   9   5  15        180.28        189.81        41.33 o                         
  10   5  15         44.06         27.33        31.10 o                         
  11   5  15         35.77        -13.93        48.86 o                         
 -12   6  15          0.12         52.31        40.30 o                         
 -11   6  15        143.52         85.98        40.33 o                         
 -10   6  15          9.16         32.25        39.04 o                         
  -9   6  15         44.69         59.88        40.55 o                         
  -8   6  15         46.49        -20.99        34.93 o                         
  -7   6  15         10.45          7.95        26.11 o                         
  -6   6  15         82.14         -2.59        29.28 o                         
  -5   6  15         76.80         75.27        33.66 o                         
  -4   6  15          0.86        -14.14        31.82 o                         
  -3   6  15          9.94         26.44        24.92 o                         
  -2   6  15        586.80        573.65        33.20 o                         
  -1   6  15          6.35        -13.98        19.66 o                         
   0   6  15         37.18         44.46        23.85 o                         
   1   6  15         23.93         -4.36        22.50 o                         
   2   6  15         77.02        110.49        39.30 o                         
   3   6  15         16.35         13.34        20.38 o                         
   4   6  15          6.27         -5.58        23.01 o                         
   5   6  15         39.50         37.88        23.55 o                         
   6   6  15          0.87         -5.20        23.20 o                         
   7   6  15         15.05          5.93        55.87 o                         
   8   6  15         26.04         -0.87        31.82 o                         
   9   6  15         89.37         87.39        37.33 o                         
 -10   7  15         10.34         -0.53        39.40 o                         
  -9   7  15         20.59        -17.44        40.62 o                         
  -8   7  15         26.87         59.16        33.82 o                         
  -7   7  15          7.29        -37.32        38.86 o                         
  -6   7  15        123.01        199.31        44.34 o                         
  -5   7  15         20.72         16.17        35.14 o                         
  -4   7  15        183.74        187.32        36.33 o                         
  -3   7  15          0.59         13.23        30.40 o                         
  -2   7  15         33.95         61.02        25.87 o                         
  -1   7  15        221.74        283.45        60.39 o                         
   0   7  15          9.17         -2.45        20.14 o                         
   1   7  15        183.45        224.01        29.71 o                         
   2   7  15         79.16         73.93        38.98 o                         
   3   7  15        129.11        111.98        28.44 o                         
   4   7  15          8.08        -24.94        40.29 o                         
   5   7  15         45.70         28.46        29.97 o                         
   6   7  15         72.46         70.18        26.25 o                         
   7   7  15         19.20         30.64        29.78 o                         
  -7   8  15          8.35         19.59        28.98 o                         
  -6   8  15          8.09          6.62        30.68 o                         
  -5   8  15         55.30         57.68        32.45 o                         
  -4   8  15         95.94         97.02        61.98 o                         
  -3   8  15        175.99        246.13        41.01 o                         
  -2   8  15          0.34        -17.13        26.59 o                         
  -1   8  15         34.19         50.94        25.89 o                         
   0   8  15          4.17         -4.92        45.08 o                         
   1   8  15          0.62          2.02        23.38 o                         
   2   8  15        199.63        196.69        46.69 o                         
   3   8  15          0.92         49.91        45.65 o                         
   4   8  15          5.78        -25.85        36.47 o                         
 -15   0  16        174.18        189.90        40.56 o                         
 -14   0  16         30.75         23.98        36.80 o                         
 -13   0  16          8.47         14.70        44.53 o                         
 -12   0  16         19.44         68.30        34.17 o                         
 -11   0  16         16.66         62.16        38.22 o                         
 -10   0  16         79.70         74.59        33.59 o                         
  -9   0  16       1042.14       1027.17        53.95 o                         
  -8   0  16       1376.05       1362.73        59.08 o                         
  -7   0  16        780.61        799.70        46.05 o                         
  -6   0  16        860.89        896.91        47.32 o                         
  -5   0  16        400.45        408.71        41.93 o                         
  -4   0  16         64.22         42.13        20.88 o                         
  -3   0  16        453.41        488.25        28.18 o                         
  -2   0  16        118.75        127.51        22.49 o                         
  -1   0  16        399.25        363.63        41.26 o                         
   0   0  16       2972.69       2973.78        75.28 o                         
   1   0  16       2001.42       1925.93        65.29 o                         
   2   0  16         85.69        128.23        36.05 o                         
   3   0  16        940.04        870.74        51.39 o                         
   4   0  16        310.65        342.99        42.09 o                         
   5   0  16        887.20        818.82        52.11 o                         
   6   0  16        450.37        519.96        48.85 o                         
   7   0  16        200.13        227.86        45.76 o                         
   8   0  16         79.51         77.91        40.98 o                         
   9   0  16        357.08        437.40        53.39 o                         
  10   0  16        229.84        271.74        47.64 o                         
  11   0  16         15.51          7.61        43.74 o                         
  12   0  16         30.88        -16.71        49.01 o                         
 -16   1  16         34.25        135.24        42.63 o                         
 -15   1  16         20.55         39.11        37.05 o                         
 -14   1  16         44.04        112.95        46.20 o                         
 -13   1  16         10.79         48.68        21.34 o                         
 -12   1  16        139.89        162.49        28.63 o                         
 -11   1  16        481.44        458.69        60.14 o                         
 -10   1  16          5.58         21.95        21.97 o                         
  -9   1  16        313.26        332.61        34.87 o                         
  -8   1  16          0.70        -20.91        20.91 o                         
  -7   1  16        410.51        430.39        27.94 o                         
  -6   1  16       1336.00       1322.88        62.64 o                         
  -5   1  16       1048.33       1041.82        24.18 o                         
  -4   1  16        141.37        130.14        15.53 o                         
  -3   1  16         85.93         72.73        14.98 o                         
  -2   1  16        282.33        294.94        16.86 o                         
  -1   1  16         21.18         12.71        16.74 o                         
   0   1  16         71.43         71.31        22.03 o                         
   1   1  16        452.11        473.43        31.34 o                         
   2   1  16       1735.72       1678.87        44.39 o                         
   3   1  16        740.15        807.74        72.52 o                         
   4   1  16        675.75        693.30        35.23 o                         
   5   1  16         57.30         33.65        26.46 o                         
   6   1  16         76.10         35.47        28.39 o                         
   7   1  16        342.56        339.50        34.86 o                         
   8   1  16          6.22         -4.25        37.22 o                         
   9   1  16         54.80         60.07        29.57 o                         
  10   1  16        114.11         97.75        32.66 o                         
  11   1  16        485.01        533.38        57.82 o                         
  12   1  16         79.51        114.55        33.85 o                         
 -15   2  16         33.57        -43.13        43.13 o                         
 -14   2  16         24.72         84.47        45.61 o                         
 -13   2  16        228.56        379.01        45.58 o                         
 -12   2  16         30.90         39.62        39.77 o                         
 -11   2  16          1.04        -16.93        33.84 o                         
 -10   2  16        124.87        144.51        35.01 o                         
  -9   2  16        196.13        220.89        37.46 o                         
  -8   2  16        373.71        367.56        39.98 o                         
  -7   2  16         43.46         45.21        34.41 o                         
  -6   2  16        213.18        222.40        37.53 o                         
  -5   2  16          0.50          0.66        17.50 o                         
  -4   2  16        539.67        521.74        35.87 o                         
  -3   2  16         11.83          1.04        18.28 o                         
  -2   2  16        168.63        140.73        18.84 o                         
  -1   2  16        414.19        475.51        30.12 o                         
   0   2  16          0.74         -9.99        22.46 o                         
   1   2  16        618.29        560.17        31.65 o                         
   2   2  16          0.17        -22.45        24.92 o                         
   3   2  16          5.53        -19.56        24.15 o                         
   4   2  16         19.67         29.86        25.64 o                         
   5   2  16         50.96         48.09        26.30 o                         
   6   2  16          4.56         17.26        42.24 o                         
   7   2  16         36.45         42.79        26.09 o                         
   8   2  16        271.07        287.68        32.75 o                         
   9   2  16        143.75        144.81        30.35 o                         
  10   2  16        117.51        207.03        35.75 o                         
  11   2  16         83.33        132.65        34.49 o                         
  12   2  16          0.69        -30.43        30.43 o                         
 -14   3  16         15.85         15.59        37.33 o                         
 -13   3  16         20.51         44.57        42.38 o                         
 -12   3  16         43.77          8.86        33.35 o                         
 -11   3  16         24.38        -14.11        38.58 o                         
 -10   3  16         27.12         80.11        38.32 o                         
  -9   3  16         79.50        118.19        37.87 o                         
  -8   3  16        471.02        450.21        45.98 o                         
  -7   3  16         77.20         39.29        34.29 o                         
  -6   3  16          4.75        -10.01        35.21 o                         
  -5   3  16        139.15        113.88        36.19 o                         
  -4   3  16         26.51         32.94        26.16 o                         
  -3   3  16        878.92        909.28        38.47 o                         
  -2   3  16         62.62         65.72        32.75 o                         
  -1   3  16         13.27          6.08        38.76 o                         
   0   3  16        124.64        123.33        25.72 o                         
   1   3  16         52.12         49.85        24.63 o                         
   2   3  16         77.57         43.16        40.88 o                         
   3   3  16        279.37        301.43        26.94 o                         
   4   3  16        315.17        304.71        36.65 o                         
   5   3  16         88.13        109.77        29.33 o                         
   6   3  16          0.67        -26.59        26.59 o                         
   7   3  16        433.55        511.82        70.92 o                         
   8   3  16        168.00        224.14        45.09 o                         
   9   3  16         14.82         26.82        28.50 o                         
  10   3  16        128.44        132.01        34.67 o                         
  11   3  16        102.70         59.76        63.56 o                         
  12   3  16          0.27          8.09        34.32 o                         
 -12   4  16         38.87         90.66        42.91 o                         
 -11   4  16        152.34        193.36        43.76 o                         
 -10   4  16         17.05         16.65        31.86 o                         
  -9   4  16        344.92        303.10        46.06 o                         
  -8   4  16          6.57        -10.04        38.44 o                         
  -7   4  16         81.70         89.54        38.82 o                         
  -6   4  16          6.28          3.31        35.79 o                         
  -5   4  16       1761.43       1737.15        67.18 o                         
  -4   4  16          8.21         10.96        29.17 o                         
  -3   4  16         48.13         52.58        24.58 o                         
  -2   4  16         84.28         93.39        24.74 o                         
  -1   4  16          0.08         -0.43        23.71 o                         
   0   4  16        123.51        148.62        42.68 o                         
   1   4  16          2.00        -19.12        36.01 o                         
   2   4  16         25.83         12.59        40.10 o                         
   3   4  16         61.62         30.79        27.83 o                         
   4   4  16        178.30        201.37        20.47 o                         
   5   4  16          1.50         14.64        17.55 o                         
   6   4  16         61.62         63.56        17.69 o                         
   7   4  16          0.38          2.58        18.50 o                         
   8   4  16          2.32         55.81        29.20 o                         
   9   4  16         11.95        -30.79        30.79 o                         
  10   4  16        143.98        192.77        63.36 o                         
  11   4  16         66.25         58.22        37.98 o                         
 -12   5  16        102.37         82.41        38.23 o                         
 -11   5  16          0.86          1.88        43.82 o                         
 -10   5  16          0.05        -23.19        31.97 o                         
  -9   5  16        118.65         84.67        40.50 o                         
  -8   5  16          0.47         -6.78        38.66 o                         
  -7   5  16          1.38         33.66        36.08 o                         
  -6   5  16         90.36        118.72        37.30 o                         
  -5   5  16         40.86         38.91        33.11 o                         
  -4   5  16          7.81         26.99        32.29 o                         
  -3   5  16        129.67        146.90        47.52 o                         
  -2   5  16         11.51         12.04        20.47 o                         
  -1   5  16         19.23         24.40        19.35 o                         
   0   5  16         29.16         30.95        24.01 o                         
   1   5  16         76.59         89.19        24.12 o                         
   2   5  16        145.19        126.92        21.65 o                         
   3   5  16         36.57          9.23        22.98 o                         
   4   5  16        150.74        143.80        22.52 o                         
   5   5  16          0.13        -22.78        22.78 o                         
   6   5  16        142.04        184.88        25.34 o                         
   7   5  16         36.32         70.21        29.84 o                         
   8   5  16         28.54         39.41        35.10 o                         
   9   5  16        230.09        322.97        64.89 o                         
  10   5  16          2.35         34.84        39.53 o                         
 -11   6  16        248.79        268.60        43.74 o                         
 -10   6  16         38.68         29.78        41.13 o                         
  -9   6  16        128.76        195.82        41.86 o                         
  -8   6  16        154.58        117.12        41.36 o                         
  -7   6  16        145.25        127.50        43.88 o                         
  -6   6  16         93.70         41.28        38.05 o                         
  -5   6  16          0.32         54.44        34.93 o                         
  -4   6  16        148.23        129.29        39.50 o                         
  -3   6  16         48.54         61.55        35.28 o                         
  -2   6  16         56.99         50.35        21.89 o                         
  -1   6  16         34.82         15.51        19.06 o                         
   0   6  16         46.04         29.57        19.58 o                         
   1   6  16         43.93         44.14        21.32 o                         
   2   6  16        863.15        831.37        33.34 o                         
   3   6  16        141.18        112.76        21.89 o                         
   4   6  16         60.57         71.15        21.62 o                         
   5   6  16         14.24         12.99        22.06 o                         
   6   6  16        112.51        102.97        24.16 o                         
   7   6  16          0.62        -12.07        36.12 o                         
   8   6  16         13.78         79.20        29.78 o                         
   9   6  16         11.38          0.19        37.85 o                         
  -9   7  16         16.95         -0.18        33.47 o                         
  -8   7  16         60.50         92.65        45.44 o                         
  -7   7  16         34.40         70.09        34.76 o                         
  -6   7  16         34.73         -5.51        33.27 o                         
  -5   7  16        235.28        148.17        37.67 o                         
  -4   7  16          9.20         43.90        31.18 o                         
  -3   7  16          0.83        -38.31        38.31 o                         
  -2   7  16         58.23         68.42        20.35 o                         
  -1   7  16          4.01        -28.79        28.79 o                         
   0   7  16        130.45        105.14        17.63 o                         
   1   7  16         45.95         28.53        28.37 o                         
   2   7  16        184.86        212.45        43.69 o                         
   3   7  16         10.59         19.14        54.68 o                         
   4   7  16         20.80         42.05        37.92 o                         
   5   7  16         36.82        116.73        67.54 o                         
   6   7  16          8.78        -19.44        30.51 o                         
  -6   8  16          3.39         -4.88        28.01 o                         
  -5   8  16         80.92         53.90        27.98 o                         
  -4   8  16         70.64        136.20        44.68 o                         
  -3   8  16         36.96          7.91        36.11 o                         
  -2   8  16          0.05         59.83        29.59 o                         
  -1   8  16         43.46         74.99        26.57 o                         
   0   8  16        107.70        144.85        34.58 o                         
   1   8  16         53.72         38.34        23.83 o                         
   2   8  16         22.00          1.69        36.67 o                         
   3   8  16          1.30         -4.52        47.66 o                         
 -15   1  17         56.94         64.19        46.47 o                         
 -14   1  17        101.71        109.80        29.55 o                         
 -13   1  17        146.65        147.14        50.89 o                         
 -12   1  17         17.03          6.64        32.50 o                         
 -11   1  17         38.50         43.79        32.00 o                         
 -10   1  17        127.49        124.22        25.91 o                         
  -9   1  17        499.63        484.91        31.25 o                         
  -8   1  17        194.85        234.97        47.20 o                         
  -7   1  17        778.90        854.08        33.17 o                         
  -6   1  17       2330.41       2324.96        48.92 o                         
  -5   1  17        158.35        167.51        17.27 o                         
  -4   1  17        100.09         66.97        15.46 o                         
  -3   1  17          2.44         -9.25        14.67 o                         
  -2   1  17        624.36        621.95        22.03 o                         
  -1   1  17        840.24        875.58        23.64 o                         
   0   1  17         78.26         65.15        25.24 o                         
   1   1  17        394.58        392.24        28.62 o                         
   2   1  17         28.20         13.91        26.06 o                         
   3   1  17        395.00        436.93        32.28 o                         
   4   1  17         31.11         -3.96        26.37 o                         
   5   1  17        296.02        290.17        54.31 o                         
   6   1  17        156.18        140.05        33.46 o                         
   7   1  17         12.80         36.73        27.04 o                         
   8   1  17         62.47         98.14        29.69 o                         
   9   1  17          4.78         16.85        31.83 o                         
  10   1  17        372.31        361.79        39.21 o                         
  11   1  17        167.89        255.00        36.21 o                         
 -14   2  17         12.13        -48.82        48.82 o                         
 -13   2  17        120.76         93.07        32.97 o                         
 -12   2  17         36.64        -16.07        37.46 o                         
 -11   2  17         30.42         42.08        31.23 o                         
 -10   2  17        236.63        310.54        43.11 o                         
  -9   2  17        117.87        169.29        40.17 o                         
  -8   2  17        507.56        578.72        51.31 o                         
  -7   2  17          0.85         -7.20        30.85 o                         
  -6   2  17        129.25        163.74        39.81 o                         
  -5   2  17         78.86         80.66        25.68 o                         
  -4   2  17         76.06         84.03        19.79 o                         
  -3   2  17          0.01          2.17        18.14 o                         
  -2   2  17         12.71          2.26        19.23 o                         
  -1   2  17          0.10          7.78        20.16 o                         
   0   2  17         19.56          8.52        23.79 o                         
   1   2  17         36.19        -10.17        26.43 o                         
   2   2  17        279.41        281.13        30.44 o                         
   3   2  17        602.37        530.26        61.19 o                         
   4   2  17         69.43         48.18        28.23 o                         
   5   2  17         36.24         24.90        28.31 o                         
   6   2  17        474.63        456.72        33.75 o                         
   7   2  17          0.47        -23.78        44.06 o                         
   8   2  17         17.23         33.18        28.97 o                         
   9   2  17         44.24         33.04        30.30 o                         
  10   2  17          4.28         12.13        35.00 o                         
  11   2  17        169.82        237.02        50.01 o                         
 -13   3  17         51.16         68.46        48.57 o                         
 -12   3  17         57.95         56.41        45.00 o                         
 -11   3  17        274.42        260.81        46.60 o                         
 -10   3  17         54.27         48.89        32.48 o                         
  -9   3  17        320.01        348.31        48.63 o                         
  -8   3  17          6.14         19.75        36.65 o                         
  -7   3  17        595.14        653.76        50.39 o                         
  -6   3  17          0.03         11.13        37.31 o                         
  -5   3  17        408.83        370.10        40.35 o                         
  -4   3  17          1.91         28.23        22.14 o                         
  -3   3  17         62.06        104.56        26.08 o                         
  -2   3  17       1154.84       1194.07        41.91 o                         
  -1   3  17          5.65         -3.68        24.64 o                         
   0   3  17        486.09        544.20        49.30 o                         
   1   3  17        383.29        339.55        31.11 o                         
   2   3  17       1627.84       1652.29        45.29 o                         
   3   3  17        163.78        133.93        26.10 o                         
   4   3  17          0.80          1.81        34.55 o                         
   5   3  17          0.78         26.02        28.80 o                         
   6   3  17        511.80        479.11        33.99 o                         
   7   3  17        356.05        370.54        35.95 o                         
   8   3  17         44.24         43.77        28.81 o                         
   9   3  17        471.09        491.32        37.57 o                         
  10   3  17         68.74        121.16        33.06 o                         
  11   3  17        246.13        303.83        34.26 o                         
 -12   4  17          0.10        -47.59        47.59 o                         
 -11   4  17        143.49        105.38        36.96 o                         
 -10   4  17          8.11         -5.82        41.02 o                         
  -9   4  17         17.36        -22.96        38.82 o                         
  -8   4  17         15.57          1.19        31.74 o                         
  -7   4  17        114.38         76.34        33.89 o                         
  -6   4  17         14.52         10.50        33.50 o                         
  -5   4  17        244.98        234.27        39.81 o                         
  -4   4  17        183.32        175.70        38.75 o                         
  -3   4  17         10.73        -20.31        27.57 o                         
  -2   4  17         99.35         86.01        26.98 o                         
  -1   4  17          0.33         -9.83        27.27 o                         
   0   4  17        128.84        145.82        39.90 o                         
   1   4  17        251.18        262.17        47.63 o                         
   2   4  17         23.30         32.45        38.18 o                         
   3   4  17        128.92        149.55        40.98 o                         
   4   4  17          0.15         -6.98        40.61 o                         
   5   4  17        110.68         59.92        43.39 o                         
   6   4  17         50.58         90.80        29.00 o                         
   7   4  17          2.67         -3.96        25.17 o                         
   8   4  17          2.55         72.93        25.92 o                         
   9   4  17          0.65          0.08        30.98 o                         
  10   4  17         26.83         66.89        31.52 o                         
 -11   5  17        422.26        391.72        48.77 o                         
 -10   5  17        169.59        157.40        45.24 o                         
  -9   5  17         62.28         70.97        40.63 o                         
  -8   5  17          9.28         -0.48        35.20 o                         
  -7   5  17        371.30        422.22        49.55 o                         
  -6   5  17        408.48        492.53        51.02 o                         
  -5   5  17          2.49         -8.15        33.62 o                         
  -4   5  17        109.43         93.19        29.57 o                         
  -3   5  17        357.17        359.21        40.57 o                         
  -2   5  17        100.68        128.96        31.89 o                         
  -1   5  17        193.69        195.89        28.41 o                         
   0   5  17         77.90        103.20        39.98 o                         
   1   5  17        358.12        436.32        51.38 o                         
   2   5  17        108.32         88.24        44.95 o                         
   3   5  17          2.55         13.31        43.13 o                         
   4   5  17         67.84         68.70        28.96 o                         
   5   5  17          0.49         -4.97        27.56 o                         
   6   5  17        167.27        217.51        34.89 o                         
   7   5  17          1.09         24.91        35.27 o                         
   8   5  17        129.04        118.69        49.79 o                         
   9   5  17          6.06         14.17        36.91 o                         
 -10   6  17         24.90         -2.54        37.17 o                         
  -9   6  17          1.77         33.64        43.15 o                         
  -8   6  17          6.25        -28.86        41.51 o                         
  -7   6  17        109.11         70.72        41.38 o                         
  -6   6  17        240.69        231.22        47.19 o                         
  -5   6  17          5.84         35.95        33.68 o                         
  -4   6  17          0.03         17.82        36.69 o                         
  -3   6  17         21.00         36.93        37.03 o                         
  -2   6  17         20.49         26.46        31.89 o                         
  -1   6  17          4.57         32.51        20.32 o                         
   0   6  17        120.63        145.20        32.38 o                         
   1   6  17          0.05        -22.15        22.79 o                         
   2   6  17         18.65         39.06        20.12 o                         
   3   6  17        184.37        259.23        44.56 o                         
   4   6  17        163.42        199.92        29.31 o                         
   5   6  17         10.78         28.40        24.41 o                         
   6   6  17          8.55         -2.48        24.12 o                         
   7   6  17          5.24        -23.63        32.31 o                         
   8   6  17          2.98        -29.34        29.34 o                         
  -8   7  17          0.35         16.15        30.28 o                         
  -7   7  17        100.98         63.59        44.82 o                         
  -6   7  17         26.33         15.88        30.53 o                         
  -5   7  17          0.20         19.78        43.21 o                         
  -4   7  17         16.08         69.37        36.58 o                         
  -3   7  17         96.84         51.87        42.52 o                         
  -2   7  17         51.49         62.50        27.45 o                         
  -1   7  17          1.16          5.52        26.95 o                         
   0   7  17         62.05         59.39        23.41 o                         
   1   7  17        176.63        170.59        29.41 o                         
   2   7  17         11.04         -4.25        22.95 o                         
   3   7  17          3.91        -27.08        27.08 o                         
   4   7  17          3.07        -41.40        41.40 o                         
   5   7  17         67.68        132.50        71.90 o                         
  -4   8  17         32.84         72.04        41.88 o                         
  -3   8  17         20.93         65.00        34.97 o                         
  -2   8  17         18.86         46.66        28.74 o                         
  -1   8  17         54.47        105.79        27.91 o                         
   0   8  17        130.15        147.50        29.85 o                         
   1   8  17         12.42         15.53        35.54 o                         
 -14   0  18          2.39        -35.33        35.33 o                         
 -13   0  18          0.27        -19.07        35.34 o                         
 -12   0  18         15.96        -14.60        41.31 o                         
 -11   0  18         16.65        -30.31        30.31 o                         
 -10   0  18         46.29         97.94        34.94 o                         
  -9   0  18          3.84        -25.83        32.28 o                         
  -8   0  18         46.19         74.67        37.83 o                         
  -7   0  18         76.78         48.31        31.62 o                         
  -6   0  18         29.88         37.04        30.12 o                         
  -5   0  18        126.93        145.25        25.69 o                         
  -4   0  18        231.09        256.01        26.53 o                         
  -3   0  18        133.59        135.86        24.68 o                         
  -2   0  18        405.30        400.34        62.44 o                         
  -1   0  18        650.59        618.52        31.80 o                         
   0   0  18          4.43        -22.18        38.12 o                         
   1   0  18       2799.25       2510.27        78.25 o                         
   2   0  18         13.81         72.07        34.78 o                         
   3   0  18        681.84        632.26        50.15 o                         
   4   0  18        233.29        216.24        42.30 o                         
   5   0  18        434.06        440.77        47.23 o                         
   6   0  18          0.01         56.80        44.54 o                         
   7   0  18         50.48         33.45        46.09 o                         
   8   0  18         46.25         28.12        42.05 o                         
   9   0  18         38.57          8.38        42.15 o                         
  10   0  18          0.61        -24.62        49.42 o                         
  11   0  18         86.58         82.98        51.79 o                         
 -15   1  18          2.67        -20.82        43.08 o                         
 -14   1  18          0.00        -10.23       107.97 o                         
 -13   1  18         13.99         27.12        40.63 o                         
 -12   1  18         31.69         37.61        38.73 o                         
 -11   1  18        351.39        388.88        55.76 o                         
 -10   1  18        554.35        599.03        44.18 o                         
  -9   1  18          7.08         16.70        23.32 o                         
  -8   1  18        153.72        143.93        24.38 o                         
  -7   1  18        808.39        861.92        36.58 o                         
  -6   1  18         20.59         11.81        17.77 o                         
  -5   1  18        255.37        261.92        19.52 o                         
  -4   1  18        347.78        355.07        19.03 o                         
  -3   1  18         49.67         50.82        15.41 o                         
  -2   1  18          6.36          5.58        15.35 o                         
  -1   1  18        405.58        416.31        21.86 o                         
   0   1  18        802.72        781.62        32.65 o                         
   1   1  18        335.01        333.12        31.08 o                         
   2   1  18          2.97         11.40        23.96 o                         
   3   1  18        230.14        249.34        47.01 o                         
   4   1  18         30.48         37.20        27.97 o                         
   5   1  18        134.18        168.27        29.93 o                         
   6   1  18        403.61        422.99        52.48 o                         
   7   1  18        106.51         67.95        46.93 o                         
   8   1  18        408.39        447.62        70.19 o                         
   9   1  18        449.97        476.26        37.66 o                         
  10   1  18         24.38         61.59        36.39 o                         
 -13   2  18         47.97        -37.06        37.06 o                         
 -12   2  18        129.90        128.11        41.75 o                         
 -11   2  18        222.41        216.43        47.06 o                         
 -10   2  18        303.87        303.86        45.59 o                         
  -9   2  18         13.65         74.58        32.00 o                         
  -8   2  18        629.10        576.32        45.91 o                         
  -7   2  18         33.16         36.45        30.83 o                         
  -6   2  18         16.39         10.27        29.65 o                         
  -5   2  18        309.35        324.26        30.21 o                         
  -4   2  18          1.25        -12.43        23.50 o                         
  -3   2  18        132.99        139.93        20.38 o                         
  -2   2  18        830.33        788.00        29.13 o                         
  -1   2  18        326.65        366.17        24.31 o                         
   0   2  18        114.61        122.51        28.72 o                         
   1   2  18         55.27         57.35        23.93 o                         
   2   2  18         25.35         48.88        26.90 o                         
   3   2  18        404.17        367.18        41.00 o                         
   4   2  18        161.11        223.59        30.55 o                         
   5   2  18         14.63         21.02        25.94 o                         
   6   2  18         18.37         39.18        28.78 o                         
   7   2  18        218.40        236.24        35.79 o                         
   8   2  18        141.13        168.29        35.86 o                         
   9   2  18          4.80         28.04        24.68 o                         
  10   2  18         14.65        -23.90        34.20 o                         
 -12   3  18          5.16        -38.68        38.68 o                         
 -11   3  18          3.25        -32.67        32.67 o                         
 -10   3  18          4.47         66.82        44.44 o                         
  -9   3  18         34.12         19.20        37.61 o                         
  -8   3  18         47.46         41.93        33.53 o                         
  -7   3  18          0.12         23.27        32.92 o                         
  -6   3  18          2.73         19.00        32.46 o                         
  -5   3  18        285.19        256.30        38.53 o                         
  -4   3  18         29.43         33.89        26.00 o                         
  -3   3  18         42.58         76.13        27.47 o                         
  -2   3  18        175.06        129.03        28.24 o                         
  -1   3  18          8.93         18.93        27.06 o                         
   0   3  18        220.45        230.47        45.22 o                         
   1   3  18         61.21         60.52        43.76 o                         
   2   3  18          6.49         29.65        27.16 o                         
   3   3  18          0.34         10.75        25.43 o                         
   4   3  18         22.03         10.34        28.58 o                         
   5   3  18         39.21         27.30        28.05 o                         
   6   3  18          0.84          9.00        29.12 o                         
   7   3  18         28.97        -17.01        39.86 o                         
   8   3  18          1.59         30.94        31.34 o                         
   9   3  18        159.56        198.00        35.19 o                         
  10   3  18         56.93         93.50        40.27 o                         
 -11   4  18         78.47         69.50        45.17 o                         
 -10   4  18        140.33        136.81        40.39 o                         
  -9   4  18         65.99        115.95        44.75 o                         
  -8   4  18          5.14        -20.39        41.00 o                         
  -7   4  18        146.78        152.78        36.08 o                         
  -6   4  18          6.88        -17.46        27.41 o                         
  -5   4  18         55.32         57.95        36.30 o                         
  -4   4  18        232.19        231.86        43.31 o                         
  -3   4  18        496.09        518.50        37.25 o                         
  -2   4  18         66.79         46.97        23.43 o                         
  -1   4  18        138.73        112.62        29.74 o                         
   0   4  18        959.76        974.34        61.10 o                         
   1   4  18        100.01         85.74        38.54 o                         
   2   4  18         53.16        107.47        39.13 o                         
   3   4  18        479.83        557.77        49.17 o                         
   4   4  18        504.84        531.39        52.25 o                         
   5   4  18          0.09          0.00        40.64 o                         
   6   4  18        292.84        258.09        50.16 o                         
   7   4  18        236.62        196.96        33.73 o                         
   8   4  18        147.07        210.97        35.30 o                         
   9   4  18        294.07        385.32        40.53 o                         
  10   4  18          9.47         39.13        44.39 o                         
 -10   5  18          3.13        -36.69        36.69 o                         
  -9   5  18          2.52        -28.69        46.44 o                         
  -8   5  18          0.20         -0.67        34.89 o                         
  -7   5  18          1.55          3.38        39.05 o                         
  -6   5  18         33.78         54.06        42.60 o                         
  -5   5  18          1.27        -23.39        35.88 o                         
  -4   5  18         37.03         36.89        40.44 o                         
  -3   5  18         19.14         39.24        28.69 o                         
  -2   5  18         93.15         80.52        27.14 o                         
  -1   5  18         34.85         18.72        28.41 o                         
   0   5  18          1.96         16.24        23.77 o                         
   1   5  18          0.36         44.88        34.82 o                         
   2   5  18          0.04         19.32        34.96 o                         
   3   5  18         18.14        -11.90        41.21 o                         
   4   5  18         54.33         73.78        50.42 o                         
   5   5  18          1.99        -13.05        39.91 o                         
   6   5  18          3.57         -4.41        38.01 o                         
   7   5  18          5.17        -40.48        41.22 o                         
   8   5  18          7.38         37.13        42.78 o                         
  -8   6  18          9.67        -45.64        45.64 o                         
  -7   6  18        117.38         38.67        31.77 o                         
  -6   6  18          2.49        -46.33        46.33 o                         
  -5   6  18        221.21        252.56        42.14 o                         
  -4   6  18         15.17        -33.80        42.92 o                         
  -3   6  18         24.35         -7.05        31.78 o                         
  -2   6  18        282.00        279.25        45.52 o                         
  -1   6  18         79.24         97.09        43.35 o                         
   0   6  18          0.02         47.83        24.77 o                         
   1   6  18         10.91         -2.53        45.35 o                         
   2   6  18         54.61         21.87        43.40 o                         
   3   6  18         42.53         90.41        46.03 o                         
   4   6  18        101.55        158.71        56.21 o                         
   5   6  18        165.57         96.97        40.68 o                         
   6   6  18          2.36          3.35        35.40 o                         
   7   6  18          5.87         -8.94        43.08 o                         
  -6   7  18          1.66         -7.37        35.64 o                         
  -5   7  18          0.01        -40.42        40.42 o                         
  -4   7  18         42.25         59.99        36.59 o                         
  -3   7  18         66.63         66.53        32.88 o                         
  -2   7  18         77.43         61.92        38.14 o                         
  -1   7  18         60.85         42.45        37.11 o                         
   0   7  18         30.82         26.50        28.23 o                         
   1   7  18        206.01        246.67       151.25 o                         
   2   7  18         37.88         81.96        38.70 o                         
   4   7  18         12.38         -7.47        75.09 o                         
 -13   1  19        164.90        151.94        37.24 o                         
 -12   1  19         32.68         57.88        25.24 o                         
 -11   1  19         18.32         -7.62        36.87 o                         
 -10   1  19        186.45        173.89        25.55 o                         
  -9   1  19        780.78        804.33        38.20 o                         
  -8   1  19        376.07        459.99        32.07 o                         
  -7   1  19          8.83         38.71        21.98 o                         
  -6   1  19          1.34          8.93        20.26 o                         
  -5   1  19          0.51         13.40        18.32 o                         
  -4   1  19        428.95        423.30        21.09 o                         
  -3   1  19          0.60         -2.17        16.15 o                         
  -2   1  19          2.50        -15.19        15.19 o                         
  -1   1  19        230.88        210.85        17.38 o                         
   0   1  19       1309.79       1301.77        33.04 o                         
   1   1  19        465.92        476.03        33.18 o                         
   2   1  19        259.94        216.83        42.56 o                         
   3   1  19          5.39          8.25        26.39 o                         
   4   1  19         31.08         48.73        29.70 o                         
   5   1  19        245.57        241.19        35.45 o                         
   6   1  19        140.01        146.66        46.70 o                         
   7   1  19        230.56        224.95        59.41 o                         
   8   1  19         45.17         53.16        35.57 o                         
   9   1  19          7.51        -26.00        30.10 o                         
  10   1  19          0.87        -22.20        46.54 o                         
 -12   2  19        115.23         91.03        43.08 o                         
 -11   2  19          0.04         -7.67        35.05 o                         
 -10   2  19        199.26        202.76        45.86 o                         
  -9   2  19         77.26         43.29        40.83 o                         
  -8   2  19         91.89         61.80        34.67 o                         
  -7   2  19        145.12        208.31        36.16 o                         
  -6   2  19          0.93         35.53        30.11 o                         
  -5   2  19         19.49         36.01        24.28 o                         
  -4   2  19        244.94        224.06        27.48 o                         
  -3   2  19        125.99         98.60        26.82 o                         
  -2   2  19        122.03        156.61        26.17 o                         
  -1   2  19        296.31        277.00        22.90 o                         
   0   2  19         10.70          8.38        25.17 o                         
   1   2  19        190.73        195.52        27.91 o                         
   2   2  19          1.50        -19.49        24.90 o                         
   3   2  19         37.46         28.89        24.73 o                         
   4   2  19          9.81          1.52        25.05 o                         
   5   2  19        167.59        162.26        31.06 o                         
   6   2  19          7.35          7.85        27.39 o                         
   7   2  19        102.32        144.52        32.13 o                         
   8   2  19         20.60         58.28        29.72 o                         
   9   2  19          2.32         19.16        27.23 o                         
 -12   3  19        205.85        154.78        42.25 o                         
 -11   3  19          0.16         -4.21        42.95 o                         
 -10   3  19        148.16        141.12        39.80 o                         
  -9   3  19        259.26        222.82        47.69 o                         
  -8   3  19        349.85        421.51        46.64 o                         
  -7   3  19        123.16        137.70        43.60 o                         
  -6   3  19         45.87         18.78        38.58 o                         
  -5   3  19        127.69        114.73        38.52 o                         
  -4   3  19          1.59         21.92        26.41 o                         
  -3   3  19         53.60         75.16        25.97 o                         
  -2   3  19          5.91          5.76        23.48 o                         
  -1   3  19        384.42        464.42        35.31 o                         
   0   3  19        249.32        242.28        49.77 o                         
   1   3  19        101.16        149.19        46.88 o                         
   2   3  19        393.35        339.55        45.75 o                         
   3   3  19          4.48          2.18        23.79 o                         
   4   3  19         44.87         52.98        28.68 o                         
   5   3  19        124.75         61.42        26.17 o                         
   6   3  19        246.47        306.48        50.69 o                         
   7   3  19         87.18         95.56        34.07 o                         
   8   3  19         58.11         47.58        28.88 o                         
   9   3  19         76.86         98.18        55.28 o                         
 -10   4  19         16.42          0.18        44.96 o                         
  -9   4  19         79.53         93.87        36.35 o                         
  -8   4  19        103.01        140.31        40.97 o                         
  -7   4  19          0.56         43.50        34.30 o                         
  -6   4  19          2.59         31.74        36.37 o
[truncated: 31,107 more chars]
