# Supplementary material for: Reduced 3,4′-bi­pyrazoles carrying thio­phene and thia­zole substituents: structures of two intermediates and two products
Source: Acta Crystallogr E Crystallogr Commun. 2021 Mar 5;77(Pt 4):335–40. doi: 10.1107/S2056989021002310 (PMC8025870; doi:10.1107/S2056989021002310)
Supplement: Supplementary file 6 [file e-77-00335-IIsup4.hkl]

data_II                                                                         
_shelx_title ' a4cgd'                                                           
_shelx_refln_list_code          4                                               
_shelx_F_calc_maximum      283.92                                               
_exptl_crystal_F_000       624.00                                               
_reflns_d_resolution_high  0.8240                                               
                                                                                
loop_                                                                           
 _space_group_symop_operation_xyz                                               
 'x, y, z'                                                                      
 '-x, -y, -z'                                                                   
                                                                                
_cell_length_a    10.7830                                                       
_cell_length_b    11.6830                                                       
_cell_length_c    13.5770                                                       
_cell_angle_alpha  93.540                                                       
_cell_angle_beta  105.170                                                       
_cell_angle_gamma 113.200                                                       
                                                                                
_shelx_F_squared_multiplier     1.000                                           
                                                                                
loop_                                                                           
 _refln_index_h                                                                 
 _refln_index_k                                                                 
 _refln_index_l                                                                 
 _refln_F_squared_calc                                                          
 _refln_F_squared_meas                                                          
 _refln_F_squared_sigma                                                         
 _refln_observed_status                                                         
   2   0   0      15455.52      14775.52        75.15 o                         
   3   0   0       1339.15       1272.63        50.91 o                         
   4   0   0       1457.06       1515.08        40.15 o                         
   5   0   0        209.56        197.65        31.81 o                         
   6   0   0         46.41         64.56        21.38 o                         
   7   0   0          7.11          8.90        20.82 o                         
   8   0   0        134.25        104.01        71.25 o                         
   9   0   0         42.00         43.63        29.50 o                         
  10   0   0          0.22         28.55        32.92 o                         
  11   0   0          8.95         16.96       101.11 o                         
 -11   1   0         33.03         72.81        52.05 o                         
 -10   1   0        104.86        112.09       134.73 o                         
  -9   1   0         27.63         18.69        24.23 o                         
  -8   1   0         11.48         -0.93        23.61 o                         
  -7   1   0          9.32         -3.18        22.58 o                         
  -6   1   0         27.38         41.87        19.18 o                         
  -5   1   0          3.54          3.97        22.25 o                         
  -4   1   0       2272.89       2253.64       117.17 o                         
  -3   1   0        652.05        660.46        38.07 o                         
  -2   1   0       3476.38       3252.41       171.52 o                         
   1   1   0       5025.29       4929.99        46.27 o                         
   2   1   0        259.11        263.40        18.31 o                         
   3   1   0        203.94        186.29        20.07 o                         
   4   1   0        964.17        929.57        80.95 o                         
   5   1   0        897.16        944.90        75.27 o                         
   6   1   0          1.15          0.54        23.76 o                         
   7   1   0          6.04         -4.71        24.14 o                         
   8   1   0        410.85        402.83        99.12 o                         
   9   1   0         39.32         28.34        55.69 o                         
  10   1   0         16.70         69.17        47.47 o                         
  11   1   0          0.18       -240.12       240.12 o                         
 -12   2   0          7.68         35.35        55.67 o                         
 -11   2   0          0.27         -0.97        57.78 o                         
 -10   2   0          1.40        -14.87        37.93 o                         
  -9   2   0          8.47          0.93        33.87 o                         
  -8   2   0        206.75        248.74        36.95 o                         
  -7   2   0         26.43         21.61        19.02 o                         
  -6   2   0        291.88        286.39        21.53 o                         
  -5   2   0        218.94        215.22        18.79 o                         
  -4   2   0         65.71         70.32        14.74 o                         
  -3   2   0         29.09         18.17        19.93 o                         
  -2   2   0       1244.12       1205.40        32.09 o                         
  -1   2   0       8556.49       8281.59       115.55 o                         
   0   2   0       1781.72       2197.23       356.90 o                         
   1   2   0        185.78        192.07        23.22 o                         
   2   2   0         16.46         22.49        12.51 o                         
   3   2   0       3096.71       2865.57        63.17 o                         
   4   2   0        977.52        981.78        43.37 o                         
   5   2   0        539.02        531.66        50.38 o                         
   6   2   0        369.78        405.80        98.97 o                         
   7   2   0          2.69         24.29        32.93 o                         
   8   2   0         16.63         39.48        41.38 o                         
   9   2   0        144.29        169.30        75.82 o                         
  10   2   0         21.97          9.35        39.47 o                         
 -12   3   0          0.72         85.41       215.99 o                         
 -11   3   0         10.53          5.58        40.63 o                         
 -10   3   0        490.61        539.06       102.85 o                         
  -9   3   0          0.02        -19.25        36.11 o                         
  -8   3   0         23.68         10.98        41.81 o                         
  -7   3   0        123.34         94.63        29.44 o                         
  -6   3   0        828.37        917.73        71.02 o                         
  -5   3   0        508.98        530.39        33.23 o                         
  -4   3   0       1667.37       1758.92        79.45 o                         
  -3   3   0        138.73        137.59        14.73 o                         
  -2   3   0        147.48        131.60        13.88 o                         
  -1   3   0         91.66         87.67        11.44 o                         
   0   3   0          0.40         -3.34        16.73 o                         
   1   3   0       1561.71       1561.39        42.48 o                         
   2   3   0       2266.38       2306.78        77.17 o                         
   3   3   0        278.19        289.84        16.46 o                         
   4   3   0        915.12        947.85        63.85 o                         
   5   3   0        505.64        473.97        52.17 o                         
   6   3   0        111.81        125.60        68.78 o                         
   7   3   0        614.51        501.64       123.48 o                         
   8   3   0          2.98         26.12        40.16 o                         
   9   3   0         29.98         44.32        40.51 o                         
  10   3   0         20.91        -43.03        43.03 o                         
 -12   4   0         16.38        -19.64        47.73 o                         
 -11   4   0         98.45        168.56        46.42 o                         
 -10   4   0        290.41        313.74        85.55 o                         
  -9   4   0        162.83        148.17        40.73 o                         
  -8   4   0        277.45        314.60        98.41 o                         
  -7   4   0         75.09         72.87        40.01 o                         
  -6   4   0         37.89         41.21        12.00 o                         
  -5   4   0        249.84        233.22        15.12 o                         
  -4   4   0        178.84        177.45        14.73 o                         
  -3   4   0        205.94        219.14        16.01 o                         
  -2   4   0         44.80         38.55        10.87 o                         
  -1   4   0       1060.89       1049.37        30.91 o                         
   0   4   0       1297.52       1241.53        73.98 o                         
   1   4   0        132.86        120.45        16.61 o                         
   2   4   0        151.65        143.47        14.25 o                         
   3   4   0        987.33        881.77        48.82 o                         
   4   4   0          0.57          6.82        15.56 o                         
   5   4   0         99.94        137.75        37.24 o                         
   6   4   0          2.32         12.78        37.31 o                         
   7   4   0         28.38         12.22        38.54 o                         
   8   4   0         21.73         41.88        38.79 o                         
   9   4   0         24.21         60.39        43.71 o                         
 -12   5   0         16.84         41.87        44.84 o                         
 -11   5   0          1.05         54.02        55.12 o                         
 -10   5   0         65.00         17.67        41.85 o                         
  -9   5   0         76.99         90.67        37.83 o                         
  -8   5   0        165.26        195.28        75.53 o                         
  -7   5   0        613.03        627.46        62.37 o                         
  -6   5   0          1.53          9.07        14.28 o                         
  -5   5   0         31.78         28.32        15.27 o                         
  -4   5   0          1.33         -0.21        15.63 o                         
  -3   5   0        427.40        421.22        13.57 o                         
  -2   5   0        536.62        548.40        32.20 o                         
  -1   5   0       1710.54       1660.57        76.41 o                         
   0   5   0        315.54        333.87        36.10 o                         
   1   5   0        427.93        455.64        21.52 o                         
   2   5   0         52.33         42.77        19.89 o                         
   3   5   0         49.50         30.56        19.58 o                         
   4   5   0         28.71          6.42        18.79 o                         
   5   5   0        119.67        254.30        38.76 o                         
   6   5   0        419.50        378.58        49.03 o                         
   7   5   0          6.77         23.88        42.99 o                         
   8   5   0         23.28         62.04        41.55 o                         
 -12   6   0          1.29         10.19        45.75 o                         
 -11   6   0          5.38          6.59        39.26 o                         
 -10   6   0          1.81         -4.23        39.03 o                         
  -9   6   0         34.46         -8.75        36.34 o                         
  -8   6   0        247.79        303.22        39.68 o                         
  -7   6   0        133.25        130.05        36.21 o                         
  -6   6   0        227.56        242.39        20.21 o                         
  -5   6   0        360.49        361.35        22.71 o                         
  -4   6   0         49.97         49.08        10.13 o                         
  -3   6   0         49.08         40.84        12.70 o                         
  -2   6   0         74.64         60.85        15.71 o                         
  -1   6   0        713.06        665.80        28.81 o                         
   0   6   0          7.22         15.88        21.73 o                         
   1   6   0       1333.42       1301.15        36.69 o                         
   2   6   0        609.59        551.23        29.67 o                         
   3   6   0          5.07         -0.05        22.10 o                         
   4   6   0        185.30        184.12        39.39 o                         
   5   6   0         65.90         50.61        39.62 o                         
   6   6   0          1.14         44.80        41.88 o                         
   7   6   0         28.85         76.98        41.10 o                         
   8   6   0          5.50         52.29        41.57 o                         
 -12   7   0          3.09        -27.44        59.83 o                         
 -11   7   0          6.31        -20.36        43.35 o                         
 -10   7   0          2.51        -33.60        33.60 o                         
  -9   7   0         98.59         73.54        40.45 o                         
  -8   7   0         19.43         19.91        34.07 o                         
  -7   7   0        146.14        155.21        23.28 o                         
  -6   7   0        130.21        120.70        22.07 o                         
  -5   7   0          0.00         -0.47        17.44 o                         
  -4   7   0          0.44         -7.52        19.16 o                         
  -3   7   0       1349.05       1339.32        25.11 o                         
  -2   7   0         12.80         22.19        16.99 o                         
  -1   7   0        109.57         86.44        18.26 o                         
   0   7   0        158.34        178.88        21.76 o                         
   1   7   0        264.72        269.35        27.88 o                         
   2   7   0        676.10        676.80        85.36 o                         
   3   7   0        158.85        145.08        30.44 o                         
   4   7   0        282.98        359.10        47.52 o                         
   5   7   0         15.67          4.03        40.06 o                         
   6   7   0         63.11        146.43        45.35 o                         
   7   7   0          3.05        170.59        45.60 o                         
 -12   8   0          7.24        -60.69        60.69 o                         
 -11   8   0          5.61        -63.63        63.63 o                         
 -10   8   0          2.09         -2.29        51.91 o                         
  -9   8   0         24.04         -7.58        58.20 o                         
  -8   8   0          1.22         -2.79        49.64 o                         
  -7   8   0        224.43        234.30        32.57 o                         
  -6   8   0         90.21         98.21        30.08 o                         
  -5   8   0          0.95         -0.95        19.79 o                         
  -4   8   0        139.40        152.30        26.44 o                         
  -3   8   0         43.32         58.15        26.72 o                         
  -2   8   0         37.34         38.34        18.11 o                         
  -1   8   0          2.76        -13.50        19.09 o                         
   0   8   0        520.21        481.32        34.00 o                         
   1   8   0          0.33          2.67        27.22 o                         
   2   8   0        708.98        674.94        37.12 o                         
   3   8   0         16.84         21.04        26.21 o                         
   4   8   0        166.50        177.13        47.40 o                         
   5   8   0          2.75         11.63        39.67 o                         
   6   8   0          4.13        218.22        51.13 o                         
 -12   9   0          5.74         25.26        54.36 o                         
 -11   9   0          1.93          0.00        55.29 o                         
 -10   9   0          0.35          3.91        55.71 o                         
  -9   9   0          3.78         19.71        53.92 o                         
  -8   9   0          3.59         34.48        52.94 o                         
  -7   9   0         15.41          8.41        31.12 o                         
  -6   9   0         11.44         -0.85        31.20 o                         
  -5   9   0        205.44        193.22        28.65 o                         
  -4   9   0         11.80          3.19        27.10 o                         
  -3   9   0          4.40          2.58        27.08 o                         
  -2   9   0          5.84         27.76        30.69 o                         
  -1   9   0         71.19         65.86        21.63 o                         
   0   9   0        294.67        297.86        30.90 o                         
   1   9   0        295.40        243.85        31.48 o                         
   2   9   0        153.86        185.86        31.39 o                         
   3   9   0         41.46         47.01        35.15 o                         
   4   9   0         59.03         81.29        41.53 o                         
   5   9   0         48.95         86.66        48.11 o                         
 -11  10   0          0.53         48.15        66.79 o                         
 -10  10   0          0.00         21.02        58.98 o                         
  -9  10   0         21.40          9.41        57.65 o                         
  -8  10   0         63.44         38.52        54.92 o                         
  -7  10   0         31.73          1.96        32.20 o                         
  -6  10   0          9.48        -32.74        32.74 o                         
  -5  10   0          0.10         19.89        29.68 o                         
  -4  10   0          2.76         16.82        28.31 o                         
  -3  10   0         41.01         69.00        28.36 o                         
  -2  10   0        248.71        283.73        33.33 o                         
  -1  10   0         17.49        -12.28        26.89 o                         
   0  10   0          8.15         41.54        26.59 o                         
   1  10   0          3.06        -13.17        26.18 o                         
   2  10   0         51.88         48.01        30.21 o                         
   4  10   0          6.75        -39.61        39.80 o                         
 -11  11   0          0.03         47.48        59.98 o                         
 -10  11   0          0.12         13.31        58.63 o                         
  -9  11   0          0.61         -7.04        55.79 o                         
  -8  11   0        146.53        165.09        38.26 o                         
  -7  11   0         12.00         49.32        54.71 o                         
  -6  11   0         39.93         52.36        40.68 o                         
  -5  11   0          5.27         13.87        35.76 o                         
  -4  11   0          4.83          8.67        31.21 o                         
  -3  11   0          1.30          6.10        31.56 o                         
  -2  11   0        118.28         87.19        43.22 o                         
  -1  11   0          5.97         49.62        51.10 o                         
   0  11   0         13.94         41.93        46.39 o                         
   1  11   0         34.62         50.58        26.70 o                         
   2  11   0          2.23         53.54        30.74 o                         
   3  11   0         31.74         -8.16        45.25 o                         
 -10  12   0          6.64         27.16        58.35 o                         
  -9  12   0         14.82          2.93        58.91 o                         
  -8  12   0         21.24         53.33        35.92 o                         
  -7  12   0         68.03        109.72        39.91 o                         
  -6  12   0         50.22         42.41        70.92 o                         
  -5  12   0         53.82         11.17        52.47 o                         
  -4  12   0          3.60          8.30        33.28 o                         
  -3  12   0        124.30        123.49        51.61 o                         
  -2  12   0          8.78         64.46        51.19 o                         
  -1  12   0          0.68          1.10        45.41 o                         
   0  12   0         33.35        -50.09        50.09 o                         
   1  12   0         19.88        -51.38        51.38 o                         
  -9  13   0         13.11         27.49        69.54 o                         
  -8  13   0          9.33        165.87        37.46 o                         
  -7  13   0         18.72          9.22        39.29 o                         
  -6  13   0          0.04         -3.54        37.72 o                         
  -5  13   0         32.57         94.52        61.08 o                         
  -4  13   0          1.51         23.95        78.32 o                         
  -3  13   0          3.33         36.41        64.42 o                         
  -2  13   0          0.61          7.40        47.40 o                         
  -1  13   0         29.76         92.69        49.29 o                         
  -6  14   0         19.48         17.74        60.89 o                         
  -5  14   0         12.97          8.34        64.97 o                         
  -4  14   0          3.83          0.23        59.38 o                         
   4 -14   1          7.47         55.81        58.03 o                         
   5 -14   1         43.97         -3.34        60.55 o                         
   6 -14   1          4.76        -37.59        37.59 o                         
   1 -13   1          3.61          4.21        42.76 o                         
   2 -13   1          1.10        -46.35        46.35 o                         
   3 -13   1          3.66          8.39        59.40 o                         
   4 -13   1          0.66          0.01        45.35 o                         
   5 -13   1         20.12         52.83        38.15 o                         
   6 -13   1          6.30         23.86        37.09 o                         
   7 -13   1          2.98         34.09        40.06 o                         
   8 -13   1         29.54         84.67        57.75 o                         
   9 -13   1         24.94        -44.99        66.85 o                         
  -1 -12   1         26.00         10.84        55.41 o                         
   0 -12   1          0.32         14.68       147.95 o                         
   1 -12   1         50.00         38.65        46.89 o                         
   2 -12   1         81.07         68.73        45.26 o                         
   3 -12   1         22.81         13.89        32.73 o                         
   4 -12   1         64.84         40.86        34.27 o                         
   5 -12   1         48.13         64.69        39.98 o                         
   6 -12   1         28.73         10.23        37.62 o                         
   7 -12   1          7.67         46.87        36.51 o                         
   8 -12   1         55.84         31.45        35.29 o                         
   9 -12   1          2.39         29.83        57.40 o                         
  10 -12   1          6.91        -16.72        60.94 o                         
  -3 -11   1         29.94         49.59        40.89 o                         
  -2 -11   1          8.17         50.67        40.97 o                         
  -1 -11   1         33.84          6.74        30.02 o                         
   0 -11   1         47.56         13.73        52.14 o                         
   1 -11   1          1.80         22.90        44.99 o                         
   2 -11   1        177.37        205.76        49.28 o                         
   3 -11   1        147.93        197.08        34.26 o                         
   4 -11   1        381.21        388.09        35.67 o                         
   5 -11   1        129.05        147.50        33.56 o                         
   6 -11   1        279.69        283.81        40.00 o                         
   7 -11   1         21.99         -0.78        37.01 o                         
   8 -11   1         31.37         -4.76        67.34 o                         
   9 -11   1         37.38         80.94        56.10 o                         
  10 -11   1          1.29        -45.02        58.14 o                         
  11 -11   1          4.84        403.89        74.07 o                         
  -4 -10   1         30.75         96.49        43.26 o                         
  -3 -10   1          0.88         35.89        38.52 o                         
  -2 -10   1         14.06          8.39        48.24 o                         
  -1 -10   1        136.03        185.85        33.76 o                         
   0 -10   1         54.77         45.99        26.82 o                         
   1 -10   1        106.93        120.99        31.23 o                         
   2 -10   1        143.43        169.66        33.62 o                         
   3 -10   1         59.00         52.87        32.24 o                         
   4 -10   1        102.57         84.94        29.87 o                         
   5 -10   1         74.14         68.40        29.96 o                         
   6 -10   1          3.61         -8.41        31.93 o                         
   7 -10   1         10.06         18.70        34.73 o                         
   8 -10   1         12.76         -4.21        57.12 o                         
   9 -10   1         26.21         -2.81        55.08 o                         
  10 -10   1          4.81        -22.10        58.48 o                         
  11 -10   1          3.40         -1.99        64.13 o                         
  -5  -9   1         15.34          8.50        44.80 o                         
  -4  -9   1          1.71          4.70        42.14 o                         
  -3  -9   1          9.40          5.21        37.25 o                         
  -2  -9   1        105.50        180.60        57.39 o                         
  -1  -9   1          8.20        -12.37        26.18 o                         
   0  -9   1        179.22        192.19        28.61 o                         
   1  -9   1         44.36         49.07        25.78 o                         
   2  -9   1         61.11         63.73        28.77 o                         
   3  -9   1        100.87        133.18        29.38 o                         
   4  -9   1         63.93         46.48        29.14 o                         
   5  -9   1          3.27          7.18        28.42 o                         
   6  -9   1        117.76        126.91        33.99 o                         
   7  -9   1         73.46         66.68        29.70 o                         
   8  -9   1         37.20         43.96        53.87 o                         
   9  -9   1          0.52         46.90        53.35 o                         
  10  -9   1          1.24        -22.30        58.66 o                         
  11  -9   1         10.48         -2.85        56.55 o                         
  12  -9   1          4.78        197.88        78.31 o                         
  -6  -8   1         12.84         37.62        45.20 o                         
  -5  -8   1         12.40         64.40        44.34 o                         
  -4  -8   1         85.36         96.80        40.47 o                         
  -3  -8   1         12.44         35.82        36.81 o                         
  -2  -8   1         52.07         68.79        26.70 o                         
  -1  -8   1         71.62         48.50        28.42 o                         
   0  -8   1          8.38        -17.87        23.92 o                         
   1  -8   1         31.66         40.72        22.02 o                         
   2  -8   1        449.12        465.15        21.74 o                         
   3  -8   1          5.62         27.61        26.17 o                         
   4  -8   1        490.55        528.31        31.00 o                         
   5  -8   1         12.89         25.10        21.03 o                         
   6  -8   1        166.25        138.79        29.90 o                         
   7  -8   1         32.66          7.75        29.75 o                         
   8  -8   1        202.61        252.07        58.27 o                         
   9  -8   1          2.58        -39.24        57.88 o                         
  10  -8   1         27.53         19.65        53.38 o                         
  11  -8   1         53.93        163.00        62.60 o                         
  12  -8   1          2.80        -17.24        62.17 o                         
  -7  -7   1          1.17         95.51        43.44 o                         
  -6  -7   1         11.41        -17.42        42.58 o                         
  -5  -7   1          2.63         12.07        41.20 o                         
  -4  -7   1        371.00        398.20        48.75 o                         
  -3  -7   1          2.06        -13.76        24.95 o                         
  -2  -7   1        240.18        232.63        27.14 o                         
  -1  -7   1        153.56        153.23        25.77 o                         
   0  -7   1         29.99         12.39        27.92 o                         
   1  -7   1        441.83        443.32        25.50 o                         
   2  -7   1         20.49         21.56        14.78 o                         
   3  -7   1        209.44        196.21        18.58 o                         
   4  -7   1        319.95        325.07        22.81 o                         
   5  -7   1        123.78        115.32        24.86 o                         
   6  -7   1         26.93         32.19        19.82 o                         
   7  -7   1         96.05         51.07        51.56 o                         
   8  -7   1        112.35        116.77        64.50 o                         
   9  -7   1        152.95        161.72        53.97 o                         
  10  -7   1         10.07         74.63        52.85 o                         
  11  -7   1          1.24         50.70        57.65 o                         
  12  -7   1          6.11        -21.70        63.57 o                         
  -8  -6   1          3.84         -2.67        46.24 o                         
  -7  -6   1         11.09         37.35        42.84 o                         
  -6  -6   1         10.89         11.76        39.44 o                         
  -5  -6   1          0.10         99.60        34.54 o                         
  -4  -6   1         31.51         78.84        37.41 o                         
  -3  -6   1         69.28         43.83        24.01 o                         
  -2  -6   1          8.20         13.76        22.69 o                         
  -1  -6   1         25.09         20.48        21.44 o                         
   0  -6   1        325.70        328.81        24.32 o                         
   1  -6   1        100.94        117.92        18.47 o                         
   2  -6   1         42.56         32.73        11.57 o                         
   3  -6   1          7.54         -2.07         9.49 o                         
   4  -6   1         57.62         60.64        14.76 o                         
   5  -6   1        551.88        544.80        24.95 o                         
   6  -6   1        134.66        153.16        23.58 o                         
   7  -6   1          0.25        -19.37        46.27 o                         
   8  -6   1          0.14        -26.94        50.28 o                         
   9  -6   1         26.34         63.18        90.95 o                         
  10  -6   1         54.25         13.40        74.79 o                         
  11  -6   1          1.22         -1.06        54.83 o                         
  12  -6   1          0.00        -43.28        61.60 o                         
  -9  -5   1         28.84         95.44        47.39 o                         
  -8  -5   1          0.97        -24.28        40.55 o                         
  -7  -5   1          9.56         14.16        40.11 o                         
  -6  -5   1         53.32         -6.91        38.06 o                         
  -5  -5   1         49.30         63.36        39.38 o                         
  -4  -5   1         41.40         61.97        35.96 o                         
  -3  -5   1          9.83         -3.79        22.36 o                         
  -2  -5   1          4.57          9.06        13.85 o                         
  -1  -5   1        340.77        363.46        15.11 o                         
   0  -5   1          4.48          7.97        18.61 o                         
   1  -5   1         42.86         61.61        16.52 o                         
   2  -5   1        138.70        148.43        11.68 o                         
   3  -5   1          0.03         12.00        20.55 o                         
   4  -5   1         42.63         61.45        19.77 o                         
   5  -5   1        178.96        205.05        19.69 o                         
   6  -5   1         16.96        -12.92        23.62 o                         
   7  -5   1          3.35         -0.57        29.58 o                         
   8  -5   1        190.29        208.53        37.19 o                         
   9  -5   1         18.16         23.79        34.52 o                         
  10  -5   1          6.06        -42.66        97.38 o                         
  11  -5   1          3.75        -51.63        58.65 o                         
  12  -5   1          3.05         57.34        58.70 o                         
  -9  -4   1          3.17        -13.43        39.03 o                         
  -8  -4   1          1.30        -37.98        37.98 o                         
  -7  -4   1          0.01         30.71        38.28 o                         
  -6  -4   1         81.01         54.04        38.13 o                         
  -5  -4   1        205.23        178.43        39.47 o                         
  -4  -4   1         52.56         70.85        22.13 o                         
  -3  -4   1          0.68         24.48        18.12 o                         
  -2  -4   1        307.80        368.82        34.68 o                         
  -1  -4   1        498.44        525.35        49.05 o                         
   0  -4   1         33.74         19.93        17.02 o                         
   1  -4   1          4.26          1.99        10.58 o                         
   2  -4   1          3.27          5.55        18.20 o                         
   3  -4   1         29.60         29.30        18.64 o                         
   4  -4   1         47.36         59.96        14.90 o                         
   5  -4   1        120.20        144.09        16.42 o                         
   6  -4   1        174.40        185.76        30.59 o                         
   7  -4   1         74.27         56.65        31.01 o                         
   8  -4   1        188.18        185.60        36.97 o                         
   9  -4   1        142.98        154.85        37.12 o                         
  10  -4   1         60.97         90.90        69.91 o                         
  11  -4   1         11.33         33.34        52.77 o                         
  12  -4   1          5.31        309.73       249.76 o                         
 -10  -3   1          0.45         60.76        40.50 o                         
  -9  -3   1         48.01         38.01        40.29 o                         
  -8  -3   1          1.54        -29.54        39.78 o                         
  -7  -3   1         64.00         15.68        98.94 o                         
  -6  -3   1        122.34        127.40        24.39 o                         
  -5  -3   1         68.47         43.18        35.77 o                         
  -4  -3   1        143.01        163.10        31.69 o                         
  -3  -3   1       1293.05       1416.08       120.00 o                         
  -2  -3   1         35.79         30.36        14.07 o                         
  -1  -3   1         34.82         28.84        17.60 o                         
   0  -3   1       1219.44       1219.11        24.41 o                         
   1  -3   1         31.85         12.04        24.14 o                         
   2  -3   1       1804.12       1829.19       123.85 o                         
   3  -3   1       8987.45       8980.12       183.60 o                         
   4  -3   1         43.75         50.65         8.99 o                         
   5  -3   1        877.32        867.31        47.20 o                         
   6  -3   1         81.92         66.25        19.99 o                         
   7  -3   1         21.65         18.44        18.34 o                         
   8  -3   1          1.32        -17.23        44.72 o                         
   9  -3   1         80.40         36.14        59.52 o                         
  10  -3   1         75.74        110.26        59.61 o                         
  11  -3   1          2.99       -225.33       225.33 o                         
  12  -3   1         20.84       -130.82       240.49 o                         
 -10  -2   1          0.11          3.72        39.16 o                         
  -9  -2   1         51.22         41.89        90.74 o                         
  -8  -2   1          5.46         -7.28        28.40 o                         
  -7  -2   1          5.37         11.67        36.40 o                         
  -6  -2   1        219.36        263.30        49.70 o                         
  -5  -2   1        222.56        212.53        56.28 o                         
  -4  -2   1       1665.78       1618.88       224.99 o                         
  -3  -2   1          2.15         -0.09        18.73 o                         
  -2  -2   1        361.47        321.46        26.73 o                         
  -1  -2   1        363.51        453.12        55.94 o                         
   0  -2   1       5847.63       6062.06       244.26 o                         
   1  -2   1        743.67        745.15        24.17 o                         
   2  -2   1        679.41        710.06        38.26 o                         
   3  -2   1      11005.86      10879.80        95.03 o                         
   4  -2   1          5.74         18.30        13.67 o                         
   5  -2   1         29.39         41.03        20.66 o                         
   6  -2   1         77.49         79.38        18.17 o                         
   7  -2   1         78.90         66.64        18.93 o                         
   8  -2   1          7.31         16.82        21.63 o                         
   9  -2   1         75.15         91.04        37.40 o                         
  10  -2   1          8.43        -12.19        78.12 o                         
  11  -2   1         30.37       -260.43       260.43 o                         
 -11  -1   1          0.46         58.22        39.88 o                         
 -10  -1   1          0.73        -28.11        28.11 o                         
  -9  -1   1         18.38          3.68        28.82 o                         
  -8  -1   1        165.50        140.02        44.53 o                         
  -7  -1   1         58.21         52.81        25.18 o                         
  -6  -1   1         70.48         59.92        26.51 o                         
  -5  -1   1        327.67        344.88        52.60 o                         
  -4  -1   1         25.97          8.34        31.30 o                         
  -3  -1   1          0.09         -9.93        18.40 o                         
  -2  -1   1        675.96        657.92        51.81 o                         
  -1  -1   1       1987.32       2709.48        39.05 o                         
   2  -1   1        256.11        278.64        19.68 o                         
   3  -1   1        421.11        410.08        32.51 o                         
   4  -1   1        169.90        147.72        16.00 o                         
   5  -1   1         21.31         15.79        16.31 o                         
   6  -1   1         53.23         73.23        19.95 o                         
   7  -1   1          0.33         14.42        26.06 o                         
   8  -1   1         15.49         39.38        21.63 o                         
   9  -1   1         14.86         12.78        26.38 o                         
  10  -1   1          1.28         48.78        50.33 o                         
  11  -1   1          4.31        -16.26       215.92 o                         
 -11   0   1          7.30        137.10        49.15 o                         
 -10   0   1         27.89         -2.93        28.60 o                         
  -9   0   1         33.74         37.31        41.44 o                         
  -8   0   1         87.76         81.02        38.63 o                         
  -7   0   1          7.22        -20.43        24.45 o                         
  -6   0   1          1.22         -5.43        20.16 o                         
  -5   0   1         13.55         34.32        11.81 o                         
  -4   0   1        373.29        369.18        17.73 o                         
  -3   0   1         69.93         77.06        16.42 o                         
  -2   0   1       1950.68       1880.75       208.70 o                         
   1   0   1       3230.67       3261.17        62.39 o                         
   2   0   1       3925.67       3799.41       125.81 o                         
   3   0   1         20.65         22.08        14.46 o                         
   4   0   1          9.73          7.78        16.33 o                         
   5   0   1          5.14         -7.50        21.48 o                         
   6   0   1        586.10        654.14        56.58 o                         
   7   0   1          1.98         17.11        20.60 o                         
   8   0   1          0.00          8.41        26.02 o                         
   9   0   1          0.00        -10.12        25.79 o                         
  10   0   1         12.55        151.79       215.82 o                         
  11   0   1          0.00        -30.57       251.01 o                         
 -11   1   1          4.37         67.42        58.51 o                         
 -10   1   1        142.94        171.50       149.38 o                         
  -9   1   1          0.33         13.60        32.12 o                         
  -8   1   1         49.91         60.93        23.64 o                         
  -7   1   1         33.08         30.88        21.28 o                         
  -6   1   1        260.79        257.98        22.06 o                         
  -5   1   1        280.36        301.60        19.51 o                         
  -4   1   1         23.04         13.33        16.80 o                         
  -3   1   1       3109.32       3103.45       164.11 o                         
  -2   1   1        768.71        727.45        33.02 o                         
  -1   1   1        889.71        746.09        23.49 o                         
   1   1   1        132.20        144.36        19.74 o                         
   2   1   1        916.67        871.98        22.74 o                         
   3   1   1       1862.47       1721.98        60.05 o                         
   4   1   1         16.00         22.17        19.79 o                         
   5   1   1        708.77        763.34        58.67 o                         
   6   1   1        123.10        109.55        25.72 o                         
   7   1   1         28.97         31.31        26.15 o                         
   8   1   1          1.23         15.86        31.06 o                         
   9   1   1          0.91         39.90        30.91 o                         
  10   1   1          1.29         17.51        36.02 o                         
 -12   2   1         16.13         18.74        70.08 o                         
 -11   2   1         19.90         14.56        43.67 o                         
 -10   2   1         55.65         36.65        43.89 o                         
  -9   2   1         16.51         21.30        28.32 o                         
  -8   2   1         20.94         17.41        22.42 o                         
  -7   2   1         58.74         43.70        20.69 o                         
  -6   2   1        273.47        290.24        42.48 o                         
  -5   2   1         12.97          7.81        11.01 o                         
  -4   2   1          1.71         -7.43        10.86 o                         
  -3   2   1        340.60        333.44        17.83 o                         
  -2   2   1       1251.30       1159.06        37.33 o                         
  -1   2   1       4264.88       3962.28        47.38 o                         
   0   2   1        148.83        122.88        17.93 o                         
   1   2   1        468.84        475.57        17.17 o                         
   2   2   1        387.40        352.46        14.37 o                         
   3   2   1        895.12        939.68        30.77 o                         
   4   2   1        163.38        168.93        17.84 o                         
   5   2   1        330.80        303.14        33.60 o                         
   6   2   1          3.52         -7.03        25.48 o                         
   7   2   1         25.90         39.80        37.63 o                         
   8   2   1         10.35         23.73        35.33 o                         
   9   2   1         15.84         35.57        87.94 o                         
  10   2   1          4.20        104.63        40.76 o                         
 -12   3   1          5.11         -7.34        47.99 o                         
 -11   3   1        138.55        208.46        52.04 o                         
 -10   3   1         32.93         49.12        40.99 o                         
  -9   3   1         26.30         51.26        37.97 o                         
  -8   3   1          7.53          5.58        20.45 o                         
  -7   3   1        301.35        318.57        22.71 o                         
  -6   3   1        541.90        534.45        24.89 o                         
  -5   3   1        325.23        321.76        15.90 o                         
  -4   3   1         55.58         84.55        17.72 o                         
  -3   3   1          1.76          8.39        14.78 o                         
  -2   3   1       2181.97       2065.72        60.44 o                         
  -1   3   1         10.29          5.72        13.49 o                         
   0   3   1         42.61         31.84        18.47 o                         
   1   3   1         90.63         76.93        15.70 o                         
   2   3   1        402.99        427.35        16.63 o                         
   3   3   1         24.61         23.25        13.76 o                         
   4   3   1          6.11         10.57        14.05 o                         
   5   3   1        267.60        268.09        63.41 o                         
   6   3   1         54.02         54.05       114.79 o                         
   7   3   1        178.83        216.13        87.76 o                         
   8   3   1          8.89         24.68        38.41 o                         
   9   3   1          0.43          2.90        37.24 o                         
 -12   4   1        101.23        225.43        49.04 o                         
 -11   4   1         10.22         24.52        40.45 o                         
 -10   4   1          4.41         31.27        41.20 o                         
  -9   4   1          1.18         -1.71        36.88 o                         
  -8   4   1        355.50        328.26        39.07 o                         
  -7   4   1         48.00         37.54        16.86 o                         
  -6   4   1        112.05         97.01        18.12 o                         
  -5   4   1         49.01         52.38        13.11 o                         
  -4   4   1        161.10        165.96        14.06 o                         
  -3   4   1       1654.43       1608.74        25.32 o                         
  -2   4   1         35.52         59.33        21.69 o                         
  -1   4   1          1.48          1.29        13.47 o                         
   0   4   1        189.71        174.98        21.02 o                         
   1   4   1        271.47        299.46        19.58 o                         
   2   4   1        201.58        189.12        20.11 o                         
   3   4   1        106.24        100.83        15.05 o                         
   4   4   1         94.51         83.17        33.14 o                         
   5   4   1          2.97        -35.02        35.02 o                         
   6   4   1          9.58         20.21        37.80 o                         
   7   4   1         60.84         31.48        38.89 o                         
   8   4   1         20.26         -9.59        35.12 o                         
   9   4   1          3.18        -42.16        42.16 o                         
 -12   5   1         27.00         -5.70        43.97 o                         
 -11   5   1         16.56         59.35        39.22 o                         
 -10   5   1         79.34        154.28        41.66 o                         
  -9   5   1         46.46         65.60        38.35 o                         
  -8   5   1         83.11         82.45        35.58 o                         
  -7   5   1        851.85        900.93        43.12 o                         
  -6   5   1        432.57        430.94        24.93 o                         
  -5   5   1       1353.97       1286.05        33.76 o                         
  -4   5   1          9.98         11.67        14.14 o                         
  -3   5   1        494.62        475.83        18.37 o                         
  -2   5   1       1097.07       1034.82        31.10 o                         
  -1   5   1       2323.17       2350.08        44.32 o                         
   0   5   1        176.32        182.00        22.80 o                         
   1   5   1        612.39        612.65        22.29 o                         
   2   5   1         81.42         58.98        17.41 o                         
   3   5   1         59.27         84.24        21.62 o                         
   4   5   1        461.31        551.03        44.83 o                         
   5   5   1        196.31        192.11        41.08 o                         
   6   5   1         73.99         94.39        39.95 o                         
   7   5   1          0.28        103.39        43.12 o                         
   8   5   1         18.87        -43.16        43.16 o                         
 -12   6   1          4.66         34.13        45.14 o                         
 -11   6   1         50.14         89.67        39.42 o                         
 -10   6   1          5.00         -1.46        41.22 o                         
  -9   6   1        650.96        750.82        48.40 o                         
  -8   6   1         91.66        110.48        36.25 o                         
  -7   6   1          0.75         15.69        18.69 o                         
  -6   6   1        759.23        807.25        28.11 o                         
  -5   6   1        995.77       1005.87        22.40 o                         
  -4   6   1       1072.08       1095.62        26.87 o                         
  -3   6   1        900.58        867.76        18.67 o                         
  -2   6   1       1199.32       1253.15        49.22 o                         
  -1   6   1         72.18         62.76        17.90 o                         
   0   6   1       1360.00       1361.59        87.59 o                         
   1   6   1        351.07        340.23        26.29 o                         
   2   6   1         99.80         79.84        23.18 o                         
   3   6   1         74.37         94.78        26.03 o                         
   4   6   1          5.84         29.25        38.34 o                         
   5   6   1         59.06        115.44        40.98 o                         
   6   6   1          7.79         12.06        36.34 o                         
   7   6   1         21.86         90.39        44.86 o                         
 -12   7   1         17.25         29.61        46.87 o                         
 -11   7   1          6.39          9.52        42.03 o                         
 -10   7   1         22.43         24.07        34.24 o                         
  -9   7   1        215.09        273.85        42.81 o                         
  -8   7   1         20.60         34.44        33.01 o                         
  -7   7   1        175.48        218.35        24.91 o                         
  -6   7   1         17.25         24.17        19.89 o                         
  -5   7   1         49.04         75.73        16.34 o                         
  -4   7   1        653.70        660.68        29.79 o                         
  -3   7   1        156.76        164.84        18.70 o                         
  -2   7   1        563.94        580.72        20.23 o                         
  -1   7   1        813.31        852.27        34.45 o                         
   0   7   1          0.15          3.78        23.87 o                         
   1   7   1         20.69         14.81        24.53 o                         
   2   7   1        753.07        720.01        34.90 o                         
   3   7   1         33.49         32.17        25.41 o                         
   4   7   1        164.17        138.54        42.09 o                         
   5   7   1         12.17         33.59        45.33 o                         
   6   7   1          1.26        -14.16        43.82 o                         
 -12   8   1          2.41        -45.99        45.99 o                         
 -11   8   1         49.34         35.08        43.26 o                         
 -10   8   1          6.43         12.23        34.69 o                         
  -9   8   1          6.26        -14.09        34.60 o                         
  -8   8   1         35.17         42.30        32.80 o                         
  -7   8   1          3.13         10.30        22.61 o                         
  -6   8   1         43.40         57.70        21.90 o                         
  -5   8   1        295.75        318.58        24.79 o                         
  -4   8   1         74.36        101.76        25.30 o                         
  -3   8   1         84.08         74.02        18.52 o                         
  -2   8   1        359.63        362.05        29.70 o                         
  -1   8   1          7.73         -5.38        19.54 o                         
   0   8   1        714.87        706.34        35.27 o                         
   1   8   1         95.27        112.16        28.46 o                         
   2   8   1         85.30         46.74        26.85 o                         
   3   8   1         13.41         -5.00        37.18 o                         
   4   8   1        176.10        232.69        43.60 o                         
   5   8   1         21.06         37.85        40.95 o                         
   6   8   1         16.96        100.79        39.36 o                         
 -12   9   1          0.07         13.63        65.11 o                         
 -11   9   1          2.75         78.21        38.91 o                         
 -10   9   1        118.48        129.00        37.82 o                         
  -9   9   1          5.43         18.97        37.05 o                         
  -8   9   1          0.00         -4.10        28.07 o                         
  -7   9   1          0.30        114.33       103.08 o                         
  -6   9   1         52.69          4.67        35.87 o                         
  -5   9   1        118.67         98.40        24.88 o                         
  -4   9   1        188.41        221.64        28.81 o                         
  -3   9   1        304.75        343.75        35.08 o                         
  -2   9   1        776.71        814.48        37.91 o                         
  -1   9   1        331.63        333.46        29.15 o                         
   0   9   1        103.41        105.29        26.82 o                         
   1   9   1          6.13         -3.28        26.83 o                         
   2   9   1        146.88        189.34        31.84 o                         
   3   9   1         22.86         -0.29        37.93 o                         
   4   9   1          3.10         29.39        39.28 o                         
   5   9   1         47.52         24.13        42.64 o                         
 -12  10   1         11.25        133.39        83.32 o                         
 -11  10   1         36.01         80.09        60.63 o                         
 -10  10   1         36.60         16.61        57.09 o                         
  -9  10   1         19.10         40.46        57.09 o                         
  -8  10   1         91.09         96.46        35.21 o                         
  -7  10   1          0.37          6.95        34.39 o                         
  -6  10   1          0.26         -0.97        34.17 o                         
  -5  10   1        385.86        379.78        40.40 o                         
  -4  10   1          2.38          0.60        29.64 o                         
  -3  10   1        126.85        112.90        34.96 o                         
  -2  10   1         12.56         50.83        47.97 o                         
  -1  10   1         13.73         22.68        26.43 o                         
   0  10   1          0.68        -13.81        29.95 o                         
   1  10   1          3.65         -8.79        29.89 o                         
   2  10   1          3.57          7.58        35.33 o                         
   3  10   1        148.86         81.89        47.18 o                         
 -11  11   1          3.56        -29.49        50.50 o                         
 -10  11   1         13.39          4.82        60.47 o                         
  -9  11   1        104.60        127.34        66.39 o                         
  -8  11   1          9.22         28.71        34.57 o                         
  -7  11   1         35.37        -26.77        55.02 o                         
  -6  11   1         90.98        146.97        37.44 o                         
  -5  11   1         12.82         25.19        45.15 o                         
  -4  11   1         61.00         42.88        30.16 o                         
  -3  11   1         99.99         80.62        41.93 o                         
  -2  11   1          8.32        -20.18        49.70 o                         
  -1  11   1          2.43         -7.65        52.02 o                         
   0  11   1         75.61        120.87        30.96 o                         
   1  11   1         77.75         73.26        33.35 o                         
   2  11   1         29.09         60.01        33.15 o                         
 -10  12   1         51.40        184.21        62.04 o                         
  -9  12   1          9.78        -12.99        64.76 o                         
  -8  12   1        120.24         91.00        37.98 o                         
  -7  12   1          0.08         24.25        38.12 o                         
  -6  12   1          0.93         47.29        36.19 o                         
  -5  12   1         11.38         27.64        36.47 o                         
  -4  12   1          0.36        -21.76        43.39 o                         
  -3  12   1        154.31        182.21        49.72 o                         
  -2  12   1          1.78         83.06        58.77 o                         
  -1  12   1         18.48         16.68        52.34 o                         
   0  12   1         10.08         56.25        46.04 o                         
   1  12   1         86.29         80.62        45.01 o                         
  -9  13   1          1.78         24.40        57.12 o                         
  -8  13   1         27.96        105.71       168.99 o                         
  -7  13   1         41.00         76.16        44.12 o                         
  -6  13   1          5.31         18.37        57.12 o                         
  -5  13   1          0.01        -12.19        55.55 o                         
  -4  13   1          8.94          1.86        54.63 o                         
  -3  13   1        184.97        298.13        55.70 o                         
  -2  13   1          2.24         25.16        49.84 o                         
  -1  13   1         33.76         34.78        49.21 o                         
  -6  14   1          3.46        -32.91        50.06 o                         
  -5  14   1         39.63         15.70        64.37 o                         
   4 -14   2          1.80         -6.61        68.36 o                         
   5 -14   2         71.22        134.15        79.41 o                         
   6 -14   2          0.75          3.70        42.33 o                         
   0 -13   2         17.85        202.70       101.90 o                         
   1 -13   2          2.97        -60.00        91.46 o                         
   2 -13   2          1.06          5.61        65.58 o                         
   3 -13   2         32.63        -26.14        96.25 o                         
   4 -13   2          8.39        -42.19        42.79 o                         
   5 -13   2          1.01         54.64        38.66 o                         
   6 -13   2          2.82         53.32        46.69 o                         
   7 -13   2          2.74          2.47        40.80 o                         
   8 -13   2         14.80        -17.96        62.76 o                         
  -1 -12   2         38.39        112.68        97.18 o                         
   0 -12   2         20.41         93.20        94.49 o                         
   1 -12   2        105.41        109.13        51.71 o                         
   2 -12   2         42.13         49.30        34.43 o                         
   3 -12   2         34.80         30.89        36.29 o                         
   4 -12   2        131.99        138.46        35.07 o                         
   5 -12   2          9.75          7.83        31.55 o                         
   6 -12   2         50.03        -15.04        36.98 o                         
   7 -12   2          4.53        -30.32        37.17 o                         
   8 -12   2         17.07         15.88        51.78 o                         
   9 -12   2          0.58        296.62        68.05 o                         
  10 -12   2          0.38         -5.56        66.22 o                         
  -3 -11   2         39.14        412.36        51.82 o                         
  -2 -11   2         20.73         28.92        38.50 o                         
  -1 -11   2         30.61          8.53       106.17 o                         
   0 -11   2         39.67         70.21        44.63 o                         
   1 -11   2         14.45         52.83        31.71 o                         
   2 -11   2        458.45        446.97        41.85 o                         
   3 -11   2          2.61         -6.51        31.45 o                         
   4 -11   2          0.73         -7.58        32.16 o                         
   5 -11   2         62.08         43.82        32.09 o                         
   6 -11   2         80.37         64.38        47.01 o                         
   7 -11   2          1.27         -1.43        35.93 o                         
   8 -11   2         15.14         14.30        58.71 o                         
   9 -11   2          1.57         48.33        54.07 o                         
  10 -11   2          3.47        215.21        80.04 o                         
  -4 -10   2          8.77        -28.98        41.72 o                         
  -2 -10   2         93.49        168.18        41.02 o                         
  -1 -10   2         15.85         -3.08        31.03 o                         
   0 -10   2        257.91        332.80        47.03 o                         
   1 -10   2          4.56        -33.91        42.18 o                         
   2 -10   2        303.35        300.82        35.28 o                         
   3 -10   2         53.56         75.36        32.54 o                         
   4 -10   2         20.58         23.13        31.22 o                         
   5 -10   2         64.21         50.80        30.02 o                         
   6 -10   2        142.36        127.37        61.42 o                         
   7 -10   2         14.96          7.67        36.81 o                         
   8 -10   2          1.07         12.01        58.35 o                         
   9 -10   2         45.53         37.38        58.09 o                         
  10 -10   2          0.80         47.62        55.48 o                         
  11 -10   2         10.82         68.03        62.95 o                         
  -5  -9   2          0.68         73.90        44.96 o                         
  -4  -9   2         95.46        183.66        42.32 o                         
  -3  -9   2          4.59         34.24        39.12 o                         
  -2  -9   2        233.54        201.32        43.61 o                         
  -1  -9   2        419.86        419.37        33.65 o                         
   0  -9   2        127.59        124.84        24.86 o                         
   1  -9   2        114.95        117.85        41.47 o                         
   2  -9   2        261.28        264.65        32.57 o                         
   3  -9   2        187.06        204.87        30.90 o                         
   4  -9   2        169.50        166.48        30.56 o                         
   5  -9   2        331.13        387.30        31.66 o                         
   6  -9   2          9.51         10.99        25.67 o                         
   7  -9   2          5.64         12.56        30.73 o                         
   8  -9   2         76.95         58.26        51.26 o                         
   9  -9   2         14.46          0.62        54.45 o                         
  10  -9   2         19.49         14.58        57.06 o                         
  11  -9   2         53.22         44.14        63.19 o                         
  -6  -8   2          0.36        -42.57        42.57 o                         
  -5  -8   2          0.39         19.24        40.25 o                         
  -4  -8   2         67.38         21.56        40.14 o                         
  -3  -8   2        125.94        127.88        40.28 o                         
  -2  -8   2         66.13         49.77        35.59 o                         
  -1  -8   2         82.06         70.95        23.78 o                         
   0  -8   2         69.78         48.53        22.78 o                         
   1  -8   2        761.39        754.81        28.25 o                         
   2  -8   2         14.92         13.85        26.81 o                         
   3  -8   2        190.53        172.12        27.70 o                         
   4  -8   2        683.11        668.37        34.03 o                         
   5  -8   2          1.17         14.45        24.22 o                         
   6  -8   2         19.85         13.32        23.30 o                         
   7  -8   2        235.88        356.16        79.04 o                         
   8  -8   2         84.05         91.24        48.08 o                         
   9  -8   2        119.53        101.25       137.33 o                         
  10  -8   2         52.38         69.87        57.38 o                         
  11  -8   2          1.24         14.10        54.11 o                         
  -7  -7   2          0.60         -8.40        42.37 o                         
  -6  -7   2        107.64         85.59        44.05 o                         
  -5  -7   2         23.17         13.74        41.13 o                         
  -4  -7   2        958.00        949.20        57.49 o                         
  -3  -7   2        195.49        193.21        41.23 o                         
  -2  -7   2        288.74        255.05        36.58 o                         
  -1  -7   2         33.24         22.13        24.08 o                         
   0  -7   2         85.33         98.69        22.23 o                         
   1  -7   2        187.22        188.49        21.28 o                         
   2  -7   2        388.52        406.30        22.71 o                         
   3  -7   2        353.60        345.94        22.02 o                         
   4  -7   2          0.28          8.76        23.87 o                         
   5  -7   2        288.22        272.45        24.87 o                         
   6  -7   2          7.39         -0.93        21.88 o                         
   7  -7   2          1.79         20.67        98.66 o                         
   8  -7   2          0.24        -35.39        49.26 o                         
   9  -7   2        147.10        146.89       112.57 o                         
  10  -7   2         22.14         74.10        52.12 o                         
  11  -7   2          1.03         82.99       137.41 o                         
  12  -7   2          1.57        -29.43       134.98 o                         
  -8  -6   2          1.52        -39.83        39.83 o                         
  -7  -6   2         84.75         33.62        45.58 o                         
  -6  -6   2          0.12        -41.40        41.40 o                         
  -5  -6   2        183.93        179.30        46.52 o                         
  -4  -6   2          1.64         26.91        36.34 o                         
  -3  -6   2          0.02         14.17        34.58 o                         
  -2  -6   2         41.30         35.61        31.82 o                         
  -1  -6   2       1851.13       1815.93        54.50 o                         
   0  -6   2        453.84        455.42        24.33 o                         
   1  -6   2        259.52        259.93        20.18 o                         
   2  -6   2        556.38        560.48        16.64 o                         
   3  -6   2        398.65        413.49        25.39 o                         
   4  -6   2          1.82         10.38        21.20 o                         
   5  -6   2        132.69        135.10        20.75 o                         
   6  -6   2          0.05         24.31        19.91 o                         
   7  -6   2        154.55         71.05        48.98 o                         
   8  -6   2          7.67         65.30        73.09 o                         
   9  -6   2         42.18          6.28        61.34 o                         
  10  -6   2         56.46         79.41       109.86 o                         
  11  -6   2          5.00         18.58        50.05 o                         
  12  -6   2          6.62       -165.00       182.80 o                         
  -9  -5   2         10.20         41.95        42.21 o                         
  -8  -5   2         44.40         15.57        42.96 o                         
  -7  -5   2         14.88         13.09        43.33 o                         
  -6  -5   2        410.26        347.26        47.87 o                         
  -5  -5   2        626.34        533.62        48.10 o                         
  -4  -5   2        318.45        289.33        40.03 o                         
  -3  -5   2       1471.72       1513.75        52.10 o                         
  -2  -5   2        540.99        535.72        15.54 o                         
  -1  -5   2        328.98        334.00        24.52 o                         
   0  -5   2       2211.41       2189.99        77.24 o                         
   1  -5   2        976.04        936.25        37.93 o                         
   2  -5   2         18.98          0.80        10.49 o                         
   3  -5   2        557.55        551.18        40.52 o                         
   4  -5   2         50.34         50.06        19.60 o                         
   5  -5   2          9.96         14.71        19.32 o                         
   6  -5   2        345.81        319.40        27.75 o                         
   7  -5   2        247.15        206.96        49.42 o                         
   8  -5   2        258.14        303.42        52.97 o                         
   9  -5   2         75.29         30.38        51.34 o                         
  10  -5   2          6.67        -28.07        93.68 o                         
  11  -5   2          4.62        -48.25        83.32 o                         
  12  -5   2         32.79       -115.87       261.57 o                         
  -9  -4   2         28.23        -18.95        38.04 o                         
  -8  -4   2        115.44        167.39        44.94 o                         
  -7  -4   2        106.77        129.34        42.34 o                         
  -6  -4   2        169.34        189.03        44.11 o                         
  -5  -4   2        406.96        432.86        30.15 o                         
  -4  -4   2        531.46        560.29        82.69 o                         
  -3  -4   2       1417.73       1409.31        33.95 o                         
  -2  -4   2       1718.69       1796.66        51.22 o                         
  -1  -4   2       3266.80       3269.63        57.14 o                         
   0  -4   2         48.49         16.81        16.30 o                         
   1  -4   2         36.22         19.38        12.84 o                         
   2  -4   2          7.53          2.27        19.36 o                         
   3  -4   2       4935.04       5045.78        75.92 o                         
   4  -4   2       2038.22       2005.65        64.97 o                         
   5  -4   2        441.26        424.08        14.19 o                         
   6  -4   2        157.96        100.04        40.15 o                         
   7  -4   2          0.58         -9.01        42.82 o                         
   8  -4   2        289.62        266.21        63.88 o                         
   9  -4   2          8.74         -1.74        46.80 o                         
  10  -4   2         23.88         37.52        55.74 o                         
  11  -4   2          5.19        370.58       250.22 o                         
 -10  -3   2          8.67          5.21        45.63 o                         
  -9  -3   2         28.86        -38.22        38.22 o                         
  -8  -3   2         23.87         -9.19        39.14 o                         
  -7  -3   2         13.09         25.12        28.03 o                         
  -6  -3   2        163.15        172.06        27.21 o                         
  -5  -3   2        242.87        228.53        25.99 o                         
  -4  -3   2          2.52          8.43        21.22 o                         
  -3  -3   2        326.49        291.76        22.54 o                         
  -2  -3   2        453.09        446.40        20.92 o                         
  -1  -3   2        292.21        328.06        27.39 o                         
   0  -3   2          6.37         -3.32        18.23 o                         
   1  -3   2       2672.87       2574.65        95.11 o                         
   2  -3   2        129.72        127.67        24.74 o                         
   3  -3   2       2921.50       2836.36        42.16 o                         
   4  -3   2        847.35        799.84        31.53 o                         
   5  -3   2        516.54        529.18        20.88 o                         
   6  -3   2        541.08        534.27        24.25 o                         
   7  -3   2         10.70         33.12        38.97 o                         
   8  -3   2        184.38        181.19        52.84 o                         
   9  -3   2          3.50         51.57        54.51 o                         
  10  -3   2          9.04       -215.59       215.59 o                         
  11  -3   2         23.02       -199.99       224.82 o                         
 -10  -2   2         34.61        -11.46        41.75 o                         
  -9  -2   2         49.51         49.86        32.22 o                         
  -8  -2   2          8.34         29.62        28.63 o                         
  -7  -2   2        252.37        256.14        38.63 o                         
  -6  -2   2          0.35         -4.41        23.76 o                         
  -5  -2   2        310.61        294.22        69.92 o                         
  -4  -2   2        517.22        371.43        75.92 o                         
  -3  -2   2          0.31         10.48        19.57 o                         
  -2  -2   2        217.69        226.13        19.75 o                         
  -1  -2   2       6109.05       5928.22       134.65 o                         
   0  -2   2      12338.57      12347.07       474.29 o                         
   1  -2   2       3507.91       3455.56       144.25 o                         
   2  -2   2      80608.12      75954.41      1412.97 o                         
   3  -2   2        111.56        104.80        12.70 o                         
   4  -2   2       5672.95       5744.83       139.71 o                         
   5  -2   2          6.45          9.75        17.25 o                         
   6  -2   2         42.42         25.11        17.31 o                         
   7  -2   2         11.48         12.95        21.70 o                         
   8  -2   2          7.25         36.90       163.76 o                         
   9  -2   2         17.36        218.02       214.39 o                         
  10  -2   2         12.80        137.97       239.94 o                         
  11  -2   2         17.05        -89.91       262.39 o                         
 -11  -1   2          7.41        -26.22        33.82 o                         
 -10  -1   2         17.95         38.88        31.86 o                         
  -9  -1   2         73.43        102.35        30.50 o                         
  -8  -1   2        263.90        267.97        44.88 o                         
  -7  -1   2         74.95         52.81        35.76 o                         
  -6  -1   2        178.56        196.90        55.49 o                         
  -5  -1   2          9.47          6.38        22.98 o                         
  -4  -1   2         60.89         63.99        34.75 o                         
  -3  -1   2        113.14         99.86        20.40 o                         
  -2  -1   2       1742.99       2087.33       330.98 o                         
  -1  -1   2         82.60        139.67        18.19 o                         
   0  -1   2       1331.57       1480.49        43.87 o                         
   1  -1   2       5865.75       6057.19       256.97 o                         
   2  -1   2       1147.38       1061.26        52.78 o                         
   3  -1   2         69.19         67.43        16.51 o                         
   4  -1   2        722.61        687.42        23.01 o                         
   5  -1   2         76.94         88.73        19.56 o                         
   6  -1   2         51.66         64.31        18.60 o                         
   7  -1   2         17.76         31.10        23.10 o                         
   8  -1   2          0.11          7.73        57.55 o                         
   9  -1   2         54.71         77.80       206.62 o                         
  10  -1   2         24.09         -1.88       226.43 o                         
  11  -1   2          5.14        158.15       242.15 o                         
 -11   0   2          0.00          4.54        32.13 o                         
 -10   0   2         70.58          8.81        31.01 o                         
  -9   0   2          8.52         -3.84        29.42 o                         
  -8   0   2         28.32         23.90        26.42 o                         
  -7   0   2         17.02          3.11        33.33 o                         
  -6   0   2       1071.78       1113.14        80.56 o                         
  -5   0   2         14.69          6.09        15.66 o                         
  -4   0   2       1562.14       1602.54        62.03 o                         
  -3   0   2         46.49         36.79        15.02 o                         
  -2   0   2        822.75        895.33        62.30 o                         
  -1   0   2       3450.95       3780.66        49.71 o                         
   0   0   2       1235.65       1053.98       319.00 o                         
   1   0   2       4205.89       4034.07       499.95 o                         
   2   0   2        372.46        379.20        16.85 o                         
   3   0   2         32.12         42.32        15.95 o                         
   4   0   2         47.67         48.23        19.35 o                         
   5   0   2       1336.51       1435.39       128.30 o                         
   6   0   2        594.82        624.29        33.93 o                         
   7   0   2        373.06        368.93        35.20 o                         
   8   0   2         76.81         26.68       162.63 o                         
   9   0   2         12.94        -13.37        98.77 o                         
  10   0   2          9.70       -227.35       227.35 o                         
 -12   1   2          0.70         31.10        57.73 o                         
 -11   1   2          8.95         31.71        55.01 o                         
 -10   1   2          8.85          4.67        44.62 o                         
  -9   1   2        109.82         81.56        32.97 o                         
  -8   1   2        321.42        382.04        30.45 o                         
  -7   1   2         90.75         77.64        22.55 o                         
  -6   1   2          7.59         24.64        13.27 o                         
  -5   1   2         34.53         44.15        14.15 o                         
  -4   1   2       2676.14       2640.46        27.83 o                         
  -3   1   2        931.08        921.75        21.01 o                         
  -2   1   2       9094.20       9127.21       254.61 o                         
  -1   1   2       2126.59       2077.24        37.38 o                         
   0   1   2       1595.09       1610.10        33.94 o                         
   1   1   2        585.75        597.61        23.88 o                         
   2   1   2        112.59        121.35        22.44 o                         
   3   1   2       1187.34       1114.24        50.53 o                         
   4   1   2        544.06        509.39        39.19 o                         
   5   1   2        128.27        123.56        31.35 o                         
   6   1   2        393.80        398.48        39.17 o                         
   7   1   2         97.92         94.17       126.38 o                         
   8   1   2         27.80         27.97        63.23 o                         
   9   1   2         82.70        227.69        47.55 o                         
  10   1   2         21.40        222.73       226.56 o                         
 -12   2   2          2.66          4.77        58.03 o                         
 -11   2   2         22.12          2.23        60.58 o                         
 -10   2   2         11.80         32.59        39.19 o                         
  -9   2   2        670.05        721.98        33.70 o                         
  -8   2   2          1.37         22.68        23.16 o                         
  -7   2   2         75.69         62.90        22.00 o                         
  -6   2   2         15.36         17.05        13.55 o                         
  -5   2   2        585.35        569.42        17.24 o                         
  -4   2   2        238.88        234.94        13.29 o                         
  -3   2   2       1034.36       1031.38        51.80 o                         
  -2   2   2         10.29          0.19        12.95 o                         
  -1   2   2        524.31        536.92        31.24 o                         
   0   2   2       1756.49       1781.66        29.90 o                         
   1   2   2        683.17        644.87        36.11 o                         
   2   2   2       1280.51       1275.51        40.38 o                         
   3   2   2          9.81          7.65        14.50 o                         
   4   2   2        161.63        161.41        30.27 o                         
   5   2   2        116.47        115.51        33.75 o                         
   6   2   2          0.75         13.34        58.86 o                         
   7   2   2        113.67         94.76       107.56 o                         
   8   2   2         11.53         34.34        34.80 o                         
   9   2   2          0.42         82.23       211.48 o                         
  10   2   2          0.00          6.91        37.50 o                         
 -12   3   2         38.61         73.05        59.43 o                         
 -11   3   2          1.39         -9.10        41.10 o                         
 -10   3   2         22.23         41.42        43.74 o                         
  -9   3   2         49.62         40.38        37.51 o                         
  -8   3   2          1.53          9.58        20.12 o                         
  -7   3   2          0.08        -17.15        18.87 o                         
  -6   3   2         71.42         61.08        14.31 o                         
  -5   3   2        533.59        490.07        20.24 o                         
  -4   3   2        536.67        520.77        19.13 o                         
  -3   3   2        853.83        778.52        31.05 o                         
  -2   3   2        172.76        162.67        13.59 o                         
  -1   3   2        354.30        337.17        16.14 o                         
   0   3   2          2.70         -5.08        18.70 o                         
   1   3   2       2243.42       2318.42        84.74 o                         
   2   3   2         19.99         31.01        16.72 o                         
   3   3   2        194.78        188.40        18.72 o                         
   4   3   2        478.94        461.51        41.10 o                         
   5   3   2        194.23        219.15        41.21 o                         
   6   3   2         11.71        -25.76        35.04 o                         
   7   3   2         36.47         14.66        35.08 o                         
   8   3   2        179.04        204.75        41.22 o                         
   9   3   2          3.78         99.48        40.92 o                         
 -12   4   2         61.88        127.64        48.05 o                         
 -11   4   2         17.02         -5.60        41.49 o                         
 -10   4   2        124.10        110.87        39.57 o                         
  -9   4   2         19.89         12.60        39.40 o                         
  -8   4   2          0.96        -23.04        34.13 o                         
  -7   4   2         75.96         46.59        32.20 o                         
  -6   4   2       1283.08       1299.92        33.28 o                         
  -5   4   2          0.44          2.69        17.46 o                         
  -4   4   2         22.90         16.11        12.67 o                         
  -3   4   2       1369.35       1308.91        28.69 o                         
  -2   4   2         72.23         81.85        12.26 o                         
  -1   4   2         22.64         15.12        14.86 o                         
   0   4   2        766.38        819.79        59.69 o                         
   1   4   2        224.79        263.48        19.07 o                         
   2   4   2         31.90         34.94        18.56 o                         
   3   4   2        338.57        354.95        23.28 o                         
   4   4   2          2.16         -7.82        32.40 o                         
   5   4   2        102.01         82.67        35.02 o                         
   6   4   2         29.35         22.17        36.83 o                         
   7   4   2         14.46         24.07        37.32 o                         
   8   4   2          2.69          5.96        41.23 o                         
 -12   5   2          3.63         30.65        44.85 o                         
 -11   5   2          0.29        -33.00        42.68 o                         
 -10   5   2         91.41         57.46        37.27 o                         
  -9   5   2        107.12         85.24        38.85 o                         
  -8   5   2         35.67         58.06        35.88 o                         
  -7   5   2        349.79        368.29        24.85 o                         
  -6   5   2         45.04         40.65        20.09 o                         
  -5   5   2         79.53         89.83        14.41 o                         
  -4   5   2        443.06        410.44        16.81 o                         
  -3   5   2          1.61         -1.90        13.71 o                         
  -2   5   2        169.20        166.47        11.23 o                         
  -1   5   2        920.06        969.85        26.46 o                         
   0   5   2        231.31        197.65        16.64 o                         
   1   5   2        227.79        219.03        19.51 o                         
   2   5   2        307.11        273.67        25.66 o                         
   3   5   2          8.26         -3.72        20.26 o                         
   4   5   2         11.87         34.01        36.24 o                         
   5   5   2        435.64        424.85        48.28 o                         
   6   5   2         90.20        130.25        42.54 o                         
   7   5   2          1.05        145.76        36.89 o                         
   8   5   2         20.57          7.20        41.49 o                         
 -12   6   2          0.00         23.08        40.90 o                         
 -11   6   2          0.31         22.49        40.32 o                         
 -10   6   2         99.06         53.50        40.19 o                         
  -9   6   2        264.67        308.80        42.89 o                         
  -8   6   2         18.12         13.12        34.03 o                         
  -7   6   2         73.15         70.48        24.24 o                         
  -6   6   2        121.13        107.29        21.46 o                         
  -5   6   2        150.63        159.22        16.77 o                         
  -4   6   2        179.86        183.47        17.66 o                         
  -3   6   2          8.98          9.58        11.38 o                         
  -2   6   2        954.82        952.01        61.89 o                         
  -1   6   2        500.09        539.05        22.58 o                         
   0   6   2         98.67        103.97        17.51 o                         
   1   6   2          2.65         11.95        18.42 o                         
   2   6   2        210.03        212.78        25.84 o                         
   3   6   2        182.85        186.02        27.69 o                         
   4   6   2         87.13        112.82        41.39 o                         
   5   6   2         14.68         -9.04        39.73 o                         
   6   6   2         74.75         43.74        41.68 o                         
   7   6   2         10.05        -13.14        82.59 o                         
 -12   7   2          0.02        -17.58        39.97 o                         
 -11   7   2          2.75         12.89        39.38 o                         
 -10   7   2         22.27          1.18        40.41 o                         
  -9   7   2        171.19        166.10        38.09 o                         
  -8   7   2         26.40         40.75        33.17 o                         
  -7   7   2         37.87         43.12        22.95 o                         
  -6   7   2        323.79        313.22        24.66 o                         
  -5   7   2        137.30        128.73        18.70 o                         
  -4   7   2        162.73        172.95        15.73 o                         
  -3   7   2        104.89         86.64        16.47 o                         
  -2   7   2         73.62         68.46        15.34 o                         
  -1   7   2         32.10         41.19        18.06 o                         
   0   7   2         40.28         42.95        25.02 o                         
   1   7   2         55.76         43.76        25.36 o                         
   2   7   2        333.84        328.98        30.23 o                         
   3   7   2        346.69        323.03        46.79 o                         
   4   7   2        221.14        154.29        44.96 o                         
   5   7   2          5.53        -37.09        37.09 o                         
   6   7   2         26.90         92.24        46.25 o                         
 -12   8   2          3.98        -29.69        44.01 o                         
 -11   8   2          5.20        -22.20        39.51 o                         
 -10   8   2        104.96        118.91        38.14 o                         
  -9   8   2         14.51         -9.94        35.07 o                         
  -8   8   2          6.62         23.06        24.39 o                         
  -7   8   2         13.21          7.23        23.29 o                         
  -6   8   2          2.19         -7.05        20.88 o                         
  -5   8   2          0.63          3.23        27.92 o                         
  -4   8   2          0.89          7.60        28.93 o                         
  -3   8   2        125.42        122.24        22.45 o                         
  -2   8   2        463.59        444.14        24.46 o                         
  -1   8   2         26.02         39.84        26.33 o                         
   0   8   2         94.61         62.69        27.94 o                         
   1   8   2         50.82         42.28        27.17 o                         
   2   8   2         98.89        111.49        28.68 o                         
   3   8   2         60.11         22.59        40.29 o                         
   4   8   2          3.01        -40.61        40.61 o                         
   5   8   2          3.46         48.19        45.73 o                         
 -12   9   2          0.53        -12.27        45.09 o                         
 -11   9   2          7.84         71.44        42.50 o                         
 -10   9   2         92.86         34.11        38.03 o                         
  -9   9   2          6.34        -19.23        35.20 o                         
  -8   9   2         19.09         20.38        25.08 o                         
  -7   9   2         66.72         46.16        33.23 o                         
  -6   9   2         15.30          6.79        32.18 o                         
  -5   9   2         59.23         57.44        51.60 o                         
  -4   9   2         19.08          7.74        29.67 o                         
  -3   9   2         28.78         -6.72        29.17 o                         
  -2   9   2        162.55        169.02        28.88 o                         
  -1   9   2          7.49         10.18        26.82 o                         
   0   9   2        343.15        379.68        36.04 o                         
   1   9   2          0.09        -10.95        28.10 o                         
   2   9   2         96.98        120.24        32.91 o                         
   3   9   2          8.80         -1.06        38.05 o                         
   4   9   2          6.04        -42.92        42.92 o                         
 -12  10   2         23.78        -25.22        46.58 o                         
 -11  10   2          0.00          2.16        38.65 o                         
 -10  10   2         19.50         30.84        37.07 o                         
  -9  10   2         11.94         67.78        61.03 o                         
  -8  10   2          0.43         -9.71        36.25 o                         
  -7  10   2        157.04        129.92        35.67 o                         
  -6  10   2          0.17         37.79        33.11 o                         
  -5  10   2         21.37          6.38        34.01 o                         
  -4  10   2         19.10         13.00        27.30 o                         
  -3  10   2          0.58          6.30        49.99 o                         
  -2  10   2          8.46         28.41        28.34 o                         
  -1  10   2        215.35        201.83        33.06 o                         
   0  10   2         58.87         72.50        28.77 o                         
   1  10   2          0.03        -13.23        29.91 o                         
   2  10   2          0.09         44.90        31.06 o                         
   3  10   2          1.32         -6.85        40.40 o                         
 -11  11   2          1.73         19.92        62.48 o                         
 -10  11   2          4.18        -38.25        59.27 o                         
  -9  11   2         19.08         25.12        59.04 o                         
  -8  11   2        151.18        195.24        36.14 o                         
  -7  11   2         41.84         20.49        28.29 o                         
  -6  11   2         46.14         27.24        53.02 o                         
  -5  11   2         31.31         27.37        35.79 o                         
  -4  11   2          1.22          1.68        39.26 o                         
  -3  11   2         38.43         11.59        53.41 o                         
  -2  11   2          0.15         -0.68        52.67 o                         
  -1  11   2         29.85         87.92        30.92 o                         
   0  11   2          6.94        -12.83        47.94 o                         
   1  11   2         48.74        269.85       179.01 o                         
   2  11   2          0.57        -45.17        45.17 o                         
 -10  12   2         11.63         57.77        64.30 o                         
  -9  12   2          1.38         38.16        39.63 o                         
  -8  12   2        238.48        242.18        40.61 o                         
  -7  12   2         50.33        -10.71        36.12 o                         
  -6  12   2         39.69         55.70        37.10 o                         
  -5  12   2          0.37         32.10        52.32 o                         
  -4  12   2         35.53         24.74        55.62 o                         
  -3  12   2        109.18         57.82        38.89 o                         
  -2  12   2          2.37         28.33        55.09 o                         
  -1  12   2         16.18         49.34        50.36 o                         
   0  12   2         14.19        -53.37        53.37 o                         
  -9  13   2          5.06         96.89        39.48 o                         
  -8  13   2         31.43         35.43        40.04 o                         
  -7  13   2         94.46        100.26        58.64 o                         
  -6  13   2          5.47         -6.56        56.49 o                         
  -5  13   2         92.90         14.15        65.22 o                         
  -4  13   2          0.89         -3.37        60.67 o                         
  -3  13   2         29.34         72.87        45.67 o                         
  -2  13   2         22.17         77.37        64.02 o                         
   4 -14   3         12.26        130.27        51.85 o                         
   5 -14   3          0.24         -5.30        60.24 o                         
   0 -13   3          0.40        -64.71       103.44 o                         
   1 -13   3         10.48        -15.30        79.87 o                         
   2 -13   3         12.37        -31.21        85.54 o                         
   3 -13   3         22.23        -18.70        52.24 o                         
   4 -13   3          8.79          1.41        45.24 o                         
   5 -13   3         83.04         90.33        50.47 o                         
   6 -13   3         42.51         70.01        64.79 o                         
   7 -13   3         25.26         30.85        58.01 o                         
   8 -13   3          1.51         62.82        60.20 o                         
  -2 -12   3         17.68         41.80       130.08 o                         
  -1 -12   3          0.40        122.15       102.17 o                         
   0 -12   3          9.96        -12.92        83.77 o                         
   1 -12   3         27.96         65.42        82.13 o                         
   2 -12   3          8.69         14.73        45.22 o                         
   3 -12   3         48.87         49.80        36.46 o                         
   4 -12   3          7.17          9.71        33.79 o                         
   5 -12   3         23.77         55.55        31.15 o                         
   6 -12   3         20.04         42.46        60.24 o                         
   7 -12   3         15.99         29.68        54.01 o                         
   8 -12   3         16.12         42.58        58.79 o                         
   9 -12   3          7.35        -65.51        65.51 o                         
  -3 -11   3         27.19         41.08        61.59 o                         
  -2 -11   3         13.81         69.90        35.12 o                         
  -1 -11   3         25.99        -32.01        99.47 o                         
   0 -11   3        139.71        169.78        92.96 o                         
   1 -11   3          4.44         71.92        83.77 o                         
   2 -11   3          7.05         18.35        36.81 o                         
   3 -11   3         16.73         27.07        33.07 o                         
   4 -11   3          2.41         11.10        33.29 o                         
   5 -11   3         73.70         89.89        33.78 o                         
   6 -11   3          0.07        -24.16        33.41 o                         
   7 -11   3          5.71        -28.57        53.85 o                         
   8 -11   3         15.27         83.74        58.73 o                         
   9 -11   3          3.78         15.38        66.03 o                         
  10 -11   3          0.87        -15.38        56.28 o                         
  -4 -10   3          4.15         79.34        42.40 o                         
  -3 -10   3          8.31         25.77        35.16 o                         
  -2 -10   3          7.60        -70.38        74.59 o                         
  -1 -10   3        223.88        255.08        46.55 o                         
   0 -10   3         44.99         40.25        79.57 o                         
   1 -10   3         33.88         60.23        73.99 o                         
   2 -10   3          9.85         30.47        30.67 o                         
   3 -10   3          1.44        -25.54        31.87 o                         
   4 -10   3          0.87         12.21        36.21 o                         
   5 -10   3         30.27         50.10        30.21 o                         
   6 -10   3         38.86         54.65        28.76 o                         
   7 -10   3         13.83         49.55        52.14 o                         
   8 -10   3          0.81         56.69        55.89 o                         
   9 -10   3          2.10        -47.73        54.45 o                         
  10 -10   3         20.10        182.32        51.04 o                         
  11 -10   3          1.24         46.33        61.54 o                         
  -5  -9   3          4.24         -9.61        41.50 o                         
  -4  -9   3          1.31        -18.81        40.72 o                         
  -3  -9   3         15.73        -20.46        33.70 o                         
  -2  -9   3          0.07        -30.81        54.95 o                         
  -1  -9   3        266.38        264.50        35.39 o                         
   0  -9   3        163.22        146.37        30.86 o                         
   1  -9   3         85.10         82.41        41.68 o                         
   2  -9   3         76.55         48.83        39.86 o                         
   3  -9   3          1.91         12.52        28.83 o                         
   4  -9   3         16.38         41.41        28.95 o                         
   5  -9   3          2.96         -3.62        27.46 o                         
   6  -9   3          2.87        -33.14        33.14 o                         
   7  -9   3         13.52         47.25        53.16 o                         
   8  -9   3         36.28         53.84        95.07 o                         
   9  -9   3          2.73          2.27        56.75 o                         
  10  -9   3          1.87         68.43        65.44 o                         
  11  -9   3          0.98        -30.56       151.98 o                         
  -6  -8   3          4.02        -47.17        47.17 o                         
  -5  -8   3         10.97         -1.72        40.59 o                         
  -4  -8   3        100.88         31.85        41.62 o                         
  -3  -8   3          0.50        -12.07        36.93 o                         
  -2  -8   3         35.52         64.64        34.58 o                         
  -1  -8   3         95.61         80.16        29.34 o                         
   0  -8   3         15.81         22.72        48.54 o                         
   1  -8   3        126.11        105.87        19.75 o                         
   2  -8   3          2.66        -15.99        36.64 o                         
   3  -8   3         85.09         76.59        28.17 o                         
   4  -8   3          0.52         -9.82        27.12 o                         
   5  -8   3         15.58          3.61        25.03 o                         
   6  -8   3         54.96         63.41        51.79 o                         
   7  -8   3          2.45        -51.15        51.15 o                         
   8  -8   3         50.77         11.84        49.60 o                         
   9  -8   3          4.18        -19.92        59.62 o                         
  10  -8   3         25.06         43.42        54.90 o                         
  11  -8   3          6.82        -16.62        48.33 o                         
  -7  -7   3         26.96         43.54        38.35 o                         
  -6  -7   3         65.20         61.58        40.24 o                         
  -5  -7   3         15.74         55.97        44.05 o                         
  -4  -7   3         22.98         16.74        53.26 o                         
  -3  -7   3         44.70         51.53        36.27 o                         
  -2  -7   3         15.78         42.16        35.02 o                         
  -1  -7   3         10.47         31.90        26.83 o                         
   0  -7   3          0.81        -23.62        23.62 o                         
   1  -7   3        126.04        121.02        19.24 o                         
   2  -7   3         29.48         15.53        32.14 o                         
   3  -7   3        146.29        179.00        25.52 o                         
   4  -7   3          2.30        -15.52        25.33 o                         
   5  -7   3         17.65         36.29        36.70 o                         
   6  -7   3        233.17        188.81        39.44 o                         
   7  -7   3          2.24        -22.89        48.46 o                         
   8  -7   3          3.10        -12.52        47.96 o                         
   9  -7   3         16.84        -52.28        64.59 o                         
  10  -7   3          4.90         46.06        84.05 o                         
  11  -7   3          8.58        -14.63       113.04 o                         
  -8  -6   3         37.85        -22.08        57.59 o                         
  -7  -6   3          8.51         40.28        40.65 o                         
  -6  -6   3         31.54        -40.84        40.84 o                         
  -5  -6   3         40.81         24.40        40.44 o                         
  -4  -6   3         72.69         69.29        37.59 o                         
  -3  -6   3          8.88         21.32        33.60 o                         
  -2  -6   3         27.42         24.41        31.07 o                         
  -1  -6   3        409.99        436.41        39.34 o                         
   0  -6   3        253.34        299.27        26.21 o                         
   1  -6   3         19.53         38.81        35.39 o                         
   2  -6   3        195.38        158.75        19.55 o                         
   3  -6   3          2.55          5.80        30.48 o                         
   4  -6   3          0.03         -6.20        30.34 o                         
   5  -6   3        138.66        124.77        30.08 o                         
   6  -6   3         46.11         15.13        28.87 o                         
   7  -6   3          3.50          0.07        26.61 o                         
   8  -6   3         61.71         46.28       159.04 o                         
   9  -6   3         17.18        -63.25       355.84 o                         
  10  -6   3          0.07         -9.36        52.48 o                         
  11  -6   3          4.05        -33.42       181.77 o                         
  -9  -5   3         37.69         42.79        45.80 o                         
  -8  -5   3          0.00         19.06        43.08 o                         
  -7  -5   3         30.74         19.16        43.37 o                         
  -6  -5   3          0.83         17.62        40.97 o                         
  -5  -5   3        303.04        301.00        44.86 o                         
  -4  -5   3          8.30        -20.15        35.20 o                         
  -3  -5   3       1615.51       1598.93        37.90 o                         
  -2  -5   3       1265.32       1417.14        51.15 o                         
  -1  -5   3        269.39        259.76        27.19 o                         
   0  -5   3        185.04        193.48        22.99 o                         
   1  -5   3        779.96        815.12        24.18 o                         
   2  -5   3        148.87        139.33        12.06 o                         
   3  -5   3         90.78         76.74        30.95 o                         
   4  -5   3        728.44        767.01        52.48 o                         
   5  -5   3       1372.57       1378.51        50.12 o                         
   6  -5   3         34.18         65.62        44.02 o                         
   7  -5   3         87.76         97.19        51.05 o                         
   8  -5   3         22.41         32.66        51.29 o                         
   9  -5   3          1.74        -47.57        47.57 o                         
  10  -5   3          0.38         22.95        51.42 o                         
  11  -5   3          8.90        120.93       235.00 o                         
  -9  -4   3          4.28         13.44        44.01 o                         
  -8  -4   3          5.68        -13.00        43.37 o                         
  -7  -4   3         17.56        -20.85        40.17 o                         
  -6  -4   3         23.48         -9.42        27.60 o                         
  -5  -4   3          1.13         -2.78        25.31 o                         
  -4  -4   3         14.02         -2.42        21.27 o                         
  -3  -4   3         15.52         11.30        18.10 o                         
  -2  -4   3       3263.86       3496.31        67.06 o                         
  -1  -4   3        249.75        260.39        25.61 o                         
   0  -4   3        709.73        814.32        27.34 o                         
   1  -4   3        489.51        501.13        41.28 o                         
   2  -4   3       1034.71        981.59        52.95 o                         
   3  -4   3         11.23          1.27        26.27 o                         
   4  -4   3         37.40         61.01        27.69 o                         
   5  -4   3       1068.25        992.19        52.63 o                         
   6  -4   3        161.90        206.72        43.69 o                         
   7  -4   3        169.08        183.17        43.92 o                         
   8  -4   3         56.95         95.38       170.56 o                         
   9  -4   3          0.52         44.15       130.19 o                         
  10  -4   3          0.11         21.42       222.82 o                         
  11  -4   3          6.10       -264.63       264.63 o                         
 -10  -3   3          0.07        -43.33        43.33 o                         
  -9  -3   3         25.36         42.91        44.31 o                         
  -8  -3   3          0.19        -16.67        29.80 o                         
  -7  -3   3          0.18        -31.36        52.37 o                         
  -6  -3   3        208.66        221.35        42.71 o                         
  -5  -3   3         46.76         19.33        20.43 o                         
  -4  -3   3         82.99         68.52        18.92 o                         
  -3  -3   3         79.30         69.56        19.37 o                         
  -2  -3   3         45.05         59.27        23.70 o                         
  -1  -3   3        136.98        126.52        13.12 o                         
   0  -3   3       1957.52       1871.33       143.51 o                         
   1  -3   3         15.62         18.76        30.22 o                         
   2  -3   3       6136.81       5745.92        66.77 o                         
   3  -3   3         21.72         28.69        13.90 o                         
   4  -3   3         95.61        102.78        13.09 o                         
   5  -3   3          0.12          3.38        27.89 o                         
   6  -3   3        306.96        315.74        41.03 o                         
   7  -3   3        286.43        321.99        45.56 o                         
   8  -3   3         10.40         43.25        67.78 o                         
   9  -3   3         72.35        -63.97       217.65 o                         
  10  -3   3          1.14        645.95       199.10 o                         
  11  -3   3         22.20       -229.35       229.35 o                         
 -11  -2   3          1.09         -4.92        45.10 o                         
 -10  -2   3          0.42         -6.64        30.13 o                         
  -9  -2   3        162.02        184.10        34.50 o                         
  -8  -2   3        253.42        211.44        31.27 o                         
  -7  -2   3        141.48        120.15        27.99 o                         
  -6  -2   3         96.95        109.05        28.66 o                         
  -5  -2   3         50.83         56.98        20.35 o                         
  -4  -2   3        702.80        689.33        24.41 o                         
  -3  -2   3        697.11        753.87        45.17 o                         
  -2  -2   3        573.12        715.08       232.29 o                         
  -1  -2   3         41.74         43.59        28.73 o                         
   0  -2   3        514.65        584.61        53.26 o                         
   1  -2   3      12849.43      13449.61       131.89 o                         
   2  -2   3        568.34        511.25        33.12 o                         
   3  -2   3       1964.14       1910.02        35.56 o                         
   4  -2   3          5.93         -1.83        13.24 o                         
   5  -2   3          0.31         -1.26        16.85 o                         
   6  -2   3        111.07        130.01        20.55 o                         
   7  -2   3        133.13        147.80        27.55 o                         
   8  -2   3          0.47        -91.80       206.91 o                         
   9  -2   3         80.54         11.18       222.58 o                         
  10  -2   3          3.45        185.70       219.44 o                         
  11  -2   3          9.24         28.00       246.35 o                         
 -11  -1   3          7.77          0.23        32.97 o                         
 -10  -1   3          0.50         -5.94        27.64 o                         
  -9  -1   3         14.94         -8.20        30.62 o                         
  -8  -1   3        776.13        866.13        41.98 o                         
  -7  -1   3          1.04        -11.62        27.15 o                         
  -6  -1   3        133.63        119.39        25.78 o                         
  -5  -1   3          4.53          8.78        16.66 o                         
  -4  -1   3       1633.36       1737.16        63.76 o                         
  -3  -1   3         24.33          3.13        18.15 o                         
  -2  -1   3         78.43        104.51        16.90 o                         
  -1  -1   3       1729.66       2032.91        59.22 o                         
   0  -1   3        775.44        863.74        44.07 o                         
   1  -1   3       3442.61       3704.27       133.49 o                         
   2  -1   3        107.50         98.22        16.06 o                         
   3  -1   3        352.56        335.77        14.39 o                         
   4  -1   3        465.83        532.47        38.76 o                         
   5  -1   3        496.69        494.65        26.04 o                         
   6  -1   3        128.86        130.73        20.52 o                         
   7  -1   3         70.75         60.40        27.38 o                         
   8  -1   3          0.04        118.06       186.43 o                         
   9  -1   3         42.09        387.89       240.09 o                         
  10  -1   3          1.77        233.18       240.93 o                         
 -11   0   3          0.18          2.53        32.09 o                         
 -10   0   3        162.41        181.91        33.21 o                         
  -9   0   3          0.43        -12.38        30.81 o                         
  -8   0   3        136.37        164.48        31.10 o                         
  -7   0   3        186.32        211.30        58.91 o                         
  -6   0   3         37.46         53.54        17.51 o                         
  -5   0   3          8.91         23.84        16.39 o                         
  -4   0   3       1305.92       1259.62        48.04 o                         
  -3   0   3         14.59         12.93        13.29 o                         
  -2   0   3       1520.10       2397.77       229.10 o                         
  -1   0   3        406.71        450.65        24.07 o                         
   0   0   3        541.08        529.22        48.36 o                         
   1   0   3       2876.99       2990.27        48.55 o                         
   2   0   3          4.69         11.79        10.90 o                         
   3   0   3        324.77        324.86        13.33 o                         
   4   0   3        119.83        137.38        19.52 o                         
   5   0   3        241.87        233.32        22.74 o                         
   6   0   3          3.46         22.99        28.00 o                         
   7   0   3        157.55        146.57        30.94 o                         
   8   0   3          0.01          9.09        30.33 o                         
   9   0   3          7.30        190.20       211.92 o                         
  10   0   3          3.51         46.99       206.29 o                         
 -12   1   3         11.24        -16.05        60.45 o                         
 -11   1   3         41.72        -50.45        50.45 o                         
 -10   1   3          0.33          7.36        30.71 o                         
  -9   1   3       1323.86       1391.24       126.10 o                         
  -8   1   3         30.51         32.74        28.44 o                         
  -7   1   3         89.62         64.33        26.03 o                         
  -6   1   3        446.06        464.07        18.23 o                         
  -5   1   3        313.36        297.53        16.62 o                         
  -4   1   3       1065.64       1075.67        20.10 o                         
  -3   1   3       1432.18       1702.26       129.45 o                         
  -2   1   3       2877.00       3075.95        54.86 o                         
  -1   1   3      12078.55      11997.60        91.83 o                         
   0   1   3         87.02        131.83        29.60 o                         
   1   1   3        638.19        619.80        25.45 o                         
   2   1   3         69.13         74.90        15.42 o                         
   3   1   3        717.47        701.37        35.54 o                         
   4   1   3        157.19        161.82        29.97 o                         
   5   1   3          0.08         -3.49        26.69 o                         
   6   1   3         72.65         36.06        41.56 o                         
   7   1   3         15.23        -21.88        42.70 o                         
   8   1   3         40.25         41.43        47.81 o                         
   9   1   3         51.78         29.58       319.51 o                         
  10   1   3          1.78       -236.77       236.77 o                         
 -12   2   3         26.91        125.47        66.73 o                         
 -11   2   3          9.61         -3.72        49.66 o                         
 -10   2   3        160.29        165.95        32.86 o                         
  -9   2   3        261.33        253.40        29.48 o                         
  -8   2   3         75.62         89.53        23.34 o                         
  -7   2   3        128.18        169.80        22.94 o                         
  -6   2   3       1811.85       1788.35        60.09 o                         
  -5   2   3        160.13        162.77        18.69 o                         
  -4   2   3       1306.89       1239.90        23.88 o                         
  -3   2   3       1074.31       1028.03        24.15 o                         
  -2   2   3       2723.51       2642.69        37.36 o                         
  -1   2   3      22339.67      21315.58       125.74 o                         
   0   2   3        188.24        190.03        29.62 o                         
   1   2   3        158.32        165.24        20.62 o                         
   2   2   3         89.21         74.98        16.52 o                         
   3   2   3       1406.77       1378.31        27.40 o                         
   4   2   3         19.91        -17.39        49.15 o                         
   5   2   3         14.49         26.05        54.28 o                         
   6   2   3          0.98         14.59        34.17 o                         
   7   2   3         53.36         51.19        72.48 o                         
   8   2   3         17.79        -21.01        36.80 o                         
   9   2   3         10.36         33.34       203.03 o                         
 -12   3   3         10.07          2.19        53.33 o                         
 -11   3   3         32.39        109.29        41.37 o                         
 -10   3   3         23.83         13.48        41.00 o                         
  -9   3   3         11.25         26.68        23.01 o                         
  -8   3   3        365.75        392.73        31.32 o                         
  -7   3   3          9.96          7.19        14.45 o                         
  -6   3   3       1721.58       1698.21        57.40 o                         
  -5   3   3       1548.15       1462.72        27.11 o                         
  -4   3   3        354.83        337.20        17.31 o                         
  -3   3   3       2520.01       2244.90       100.54 o                         
  -2   3   3          2.04         11.55        19.64 o                         
  -1   3   3       4870.28       4659.55        39.99 o                         
   0   3   3       2529.86       2566.27        39.38 o                         
   1   3   3       3340.34       3294.73        44.42 o                         
   2   3   3        287.92        296.01        20.20 o                         
   3   3   3        104.61         81.06        18.61 o                         
   4   3   3         86.14         82.62        41.80 o                         
   5   3   3         65.99         91.15        35.19 o                         
   6   3   3          1.89         21.97        36.06 o                         
   7   3   3          0.06        -29.06       172.88 o                         
   8   3   3         66.68        152.61       118.75 o                         
   9   3   3          0.01         22.30        41.37 o                         
 -12   4   3          4.53         28.92        43.65 o                         
 -11   4   3          0.84          8.35        42.76 o                         
 -10   4   3         18.01         10.01        40.22 o                         
  -9   4   3        140.49         92.69        25.23 o                         
  -8   4   3          0.02          9.32        34.33 o                         
  -7   4   3       1220.26       1204.46        31.94 o                         
  -6   4   3        928.96        924.40        41.68 o                         
  -5   4   3        411.77        396.86        22.62 o                         
  -4   4   3       1223.93       1193.82        25.07 o                         
  -3   4   3       1454.09       1293.51        66.40 o                         
  -2   4   3       1571.12       1611.47        50.36 o                         
  -1   4   3       1221.38       1236.28        23.29 o                         
   0   4   3       1267.82       1247.90        44.63 o                         
   1   4   3         23.44          0.46        21.06 o                         
   2   4   3       1257.43       1333.02        32.21 o                         
   3   4   3         69.31         76.18        20.04 o                         
   4   4   3         27.29         15.15        32.89 o                         
   5   4   3         32.83         59.86        37.09 o                         
   6   4   3         91.37         63.38        32.82 o                         
   7   4   3         35.59         12.04        38.41 o                         
   8   4   3         41.40         58.77        37.19 o                         
 -13   5   3          2.60          0.58        72.30 o                         
 -12   5   3          9.87         24.72        40.12 o                         
 -11   5   3        205.15        175.12        43.46 o                         
 -10   5   3          9.07         36.25        39.41 o                         
  -9   5   3         37.32         60.52        36.83 o                         
  -8   5   3         65.49         60.64        33.44 o                         
  -7   5   3        514.96        517.85        33.36 o                         
  -6   5   3         31.56         24.08        19.63 o                         
  -5   5   3        954.71        893.02        32.80 o                         
  -4   5   3          3.37          6.86        16.48 o                         
  -3   5   3        694.36        663.16        35.06 o                         
  -2   5   3        884.68        866.90        27.71 o                         
  -1   5   3          1.52         -4.13        15.58 o                         
   0   5   3        842.75        909.51        21.44 o                         
   1   5   3        439.75        417.65        22.47 o                         
   2   5   3         29.83         38.41        24.99 o                         
   3   5   3         56.25        109.68        57.30 o                         
   4   5   3        390.85        379.95        46.68 o                         
   5   5   3         14.28         86.68        39.38 o                         
   6   5   3        158.74        155.65        45.07 o                         
   7   5   3         10.87         15.06        33.79 o                         
 -13   6   3          8.75        -12.05        73.81 o                         
 -12   6   3          3.88         27.54        42.97 o                         
 -11   6   3        150.42        196.15        48.11 o                         
 -10   6   3          7.56         -0.43        39.33 o                         
  -9   6   3        149.14        153.07        38.15 o                         
  -8   6   3          3.14         -6.99        33.75 o                         
  -7   6   3         83.57         49.06        22.25 o                         
  -6   6   3        140.50        129.75        22.24 o                         
  -5   6   3          2.95          4.91        19.35 o                         
  -4   6   3          0.14         13.43        16.20 o                         
  -3   6   3        476.77        513.73        18.57 o                         
  -2   6   3        160.03        169.95        20.11 o                         
  -1   6   3        312.58        337.36        27.49 o                         
   0   6   3        368.39        306.71        46.18 o                         
   1   6   3        100.88        109.48        20.33 o                         
   2   6   3        453.34        428.17        47.72 o                         
   3   6   3        497.90        498.33        49.81 o                         
   4   6   3          0.07         57.56        37.32 o                         
   5   6   3         42.19        260.42        44.84 o                         
   6   6   3         74.10         80.47        42.51 o                         
   7   6   3         21.18          9.19        44.03 o                         
 -12   7   3          8.57         -9.36        43.06 o                         
 -11   7   3          0.19         28.80        40.31 o                         
 -10   7   3         39.90         77.47        37.72 o                         
  -9   7   3          0.36         21.17        37.40 o                         
  -8   7   3        185.76        197.25        28.27 o                         
  -7   7   3          0.49         -6.99        22.50 o                         
  -6   7   3         17.25         12.83        20.45 o                         
  -5   7   3          0.84         18.06        18.28 o                         
  -4   7   3          0.39         -4.09        16.53 o                         
  -3   7   3         43.33         42.60        15.82 o                         
  -2   7   3        631.19        644.80        25.83 o                         
  -1   7   3        327.88        337.15        30.87 o                         
   0   7   3       1365.19       1350.00        41.49 o                         
   1   7   3        182.19        139.78        29.60 o                         
   2   7   3         15.39         32.03        26.55 o                         
   3   7   3          2.47         -9.46        43.36 o                         
   4   7   3        170.31        225.62        44.18 o                         
   5   7   3          7.66         -5.56        42.88 o                         
   6   7   3          6.11         24.54        47.66 o                         
 -12   8   3         14.07          4.03        44.55 o                         
 -11   8   3         28.56         -4.16        38.82 o                         
 -10   8   3          8.51         23.13        39.02 o                         
  -9   8   3        148.50        167.88        35.95 o                         
  -8   8   3         24.67         -5.02        25.19 o                         
  -7   8   3         76.34         93.61        26.04 o                         
  -6   8   3        188.29        227.27        35.73 o                         
  -5   8   3          0.02          3.11        30.19 o                         
  -4   8   3         63.27         54.52        18.47 o                         
  -3   8   3         42.72         37.50        19.26 o                         
  -2   8   3         23.12         13.94        25.97 o                         
  -1   8   3        261.67        269.68        44.71 o                         
   0   8   3          1.75         13.23        29.51 o                         
   1   8   3        351.14        363.98        32.98 o                         
   2   8   3          5.97        -21.78        28.43 o                         
   3   8   3          0.73         10.52        41.24 o                         
   4   8   3          0.85         49.37        45.15 o                         
   5   8   3         75.78        136.07        43.68 o                         
 -12   9   3         13.56         14.17        45.35 o                         
 -11   9   3          0.00         11.58        39.83 o                         
 -10   9   3         17.36         43.34        49.24 o                         
  -9   9   3          3.24         -7.04        33.86 o                         
  -8   9   3         66.78         91.38        34.64 o                         
  -7   9   3        430.92        491.16        41.04 o                         
  -6   9   3         16.94         -1.72        34.04 o                         
  -5   9   3        207.79        254.41        35.36 o                         
  -4   9   3        161.57        161.37        32.09 o                         
  -3   9   3         28.89         18.62        24.54 o                         
  -2   9   3          9.76          0.75        28.57 o                         
  -1   9   3        189.51        147.74        30.33 o                         
   0   9   3          2.37        -10.83        29.40 o                         
   1   9   3         86.08        106.12        31.32 o                         
   2   9   3          3.89        -12.94        28.08 o                         
   3   9   3         90.82        113.88        49.70 o                         
   4   9   3         28.43         97.85        44.86 o                         
 -12  10   3          0.14         46.55        44.60 o                         
 -11  10   3          7.54         69.17        42.71 o                         
 -10  10   3         12.73         77.93        63.04 o                         
  -9  10   3         58.70         69.93        57.34 o                         
  -8  10   3        166.19        178.47        39.20 o                         
  -7  10   3          2.02         41.28        57.49 o                         
  -6  10   3        248.96        270.30        61.04 o                         
  -5  10   3         80.86         55.38        34.08 o                         
  -4  10   3         79.63         38.91        53.96 o                         
  -3  10   3         29.36         41.40        47.32 o                         
  -2  10   3          8.49        -15.96        27.97 o                         
  -1  10   3         99.71        107.50        31.62 o                         
   0  10   3         17.06         33.37        29.81 o                         
   1  10   3        102.43        107.84        30.28 o                         
   2  10   3         37.15         54.19        42.98 o                         
   3  10   3        107.90        127.36        45.40 o                         
 -11  11   3          2.17         -3.91        61.39 o                         
 -10  11   3          1.43        -17.53        65.07 o                         
  -9  11   3          8.66         10.66        36.84 o                         
  -8  11   3          7.19         21.67        35.20 o                         
  -7  11   3         27.88         32.14        37.13 o                         
  -6  11   3          0.02        -46.02        46.02 o                         
  -5  11   3          0.03          9.88        53.61 o                         
  -4  11   3        165.27        239.63        55.70 o                         
  -3  11   3          0.04          4.62        50.42 o                         
  -2  11   3         42.12         46.36        50.82 o                         
  -1  11   3        101.28        114.57        32.67 o                         
   0  11   3         25.99         51.80        31.91 o                         
   1  11   3         47.60         68.48        34.19 o                         
 -10  12   3          3.20        -18.08        62.42 o                         
  -9  12   3          0.21          5.52        38.46 o                         
  -8  12   3          0.77        234.12       156.55 o                         
  -7  12   3          2.36        -11.63        35.38 o                         
  -6  12   3         37.47         50.34        55.83 o                         
  -5  12   3          7.68         17.28        56.53 o                         
  -4  12   3         23.63          7.65        53.59 o                         
  -3  12   3         61.52         89.15        55.77 o                         
  -2  12   3         56.22         27.42        42.41 o                         
  -1  12   3         19.60         73.96        52.94 o                         
   0  12   3         20.48        -34.47        34.47 o                         
  -9  13   3         23.07         -2.87        37.64 o                         
  -8  13   3         28.53          4.27        53.17 o                         
  -7  13   3         37.74         34.86        52.79 o                         
  -6  13   3          1.19         28.26        58.31 o                         
  -5  13   3          1.19         -5.95        76.63 o                         
  -4  13   3          9.25         42.05        58.58 o                         
  -3  13   3          9.00         17.48        64.60 o                         
  -2  13   3          9.05        -19.89        55.11 o                         
   0 -13   4          7.28        145.04        95.47 o                         
   1 -13   4         45.87        148.63        96.90 o                         
   2 -13   4          5.51        -48.02        48.02 o                         
   3 -13   4         29.41         64.80        49.46 o                         
   4 -13   4        113.17        114.75        61.04 o                         
   5 -13   4         24.67         43.11       128.67 o                         
   6 -13   4          4.52        -35.00        57.58 o                         
   7 -13   4          1.11         73.71        63.90 o                         
   8 -13   4          0.09         41.30        67.07 o                         
  -2 -12   4         24.22        103.99       111.92 o                         
  -1 -12   4         21.27          8.74       102.31 o                         
   0 -12   4         14.72        -22.12        88.73 o                         
   1 -12   4          2.01          0.64        78.45 o                         
   2 -12   4        100.62         93.34        45.67 o                         
   3 -12   4          0.93         50.76        43.97 o                         
   4 -12   4         36.00          4.20        42.36 o                         
   5 -12   4          0.12         -6.56        42.56 o                         
   6 -12   4         25.00         44.10        54.25 o                         
   7 -12   4          1.57         42.15        46.96 o                         
   8 -12   4          0.09        -69.06        69.06 o                         
   9 -12   4          0.00         -1.03        57.61 o                         
  -3 -11   4          2.14         87.89        48.47 o                         
  -2 -11   4         30.33        137.76       110.80 o                         
  -1 -11   4          4.72         77.86        99.46 o                         
   0 -11   4         32.45        -15.27        84.32 o                         
   1 -11   4         31.79         97.55        83.85 o                         
   2 -11   4        153.00        146.27        47.15 o                         
   3 -11   4        125.10        133.39        44.66 o                         
   4 -11   4        129.86        181.22        48.34 o                         
   5 -11   4          0.42         26.76        42.08 o                         
   6 -11   4         12.11         27.58        39.03 o                         
   7 -11   4         72.47        137.84        64.68 o                         
   8 -11   4         12.40         80.34        60.38 o                         
   9 -11   4          1.26        -18.84        61.11 o                         
  10 -11   4         11.62         40.36        63.18 o                         
  -4 -10   4          3.30        -25.06        38.26 o                         
  -3 -10   4         31.14         45.45        36.30 o                         
  -2 -10   4          8.46          4.99        32.90 o                         
  -1 -10   4        153.98         96.74        94.09 o                         
   0 -10   4         16.41         96.01        80.20 o                         
   1 -10   4          0.03        -20.03        80.17 o                         
   2 -10   4         62.31         95.77        71.83 o                         
   3 -10   4        650.93        630.85        52.74 o                         
   4 -10   4         11.52         -0.85        39.90 o                         
   5 -10   4        301.00        288.04        56.66 o                         
   6 -10   4         10.81         48.25        35.10 o                         
   7 -10   4         68.03         27.30        53.08 o                         
   8 -10   4          4.44         56.83        55.65 o                         
   9 -10   4         28.12        116.78        61.98 o                         
  10 -10   4         15.49         28.62        84.74 o                         
  -6  -9   4         41.48          5.31        42.47 o                         
  -5  -9   4          3.46          3.45        38.97 o                         
  -4  -9   4         80.41          4.36        35.60 o                         
  -3  -9   4         66.02         61.06        37.01 o                         
  -2  -9   4        114.71         94.36        34.17 o                         
  -1  -9   4        116.21         73.64        29.82 o                         
   0  -9   4        327.70        234.20        82.27 o                         
   1  -9   4         80.76         47.64        71.23 o                         
   2  -9   4        140.11         46.57        65.30 o                         
   3  -9   4        191.48        237.41        41.12 o                         
   4  -9   4        193.18        169.46        39.04 o                         
   5  -9   4        380.15        387.49        66.44 o                         
   6  -9   4         95.86         52.40        36.95 o                         
   7  -9   4          7.79          0.93        52.03 o                         
   8  -9   4         82.36        129.55       105.84 o                         
   9  -9   4          0.29         39.16        77.15 o                         
  10  -9   4          1.15          3.15        53.61 o                         
  11  -9   4          9.00         35.32        61.12 o                         
  -7  -8   4          0.77         16.08        43.67 o                         
  -6  -8   4          0.09        -38.88        38.88 o                         
  -5  -8   4        114.37        174.11        46.68 o                         
  -4  -8   4         32.78         33.51        61.77 o                         
  -3  -8   4          8.77         13.80        33.62 o                         
  -2  -8   4        246.35        242.07        36.94 o                         
  -1  -8   4          1.03        -10.68        29.63 o                         
   0  -8   4          8.90          6.82        24.66 o                         
   1  -8   4        333.59        324.96        74.69 o                         
   2  -8   4         16.53         66.28        64.71 o                         
   3  -8   4        150.62        206.40        39.99 o                         
   4  -8   4        204.21        197.17        37.12 o                         
   5  -8   4          0.15         -3.77        33.34 o                         
   6  -8   4        141.52         84.89        57.92 o                         
   7  -8   4          0.17        -20.40        49.10 o                         
   8  -8   4         62.45         48.80        51.28 o                         
   9  -8   4         19.24        105.63        54.31 o                         
  10  -8   4          2.91         19.68       109.34 o                         
  11  -8   4         12.24        -40.25        54.26 o                         
  -7  -7   4         26.18         53.50        48.45 o                         
  -6  -7   4         82.73        133.50        44.49 o                         
  -5  -7   4        110.89         61.58        40.80 o                         
  -4  -7   4        331.54        278.78        44.64 o                         
  -3  -7   4        301.56        239.41        38.13 o                         
  -2  -7   4        151.24        140.84        45.16 o                         
  -1  -7   4        523.25        497.47        35.73 o                         
   0  -7   4        472.57        495.32        37.50 o                         
   1  -7   4        425.76        426.47        30.25 o                         
   2  -7   4        134.00        172.42        66.12 o                         
   3  -7   4        123.22        144.37        35.60 o                         
   4  -7   4         10.74         26.24        33.66 o                         
   5  -7   4         40.98         84.72        50.47 o                         
   6  -7   4         37.54         47.72        28.88 o                         
   7  -7   4          7.21         -2.78        52.25 o                         
   8  -7   4        106.09         53.37        50.96 o                         
   9  -7   4         11.78         23.36        52.02 o                         
  10  -7   4          0.27          1.46        51.28 o                         
  11  -7   4         12.02        -38.47       242.95 o                         
  -8  -6   4          1.81         86.20        47.78 o                         
  -7  -6   4        103.00        185.62        47.86 o                         
  -6  -6   4        195.64        115.88        46.35 o                         
  -5  -6   4        459.84        336.46        38.85 o                         
  -4  -6   4          2.50        -20.30        37.94 o                         
  -3  -6   4        123.36        154.70        34.36 o                         
  -2  -6   4        614.29        560.73        37.88 o                         
  -1  -6   4        410.23        409.85        31.77 o                         
   0  -6   4        659.85        553.65        78.02 o                         
   1  -6   4        556.79        553.47        21.36 o                         
   2  -6   4         19.21          6.58        49.18 o                         
   3  -6   4        216.24        209.27        41.66 o                         
   4  -6   4          1.03         18.60        30.06 o                         
   5  -6   4        168.24        165.44        32.74 o                         
   6  -6   4        142.19        147.25        29.77 o                         
   7  -6   4        199.56        156.93        44.70 o                         
   8  -6   4         88.99         30.34        51.01 o                         
   9  -6   4         10.28         52.69        45.22 o                         
  10  -6   4          0.06         14.87        51.97 o                         
  11  -6   4          3.51       -238.72       238.72 o                         
  -9  -5   4         10.27         63.87        51.79 o                         
  -8  -5   4         13.15          0.66        43.64 o                         
  -7  -5   4          3.31         12.59        43.01 o                         
  -6  -5   4         77.00         64.26        42.52 o                         
  -5  -5   4        203.99        175.06        40.53 o                         
  -4  -5   4        660.35        640.40        31.78 o                         
  -3  -5   4          0.04          4.70        52.41 o                         
  -2  -5   4        310.85        314.39        31.73 o                         
  -1  -5   4         60.23         35.68        24.57 o                         
   0  -5   4          0.06         -4.53        20.05 o                         
   1  -5   4         85.55        102.36        16.05 o                         
   2  -5   4         88.14         84.04        44.30 o                         
   3  -5   4       1522.15       1475.30        72.68 o                         
   4  -5   4        306.34        302.13        34.16 o                         
   5  -5   4       1315.20       1312.32        43.48 o                         
   6  -5   4          3.95         23.52        26.20 o                         
   7  -5   4        172.39         82.90        62.57 o                         
   8  -5   4        123.92        121.54        53.41 o                         
   9  -5   4         11.53        -33.15        55.98 o                         
  10  -5   4          0.03         54.64       259.55 o                         
  11  -5   4          3.62       -256.12       256.12 o                         
 -10  -4   4         25.15        -17.71        41.17 o                         
  -9  -4   4          0.47        -13.48        42.90 o                         
  -8  -4   4         76.69         55.97        45.22 o                         
  -7  -4   4          3.55         25.18        44.98 o                         
  -6  -4   4         99.90         73.15        43.19 o                         
  -5  -4   4        205.00        172.56        26.81 o                         
  -4  -4   4        101.54         74.16        23.23 o                         
  -3  -4   4        118.36        189.76        62.46 o                         
  -2  -4   4          4.39         -7.04        25.93 o                         
  -1  -4   4         10.46          7.72        24.73 o                         
   0  -4   4         31.77         34.10        13.93 o                         
   1  -4   4       2861.74       2854.32       204.90 o                         
   2  -4   4       1263.80       1239.99       120.23 o                         
   3  -4   4        274.13        267.24        28.65 o                         
   4  -4   4      11521.24      11267.85       256.38 o                         
   5  -4   4          3.11         -1.74        24.21 o                         
   6  -4   4        809.26        893.77       132.96 o                         
   7  -4   4         89.27         74.12        73.76 o                         
   8  -4   4         28.86         41.51        83.72 o                         
   9  -4   4          0.19         34.13        45.80 o                         
  10  -4   4          0.32       -129.54       245.17 o                         
  11  -4   4          6.29       -245.57       245.57 o                         
 -10  -3   4          8.02          0.35        41.43 o                         
  -9  -3   4          6.35        -12.94        45.63 o                         
  -8  -3   4         29.81         17.04        30.42 o                         
  -7  -3   4          0.99          4.44        30.36 o                         
  -6  -3   4          1.74         -9.44        27.90 o                         
  -5  -3   4          4.55          1.69        19.39 o                         
  -4  -3   4         15.08          7.77        20.64 o                         
  -3  -3   4         12.29         24.59        28.03 o                         
  -2  -3   4        643.75        749.66       129.46 o                         
  -1  -3   4          7.03         -4.20        20.23 o                         
   0  -3   4        124.48        141.61        54.81 o                         
   1  -3   4         48.55         29.58        26.81 o                         
   2  -3   4         28.72         17.38        33.96 o                         
   3  -3   4        134.19        114.35        17.94 o                         
   4  -3   4          1.96        -13.19        14.77 o                         
   5  -3   4         70.35         79.82        17.76 o                         
   6  -3   4          2.90         -3.96        35.67 o                         
   7  -3   4        163.25        159.66        73.86 o                         
   8  -3   4          7.91        -61.19       231.04 o                         
   9  -3   4         17.07        420.28       206.42 o                         
  10  -3   4          6.80       -222.97       224.68 o                         
  11  -3   4          7.77        -82.17       229.63 o                         
 -11  -2   4          7.08         20.96        90.49 o                         
 -10  -2   4          0.66         -4.55        32.76 o                         
  -9  -2   4         40.40         47.28        30.24 o                         
  -8  -2   4        420.52        399.96        37.50 o                         
  -7  -2   4        168.86        149.50        32.39 o                         
  -6  -2   4         87.45        109.30        27.93 o                         
  -5  -2   4        139.18         90.58        20.54 o                         
  -4  -2   4        471.62        526.76        68.92 o                         
  -3  -2   4         33.58         33.42        24.93 o                         
  -2  -2   4       1701.06       1773.95       257.31 o                         
  -1  -2   4          0.14         -0.70        46.99 o                         
   0  -2   4         58.92         59.62        45.84 o                         
   1  -2   4       1434.04       1522.62        48.30 o                         
   2  -2   4        165.22        177.87        21.50 o                         
   3  -2   4       1399.63       1448.54        48.69 o                         
   4  -2   4        138.87        137.44        14.33 o                         
   5  -2   4         73.53        109.14        58.17 o                         
   6  -2   4        141.09         69.61        49.95 o                         
   7  -2   4        711.74        280.20       187.93 o                         
   8  -2   4         12.52        100.35       209.55 o                         
   9  -2   4          4.08         20.29       211.42 o                         
  10  -2   4         56.46        946.16       246.58 o                         
 -11  -1   4          1.03         24.47        72.41 o                         
 -10  -1   4         10.16         19.63        33.13 o                         
  -9  -1   4          1.28         26.41        30.31 o                         
  -8  -1   4          6.60         -4.79        30.50 o                         
  -7  -1   4         24.57        -12.46        28.61 o                         
  -6  -1   4        896.58        873.71        25.13 o                         
  -5  -1   4        166.41        186.65        20.82 o                         
  -4  -1   4        288.64        385.34        67.06 o                         
  -3  -1   4        216.80        348.87        66.78 o                         
  -2  -1   4        878.84        920.78        80.41 o                         
  -1  -1   4        106.44        131.16        29.15 o                         
   0  -1   4       2330.28       2412.12       111.02 o                         
   1  -1   4         56.64         86.16        21.95 o                         
   2  -1   4        589.07        626.50        27.88 o                         
   3  -1   4         28.25         20.50        12.95 o                         
   4  -1   4          3.85          3.30        16.98 o                         
   5  -1   4        145.45        132.34        20.90 o                         
   6  -1   4        577.09        594.49        79.44 o                         
   7  -1   4        125.17        109.62        98.67 o                         
   8  -1   4        300.10        266.60       191.44 o                         
   9  -1   4          2.84        167.14       220.23 o                         
  10  -1   4         15.46        453.50       223.54 o                         
 -11   0   4          9.73        -32.95        32.95 o                         
 -10   0   4         40.15         26.02        40.81 o                         
  -9   0   4        282.36        273.36        36.21 o                         
  -8   0   4        159.15        109.48        30.90 o                         
  -7   0   4        170.07        146.23        30.44 o                         
  -6   0   4         86.12         90.69        18.34 o                         
  -5   0   4         71.62         75.79        15.95 o                         
  -4   0   4        310.56        352.18        40.55 o                         
  -3   0   4        326.07        426.04        28.77 o                         
  -2   0   4         57.00         49.84        22.83 o                         
  -1   0   4       1784.18       1895.65        49.22 o                         
   0   0   4          0.33         45.74        24.52 o                         
   1   0   4        148.63        140.34        30.60 o                         
   2   0   4        360.36        375.38        33.66 o                         
   3   0   4         10.48         10.70        11.86 o                         
   4   0   4        135.40        156.04        19.56 o                         
   5   0   4          1.12         13.56        29.61 o                         
   6   0   4          7.01          4.96        27.68 o                         
   7   0   4          8.44         -5.66        45.91 o                         
   8   0   4         13.00         24.94        29.90 o                         
   9   0   4          2.66       -176.79       208.62 o                         
  10   0   4          1.34        252.24       233.01 o                         
 -12   1   4          0.76        -15.31        54.06 o                         
 -11   1   4         19.76         12.58        27.04 o                         
 -10   1   4         16.98        -14.77        32.12 o                         
  -9   1   4         76.77         69.60        28.82 o                         
  -8   1   4         39.82         37.37        27.33 o                         
  -7   1   4         95.04         93.84        27.61 o                         
  -6   1   4        612.74        613.54        22.09 o                         
  -5   1   4         33.72         44.18        14.24 o                         
  -4   1   4         30.49         40.14        16.09 o                         
  -3   1   4       4476.71       5432.16       556.41 o                         
  -2   1   4       2546.04       2644.52        36.72 o                         
  -1   1   4         44.73         37.95        31.97 o                         
   0   1   4       1934.09       1926.90        49.17 o                         
   1   1   4        148.82        156.28        20.04 o                         
   2   1   4         94.03         91.89        17.26 o                         
   3   1   4        545.15        583.79        16.80 o                         
   4   1   4         25.67         24.49        28.60 o                         
   5   1   4        137.64        143.39        30.79 o                         
   6   1   4         18.17         20.93        30.37 o                         
   7   1   4         21.06          9.09       101.94 o                         
   8   1   4          2.43          9.19        32.03 o                         
   9   1   4          3.40         87.31       230.47 o                         
 -12   2   4          8.64        -11.39        62.55 o                         
 -11   2   4         73.27        104.91        55.87 o                         
 -10   2   4         99.79        100.02        32.54 o                         
  -9   2   4         41.85         43.73        28.53 o                         
  -8   2   4        128.63        117.51        24.37 o                         
  -7   2   4          0.73        -13.72        16.94 o                         
  -6   2   4        265.09        259.41        23.12 o                         
  -5   2   4        528.86        513.32        32.63 o                         
  -4   2   4       3331.13       3189.78        38.73 o                         
  -3   2   4       1827.40       1770.36       135.71 o                         
  -2   2   4       6631.07       6337.54        82.55 o                         
  -1   2   4         20.07         25.28        30.63 o                         
   0   2   4        360.42        363.13        32.27 o                         
   1   2   4          3.29         -4.43        20.17 o                         
   2   2   4       1114.21       1023.06        32.98 o                         
   3   2   4          1.48         -2.87        17.39 o                         
   4   2   4          1.18          8.78        29.91 o                         
   5   2   4        253.57        237.93        36.75 o                         
   6   2   4         32.33         45.97        45.95 o                         
   7   2   4         22.59         41.81        50.83 o                         
   8   2   4          0.43        -28.25       259.57 o                         
   9   2   4          8.65         36.34       330.89 o                         
 -12   3   4          0.29         28.93        54.03 o                         
 -11   3   4         25.16        -14.43        54.30 o                         
 -10   3   4          5.32         20.29        37.12 o                         
  -9   3   4         91.83         80.49        24.60 o                         
  -8   3   4         71.31         60.80        37.40 o                         
  -7   3   4        101.20        115.53        17.75 o                         
  -6   3   4        349.48        358.54        24.20 o                         
  -5   3   4        588.05        567.00        20.76 o                         
  -4   3   4         11.14         15.09        17.10 o                         
  -3   3   4        399.73        364.57        31.68 o                         
  -2   3   4       6509.14       6103.34        53.72 o                         
  -1   3   4         15.37         11.54        14.19 o                         
   0   3   4        653.45        692.91        29.44 o                         
   1   3   4        408.00        401.93        24.62 o                         
   2   3   4        633.89        668.98        24.46 o                         
   3   3   4         70.51         95.92        36.80 o                         
   4   3   4        117.89        111.48        34.35 o                         
   5   3   4         17.00         15.55        46.08 o                         
   6   3   4        105.32        124.19        37.50 o                         
   7   3   4         91.95        140.29        39.07 o                         
   8   3   4          3.48        463.41        88.81 o                         
 -12   4   4          1.19         38.28        45.57 o                         
 -11   4   4          0.16         -3.26        41.47 o                         
 -10   4   4          2.23         -8.69        40.23 o                         
  -9   4   4        186.20        202.88        39.35 o                         
  -8   4   4          0.01          4.23        33.59 o                         
  -7   4   4        776.55        813.87        32.41 o                         
  -6   4   4         81.39         46.66        22.14 o                         
  -5   4   4        101.98         91.19        19.07 o                         
  -4   4   4        108.88         94.72        17.21 o                         
  -3   4   4        721.08        667.85        46.43 o                         
  -2   4   4          1.15          1.40        19.51 o                         
  -1   4   4         73.68         71.15        14.39 o                         
   0   4   4        711.26        752.78        36.50 o                         
   1   4   4         73.32         58.32        23.53 o                         
   2   4   4        428.18        448.25        28.05 o                         
   3   4   4          4.30        133.07       176.53 o                         
   4   4   4          1.09         57.96       123.73 o                         
   5   4   4         14.54         31.33        36.07 o                         
   6   4   4        240.09        291.07       101.62 o                         
   7   4   4          6.48        -21.79        33.76 o                         
   8   4   4          0.60        -36.15        36.15 o                         
 -13   5   4          3.73         40.93        46.82 o                         
 -12   5   4         21.01         15.51        44.31 o                         
 -11   5   4         12.01         20.20        39.13 o                         
 -10   5   4          0.67         14.82        41.19 o                         
  -9   5   4         48.03         18.19        36.01 o                         
  -8   5   4         25.28         21.02        23.33 o                         
  -7   5   4        434.52        430.95        27.79 o                         
  -6   5   4        239.07        255.28        24.67 o                         
  -5   5   4         67.96         56.80        18.20 o                         
  -4   5   4        259.85        245.14        18.99 o                         
  -3   5   4        199.26        186.92        15.40 o                         
  -2   5   4        493.03        511.55        22.30 o                         
  -1   5   4        175.24        211.64        16.56 o                         
   0   5   4         81.92         62.87        23.83 o                         
   1   5   4         56.33         62.85        23.92 o                         
   2   5   4        141.74        164.85        24.20 o                         
   3   5   4         41.47          4.16        32.38 o                         
   4   5   4          7.67         29.29        37.23 o                         
   5   5   4        108.68         84.19        43.58 o                         
   6   5   4          0.80         34.20        41.30 o                         
   7   5   4         32.16         75.42        40.38 o                         
 -13   6   4          7.77         21.25        42.94 o                         
 -12   6   4         37.57         50.36        42.15 o                         
 -11   6   4          0.00        -53.75        53.75 o                         
 -10   6   4         14.17         53.63        39.64 o                         
  -9   6   4         58.77         43.48        37.00 o                         
  -8   6   4        423.17        393.36        29.57 o                         
  -7   6   4         11.89         41.60        23.43 o                         
  -6   6   4         49.43         75.84        22.27 o                         
  -5   6   4         37.70         35.26        20.62 o                         
  -4   6   4         41.13         38.24        15.42 o                         
  -3   6   4          1.01          2.23        12.11 o                         
  -2   6   4         79.29         79.39        18.68 o                         
  -1   6   4         64.58         33.45        25.97 o                         
   0   6   4        294.70        287.93        28.77 o                         
   1   6   4        194.69        221.74        22.91 o                         
   2   6   4         16.94          3.75        25.40 o                         
   3   6   4          5.24        105.06        44.96 o                         
   4   6   4          2.26         67.85        41.67 o                         
   5   6   4          2.38         18.01        43.62 o                         
   6   6   4         12.22         -2.11        34.26 o                         
 -13   7   4          0.31         -2.98        41.26 o                         
 -12   7   4         87.19         96.27        45.85 o                         
 -11   7   4         41.85         48.14        41.05 o                         
 -10   7   4         28.24          9.60        39.19 o                         
  -9   7   4         52.25        106.25        36.02 o                         
  -8   7   4        380.68        427.49        30.45 o                         
  -7   7   4          0.27         -6.47        22.69 o                         
  -6   7   4        197.02        210.51        23.24 o                         
  -5   7   4        127.25        133.66        21.08 o                         
  -4   7   4         23.21         29.44        17.57 o                         
  -3   7   4        144.38        133.11        19.02 o                         
  -2   7   4          0.41          7.78        25.57 o                         
  -1   7   4         96.92         88.69        28.41 o                         
   0   7   4        214.77        952.37       518.42 o                         
   1   7   4          2.20         15.18        29.36 o                         
   2   7   4        274.56        274.52        31.63 o                         
   3   7   4         47.39        105.74        45.52 o                         
   4   7   4          4.54         59.46        39.99 o                         
   5   7   4          1.62        -17.01        48.16 o                         
 -12   8   4         62.14         79.99        44.64 o                         
 -11   8   4          6.36         39.78        42.09 o                         
 -10   8   4        227.31        294.34        43.32 o                         
  -9   8   4          8.49        -12.75        35.69 o                         
  -8   8   4         34.36         37.26        24.27 o                         
  -7   8   4         78.54        102.08        25.94 o                         
  -6   8   4         87.81         47.64        31.28 o                         
  -5   8   4        184.31        200.19        34.37 o                         
  -4   8   4        199.56        225.85        24.88 o                         
  -3   8   4         14.80         -0.78        26.23 o                         
  -2   8   4         19.66         22.72        29.95 o                         
  -1   8   4          0.02        -25.06        27.84 o                         
   0   8   4        138.90        173.85        47.68 o                         
   1   8   4        104.00        118.82        31.34 o                         
   2   8   4        135.85        124.98        45.40 o                         
   3   8   4          0.46         -6.32        43.69 o                         
   4   8   4         16.36         65.44        52.98 o                         
 -12   9   4          0.99        -20.36        43.43 o                         
 -11   9   4          1.69          2.44        35.34 o                         
 -10   9   4          3.65         -1.73        37.55 o                         
  -9   9   4          8.15        -21.10        25.70 o                         
  -8   9   4        170.83        193.25        49.39 o                         
  -7   9   4         10.34         36.97        33.54 o                         
  -6   9   4        152.93        157.91        34.54 o                         
  -5   9   4        219.45        241.64        34.82 o                         
  -4   9   4          1.94         34.31        51.89 o                         
  -3   9   4         66.31         91.40        30.09 o                         
  -2   9   4         91.17         58.67        29.66 o                         
  -1   9   4        170.45        171.92        52.52 o                         
   0   9   4         77.94         67.72        31.28 o                         
   1   9   4        134.39        176.16        33.25 o                         
   2   9   4          0.14         41.09        41.79 o                         
   3   9   4         67.29         52.53        40.00 o                         
 -12  10   4         18.07         63.63        71.35 o                         
 -11  10   4        121.99        125.10        70.99 o                         
 -10  10   4          6.50        109.58        62.63 o                         
  -9  10   4         14.56          3.13        36.23 o                         
  -8  10   4        120.60        179.59        38.84 o                         
  -7  10   4        185.56        200.51        38.04 o                         
  -6  10   4        169.47        142.65        37.78 o                         
  -5  10   4          6.74        -22.47        53.31 o                         
  -4  10   4         97.96         66.41        51.59 o                         
  -3  10   4          8.43         24.50        31.44 o                         
  -2  10   4         57.78         59.40        32.38 o                         
  -1  10   4        169.77        166.86        33.36 o                         
   0  10   4          1.73         77.46        32.87 o                         
   1  10   4         12.14        -67.51        67.51 o                         
   2  10   4          1.55        -11.08        41.14 o                         
 -11  11   4         12.90        165.80        74.33 o                         
 -10  11   4         27.23        109.83        62.80 o                         
  -9  11   4         32.86          1.77        50.86 o                         
  -8  11   4         13.83         48.15        40.13 o                         
  -7  11   4        230.24        294.09        52.48 o                         
  -6  11   4         51.20         62.89        54.31 o                         
  -5  11   4         32.60         48.56        55.49 o                         
  -4  11   4         40.39         47.11        53.82 o                         
  -3  11   4        188.99        189.17        60.25 o                         
  -2  11   4         21.56         -8.56        53.90 o                         
  -1  11   4          2.99         -3.79        28.70 o                         
   0  11   4         17.98         66.66        58.47 o                         
   1  11   4         15.93        -33.25        33.25 o                         
 -10  12   4          7.91        -53.37        61.61 o                         
  -9  12   4         36.68         55.86        36.28 o                         
  -8  12   4          0.25         -8.10        38.26 o                         
  -7  12   4         20.28         -3.04        56.24 o                         
  -6  12   4         18.30        -52.36        56.75 o                         
  -5  12   4          4.32        -58.56        58.56 o                         
  -3  12   4         36.59        213.09        56.29 o                         
  -2  12   4          0.02        -52.73        52.73 o                         
  -1  12   4         78.73         10.45        51.41 o                         
  -8  13   4          5.04         34.11        63.08 o                         
  -7  13   4         10.72         85.68        54.64 o                         
  -6  13   4          1.76         15.00        47.77 o                         
  -5  13   4         15.46         45.00        57.91 o                         
  -4  13   4          2.18         34.72        59.47 o                         
  -3  13   4          0.27         18.61        58.57 o                         
   1 -13   5          3.58         34.28        78.49 o                         
   2 -13   5         59.13        121.30        54.13 o                         
   3 -13   5          0.64        -18.24        43.70 o                         
   4 -13   5          0.42         16.10        45.98 o                         
   5 -13   5          1.06         47.14        45.97 o                         
   6 -13   5          3.47         70.06        62.54 o                         
   7 -13   5         10.33        -16.70        59.74 o                         
  -1 -12   5          2.31         17.33       100.21 o                         
   0 -12   5          5.57         50.78        92.69 o                         
   1 -12   5         70.17         29.64        85.69 o                         
   2 -12   5         25.03         47.78        49.68 o                         
   3 -12   5         16.38         29.28        45.93 o                         
   4 -12   5          7.51         47.04        44.79 o                         
   5 -12   5          1.28          0.15        42.85 o                         
   6 -12   5          1.36        -67.47        87.20 o                         
   7 -12   5          1.26        -58.90        58.90 o                         
   8 -12   5         14.25         -9.11        51.53 o                         
  -3 -11   5         15.83         -7.22        38.21 o                         
  -2 -11   5          0.01         40.48       100.04 o                         
  -1 -11   5         12.66         21.24        96.64 o                         
   0 -11   5         53.56        -11.27        87.83 o                         
   1 -11   5         17.75         28.31        82.72 o                         
   2 -11   5          0.66         18.95        44.47 o                         
   3 -11   5         66.96         59.25        44.98 o                         
   4 -11   5          0.11         27.38        43.57 o                         
   5 -11   5          4.94          2.33        41.74 o                         
   6 -11   5          2.34        -39.71        39.83 o                         
   7 -11   5          1.90         -6.73        58.45 o                         
   8 -11   5          0.84         -4.70        54.41 o                         
   9 -11   5          0.62          2.46        53.35 o                         
  -4 -10   5          0.03         50.48        62.11 o                         
  -3 -10   5          0.49        -27.28        69.04 o                         
  -2 -10   5        177.08        147.60        36.20 o                         
  -1 -10   5         54.73        148.55        90.45 o                         
   0 -10   5         94.99         53.70        80.04 o                         
   1 -10   5          5.09        -11.12        76.53 o                         
   2 -10   5        129.53         67.07        78.67 o                         
   3 -10   5        112.70         94.79        47.00 o                         
   4 -10   5         36.08          1.84        42.16 o                         
   5 -10   5         47.25         34.30        39.85 o                         
   6 -10   5         40.85          7.64        53.91 o                         
   7 -10   5          5.26          6.63        50.71 o                         
   8 -10   5          0.11         -9.13        54.09 o                         
   9 -10   5          3.42        -19.91        54.29 o                         
  10 -10   5          3.53          8.13        58.86 o                         
  -6  -9   5          1.69          8.86        41.75 o                         
  -5  -9   5         44.61         10.43        60.95 o                         
  -4  -9   5         16.07          2.13        36.12 o                         
  -3  -9   5          8.75         -1.11        35.85 o                         
  -2  -9   5         37.39         16.33        33.73 o                         
  -1  -9   5         41.16         13.41        27.33 o                         
   0  -9   5        165.55        162.03        83.25 o                         
   1  -9   5        196.99        229.24        84.01 o                         
   2  -9   5        107.58        182.60        73.66 o                         
   3  -9   5          6.30         44.66        40.67 o                         
   4  -9   5        111.21         74.51        39.57 o                         
   5  -9   5         22.43         25.10        39.41 o                         
   6  -9   5         88.68        111.41        36.34 o                         
   7  -9   5         15.52        -22.34        50.66 o                         
   8  -9   5         20.02        -44.05        53.97 o                         
   9  -9   5          0.43         15.53        76.29 o                         
  10  -9   5          1.78        -29.78        54.27 o                         
  -7  -8   5         13.51        -46.05        95.77 o                         
  -6  -8   5         29.17         -2.77        37.07 o                         
  -5  -8   5          0.29        -16.30        44.75 o                         
  -4  -8   5          2.62          6.22        39.84 o                         
  -3  -8   5         22.63         59.27        43.46 o                         
  -2  -8   5          8.29         17.30        29.68 o                         
  -1  -8   5          0.05         16.40        28.28 o                         
   0  -8   5          3.67         -7.17        23.84 o                         
   1  -8   5         74.46         30.32        65.24 o                         
   2  -8   5        390.00        513.30        75.35 o                         
   3  -8   5          0.44          1.68        37.34 o                         
   4  -8   5        245.59        305.02        47.54 o                         
   5  -8   5         32.71          5.34        34.57 o                         
   6  -8   5         35.22         24.73        39.42 o                         
   7  -8   5          1.18         30.60        43.38 o                         
   8  -8   5          9.17         16.91       204.11 o                         
   9  -8   5          0.03        -21.99       119.26 o                         
  10  -8   5         34.69        -13.32        98.39 o                         
  -7  -7   5         72.66        216.55        52.23 o                         
  -6  -7   5          6.78         25.97        49.40 o                         
  -5  -7   5         81.70         62.39        39.08 o                         
  -4  -7   5         41.54         61.42        35.71 o                         
  -3  -7   5        203.30        182.36        36.60 o                         
  -2  -7   5        370.62        395.27        36.85 o                         
  -1  -7   5        457.38        414.77        40.20 o                         
   0  -7   5        443.30        412.19        44.94 o                         
   1  -7   5        412.00        344.78        42.92 o                         
   2  -7   5          3.83         -1.89        64.24 o                         
   3  -7   5         24.12         17.61        34.97 o                         
   4  -7   5          9.11         30.04        31.08 o                         
   5  -7   5        160.62        170.98        35.03 o                         
   6  -7   5         67.58         67.95        31.81 o                         
   7  -7   5         64.70        113.44        67.30 o                         
   8  -7   5          1.50          4.09        46.06 o                         
   9  -7   5          9.78         37.66       126.67 o                         
  10  -7   5         51.70        -87.95       383.99 o                         
  -8  -6   5          7.97         53.98        39.49 o                         
  -7  -6   5          1.60          5.12        73.18 o                         
  -6  -6   5         24.75         11.90        37.54 o                         
  -5  -6   5        156.82        130.29        41.02 o                         
  -4  -6   5         89.95         81.69        35.74 o                         
  -3  -6   5         27.95         11.65        30.11 o                         
  -2  -6   5         60.80         39.12        27.87 o                         
  -1  -6   5        210.24        178.24        28.90 o                         
   0  -6   5       1463.65       1387.34        82.11 o                         
   1  -6   5          6.03         13.33        38.13 o                         
   2  -6   5         14.82          8.37        47.50 o                         
   3  -6   5        155.80        151.58        31.70 o                         
   4  -6   5         91.58         96.10        32.53 o                         
   5  -6   5          4.87          6.52        28.12 o                         
   6  -6   5         69.15         97.20        29.91 o                         
   7  -6   5         85.51        115.60        30.74 o                         
   8  -6   5         68.67        250.61        54.85 o                         
   9  -6   5         29.40         38.20        47.19 o                         
  10  -6   5          5.19        388.44       250.13 o                         
  -9  -5   5         45.90          1.30        47.03 o                         
  -8  -5   5          1.73         69.66        46.79 o                         
  -7  -5   5         91.69         54.24        44.82 o                         
  -6  -5   5        102.14         32.32        32.21 o                         
  -5  -5   5         43.73         27.53        25.36 o                         
  -4  -5   5        212.18        240.99        36.66 o                         
  -3  -5   5          2.55         -4.81        31.40 o                         
  -2  -5   5        254.10        269.05        29.44 o                         
  -1  -5   5         59.76         58.14        24.27 o                         
   0  -5   5        170.08        163.49        17.29 o                         
   1  -5   5        231.97        189.56        39.01 o                         
   2  -5   5        395.37        425.67        47.22 o                         
   3  -5   5         53.73         15.36        29.58 o                         
   4  -5   5       1955.85       1954.13        71.25 o                         
   5  -5   5         17.99         14.76        38.74 o                         
   6  -5   5         25.59         47.95        28.70 o                         
   7  -5   5          0.00          8.88        40.90 o                         
   8  -5   5         85.01         10.21       112.13 o                         
   9  -5   5         31.60        176.30       445.80 o                         
  10  -5   5          3.31        395.94       251.91 o                         
 -10  -4   5          0.81        -11.97        51.87 o                         
  -9  -4   5         22.81        -28.39        49.77 o                         
  -8  -4   5         59.75         81.05        46.17 o                         
  -7  -4   5         43.64         29.03        31.00 o                         
  -6  -4   5        546.80        588.66        34.06 o                         
  -5  -4   5        168.78        163.68        27.11 o                         
  -4  -4   5         23.46         35.16        42.55 o                         
  -3  -4   5         83.34        197.63        78.01 o                         
  -2  -4   5       1125.51       1196.77       130.72 o                         
  -1  -4   5        899.52        817.55       107.55 o                         
   0  -4   5        369.08        346.04        60.97 o                         
   1  -4   5        100.72        117.79        29.54 o                         
   2  -4   5       1072.33        998.74        48.10 o                         
   3  -4   5       2751.20       2677.74        49.20 o                         
   4  -4   5        194.84        138.97        38.52 o                         
   5  -4   5        344.73        362.65        35.49 o                         
   6  -4   5         61.01         60.43        64.83 o                         
   7  -4   5          5.65         -0.57        39.92 o                         
   8  -4   5          8.98          2.52        40.10 o                         
   9  -4   5         10.00        104.71       223.71 o                         
  10  -4   5          1.17         14.48       243.53 o                         
 -10  -3   5         20.56        -10.68        41.50 o                         
  -9  -3   5         47.08         61.50        30.24 o                         
  -8  -3   5        136.38         99.62        30.98 o                         
  -7  -3   5        310.74        281.53        34.09 o                         
  -6  -3   5        820.91        735.92        66.76 o                         
  -5  -3   5          8.41         -9.71        19.03 o                         
  -4  -3   5         22.88         11.04        29.70 o                         
  -3  -3   5         49.20         46.29        20.67 o                         
  -2  -3   5        859.95       1023.53        52.45 o                         
  -1  -3   5        160.18        179.07        56.48 o                         
   0  -3   5        612.04        653.90        59.32 o                         
   1  -3   5         25.89         13.52        28.11 o                         
   2  -3   5       2735.45       2688.09        58.14 o                         
   3  -3   5          1.18         28.62        26.27 o                         
   4  -3   5         52.56         49.19        14.08 o                         
   5  -3   5         94.29        107.63        35.60 o                         
   6  -3   5        324.16        373.46       111.67 o                         
   7  -3   5        315.99        297.45        48.01 o                         
   8  -3   5         42.29        135.80       213.92 o                         
   9  -3   5          5.18        130.70       226.80 o                         
  10  -3   5          3.24        -22.70       237.24 o                         
 -11  -2   5         26.11         60.93        33.47 o                         
 -10  -2   5          4.24         -0.56        31.80 o                         
  -9  -2   5          0.00         14.63        32.35 o                         
  -8  -2   5        131.36        166.41        35.35 o                         
  -7  -2   5        296.78        268.72        33.99 o                         
  -6  -2   5       1015.97        883.79        56.54 o                         
  -5  -2   5        306.85        394.61        69.80 o                         
  -4  -2   5        141.12        145.73        46.70 o                         
  -3  -2   5         17.70         35.95        19.16 o                         
  -2  -2   5       1905.00       2111.95        76.01 o                         
  -1  -2   5        108.49        146.01        48.20 o                         
   0  -2   5         56.06         40.52        45.51 o                         
   1  -2   5        102.15         97.29        22.57 o                         
   2  -2   5        185.30        221.27        24.68 o                         
   3  -2   5       1109.14       1113.36        42.15 o                         
   4  -2   5          0.89          1.06        20.01 o                         
   5  -2   5         20.20         36.54        18.78 o                         
   6  -2   5          9.51         18.02        37.10 o                         
   7  -2   5        424.28        320.24       198.33 o                         
   8  -2   5          5.85         11.70       205.39 o                         
   9  -2   5         22.53        703.80       248.07 o                         
  10  -2   5          0.69        640.37       207.39 o                         
 -11  -1   5          0.77        -30.46        37.91 o                         
 -10  -1   5         67.29         78.50        39.00 o                         
  -9  -1   5        125.77        129.37        33.18 o                         
  -8  -1   5        114.44         78.11        32.10 o                         
  -7  -1   5       1740.20       1520.69       103.38 o                         
  -6  -1   5        294.43        302.59        19.64 o                         
  -5  -1   5        433.40        453.85       103.63 o                         
  -4  -1   5         77.91         46.69        17.94 o                         
  -3  -1   5       2246.32       3697.65       388.81 o                         
  -2  -1   5        162.71        170.30        30.07 o                         
  -1  -1   5        301.15        318.68        31.78 o                         
   0  -1   5          9.85          9.76        27.67 o                         
   1  -1   5         90.78         97.60        27.09 o                         
   2  -1   5         16.75         22.47        16.04 o                         
   3  -1   5         13.93         10.60        13.66 o                         
   4  -1   5        119.60        109.90        18.71 o                         
   5  -1   5        125.54        111.27        27.73 o                         
   6  -1   5          3.56         11.40        43.59 o                         
   7  -1   5         31.69        -22.26       160.74 o                         
   8  -1   5         20.06         34.61       198.92 o                         
   9  -1   5          0.00        136.99       239.69 o                         
  10  -1   5         10.17         -5.17       221.67 o                         
 -12   0   5          3.09         83.93        49.97 o                         
 -11   0   5         34.35         22.54        33.16 o                         
 -10   0   5         50.76         71.78        29.14 o                         
  -9   0   5         17.06        -25.05        30.90 o                         
  -8   0   5        698.85        626.13        45.53 o                         
  -7   0   5         87.15         73.13        22.26 o                         
  -6   0   5         13.41          2.25        18.79 o                         
  -5   0   5        599.77        604.87        48.06 o                         
  -4   0   5       1662.59       1985.13        64.80 o                         
  -3   0   5         89.73        186.20        43.57 o                         
  -2   0   5       4159.85       4444.01        54.77 o                         
  -1   0   5       1481.40       1548.39        45.15 o                         
   0   0   5         51.01         46.77        26.96 o                         
   1   0   5       1290.52       1231.35        47.88 o                         
   2   0   5        705.54        664.49        35.81 o                         
   3   0   5        237.55        221.25        14.53 o                         
   4   0   5         12.55         -2.46        27.53 o                         
   5   0   5         48.40        201.74       226.80 o                         
   6   0   5          9.24         44.98        54.16 o                         
   7   0   5          0.01        -21.39        44.56 o                         
   8   0   5         18.45        126.14       169.43 o                         
   9   0   5          1.34       -103.76       232.87 o                         
 -12   1   5         12.84         -7.07        61.95 o                         
 -11   1   5         39.83         21.28        32.21 o                         
 -10   1   5         10.95         11.05        31.80 o                         
  -9   1   5        103.83        113.82        30.38 o                         
  -8   1   5        202.47        200.21        31.02 o                         
  -7   1   5        381.35        412.58        29.58 o                         
  -6   1   5        897.70        935.35        36.02 o                         
  -5   1   5          7.42          9.53        19.20 o                         
  -4   1   5       4989.82       5666.80       240.92 o                         
  -3   1   5       2244.42       2392.61        39.59 o                         
  -2   1   5        138.04        143.90        29.02 o                         
  -1   1   5       1066.60       1025.72        48.81 o                         
   0   1   5       1545.94       1534.08        48.37 o                         
   1   1   5         34.20         24.57        28.55 o                         
   2   1   5        344.75        313.74        22.97 o                         
   3   1   5       1720.45       1756.67        31.80 o                         
   4   1   5        196.14        227.08        34.65 o                         
   5   1   5        337.26        334.70        38.27 o                         
   6   1   5          4.41        -20.46        32.01 o                         
   7   1   5          4.99         -0.71        34.96 o                         
   8   1   5         19.23         15.45        52.78 o                         
   9   1   5         10.67        264.24       229.74 o                         
 -12   2   5          1.13         20.33        54.55 o                         
 -11   2   5         72.35        115.77        33.93 o                         
 -10   2   5          7.83         63.80        30.21 o                         
  -9   2   5        100.28        107.27        29.42 o                         
  -8   2   5         45.63         58.83        28.78 o                         
  -7   2   5        487.06        485.91        32.20 o                         
  -6   2   5          0.24          7.18        23.29 o                         
  -5   2   5       2263.90       2216.63        60.38 o                         
  -4   2   5        763.20       1002.48       185.30 o                         
  -3   2   5          8.41         32.46        35.38 o                         
  -2   2   5        934.80        904.23        46.77 o                         
  -1   2   5        986.96        911.61        45.77 o                         
   0   2   5        697.07        722.78        41.15 o                         
   1   2   5       1118.40       1093.37        33.51 o                         
   2   2   5        207.82        210.49        20.32 o                         
   3   2   5          9.36          2.19        18.27 o                         
   4   2   5        432.29        414.57        38.44 o                         
   5   2   5         90.58        109.97        36.09 o                         
   6   2   5         26.14         47.51        35.71 o                         
   7   2   5          5.02         -5.67        33.96 o                         
   8   2   5          1.40         32.16        36.18 o                         
 -12   3   5         24.13         -1.65        61.26 o                         
 -11   3   5          4.51         52.35        54.63 o                         
 -10   3   5         16.09         36.07        48.45 o                         
  -9   3   5          1.57          5.33        36.68 o                         
  -8   3   5        107.80        106.94        36.79 o                         
  -7   3   5         35.61         33.64        21.40 o                         
  -6   3   5         60.65        111.05        41.08 o                         
  -5   3   5        123.65         86.47        19.44 o                         
  -4   3   5         50.47         42.98        20.46 o                         
  -3   3   5        100.10        114.36        24.20 o                         
  -2   3   5        457.05        524.82        43.30 o                         
  -1   3   5        271.51        216.27        38.80 o                         
   0   3   5        407.52        411.98        28.86 o                         
   1   3   5        155.70        148.62        23.48 o                         
   2   3   5        578.51        550.38        37.27 o                         
   3   3   5         59.59        258.78       182.73 o                         
   4   3   5          7.90         13.72        34.11 o                         
   5   3   5         39.50         36.19        37.32 o                         
   6   3   5        112.20        124.76        45.51 o                         
   7   3   5          4.61        -42.92       134.25 o                         
   8   3   5         27.81          9.95        44.94 o                         
 -12   4   5         23.69         68.94        53.75 o                         
 -11   4   5          2.53         27.46        43.45 o                         
 -10   4   5        100.35        137.01        39.47 o                         
  -9   4   5          7.54         41.87        35.34 o                         
  -8   4   5         40.66         52.46        24.07 o                         
  -7   4   5         93.51        103.58        24.91 o                         
  -6   4   5         69.53         74.33        22.64 o                         
  -5   4   5        253.05        252.42        20.65 o                         
  -4   4   5         38.50         43.07        20.97 o                         
  -3   4   5        116.01         87.14        24.21 o                         
  -2   4   5         42.61         31.87        19.80 o                         
  -1   4   5       1181.11       1292.99        54.86 o                         
   0   4   5         36.01         44.76        24.67 o                         
   1   4   5        386.79        364.38        28.52 o                         
   2   4   5        365.58        325.02        39.07 o                         
   3   4   5        452.90       1114.68       620.61 o                         
   4   4   5        259.04        373.16        43.23 o                         
   5   4   5        185.00        171.07        55.11 o                         
   6   4   5         14.55         14.68        37.87 o                         
   7   4   5         20.44         29.53        35.32 o                         
 -13   5   5          0.22         83.54        66.99 o                         
 -12   5   5          1.43        -49.21        49.21 o                         
 -11   5   5         20.40         45.86        50.59 o                         
 -10   5   5          6.94         57.00        38.98 o                         
  -9   5   5        165.17        143.29        39.49 o                         
  -8   5   5          9.25         -2.30        23.49 o                         
  -7   5   5         49.83         53.18        23.17 o                         
  -6   5   5          8.82          0.71        22.50 o                         
  -5   5   5        510.18        508.83        25.39 o                         
  -4   5   5         76.78         83.89        17.27 o                         
  -3   5   5         10.88         12.26        23.20 o                         
  -2   5   5        144.10        128.34        21.89 o                         
  -1   5   5          2.23         -5.92        26.12 o                         
   0   5   5        817.98        723.01        62.91 o                         
   1   5   5         87.35         40.39        26.24 o                         
   2   5   5        584.82        578.03        29.30 o                         
   3   5   5        451.43        564.93        46.16 o                         
   4   5   5          0.07          3.36        38.13 o                         
   5   5   5         14.74          5.49        44.07 o                         
   6   5   5         65.31         83.07        41.20 o                         
 -13   6   5         12.79         36.41        62.41 o                         
 -12   6   5          1.07         11.27        41.59 o                         
 -11   6   5         26.65        175.50       111.38 o                         
 -10   6   5         44.45         79.62        40.27 o                         
  -9   6   5         81.28         74.66        36.98 o                         
  -8   6   5         34.42         14.42        24.15 o                         
  -7   6   5        276.74        259.39        27.05 o                         
  -6   6   5          0.67          1.55        22.49 o                         
  -5   6   5         33.55         39.71        21.67 o                         
  -4   6   5        438.60        382.52        27.31 o                         
  -3   6   5          2.45        -14.52        31.79 o                         
  -2   6   5          5.11         -5.08        26.33 o                         
  -1   6   5        319.58        331.60        32.25 o                         
   0   6   5          0.00        -15.52        28.40 o                         
   1   6   5        319.87        319.12        40.61 o                         
   2   6   5        198.19        190.09        26.17 o                         
   3   6   5          4.42        131.40        45.97 o                         
   4   6   5          5.70        -40.51        40.51 o                         
   5   6   5          1.65         25.67        43.75 o                         
   6   6   5          3.36        -44.88        44.88 o                         
 -12   7   5          4.06         35.95        42.41 o                         
 -11   7   5         91.08        106.10        39.42 o                         
 -10   7   5        113.88         73.92        40.47 o                         
  -9   7   5          9.89          9.40        33.21 o                         
  -8   7   5         31.36         29.53        25.71 o                         
  -7   7   5         17.36         37.53        24.12 o                         
  -6   7   5         73.81         66.60        22.01 o                         
  -5   7   5       1006.59       1052.83        42.36 o                         
  -4   7   5          3.09         13.01        26.61 o                         
  -3   7   5        279.28        267.70        32.61 o                         
  -2   7   5          6.60        -10.92        29.52 o                         
  -1   7   5         14.83         35.34        29.38 o                         
   0   7   5         16.43         12.99        28.56 o                         
   1   7   5        128.05        114.53        29.92 o                         
   2   7   5        118.73        170.85        47.84 o                         
   3   7   5         21.17        108.64        46.77 o                         
   4   7   5         59.59         84.65        48.40 o                         
   5   7   5         50.49         41.13        48.32 o                         
 -12   8   5          0.57         18.91        40.88 o                         
 -11   8   5         11.09        -11.94        41.76 o                         
 -10   8   5         19.58         38.90        39.09 o                         
  -9   8   5        102.95        129.71        32.63 o                         
  -8   8   5         22.30         47.05        25.82 o                         
  -7   8   5        536.52        557.31        40.32 o                         
  -6   8   5        205.77        227.79        34.32 o                         
  -5   8   5          8.45         22.02        23.91 o                         
  -4   8   5        699.55        654.13        61.70 o                         
  -3   8   5         20.14         31.13        30.90 o                         
  -2   8   5        130.02        106.90        30.98 o                         
  -1   8   5         31.32         28.90        29.83 o                         
   0   8   5          7.48         48.67        39.72 o                         
   1   8   5         40.17         34.71        30.34 o                         
   2   8   5        102.25        129.51        42.65 o                         
   3   8   5          5.53         -7.56        43.50 o                         
   4   8   5          0.67         82.35        43.53 o                         
 -12   9   5          1.63         -1.86        45.82 o                         
 -11   9   5        126.64        164.96        41.26 o                         
 -10   9   5         18.79         34.21        36.66 o                         
  -9   9   5          3.10          3.37        36.63 o                         
  -8   9   5         14.08         33.72        36.52 o                         
  -7   9   5        159.49        184.69        37.44 o                         
  -6   9   5          5.49         23.65        40.04 o                         
  -5   9   5         57.17         42.52        48.63 o                         
  -4   9   5         11.48         32.18        30.48 o                         
  -3   9   5         40.77         39.33        31.75 o                         
  -2   9   5        108.25        132.67        33.81 o                         
  -1   9   5         84.19         89.76        33.26 o                         
   0   9   5         47.74         60.53        32.58 o                         
   1   9   5        154.74        182.49        33.50 o                         
   2   9   5         29.43         -4.44        48.87 o                         
   3   9   5         37.49        -13.20        44.07 o                         
 -12  10   5          1.23         -6.68        70.02 o                         
 -11  10   5         47.23         54.93        61.12 o                         
 -10  10   5         19.63        -30.33        62.78 o                         
  -9  10   5        121.49        107.31        37.77 o                         
  -8  10   5         20.83        -28.10        38.01 o                         
  -7  10   5        214.60        178.53        39.79 o                         
  -6  10   5         24.08         63.15        55.21 o                         
  -5  10   5          0.02        -16.81        54.03 o                         
  -4  10   5         19.72         14.12        53.82 o                         
  -3  10   5        133.24        129.09        35.06 o                         
  -2  10   5          4.87        -13.12        33.20 o                         
  -1  10   5          5.27         42.91        35.26 o                         
   0  10   5         52.92         79.30        35.56 o                         
   1  10   5          6.89         79.44        43.24 o                         
   2  10   5         54.14         47.65        49.62 o                         
 -11  11   5         64.64        112.04        71.94 o                         
 -10  11   5          2.30        -15.52        64.93 o                         
  -9  11   5          1.74        -51.10        51.10 o                         
  -8  11   5         23.43         66.82        35.98 o                         
  -7  11   5          9.69         -1.63        52.73 o                         
  -6  11   5          1.13         31.68        51.70 o                         
  -5  11   5         42.39         23.91        56.39 o                         
  -4  11   5          4.62         13.21        56.01 o                         
  -3  11   5         12.83        -11.93        50.83 o                         
  -2  11   5         17.60         50.84        34.27 o                         
  -1  11   5          2.25        449.72       275.35 o                         
   0  11   5         21.15         25.92        46.90 o                         
 -10  12   5          1.79        -58.34        64.14 o                         
  -9  12   5          9.97         26.76        56.67 o                         
  -8  12   5         61.83        187.18        43.82 o                         
  -7  12   5         43.54         57.18        57.76 o                         
  -6  12   5         11.84         18.16        56.96 o                         
  -5  12   5          1.39         -5.31        58.94 o                         
  -4  12   5          0.09         35.45        56.41 o                         
  -3  12   5          1.61         44.94        62.20 o                         
  -2  12   5          0.41         43.06        58.61 o                         
  -8  13   5          0.82         91.23        63.77 o                         
  -7  13   5          5.16         -0.44        54.62 o                         
  -6  13   5          0.74          9.17        62.68 o                         
  -5  13   5          0.28         -5.38        57.88 o                         
   1 -13   6          6.25        184.33       110.54 o                         
   2 -13   6         37.64         18.89        45.05 o                         
   3 -13   6         10.73        -26.36        48.70 o                         
   4 -13   6         28.57         24.93        52.38 o                         
   5 -13   6          6.10          0.93        50.25 o                         
   6 -13   6         24.53         59.57        65.10 o                         
  -1 -12   6          0.50         71.66        87.85 o                         
   0 -12   6         20.48          6.38        92.29 o                         
   1 -12   6         55.87         22.98        76.09 o                         
   2 -12   6          0.02         44.43        38.76 o                         
   3 -12   6         12.58        -10.90        45.92 o                         
   4 -12   6          0.04         -0.55        44.88 o                         
   5 -12   6         51.92         70.19        41.32 o                         
   6 -12   6          6.13         59.75        45.74 o                         
   7 -12   6          4.73        113.80        58.78 o                         
   8 -12   6         11.81         17.25        58.33 o                         
  -3 -11   6          9.41        183.39       114.68 o                         
  -2 -11   6         46.96         -0.73       105.32 o                         
  -1 -11   6          6.17        -14.24        99.61 o                         
   0 -11   6         31.61          7.98        83.92 o                         
   1 -11   6         74.29        134.07        88.72 o                         
   2 -11   6         44.15         79.95        81.25 o                         
   3 -11   6          3.83         16.73        48.26 o                         
   4 -11   6        116.65        165.85        64.00 o                         
   5 -11   6          6.14         10.93        40.86 o                         
   6 -11   6         45.87         67.10        49.13 o                         
   7 -11   6          1.19         28.56        59.97 o                         
   8 -11   6          0.16         48.39        58.52 o                         
   9 -11   6          1.53        -58.06        58.06 o                         
  -4 -10   6          2.24         30.82        85.01 o                         
  -3 -10   6         98.91         65.39        34.86 o                         
  -2 -10   6         37.54        -70.25       101.96 o                         
  -1 -10   6         74.62         91.60        91.45 o                         
   0 -10   6         27.00         27.00        80.02 o                         
   1 -10   6         14.37          5.92        77.37 o                         
   2 -10   6         27.43         47.19        79.41 o                         
   3 -10   6         89.96         78.79        46.98 o                         
   4 -10   6          3.46         46.59        41.03 o                         
   5 -10   6         46.76         53.03        40.82 o                         
   6 -10   6         52.79         27.31        38.98 o                         
   7 -10   6         24.34         25.36        56.50 o                         
   8 -10   6          3.16          2.02        57.05 o                         
   9 -10   6          6.73        -53.57        53.57 o                         
  -5  -9   6          3.60         -9.42        41.35 o                         
  -4  -9   6         60.19         27.70        37.71 o                         
  -3  -9   6          4.78        -33.60        35.23 o                         
  -2  -9   6        202.58        143.57        34.87 o                         
  -1  -9   6        172.37        121.65        82.31 o                         
   0  -9   6        116.47        150.29        90.40 o                         
   1  -9   6         14.30        -35.98        72.81 o                         
   2  -9   6         96.02        116.74        73.21 o                         
   3  -9   6          0.12        -26.17        45.51 o                         
   4  -9   6        125.17        118.83        40.22 o                         
   5  -9   6          0.01          8.69        38.12 o                         
   6  -9   6          8.98        -36.71        38.09 o                         
   7  -9   6          6.66        -19.30        34.73 o                         
   8  -9   6          5.52        -78.22       231.78 o                         
   9  -9   6          0.06        -18.36        53.65 o                         
  10  -9   6         10.11        -57.86        92.70 o                         
  -6  -8   6          8.40        -19.11        43.43 o                         
  -5  -8   6         31.41        -12.68        42.42 o                         
  -4  -8   6        218.64        213.12        41.56 o                         
  -3  -8   6          0.01         10.16        33.14 o                         
  -2  -8   6         30.08         37.35        44.54 o                         
  -1  -8   6         50.56         61.71        58.27 o                         
   0  -8   6        161.96        235.80        82.31 o                         
   1  -8   6          0.91         41.41        75.87 o                         
   2  -8   6         35.70        104.31        74.04 o                         
   3  -8   6          1.25          7.77        38.45 o                         
   4  -8   6         31.40         11.19        37.30 o                         
   5  -8   6         21.61         94.76        37.79 o                         
   6  -8   6          1.70         15.39        35.27 o                         
   7  -8   6          7.96          7.26        36.95 o                         
   8  -8   6          7.57        110.81       278.58 o                         
   9  -8   6         11.37        130.79        83.40 o                         
  10  -8   6          9.21        -69.72       165.96 o                         
  -7  -7   6          0.01         33.29        65.30 o                         
  -6  -7   6         20.97        -58.82        87.71 o                         
  -5  -7   6          2.41         21.98        38.04 o                         
  -4  -7   6        119.85         93.74        38.14 o                         
  -3  -7   6         50.83         46.02        36.13 o                         
  -2  -7   6          0.01        -12.73        23.86 o                         
  -1  -7   6         35.08         16.65        27.47 o                         
   0  -7   6        123.11         82.24        20.53 o                         
   1  -7   6        171.61        156.84        70.90 o                         
   2  -7   6        173.86        166.05        64.40 o                         
   3  -7   6         45.12         50.13        34.47 o                         
   4  -7   6          0.20         -3.63        33.80 o                         
   5  -7   6         14.60         -2.15        33.48 o                         
   6  -7   6         63.51         53.41        32.46 o                         
   7  -7   6        377.97        408.21        43.62 o                         
   8  -7   6          2.60        -16.05        49.84 o                         
   9  -7   6          0.32         60.51       137.96 o                         
  10  -7   6          1.60        781.78       247.01 o                         
  -8  -6   6         11.83         67.93        52.18 o                         
  -7  -6   6          5.35         13.07        36.53 o                         
  -6  -6   6        177.89        206.79        58.21 o                         
  -5  -6   6         31.21         21.45        48.19 o                         
  -4  -6   6        119.07         78.65        36.52 o                         
  -3  -6   6        368.12        334.04        37.77 o                         
  -2  -6   6          0.01          1.33        24.95 o                         
  -1  -6   6        107.14         95.97        23.64 o                         
   0  -6   6          1.68          4.32        20.04 o                         
   1  -6   6        274.80        310.42        70.55 o                         
   2  -6   6        258.66        270.30        49.05 o                         
   3  -6   6        268.12        259.37        38.98 o                         
   4  -6   6        375.43        332.00        33.87 o                         
   5  -6   6        437.28        459.36        42.72 o                         
   6  -6   6        959.53        931.13        44.20 o                         
   7  -6   6          2.62        -12.93        71.65 o                         
   8  -6   6         84.25         20.01        62.23 o                         
   9  -6   6         11.11        -14.80        52.42 o                         
  10  -6   6         10.17        109.19       250.75 o                         
  -9  -5   6          0.33         24.76        47.83 o                         
  -8  -5   6          0.47        -29.77        47.81 o                         
  -7  -5   6         97.96        359.40       323.99 o                         
  -6  -5   6         82.28         94.26        42.53 o                         
  -5  -5   6         41.27         23.58        36.09 o                         
  -4  -5   6          4.02        -25.63        30.76 o                         
  -3  -5   6        123.80        119.20        32.64 o                         
  -2  -5   6         72.27         47.74        24.84 o                         
  -1  -5   6        101.96         82.43        24.70 o                         
   0  -5   6        181.80        218.67        29.09 o                         
   1  -5   6          1.56        -14.43        32.42 o                         
   2  -5   6        136.61        129.07        41.42 o                         
   3  -5   6         42.70         41.76        29.01 o                         
   4  -5   6         50.35         63.37        44.49 o                         
   5  -5   6        231.32        198.17        32.50 o                         
   6  -5   6         29.93         15.78        30.66 o                         
   7  -5   6          1.04         15.49        42.15 o                         
   8  -5   6          4.15         32.39        42.82 o                         
   9  -5   6          2.58       -182.21       228.30 o                         
  10  -5   6         28.03         43.13       225.14 o                         
 -10  -4   6          7.68        -53.30        53.30 o                         
  -9  -4   6          1.42        -48.24        48.24 o                         
  -8  -4   6          6.58         21.72        44.37 o                         
  -7  -4   6        289.17        237.05        33.89 o                         
  -6  -4   6        867.79        788.44        60.82 o                         
  -5  -4   6          1.66        -33.72        34.37 o                         
  -4  -4   6          0.74         10.42        31.60 o                         
  -3  -4   6       1250.60       1076.11       201.19 o                         
  -2  -4   6          8.05         28.07        16.75 o                         
  -1  -4   6         85.14         59.97        64.24 o                         
   0  -4   6        229.13        332.89        62.32 o                         
   1  -4   6          2.39          2.70        31.27 o                         
   2  -4   6          4.85         -6.17        36.20 o                         
   3  -4   6        699.00        654.83        43.15 o                         
   4  -4   6         30.89         19.48        28.58 o                         
   5  -4   6         22.52          7.09        28.10 o                         
   6  -4   6          4.36         -3.28        37.51 o                         
   7  -4   6          0.00        -18.46        40.10 o                         
   8  -4   6         34.27        -67.82       209.33 o                         
   9  -4   6         32.43         23.46       216.15 o                         
  10  -4   6         16.21       -126.58       224.52 o                         
 -10  -3   6         19.55         -2.68        47.06 o                         
  -9  -3   6          0.71         -9.98        30.85 o                         
  -8  -3   6          7.95          2.38        28.90 o                         
  -7  -3   6         19.91         11.41        29.63 o                         
  -6  -3   6          5.18         29.77        26.67 o                         
  -5  -3   6        494.79        603.93        55.40 o                         
  -4  -3   6        143.41        173.79        38.38 o                         
  -3  -3   6        537.04        496.40       127.46 o                         
  -2  -3   6       1000.86       1215.44        77.22 o                         
  -1  -3   6        270.78        332.51        59.37 o                         
   0  -3   6         20.28         43.53        52.22 o                         
   1  -3   6        127.29        164.33        29.95 o                         
   2  -3   6        691.61        713.15        42.25 o                         
   3  -3   6         24.83         26.86        19.56 o                         
   4  -3   6        121.17         98.08        21.59 o                         
   5  -3   6         63.58         55.25        27.49 o                         
   6  -3   6          0.44        -39.71        65.32 o                         
   7  -3   6         36.57         72.19       160.21 o                         
   8  -3   6        104.44       -134.70       209.66 o                         
   9  -3   6         12.51         82.36       229.38 o                         
  10  -3   6          3.38        261.42       275.08 o                         
 -11  -2   6          0.10        -49.65       105.74 o                         
 -10  -2   6          0.04         21.05        31.17 o                         
  -9  -2   6          2.25         45.68        31.00 o                         
  -8  -2   6          7.19         10.22        31.42 o                         
  -7  -2   6        437.46        468.20        51.68 o                         
  -6  -2   6         72.34         91.20        22.28 o                         
  -5  -2   6        440.20        588.37        92.28 o                         
  -4  -2   6         78.74        108.26        20.09 o                         
  -3  -2   6        148.28        234.40        39.43 o                         
  -2  -2   6        195.79        193.11        35.28 o                         
  -1  -2   6        536.80        556.55        54.30 o                         
   0  -2   6        235.83        240.22        51.27 o                         
   1  -2   6          4.21         -1.21        29.09 o                         
   2  -2   6          7.33         36.01        23.32 o                         
   3  -2   6          6.80          9.73        16.39 o                         
   4  -2   6         47.13         27.35        28.83 o                         
   5  -2   6        195.47        181.96        29.18 o                         
   6  -2   6        118.86        108.27       149.81 o                         
   7  -2   6         27.23         14.22       174.76 o                         
   8  -2   6          0.14       -129.57       187.71 o                         
   9  -2   6          0.52       -213.32       213.32 o                         
 -11  -1   6          6.06         42.88        32.68 o                         
 -10  -1   6         15.94         19.20        30.01 o                         
  -9  -1   6         44.99         45.11        32.94 o                         
  -8  -1   6        210.28        195.89        40.01 o                         
  -7  -1   6        104.75        122.29        40.24 o                         
  -6  -1   6          3.11         10.80        20.45 o                         
  -5  -1   6        158.85        154.89        29.32 o                         
  -4  -1   6        246.03        254.20        25.50 o                         
  -3  -1   6        335.42        375.16        38.59 o                         
  -2  -1   6        221.90        202.54        32.88 o                         
  -1  -1   6       1013.59       1059.51        40.08 o                         
   0  -1   6         52.58         31.76        30.83 o                         
   1  -1   6        223.24        267.27        31.46 o                         
   2  -1   6        237.96        211.76        23.99 o                         
   3  -1   6         14.42          6.81        14.52 o                         
   4  -1   6          0.03        -12.37        26.68 o                         
   5  -1   6         63.16         21.45        40.11 o                         
   6  -1   6        165.04        147.89        50.93 o                         
   7  -1   6          0.27         81.04       213.37 o                         
   8  -1   6         30.87         54.89       166.73 o                         
   9  -1   6         15.88        333.05       193.17 o                         
 -12   0   6          3.98         34.88        33.58 o                         
 -11   0   6          5.49         14.84        31.91 o                         
 -10   0   6        180.04        163.80        43.72 o                         
  -9   0   6        278.66        267.96        35.35 o                         
  -8   0   6        330.82        258.63        34.75 o                         
  -7   0   6         50.35         27.70        23.12 o                         
  -6   0   6        185.70        160.63        23.82 o                         
  -5   0   6        467.36        499.35        87.62 o                         
  -4   0   6         15.55         53.36        21.54 o                         
  -3   0   6        419.05        444.67        38.33 o                         
  -2   0   6       1448.81       1527.13        42.45 o                         
  -1   0   6        192.05        201.28        31.45 o                         
   0   0   6          4.80         55.35        49.93 o                         
   1   0   6         37.83         17.83        34.75 o                         
   2   0   6         10.28         -0.93        15.86 o                         
   3   0   6        124.55        115.37        20.02 o                         
   4   0   6        131.62        161.75        31.34 o                         
   5   0   6         42.43         60.65        30.25 o                         
   6   0   6         15.14        -65.13       126.02 o                         
   7   0   6          0.07         39.21        55.01 o                         
   8   0   6          6.44        220.39       189.19 o                         
   9   0   6         20.99        -47.98       236.30 o                         
 -12   1   6          0.02        228.77       114.68 o                         
 -11   1   6         62.70         75.05        33.19 o                         
 -10   1   6         32.43         55.79        33.32 o                         
  -9   1   6         32.39         26.28        39.51 o                         
  -8   1   6          3.88         14.63        30.22 o                         
  -7   1   6         24.43        -10.58        29.26 o                         
  -6   1   6        169.10        173.59        31.08 o                         
  -5   1   6         67.52         52.26        19.93 o                         
  -4   1   6         75.48         92.42        19.14 o                         
  -3   1   6       1871.57       2036.77        82.03 o                         
  -2   1   6         24.58          4.78        25.69 o                         
  -1   1   6        309.93        326.47        42.46 o                         
   0   1   6        712.22        744.74        45.80 o                         
   1   1   6        244.16        216.91        16.97 o                         
   2   1   6        176.46        175.06        21.40 o                         
   3   1   6          0.90          0.33        30.11 o                         
   4   1   6        102.55        102.76        31.65 o                         
   5   1   6          0.94         -8.18        30.95 o                         
   6   1   6         18.27         11.79        49.92 o                         
   7   1   6         15.18         24.85        63.01 o                         
   8   1   6          3.18         19.62        49.09 o                         
 -12   2   6          1.66         64.82        55.20 o                         
 -11   2   6         80.99         79.37        59.79 o                         
 -10   2   6          4.83        -12.45        52.22 o                         
  -9   2   6          0.00         23.33        49.43 o                         
  -8   2   6         22.31         69.92        49.86 o                         
  -7   2   6         26.15         23.13        26.76 o                         
  -6   2   6        151.96        184.15        28.92 o                         
  -5   2   6       3190.10       4552.68      1149.55 o                         
  -4   2   6        236.67        175.80        77.27 o                         
  -3   2   6       2854.91       2802.03        73.30 o                         
  -2   2   6        257.14        234.75        42.45 o                         
  -1   2   6        200.43        174.73        40.57 o                         
   0   2   6         89.15         73.11        32.68 o                         
   1   2   6        468.93        451.75        28.72 o                         
   2   2   6         80.71        115.17        36.99 o                         
   3   2   6          5.86         50.65        38.53 o                         
   4   2   6        213.04        241.56        37.44 o                         
   5   2   6          0.61         -3.65        33.71 o                         
   6   2   6          7.01        -15.91        74.24 o                         
   7   2   6         30.63         34.69        37.27 o                         
   8   2   6         27.78         24.60        42.57 o                         
 -12   3   6         11.47         42.83        51.61 o                         
 -11   3   6         11.39         19.93        47.28 o                         
 -10   3   6          7.84         40.59        49.38 o                         
  -9   3   6         45.19         19.53        52.32 o                         
  -8   3   6          5.49          0.30        27.73 o                         
  -7   3   6         53.59         68.55        23.99 o                         
  -6   3   6         79.19         71.84        23.54 o                         
  -5   3   6        887.58        893.32        37.45 o                         
  -4   3   6        925.89        703.43        84.69 o                         
  -3   3   6       2390.41       2380.34        70.05 o                         
  -2   3   6       3515.86       3462.67        80.18 o                         
  -1   3   6       1227.67       1223.18        54.83 o                         
   0   3   6       1168.59       1121.98        38.58 o                         
   1   3   6         61.93         62.04        24.33 o                         
   2   3   6        451.83        469.44        26.45 o                         
   3   3   6          0.50         17.36        31.15 o                         
   4   3   6         47.43         81.25        36.42 o                         
   5   3   6         29.22         53.23        37.62 o                         
   6   3   6         15.35          9.23        33.16 o                         
   7   3   6         42.74        404.42       233.73 o                         
 -12   4   6         44.34         39.66        58.80 o                         
 -11   4   6          0.24         27.16        53.13 o                         
 -10   4   6         27.59          8.87        39.91 o                         
  -9   4   6         49.47        103.84        38.99 o                         
  -8   4   6        187.72        177.35        26.26 o                         
  -7   4   6        248.69        262.78        26.51 o                         
  -6   4   6        589.26        610.95        52.02 o                         
  -5   4   6         47.82         33.00        20.72 o                         
  -4   4   6        250.49        223.14        23.62 o                         
  -3   4   6        465.76        446.26        28.86 o                         
  -2   4   6        529.95        564.04        53.37 o                         
  -1   4   6         54.51         45.95        38.08 o                         
   0   4   6         23.56         23.93        27.36 o                         
   1   4   6         14.93          0.92        26.40 o                         
   2   4   6         37.00         85.82        35.43 o                         
   3   4   6        262.06        314.14        41.31 o                         
   4   4   6          8.68         30.03        37.74 o                         
   5   4   6         98.44         46.14        79.18 o                         
   6   4   6         57.34          5.65        47.51 o                         
   7   4   6          0.54         69.46        35.97 o                         
 -13   5   6          5.20        131.52        62.73 o                         
 -12   5   6         20.37         47.48        48.31 o                         
 -11   5   6          8.81         22.54        43.18 o                         
 -10   5   6        125.55         86.07        41.46 o                         
  -9   5   6        198.04        186.80        40.54 o                         
  -8   5   6          0.00         -6.99        23.79 o                         
  -7   5   6        469.17        454.54        29.50 o                         
  -6   5   6        182.52        152.73        23.85 o                         
  -5   5   6        311.86        287.32        24.26 o                         
  -4   5   6        221.59        226.11        29.39 o                         
  -3   5   6        461.83        488.21        28.14 o                         
  -2   5   6        263.73        250.98        44.88 o                         
  -1   5   6        175.81        189.71        31.10 o                         
   0   5   6          9.32         12.25        27.57 o                         
   1   5   6        148.62        182.77        29.08 o                         
   2   5   6         13.07          8.15        23.64 o                         
   3   5   6         22.96         22.16        35.30 o                         
   4   5   6         89.36        123.37        41.30 o                         
   5   5   6          1.50        -23.19        41.54 o                         
   6   5   6         47.21         52.46        42.10 o                         
 -12   6   6         17.84         26.48        41.41 o                         
 -11   6   6         18.82         10.97        36.52 o                         
 -10   6   6        173.14        198.67        40.27 o                         
  -9   6   6          7.45          0.44        35.41 o                         
  -8   6   6        456.45        433.11        30.87 o                         
  -7   6   6        154.44        118.62        28.01 o                         
  -6   6   6          1.55          4.81        20.88 o                         
  -5   6   6        260.23        275.58        23.16 o                         
  -4   6   6        118.81        127.79        20.89 o                         
  -3   6   6        296.29        237.25        47.86 o                         
  -2   6   6        125.98        130.13        32.65 o                         
  -1   6   6          2.21         -9.54        30.79 o                         
   0   6   6          2.76          2.69        31.55 o                         
   1   6   6         32.98         53.08        27.49 o                         
   2   6   6          0.02         15.46        32.26 o                         
   3   6   6         76.29         80.03        46.64 o                         
   4   6   6         63.56        143.68        47.30 o                         
   5   6   6         25.11         36.88        35.06 o                         
 -12   7   6         75.69         96.72        44.39 o                         
 -11   7   6          7.34        113.21        49.19 o                         
 -10   7   6          0.02         17.80        33.68 o                         
  -9   7   6         51.93         60.26        27.82 o                         
  -8   7   6          3.86        -13.83        27.80 o                         
  -7   7   6         39.59         34.98        23.52 o                         
  -6   7   6        758.42        714.11        31.92 o                         
  -5   7   6        106.07         65.77        31.68 o                         
  -4   7   6        616.14        558.46        59.52 o                         
  -3   7   6        690.63        665.21        41.50 o                         
  -2   7   6         16.25         -9.44        31.60 o                         
  -1   7   6         27.39         80.59        31.11 o                         
   0   7   6         68.76         70.81        44.55 o                         
   1   7   6         33.65         18.46        31.44 o                         
   2   7   6          9.44        -17.30        44.03 o                         
   3   7   6         26.60         18.72        40.31 o                         
   4   7   6          0.18        -39.15        50.54 o                         
 -12   8   6         34.08         10.17        45.05 o                         
 -11   8   6         52.08         70.51        62.15 o                         
 -10   8   6         24.52         66.71        39.87 o                         
  -9   8   6        286.16        256.84        31.85 o                         
  -8   8   6          7.12        -12.14        26.00 o                         
  -7   8   6         68.91         92.69        36.40 o                         
  -6   8   6        127.71        105.52        34.86 o                         
  -5   8   6        131.45        119.44        54.01 o                         
  -4   8   6        675.11        764.20        43.41 o                         
  -3   8   6         17.68        -14.66        30.72 o                         
  -2   8   6        238.54        223.50        35.44 o                         
  -1   8   6          0.05         -5.87        32.61 o                         
   0   8   6         73.82         20.82        32.90 o                         
   1   8   6         20.34          7.04        32.55 o                         
   2   8   6         73.68         99.53        44.82 o                         
   3   8   6         39.52         38.98        48.30 o                         
 -12   9   6          1.58         31.18        42.31 o                         
 -11   9   6          2.94        -40.10        40.10 o                         
 -10   9   6          7.67         -1.82        62.71 o                         
  -9   9   6          0.04          9.62        64.89 o                         
  -8   9   6         63.98        103.85        94.13 o                         
  -7   9   6         99.26         94.60        65.73 o                         
  -6   9   6         96.10         71.74        56.93 o                         
  -5   9   6         99.98         67.94        53.63 o                         
  -4   9   6          4.03          2.12        31.94 o                         
  -3   9   6        128.87        146.23        42.81 o                         
  -2   9   6         23.85        -10.97        31.78 o                         
  -1   9   6        327.67        314.94        39.83 o                         
   0   9   6          0.65        -16.48        33.88 o                         
   1   9   6          0.00        -44.58        44.58 o                         
   2   9   6          2.02         36.46        52.46 o                         
 -11  10   6          3.06         93.63        71.35 o                         
 -10  10   6          1.64         49.23        61.55 o                         
  -9  10   6          0.14        -23.38        39.92 o                         
  -8  10   6          0.01        -12.28        38.00 o                         
  -7  10   6         61.17         51.92        55.56 o                         
  -6  10   6          2.13         -2.31        58.25 o                         
  -5  10   6        203.76         94.98        59.57 o                         
  -4  10   6         26.71         66.65        60.32 o                         
  -3  10   6          7.70         29.22        34.52 o                         
  -2  10   6         24.34         90.51        33.48 o                         
  -1  10   6         73.86         39.81        37.49 o                         
   0  10   6         52.13         85.36        32.46 o                         
   1  10   6         65.42         64.40        43.28 o                         
 -11  11   6          6.56        -56.25        67.37 o                         
 -10  11   6          2.01        -26.15        43.80 o                         
  -9  11   6         74.01         84.78        42.85 o                         
  -8  11   6         11.26         45.69        54.46 o                         
  -7  11   6         25.43         -3.11        59.10 o                         
  -6  11   6         48.26         -0.39        59.87 o                         
  -5  11   6         10.06         15.90        58.87 o                         
  -4  11   6          0.04         18.66        57.74 o                         
  -3  11   6         15.34         38.39        56.80 o                         
  -2  11   6          2.16         29.90        35.17 o                         
  -1  11   6          0.10          9.68        35.81 o                         
  -9  12   6          2.60        -57.63        57.63 o                         
  -8  12   6          4.20        -57.02        57.77 o                         
  -7  12   6         18.20         15.07        57.61 o                         
  -6  12   6         17.63        -18.69        58.92 o                         
  -5  12   6          0.91          1.51        55.78 o                         
  -4  12   6         12.72         79.80        63.81 o                         
  -3  12   6          5.62         45.96        57.87 o                         
   2 -13   7          6.14         12.61        63.28 o                         
   3 -13   7          7.22          4.71        47.17 o                         
   4 -13   7          5.52         87.81        50.93 o                         
   5 -13   7         24.98         49.84        47.50 o                         
  -1 -12   7          3.62        -48.42        97.17 o                         
   0 -12   7         77.68          9.75        91.66 o                         
   1 -12   7          4.99         26.72        87.58 o                         
   2 -12   7         22.56          6.82        47.71 o                         
   3 -12   7          0.43        -18.72        44.18 o                         
   4 -12   7          0.57         36.28        46.41 o                         
   5 -12   7         28.51        113.39        44.38 o                         
   6 -12   7          7.14         71.41        54.14 o                         
   7 -12   7          5.23        -19.17        62.49 o                         
  -3 -11   7         75.32        181.63       118.43 o                         
  -2 -11   7          7.35        -37.44        99.80 o                         
  -1 -11   7         39.32          5.95       102.88 o                         
   0 -11   7          1.45        -29.46        86.55 o                         
   1 -11   7         61.82        192.70        90.81 o                         
   2 -11   7          7.50        -11.01        82.31 o                         
   3 -11   7         28.16         30.05        48.37 o                         
   4 -11   7          1.60         10.27        56.96 o                         
   5 -11   7          7.90         37.12        74.74 o                         
   6 -11   7          0.28        -40.78        45.94 o                         
   7 -11   7          5.57        -13.16        60.30 o                         
   8 -11   7          0.95         -5.50        49.89 o                         
  -4 -10   7          7.64         77.22       178.55 o                         
  -3 -10   7          0.65         -0.35        34.04 o                         
  -2 -10   7          8.60        -38.40        92.06 o                         
  -1 -10   7          0.05        -88.23        88.23 o                         
   0 -10   7         45.11         20.47        85.75 o                         
   1 -10   7          9.40         25.29        78.41 o                         
   2 -10   7          6.01         -6.89        75.01 o                         
   3 -10   7          2.40         27.96        41.96 o                         
   4 -10   7         27.08         14.84        41.28 o                         
   5 -10   7         12.11         22.08        38.30 o                         
   6 -10   7          9.64         -3.48        38.94 o                         
   7 -10   7          8.29        -80.22        92.73 o                         
   8 -10   7          1.89        -22.44        57.95 o                         
   9 -10   7         12.12         80.44        62.04 o                         
  -5  -9   7         53.99        -40.61        40.61 o                         
  -4  -9   7          4.43        -65.46        86.69 o                         
  -3  -9   7         46.22         64.85        33.77 o                         
  -2  -9   7         71.80         13.91        44.97 o                         
  -1  -9   7          3.22         39.87        90.55 o                         
   0  -9   7        118.90        119.17        86.51 o                         
   1  -9   7        274.55        339.22        83.38 o                         
   2  -9   7        407.16        424.46        81.57 o                         
   3  -9   7        133.95        174.21        43.81 o                         
   4  -9   7          5.28         19.95        41.47 o                         
   5  -9   7         48.35         82.52        41.02 o                         
   6  -9   7          9.98        -26.63        38.01 o                         
   7  -9   7         51.55         28.82        37.91 o                         
   8  -9   7          5.99          3.88        54.52 o                         
   9  -9   7          7.83        -37.12        57.63 o                         
  -6  -8   7         41.27          9.27        41.12 o                         
  -5  -8   7          9.79        -17.52        40.12 o                         
  -4  -8   7         72.40         59.44        39.43 o                         
  -3  -8   7          0.04        -24.55        34.34 o                         
  -2  -8   7         15.21         17.46        32.10 o                         
  -1  -8   7        210.89        212.30        42.76 o                         
   0  -8   7         14.65         24.81        83.69 o                         
   1  -8   7         31.44          4.79        77.22 o                         
   2  -8   7       1008.01       1032.32        89.83 o                         
   3  -8   7          0.01         40.53        40.19 o                         
   4  -8   7        107.71        110.13        38.38 o                         
   5  -8   7          0.01         12.34        37.27 o                         
   6  -8   7        104.64        113.44        37.94 o                         
   7  -8   7         55.18         19.78        45.15 o                         
   8  -8   7          8.81        129.61       343.11 o                         
   9  -8   7          9.11         26.94        78.76 o                         
  -7  -7   7         34.50         28.68        44.19 o                         
  -6  -7   7          0.41         20.33        41.98 o                         
  -5  -7   7         54.36         28.70        37.30 o                         
  -4  -7   7         98.68         67.70        38.69 o                         
  -3  -7   7        156.79        106.24        35.80 o                         
  -2  -7   7         48.69         37.97        28.17 o                         
  -1  -7   7        140.45        140.12        26.88 o                         
   0  -7   7         16.62        117.54        76.79 o                         
   1  -7   7         51.61         29.41        63.29 o                         
   2  -7   7        156.85        126.40        61.04 o                         
   3  -7   7         41.09         36.28        37.59 o                         
   4  -7   7        444.31        451.02        40.76 o                         
   5  -7   7         77.24         31.70        53.51 o                         
   6  -7   7        148.68        175.60        56.65 o                         
   7  -7   7         76.00         56.11        34.48 o                         
   8  -7   7          2.00         91.15        48.49 o                         
   9  -7   7          0.46        107.38        58.37 o                         
  -8  -6   7          1.63        -42.70        42.70 o                         
  -7  -6   7         67.54        -22.81        89.22 o                         
  -6  -6   7         59.89         79.91        40.48 o                         
  -5  -6   7          1.33          0.92        34.18 o                         
  -4  -6   7         47.91         57.19        34.85 o                         
  -3  -6   7        583.13        527.02       135.69 o                         
  -2  -6   7         17.08         11.46        26.29 o                         
  -1  -6   7         12.67         32.22        35.79 o                         
   0  -6   7         66.41         88.81        71.22 o                         
   1  -6   7          4.81         19.13        64.44 o                         
   2  -6   7        167.11        129.82        48.68 o                         
   3  -6   7         19.19         47.66        31.69 o                         
   4  -6   7         15.67        -16.98        33.09 o                         
   5  -6   7        945.86        932.91        46.08 o                         
   6  -6   7          1.01          3.34        30.65 o                         
   7  -6   7          7.42         -3.95        45.54 o                         
   8  -6   7          0.11        -28.69        46.65 o                         
   9  -6   7          0.90        -30.10       237.52 o                         
  -9  -5   7          0.74        -21.03        47.65 o                         
  -8  -5   7         99.04          5.87        48.04 o                         
  -7  -5   7         88.55        132.60        49.89 o                         
  -6  -5   7         45.06         49.08        27.62 o                         
  -5  -5   7        301.38        614.50       403.18 o                         
  -4  -5   7        626.45        622.19        42.60 o                         
  -3  -5   7          5.85         -8.18        28.39 o                         
  -2  -5   7         13.60         41.54        26.24 o                         
  -1  -5   7        106.28        132.73        71.16 o                         
   0  -5   7         20.16         19.33        27.86 o                         
   1  -5   7          9.03        -15.72        34.07 o                         
   2  -5   7         76.17         52.86        43.99 o                         
   3  -5   7          1.85        -13.93        27.40 o                         
   4  -5   7        145.93        131.11        31.23 o                         
   5  -5   7         19.75        -13.13        30.10 o                         
   6  -5   7         64.12         76.18        63.69 o                         
   7  -5   7          0.02        -25.88        60.76 o                         
   8  -5   7          2.12        -76.63       203.25 o                         
   9  -5   7          9.45       -254.34       254.34 o                         
  -9  -4   7         17.52         12.20        57.82 o                         
  -8  -4   7         67.74         56.40        31.89 o                         
  -7  -4   7          0.71         19.54        31.30 o                         
  -6  -4   7        584.12        590.31        35.24 o                         
  -5  -4   7          8.76         11.41        33.94 o                         
  -4  -4   7        423.24        762.50       160.89 o                         
  -3  -4   7        906.83       1410.39       228.40 o                         
  -2  -4   7         45.54         82.34        66.86 o                         
  -1  -4   7        139.67        109.42        62.85 o                         
   0  -4   7        428.46        304.11        65.47 o                         
   1  -4   7        253.84        359.70        51.72 o                         
   2  -4   7         23.82         12.43        37.02 o                         
   3  -4   7         33.00         27.69        25.92 o                         
   4  -4   7         20.04         35.14        29.09 o                         
   5  -4   7         50.19         75.20        36.94 o                         
   6  -4   7         48.35         87.13        40.13 o                         
   7  -4   7         13.14       -165.70       165.70 o                         
   8  -4   7         27.62         12.55       188.31 o                         
   9  -4   7         14.08        346.11       226.90 o                         
 -10  -3   7         47.96         53.28        39.39 o                         
  -9  -3   7          3.18         -9.50        30.02 o                         
  -8  -3   7         13.89         15.14        31.90 o                         
  -7  -3   7        311.93        292.95        29.23 o                         
  -6  -3   7         24.63         16.83        27.36 o                         
  -5  -3   7       3187.25       6144.09       538.89 o                         
  -4  -3   7          3.97          0.45        21.75 o                         
  -3  -3   7          7.92          7.71        26.24 o                         
  -2  -3   7         37.60         38.87        58.03 o                         
  -1  -3   7       1998.38       2164.38        89.51 o                         
   0  -3   7         29.08          1.56        51.15 o                         
   1  -3   7          8.99          5.91        24.24 o                         
   2  -3   7        136.29        147.61        28.97 o                         
   3  -3   7         13.67         -2.85        20.90 o                         
   4  -3   7         33.97         43.57        22.55 o                         
   5  -3   7          0.47        -18.24        31.87 o                         
   6  -3   7        146.71         60.88       153.01 o                         
   7  -3   7         72.53        217.04       166.71 o                         
   8  -3   7         20.92        121.79       175.45 o                         
   9  -3   7          6.44         53.60       239.26 o                         
 -11  -2   7         41.48          9.87        35.02 o                         
 -10  -2   7          1.25         -9.08        62.36 o                         
  -9  -2   7         32.12         53.94        45.67 o                         
  -8  -2   7          2.14         -3.02        31.01 o                         
  -7  -2   7         39.56         66.51        25.81 o                         
  -6  -2   7        344.99        358.04        29.11 o                         
  -5  -2   7        327.86        355.23        48.18 o                         
  -4  -2   7        115.47        136.10        24.31 o                         
  -3  -2   7         47.46         26.58        35.58 o                         
  -2  -2   7        782.71        738.70        43.41 o                         
  -1  -2   7         73.55         64.35        34.47 o                         
   0  -2   7       1247.51       1232.67        46.39 o                         
   1  -2   7        374.40        396.41        37.08 o                         
   2  -2   7          1.35         -2.41        26.87 o                         
   3  -2   7        538.65        550.44        26.66 o                         
   4  -2   7          1.68         -6.74        25.14 o                         
   5  -2   7         30.70         11.09        31.30 o                         
   6  -2   7         58.39        166.95       147.89 o                         
   7  -2   7         15.96         73.33       167.51 o                         
   8  -2   7          6.85         10.46       184.99 o                         
   9  -2   7          0.04         28.86       207.75 o                         
 -11  -1   7          1.19         31.63        40.17 o                         
 -10  -1   7         18.48         54.71        34.22 o                         
  -9  -1   7        120.48        104.27        35.22 o                         
  -8  -1   7         50.09         41.19        38.93 o                         
  -7  -1   7         17.61         12.84        24.66 o                         
  -6  -1   7          0.60         26.55        27.72 o                         
  -5  -1   7        178.22        166.08        25.66 o                         
  -4  -1   7        840.11       1437.30       288.96 o                         
  -3  -1   7        180.09        237.12        34.36 o                         
  -2  -1   7       4840.51       5123.04        72.58 o                         
  -1  -1   7        144.18        102.24        45.76 o                         
   0  -1   7        661.75        665.07        39.63 o                         
   1  -1   7         67.49         62.65        39.25 o                         
   2  -1   7        138.11        181.15        42.66 o                         
   3  -1   7         11.35         25.38        20.78 o                         
   4  -1   7        726.85        706.51        38.96 o                         
   5  -1   7         57.44         88.41        29.53 o                         
   6  -1   7        281.24        246.56       121.34 o                         
   7  -1   7         14.75        118.66       161.44 o                         
   8  -1   7          4.96       -112.19       182.62 o                         
   9  -1   7         13.55        -96.21       206.51 o                         
 -11   0   7         20.53        143.37        79.72 o                         
 -10   0   7         13.91         31.17        31.65 o                         
  -9   0   7        455.01        465.73        64.14 o                         
  -8   0   7        244.31        227.91        48.88 o                         
  -7   0   7        126.43        182.83        44.83 o                         
  -6   0   7        513.50        535.76        55.32 o                         
  -5   0   7        136.27        148.21        24.37 o                         
  -4   0   7         33.41         32.93        21.09 o                         
  -3   0   7       1741.32       1886.50        50.70 o                         
  -2   0   7       1436.15       1605.78        47.46 o                         
  -1   0   7        826.86        882.72        53.54 o                         
   0   0   7       1327.21       1416.59        64.24 o                         
   1   0   7          7.27          6.05        36.66 o                         
   2   0   7        376.94        350.37        25.07 o                         
   3   0   7        376.08        369.59        34.85 o                         
   4   0   7        221.87        232.33        35.42 o                         
   5   0   7        133.75        114.68        71.60 o                         
   6   0   7        312.86        280.07        37.45 o                         
   7   0   7          5.14         52.36       162.94 o                         
   8   0   7          0.87         36.43       191.30 o                         
 -12   1   7         28.14         41.65        60.01 o                         
 -11   1   7          4.15         20.19        52.57 o                         
 -10   1   7        183.60        140.27        56.82 o                         
  -9   1   7        153.99        102.78        55.99 o                         
  -8   1   7         38.83         20.18        28.00 o                         
  -7   1   7          2.22         -6.96        29.78 o                         
  -6   1   7        161.94        165.53        45.51 o                         
  -5   1   7         45.31         19.10        44.12 o                         
  -4   1   7         19.78          8.61        21.16 o                         
  -3   1   7          1.29         -0.24        26.64 o                         
  -2   1   7         31.88         31.16        48.80 o                         
  -1   1   7        350.78        375.53        47.89 o                         
   0   1   7          2.47         12.64        38.83 o                         
   1   1   7        534.17        495.28        44.43 o                         
   2   1   7         15.11         23.55        23.53 o                         
   3   1   7          1.31        -16.15        32.99 o                         
   4   1   7         62.24         40.56        32.52 o                         
   5   1   7         82.64        118.64        34.17 o                         
   6   1   7         33.70         43.39        47.99 o                         
   7   1   7         65.79         73.14        38.84 o                         
   8   1   7         22.38       -126.21       202.21 o                         
 -12   2   7          3.81          7.23        57.97 o                         
 -11   2   7         11.69        -38.87        52.12 o                         
 -10   2   7        153.30        160.36        56.92 o                         
  -9   2   7         70.98         54.65        51.75 o                         
  -8   2   7          5.23          2.92        30.00 o                         
  -7   2   7         12.69         35.27        28.62 o                         
  -6   2   7          6.55         37.63        39.35 o                         
  -5   2   7          0.53         37.70        41.04 o                         
  -4   2   7         37.72         22.37        43.37 o                         
  -3   2   7         50.85         33.21        41.51 o                         
  -2   2   7          1.21        -16.22        45.10 o                         
  -1   2   7        454.08        404.56        40.14 o                         
   0   2   7        131.54        112.94        39.28 o                         
   1   2   7         91.52        106.41        26.81 o                         
   2   2   7          3.10         19.45        22.19 o                         
   3   2   7         63.71         78.67        34.18 o                         
   4   2   7         65.96         47.11        65.68 o                         
   5   2   7         90.36         48.24        34.77 o                         
   6   2   7         54.97         37.32        39.83 o                         
   7   2   7         56.02         47.18        39.74 o                         
 -12   3   7         57.08        -18.82        60.88 o                         
 -11   3   7         85.11         80.34        56.08 o                         
 -10   3   7          0.07         -1.36        50.90 o                         
  -9   3   7         49.71         38.31        48.24 o                         
  -8   3   7        117.50        126.45        31.92 o                         
  -7   3   7         19.57          6.46        26.72 o                         
  -6   3   7         73.51         73.35        41.58 o                         
  -5   3   7        289.35        317.06        48.68 o                         
  -4   3   7        621.47        576.19        54.17 o                         
  -3   3   7        144.76        144.19        43.40 o                         
  -2   3   7        202.01        194.29        46.13 o                         
  -1   3   7        398.60        395.07        45.52 o                         
   0   3   7          1.00         17.01        38.43 o                         
   1   3   7          2.34        -22.13        26.61 o                         
   2   3   7        433.23        644.60       118.59 o                         
   3   3   7         39.36         77.17        34.29 o                         
   4   3   7        341.04        328.89        42.82 o                         
   5   3   7         47.20         19.84        40.24 o                         
   6   3   7          0.70         17.39        67.63 o                         
   7   3   7          5.99        -31.88        45.93 o                         
 -12   4   7         19.52        109.69        51.43 o                         
 -11   4   7        128.37        127.71        49.36 o                         
 -10   4   7          1.61         31.58        44.57 o                         
  -9   4   7          0.36         40.54        47.54 o                         
  -8   4   7        123.30        102.74        29.10 o                         
  -7   4   7         19.08         45.87        24.94 o                         
  -6   4   7          0.62         14.58        23.51 o                         
  -5   4   7        475.02        430.76        49.48 o                         
  -4   4   7        641.72        611.60        52.98 o                         
  -3   4   7       1777.17       1794.32        69.92 o                         
  -2   4   7         17.98         22.25        43.49 o                         
  -1   4   7        146.37        134.50        42.84 o                         
   0   4   7          0.05        -12.82        28.54 o                         
   1   4   7        414.20        447.89        32.41 o                         
   2   4   7          0.00         75.27        69.68 o                         
   3   4   7         51.38         28.27        34.42 o                         
   4   4   7         19.33         56.99        38.24 o                         
   5   4   7         29.47         79.09        66.74 o                         
   6   4   7          1.79         -1.96        80.03 o                         
 -12   5   7          0.00         29.73        51.27 o                         
 -11   5   7          0.01        -28.70        47.77 o                         
 -10   5   7         39.18         55.66        40.72 o                         
  -9   5   7         18.52         25.77        22.32 o                         
  -8   5   7        150.75        116.24        26.70 o                         
  -7   5   7          0.53          0.37        23.98 o                         
  -6   5   7         11.50         49.43        24.39 o                         
  -5   5   7          6.81          0.88        27.32 o                         
  -4   5   7          6.49        -10.78        27.03 o                         
  -3   5   7       2427.21       2540.12        82.30 o                         
  -2   5   7         29.69         17.43        41.94 o                         
  -1   5   7        100.44         87.58        31.52 o                         
   0   5   7          0.20        -57.87        70.33 o                         
   1   5   7         98.61        137.38        48.95 o                         
   2   5   7          2.56         32.04        34.44 o                         
   3   5   7         58.95         44.81        36.01 o                         
   4   5   7          0.01        -62.92        64.84 o                         
   5   5   7         12.83         23.86        37.83 o                         
 -12   6   7          0.08         -6.43        38.90 o                         
 -11   6   7          0.01         -0.23        40.91 o                         
 -10   6   7         46.50         30.99        36.17 o                         
  -9   6   7         43.05         66.94        24.46 o                         
  -8   6   7          4.74         -7.20        28.72 o                         
  -7   6   7        258.10        278.41        29.26 o                         
  -6   6   7         36.60         13.53        22.81 o                         
  -5   6   7        545.47        537.34        27.65 o                         
  -4   6   7        189.27        152.59        51.71 o                         
  -3   6   7          7.70         -6.78        49.62 o                         
  -2   6   7        289.21        351.37        39.59 o                         
  -1   6   7         19.47         14.55        24.80 o                         
   0   6   7         61.24         40.30        31.79 o                         
   1   6   7          5.36          9.39        25.27 o                         
   2   6   7         48.13         25.96        38.75 o                         
   3   6   7          1.00         -7.92        35.67 o                         
   4   6   7          4.62         39.24        46.50 o                         
   5   6   7         76.41         28.19        44.54 o                         
 -12   7   7          2.21         20.16        52.35 o                         
 -11   7   7         20.95         42.53        29.87 o                         
 -10   7   7          0.06        -23.54        37.63 o                         
  -9   7   7        287.14        344.14        31.74 o                         
  -8   7   7         33.89         48.18        28.13 o                         
  -7   7   7          6.18         10.00        24.04 o                         
  -6   7   7         69.17         46.38        32.14 o                         
  -5   7   7        108.49         90.45        53.94 o                         
  -4   7   7          1.23        -42.93        53.13 o                         
  -3   7   7         21.63         19.85        35.16 o                         
  -2   7   7          1.18         17.35        36.35 o                         
  -1   7   7          1.04        153.55       102.87 o                         
   0   7   7        125.73        138.20        37.92 o                         
   1   7   7         69.48         78.27        31.63 o                         
   2   7   7         51.85         60.98        51.11 o                         
   3   7   7         14.02        -34.49        47.73 o                         
   4   7   7          5.04         28.56        54.61 o                         
 -12   8   7          0.22        -21.04        46.67 o                         
 -11   8   7          0.68        -10.43        38.31 o                         
 -10   8   7          1.44         -5.16        68.29 o                         
  -9   8   7        131.98        136.21        28.56 o                         
  -8   8   7         18.89          8.46        36.13 o                         
  -7   8   7        352.58        328.22        40.36 o                         
  -6   8   7          7.67        -12.35        48.68 o                         
  -5   8   7        379.22        385.05        57.86 o                         
  -4   8   7         32.06         56.12        35.76 o                         
  -3   8   7         15.64         13.30        35.47 o                         
  -2   8   7         26.66        -13.83        33.00 o                         
  -1   8   7        124.63        214.35        38.82 o                         
   0   8   7         45.64         25.40        31.57 o                         
   1   8   7          6.82          5.16        52.58 o                         
   2   8   7         47.21         26.12        49.14 o                         
   3   8   7          1.40        -40.13        40.13 o                         
 -12   9   7          0.05        -37.09        43.36 o                         
 -11   9   7          6.94        -55.71        55.71 o                         
 -10   9   7          5.79        -73.80        81.73 o                         
  -9   9   7        232.33        240.01        42.47 o                         
  -8   9   7         20.36         31.51        38.94 o                         
  -7   9   7         75.66         42.43        51.74 o                         
  -6   9   7          2.55        -23.75        58.38 o                         
  -5   9   7         13.21          3.49        34.79 o                         
  -4   9   7          5.64         29.88        38.36 o                         
  -3   9   7         13.92        -12.05        33.70 o                         
  -2   9   7          7.40         39.77        33.69 o                         
  -1   9   7         49.29         80.39        34.79 o                         
   0   9   7          7.52         35.46        33.90 o                         
   1   9   7          6.90         59.25        43.96 o                         
   2   9   7          2.28          5.63        45.56 o                         
 -11  10   7         11.74         35.31        78.53 o                         
 -10  10   7         24.62          9.17        39.17 o                         
  -9  10   7          5.46         40.43        40.02 o                         
  -8  10   7          0.15        -40.23        50.29 o                         
  -7  10   7          1.18        -46.98        54.05 o                         
  -6  10   7         57.83         45.51        56.96 o                         
  -5  10   7          0.00          3.05        60.02 o                         
  -4  10   7         22.04        108.04       106.70 o                         
  -3  10   7          0.15         17.01        35.46 o                         
  -2  10   7          7.71         -3.56        35.00 o                         
  -1  10   7         32.04        147.37        37.14 o                         
   0  10   7          5.82         -8.04        33.06 o                         
 -10  11   7         47.99        121.46        42.15 o                         
  -9  11   7          1.46        -10.10        59.66 o                         
  -8  11   7         25.73          1.43        57.53 o                         
  -7  11   7          1.38          4.55        60.12 o                         
  -6  11   7         18.32         68.26        58.61 o                         
  -5  11   7          2.63        -39.98        65.03 o                         
  -4  11   7          1.63         36.77        64.03 o                         
  -3  11   7          0.22         -2.36        35.68 o                         
  -2  11   7         12.89        -24.31        44.29 o                         
  -8  12   7         33.53        -57.94        57.94 o                         
  -7  12   7          1.95         11.04        69.01 o                         
  -6  12   7          4.66          5.01        61.58 o                         
  -5  12   7          8.85         28.26        58.41 o                         
  -4  12   7          0.35        -63.20        63.20 o                         
   0 -12   8         30.73         15.60        99.32 o                         
   1 -12   8         21.71        142.35        92.53 o                         
   2 -12   8          0.07        -51.28        81.39 o                         
   3 -12   8          0.01         28.62        53.93 o                         
   4 -12   8          2.48        -20.50        45.88 o                         
   5 -12   8          0.00         20.43        43.20 o                         
   6 -12   8          0.04          5.94        43.29 o                         
  -2 -11   8         59.31         24.67       103.83 o                         
  -1 -11   8         38.51        155.07       130.01 o                         
   0 -11   8         35.57          9.49        84.11 o                         
   1 -11   8         29.95          8.58        87.65 o                         
   2 -11   8         21.14         10.56        77.72 o                         
   3 -11   8         10.31         76.54        44.77 o                         
   4 -11   8          8.41         44.67        43.40 o                         
   5 -11   8         16.83         76.83        48.10 o                         
   6 -11   8         15.47         48.35        38.60 o                         
   7 -11   8          2.37        -49.20        49.20 o                         
  -4 -10   8         14.81        -12.21        39.71 o                         
  -3 -10   8          3.07         67.67       109.79 o                         
  -2 -10   8         14.65         85.75        89.60 o                         
  -1 -10   8         16.60         36.97       114.44 o                         
   0 -10   8          2.45          4.64        86.65 o                         
   1 -10   8          0.48         -3.50        84.26 o                         
   2 -10   8         22.45         10.53        73.91 o                         
   3 -10   8          4.28         -9.15        44.10 o                         
   4 -10   8          2.29        -17.59        41.84 o                         
   5 -10   8          2.09        -19.57        40.99 o                         
   6 -10   8          1.50         18.32        36.60 o                         
   7 -10   8          2.31         -4.33        39.63 o                         
   8 -10   8          0.01         21.25        48.24 o                         
  -5  -9   8          5.24          3.39        86.15 o                         
  -4  -9   8         10.53         53.45        65.10 o                         
  -3  -9   8          1.51         46.35        35.79 o                         
  -2  -9   8          1.71        -88.09        88.09 o                         
  -1  -9   8         33.67         66.43        96.71 o                         
   0  -9   8         40.69         61.25        88.56 o                         
   1  -9   8         24.14         46.05        71.93 o                         
   2  -9   8         54.00        -43.93        72.56 o                         
   3  -9   8          0.07         -2.87        51.60 o                         
   4  -9   8          4.33        -14.77        37.71 o                         
   5  -9   8         33.32         61.56        40.35 o                         
   6  -9   8          7.54         -1.95        36.55 o                         
   7  -9   8          2.60         -6.52        40.92 o                         
   8  -9   8         24.91         18.63        54.25 o                         
  -6  -8   8          0.01        -25.61        38.72 o                         
  -5  -8   8          7.19         22.24        36.17 o                         
  -4  -8   8         88.77         82.32        47.30 o                         
  -3  -8   8         48.03         54.15        37.83 o                         
  -2  -8   8          5.19         10.14        28.69 o                         
  -1  -8   8          3.70         12.29        88.76 o                         
   0  -8   8        183.15        228.45        86.19 o                         
   1  -8   8         86.81         76.72        69.36 o                         
   2  -8   8          0.73          0.22        64.11 o                         
   3  -8   8          1.12         -9.28        63.40 o                         
   4  -8   8          5.46         56.58        40.46 o                         
   5  -8   8        202.54        160.70        39.86 o                         
   6  -8   8          4.88        -32.36        35.97 o                         
   7  -8   8         22.28          9.85        44.86 o                         
   8  -8   8        133.75        131.37        42.10 o                         
   9  -8   8          0.05        151.02       229.80 o                         
  -7  -7   8          0.06          3.41        48.39 o                         
  -6  -7   8          8.70         -0.70        50.37 o                         
  -5  -7   8         12.43        105.21        60.54 o                         
  -4  -7   8          5.21         21.67        33.67 o                         
  -3  -7   8         24.45         39.02        43.31 o                         
  -2  -7   8         28.97         45.64        30.60 o                         
  -1  -7   8        153.67        115.29        78.29 o                         
   0  -7   8         56.17         65.71        76.79 o                         
   1  -7   8        358.45        337.66        76.21 o                         
   2  -7   8         24.99          7.32        65.71 o                         
   3  -7   8         94.16         58.68        63.92 o                         
   4  -7   8         20.42         30.97        38.47 o                         
   5  -7   8        315.56        305.28        39.80 o                         
   6  -7   8          2.82          4.62        35.05 o                         
   7  -7   8         20.18         98.77        60.55 o                         
   8  -7   8          0.05         55.73       138.25 o                         
   9  -7   8          1.09        345.52       239.84 o                         
  -8  -6   8          8.41         21.40        45.88 o                         
  -7  -6   8          1.22        -41.11        52.18 o                         
  -6  -6   8         56.93         67.79       101.84 o                         
  -5  -6   8         34.04        118.41        37.86 o                         
  -4  -6   8        510.68        563.03        50.68 o                         
  -3  -6   8          0.52          8.44        30.90 o                         
  -2  -6   8         13.88         86.96        28.52 o                         
  -1  -6   8        283.54        306.63        83.29 o                         
   0  -6   8          6.47         12.29        68.08 o                         
   1  -6   8         12.14          4.75        64.29 o                         
   2  -6   8         35.77         45.75        45.84 o                         
   3  -6   8         59.25         60.66        30.47 o                         
   4  -6   8         26.90         36.99        33.88 o                         
   5  -6   8        276.69        197.62        35.54 o                         
   6  -6   8         25.67         59.54        32.59 o                         
   7  -6   8          0.01        -26.34        70.20 o                         
   8  -6   8          0.88       -126.82       213.08 o                         
   9  -6   8          6.72        219.78       241.42 o                         
  -9  -5   8          0.18          5.92        43.12 o                         
  -8  -5   8         30.89        151.50        46.68 o                         
  -7  -5   8         71.79         59.59        40.99 o                         
  -6  -5   8          8.05          5.91        34.88 o                         
  -5  -5   8        110.75         93.23        37.03 o                         
  -4  -5   8          1.45         -9.26        33.57 o                         
  -3  -5   8         43.99         49.70        45.11 o                         
  -2  -5   8        142.11        132.78        78.41 o                         
  -1  -5   8          8.22         51.52        67.92 o                         
   0  -5   8         59.17          3.84        29.88 o                         
   1  -5   8          5.93          6.13        33.86 o                         
   2  -5   8          1.32        -25.58        40.56 o                         
   3  -5   8          3.63         15.09        30.55 o                         
   4  -5   8        111.39         98.71        41.88 o                         
   5  -5   8          3.48         19.44        48.87 o                         
   6  -5   8          0.05         83.98        99.97 o                         
   7  -5   8          3.49        -62.18       185.53 o                         
   8  -5   8          1.34        108.65       189.68 o                         
   9  -5   8         14.29        231.38       245.36 o                         
  -9  -4   8          3.13          7.37        41.32 o                         
  -8  -4   8          6.36          1.91        29.88 o                         
  -7  -4   8        127.35        135.78        31.45 o                         
  -6  -4   8        186.65        179.30        31.45 o                         
  -5  -4   8        606.33       1099.38       261.57 o                         
  -4  -4   8          8.63         29.20        31.13 o                         
  -3  -4   8         11.81         53.60        64.52 o                         
  -2  -4   8         13.99         33.33        65.15 o                         
  -1  -4   8        355.23        374.19        70.79 o                         
   0  -4   8         70.03         18.03        56.84 o                         
   1  -4   8         19.25          4.72        32.22 o                         
   2  -4   8         12.55         21.14        29.09 o                         
   3  -4   8          1.36        -12.76        22.61 o                         
   4  -4   8          6.05        -14.10        28.56 o                         
   5  -4   8          4.27        -31.29        32.47 o                         
   6  -4   8          0.05         12.10       147.33 o                         
   7  -4   8         26.85       -132.70       180.73 o                         
   8  -4   8          2.37       -209.71       209.71 o                         
   9  -4   8          3.68         31.05       242.10 o                         
 -10  -3   8         35.47         28.06        48.21 o                         
  -9  -3   8         54.63         81.94        31.53 o                         
  -8  -3   8         26.22         -1.73        33.31 o                         
  -7  -3   8        281.11        282.41        29.78 o                         
  -6  -3   8        267.64        296.93        50.02 o                         
  -5  -3   8        164.38        287.33        71.40 o                         
  -4  -3   8          5.86        -13.11        30.98 o                         
  -3  -3   8        225.06        242.14        54.08 o                         
  -2  -3   8        148.12         72.06        86.63 o                         
  -1  -3   8        364.44        387.14        48.97 o                         
   0  -3   8        349.92        334.89        41.38 o                         
   1  -3   8        792.32        876.39        35.92 o                         
   2  -3   8        100.01         74.76        31.51 o                         
   3  -3   8         39.37         50.99        21.38 o                         
   4  -3   8          2.43          6.37        37.08 o                         
   5  -3   8         34.97        114.82       117.49 o                         
   6  -3   8          1.22         33.84       134.10 o                         
   7  -3   8         10.78         14.40       154.28 o                         
   8  -3   8         12.84       -196.64       196.64 o                         
   9  -3   8          4.44       -197.55       216.93 o                         
 -10  -2   8          5.32         45.89        36.08 o                         
  -9  -2   8         32.25         64.49        33.59 o                         
  -8  -2   8         66.98         55.17        55.69 o                         
  -7  -2   8        467.10        432.67        31.09 o                         
  -6  -2   8        637.46        673.78        62.50 o                         
  -5  -2   8          0.60        -15.33        36.65 o                         
  -4  -2   8        678.75        874.06        63.49 o                         
  -3  -2   8        565.76        608.26       103.63 o                         
  -2  -2   8        127.93        184.95        38.17 o                         
  -1  -2   8        563.95        507.17        59.86 o                         
   0  -2   8         16.66         -9.54        34.51 o                         
   1  -2   8        802.49        785.95        44.56 o                         
   2  -2   8          4.61         -5.69        29.03 o                         
   3  -2   8          0.92         18.46        23.30 o                         
   4  -2   8          2.36         20.74        41.10 o                         
   5  -2   8        160.55        283.79       108.80 o                         
   6  -2   8         31.59         64.70       121.15 o                         
   7  -2   8          1.28        171.08       155.83 o                         
   8  -2   8          1.60         57.69       219.46 o                         
 -11  -1   8         30.23         54.00        38.07 o                         
 -10  -1   8          7.91         58.61        34.05 o                         
  -9  -1   8          1.41         29.15        33.01 o                         
  -8  -1   8         98.59        146.44        65.20 o                         
  -7  -1   8          4.40        -36.30        48.87 o                         
  -6  -1   8         51.74        -11.45        49.12 o                         
  -5  -1   8         81.90        144.95        35.92 o                         
  -4  -1   8         12.51          6.75        23.72 o                         
  -3  -1   8         48.72         64.63        36.92 o                         
  -2  -1   8         45.66         45.07        34.25 o                         
  -1  -1   8        102.92        107.76        35.41 o                         
   0  -1   8          0.51          4.20        33.86 o                         
   1  -1   8       1023.48       1169.46        46.51 o                         
   2  -1   8        243.34        297.81        41.92 o                         
   3  -1   8         23.24         34.13        31.43 o                         
   4  -1   8        141.58        169.12        31.26 o                         
   5  -1   8        133.67         92.45        31.35 o                         
   6  -1   8        143.41        184.93       126.54 o                         
   7  -1   8          0.31        -24.75       175.32 o                         
   8  -1   8          1.09          1.64       159.94 o                         
 -11   0   8         11.06          5.09        51.76 o                         
 -10   0   8          3.62         -8.53        36.06 o                         
  -9   0   8         12.27         44.79        51.71 o                         
  -8   0   8        253.34        276.48        36.09 o                         
  -7   0   8         33.80         44.78        50.07 o                         
  -6   0   8         55.00         74.50        49.27 o                         
  -5   0   8        215.18        228.85        32.23 o                         
  -4   0   8         19.48         16.87        29.56 o                         
  -3   0   8       2351.66       2516.99        57.35 o                         
  -2   0   8         51.64         61.89        31.86 o                         
  -1   0   8        744.12        835.12        42.00 o                         
   0   0   8          3.48         10.97        44.89 o                         
   1   0   8         16.24          0.82        41.49 o                         
   2   0   8         48.55         66.44        22.96 o                         
   3   0   8        122.78        128.61        32.03 o                         
   4   0   8         68.97         80.85        33.21 o                         
   5   0   8         13.90         23.32        32.00 o                         
   6   0   8        203.74        200.28        80.35 o                         
   7   0   8          5.72        -54.95       162.36 o                         
   8   0   8          1.53         35.16       176.01 o                         
 -12   1   8          0.16         10.76        56.18 o                         
 -11   1   8         45.86         36.99        51.68 o                         
 -10   1   8          0.02        -10.41        47.42 o                         
  -9   1   8         24.33         43.21        53.34 o                         
  -8   1   8         56.21         91.70        32.49 o                         
  -7   1   8        330.14        282.65        53.29 o                         
  -6   1   8          0.19         29.03        48.19 o                         
  -5   1   8         20.75        -29.03        50.83 o                         
  -4   1   8        747.40        806.95        52.07 o                         
  -3   1   8         20.73         25.01        27.91 o                         
  -2   1   8        274.89        315.70        50.63 o                         
  -1   1   8        205.35        219.43        48.78 o                         
   0   1   8        133.11        125.24        40.22 o                         
   1   1   8         77.01         79.99        40.63 o                         
   2   1   8         61.70         60.17        23.35 o                         
   3   1   8          2.86         59.37        31.55 o                         
   4   1   8         69.11         97.48        36.29 o                         
   5   1   8         41.86         27.34        35.93 o                         
   6   1   8          1.36        -28.68        37.47 o                         
   7   1   8         17.41          7.20        40.90 o                         
 -12   2   8         23.53         30.54        54.04 o                         
 -11   2   8         70.02         64.15        55.16 o                         
 -10   2   8         38.18         72.61        49.14 o                         
  -9   2   8        298.70        279.23        55.05 o                         
  -8   2   8          0.38         19.69        29.79 o                         
  -7   2   8        116.56        126.76        32.35 o                         
  -6   2   8        571.69        555.33        49.74 o                         
  -5   2   8        261.76        272.66        50.36 o                         
  -4   2   8        284.93        203.52        49.32 o                         
  -3   2   8        425.34        367.51        52.80 o                         
  -2   2   8        313.23        278.95        50.55 o                         
  -1   2   8          6.01         24.79        45.88 o                         
   0   2   8        131.19        126.65        40.83 o                         
   1   2   8        100.57         54.05        29.08 o                         
   2   2   8        232.29        253.24        24.70 o                         
   3   2   8          4.75         32.08        33.22 o                         
   4   2   8        139.85        149.60        39.62 o                         
   5   2   8        120.93        109.95        46.06 o                         
   6   2   8          0.60         33.85        39.78 o                         
   7   2   8          4.30         -9.58        51.62 o                         
 -12   3   8          0.83         20.94        54.18 o                         
 -11   3   8         22.99         81.43        55.65 o                         
 -10   3   8         58.18         92.13        53.37 o                         
  -9   3   8         60.69         33.06        49.14 o                         
  -8   3   8        617.21        622.51        92.17 o                         
  -7   3   8        301.74        315.46        34.57 o                         
  -6   3   8         37.84         -8.09        47.07 o                         
  -5   3   8        277.18        231.65        50.70 o                         
  -4   3   8        461.38        443.97        55.75 o                         
  -3   3   8        564.30        494.74        54.99 o                         
  -2   3   8          3.14         -7.04        43.04 o                         
  -1   3   8         20.28         14.79        39.71 o                         
   0   3   8          0.49        -20.66        41.23 o                         
   1   3   8         13.92         35.68        44.28 o                         
   2   3   8         51.33         40.04        32.59 o                         
   3   3   8         50.44         60.99        35.16 o                         
   4   3   8         45.37         79.22        38.12 o                         
   5   3   8         10.44         27.27        33.95 o                         
   6   3   8         34.66         41.25       127.46 o                         
 -12   4   8         55.35        -29.99        51.57 o                         
 -11   4   8         18.18          3.06        45.35 o                         
 -10   4   8          1.33         -4.97        49.36 o                         
  -9   4   8         29.94         26.03        31.30 o                         
  -8   4   8        352.94        336.29        35.43 o                         
  -7   4   8          1.96         -2.21        30.64 o                         
  -6   4   8        434.29        468.14        54.38 o                         
  -5   4   8         12.13         32.59        45.46 o                         
  -4   4   8        114.94         98.91        51.56 o                         
  -3   4   8        633.97        622.37        58.66 o                         
  -2   4   8          3.62         61.55        44.34 o                         
  -1   4   8         63.97         90.11        45.23 o                         
   0   4   8        100.91        126.51        46.65 o                         
   1   4   8          2.10         30.81        48.81 o                         
   2   4   8          3.13         -0.04        33.98 o                         
   3   4   8          0.45         48.01        36.02 o                         
   4   4   8          0.29         12.15        37.16 o                         
   5   4   8         28.76        -35.30        83.13 o                         
 -12   5   8         18.92         83.52        60.24 o                         
 -11   5   8          5.10          7.43        53.34 o                         
 -10   5   8          4.91         -5.74        41.09 o                         
  -9   5   8        112.65         91.63        32.13 o                         
  -8   5   8          2.16          8.88        58.23 o                         
  -7   5   8        316.32        363.61        36.51 o                         
  -6   5   8        209.46        198.76        32.47 o                         
  -5   5   8        176.86        214.30        51.63 o                         
  -4   5   8        811.70        677.76        61.73 o                         
  -3   5   8         44.92         56.14        52.82 o                         
  -2   5   8        859.11        925.77        63.84 o                         
  -1   5   8        594.07        547.90        52.47 o                         
   0   5   8         77.34         84.57        32.41 o                         
   1   5   8         54.23         65.76        29.52 o                         
   2   5   8          1.60          4.48        34.87 o                         
   3   5   8         51.85         75.27        39.30 o                         
   4   5   8          3.46        -77.24        77.24 o                         
   5   5   8          4.95        -43.89        49.76 o                         
 -12   6   8          0.33         26.59        53.65 o                         
 -11   6   8         87.13         41.24        51.62 o                         
 -10   6   8         33.03         31.37        36.80 o                         
  -9   6   8         24.54         55.44        27.42 o                         
  -8   6   8         29.76         52.63        28.35 o                         
  -7   6   8        271.15        299.29        28.91 o                         
  -6   6   8        374.07        386.61        29.22 o                         
  -5   6   8         22.71         11.89        51.50 o                         
  -4   6   8         52.14         39.91        53.25 o                         
  -3   6   8        394.19        388.54        58.50 o                         
  -2   6   8        439.97        402.28        39.58 o                         
  -1   6   8         37.54         39.94        34.34 o                         
   0   6   8        219.76        264.46        36.04 o                         
   1   6   8         23.55         79.50        31.71 o                         
   2   6   8        162.75        161.92        40.25 o                         
   3   6   8         15.52         46.96        45.20 o                         
   4   6   8         25.72         14.45        49.99 o                         
 -12   7   8         14.06         57.60        41.15 o                         
 -11   7   8          5.41         48.08        36.46 o                         
 -10   7   8         70.45        112.70        35.57 o                         
  -9   7   8          1.21         -4.31        26.18 o                         
  -8   7   8         44.68         59.54        31.75 o                         
  -7   7   8        150.82        109.93        36.33 o                         
  -6   7   8        456.59        463.92        64.87 o                         
  -5   7   8         51.63         36.02        55.76 o                         
  -4   7   8        166.48        146.13        57.30 o                         
  -3   7   8        190.77        164.69        37.52 o                         
  -2   7   8        111.59        131.95        36.34 o                         
  -1   7   8         88.27         73.88        33.79 o                         
   0   7   8         11.76         -8.35        32.84 o                         
   1   7   8         55.94         20.28        49.88 o                         
   2   7   8         84.61        103.10        54.16 o                         
   3   7   8          0.53          4.53        47.39 o                         
 -12   8   8          0.02         48.85        59.16 o                         
 -11   8   8         28.74        107.58        92.33 o                         
 -10   8   8         28.64         75.03        47.64 o                         
  -9   8   8          3.72         33.70        43.40 o                         
  -8   8   8          8.20         25.19        37.13 o                         
  -7   8   8         12.70         35.98        53.55 o                         
  -6   8   8          0.21          9.54        53.22 o                         
  -5   8   8         34.98         39.36        57.53 o                         
  -4   8   8         15.63         29.59        37.00 o                         
  -3   8   8        115.10         88.51        35.91 o                         
  -2   8   8          0.20         11.98        36.60 o                         
  -1   8   8          0.11        -15.88        35.47 o                         
   0   8   8         46.22         74.28        35.23 o                         
   1   8   8          0.03          7.13        39.46 o                         
   2   8   8          2.43         36.25        48.27 o                         
 -11   9   8         21.29         36.39        62.94 o                         
 -10   9   8         27.29         74.14        68.77 o                         
  -9   9   8         17.75         63.86        63.64 o                         
  -8   9   8         17.50         10.68        52.27 o                         
  -7   9   8        172.02        223.72        71.20 o                         
  -6   9   8          7.80         33.47        53.32 o                         
  -5   9   8        108.27         40.18        45.55 o                         
  -4   9   8         49.41         85.11        41.44 o                         
  -3   9   8          0.01          0.41        37.21 o                         
  -2   9   8         12.83         30.56        38.99 o                         
  -1   9   8         56.96        102.89        36.78 o                         
   0   9   8          7.14         62.15        85.58 o                         
   1   9   8         44.49         40.55        52.69 o                         
 -11  10   8          8.94         81.99        61.94 o                         
 -10  10   8         24.68         67.45        51.03 o                         
  -9  10   8         12.18         38.05        52.03 o                         
  -8  10   8         94.57        117.89        59.90 o                         
  -7  10   8          3.44          0.60        57.59 o                         
  -6  10   8          4.91         13.90        56.72 o                         
  -5  10   8         82.99        114.53        61.29 o                         
  -4  10   8         11.29        -63.07        83.59 o                         
  -3  10   8          0.06         17.11        38.70 o                         
  -2  10   8         56.22         69.59        43.93 o                         
  -1  10   8          3.08         10.59        50.26 o                         
  -9  11   8          8.05         21.18        57.73 o                         
  -8  11   8          4.08         -4.81        58.96 o                         
  -7  11   8          8.41          6.18        63.02 o                         
  -6  11   8         18.18         71.93        60.06 o                         
  -5  11   8          7.25        -31.71        62.46 o                         
  -4  11   8         24.19         21.23        62.63 o                         
  -3  11   8         26.27         61.79        40.24 o                         
   1 -12   9          6.78         57.45        87.54 o                         
   2 -12   9         15.56         65.44        88.82 o                         
   3 -12   9          0.86        117.68        95.17 o                         
   4 -12   9         17.05         27.36        52.34 o                         
  -2 -11   9          6.68        -49.95       101.31 o                         
  -1 -11   9         38.41          5.94       104.91 o                         
   0 -11   9         22.80         20.53        95.42 o                         
   1 -11   9          9.35          8.35        79.51 o                         
   2 -11   9         50.15         76.19        72.12 o                         
   3 -11   9         21.26         12.05        45.08 o                         
   4 -11   9         23.48         56.24        77.20 o                         
   5 -11   9         12.49         97.96        88.99 o                         
   6 -11   9          7.31        -22.20        59.34 o                         
  -3 -10   9         42.29        -20.99       103.53 o                         
  -2 -10   9          7.93         18.53       102.19 o                         
  -1 -10   9          1.44        -45.24        92.38 o                         
   0 -10   9          8.78        -24.00        81.73 o                         
   1 -10   9         25.74          2.37        81.25 o                         
   2 -10   9         26.61          8.71        70.39 o                         
   3 -10   9         35.63         50.21        44.45 o                         
   4 -10   9         63.00        175.50       112.08 o                         
   5 -10   9          0.08        -21.38        43.92 o                         
   6 -10   9          0.04         47.94        43.22 o                         
   7 -10   9          2.04          1.07        39.13 o                         
  -5  -9   9         24.10         17.74        68.15 o                         
  -4  -9   9         14.52        -17.87        73.49 o                         
  -3  -9   9         84.65        115.26        34.26 o                         
  -2  -9   9          8.88         -0.32        84.08 o                         
  -1  -9   9         44.13         42.75        92.21 o                         
   0  -9   9        124.52        152.67        79.58 o                         
   1  -9   9         22.79         75.11        79.81 o                         
   2  -9   9          0.02         70.76        68.53 o                         
   3  -9   9         47.80        259.48       193.11 o                         
   4  -9   9          5.16         11.82        39.17 o                         
   5  -9   9         12.80         31.79        32.65 o                         
   6  -9   9         10.61        -21.22        35.71 o                         
   7  -9   9          4.43         -3.93        53.35 o                         
   8  -9   9         73.74        -18.83        52.57 o                         
  -6  -8   9          0.05         55.39        51.53 o                         
  -5  -8   9         44.53         63.44        40.25 o                         
  -4  -8   9        119.32        197.36        40.65 o                         
  -3  -8   9          5.16         65.97        46.24 o                         
  -2  -8   9        105.70        -42.00        82.74 o                         
  -1  -8   9         91.14        106.73        89.89 o                         
   0  -8   9        211.38        239.16        84.00 o                         
   1  -8   9          2.56         31.70        74.03 o                         
   2  -8   9         84.11        118.86        70.70 o                         
   3  -8   9          0.02         34.06        62.77 o                         
   4  -8   9         11.87        -12.74        38.99 o                         
   5  -8   9         41.17          1.54        41.48 o                         
   6  -8   9         19.93        -40.08        40.08 o                         
   7  -8   9         88.28         91.68        50.14 o                         
   8  -8   9         10.06        -67.90        92.05 o                         
  -7  -7   9          0.11        -18.48        45.99 o                         
  -6  -7   9         14.27         72.24        37.98 o                         
  -5  -7   9         45.22        103.34        39.13 o                         
  -4  -7   9        188.08        184.71        39.17 o                         
  -3  -7   9        248.91        282.04        37.69 o                         
  -2  -7   9        268.26        271.89        89.13 o                         
  -1  -7   9        114.73        119.55        71.99 o                         
   0  -7   9         71.01         89.08        75.12 o                         
   1  -7   9         18.64          5.22        69.68 o                         
   2  -7   9         75.60         69.15        66.10 o                         
   3  -7   9         49.14         49.24        66.01 o                         
   4  -7   9          0.01        -19.47        36.00 o                         
   5  -7   9          6.92        -14.70        36.08 o                         
   6  -7   9          9.05         46.64        34.82 o                         
   7  -7   9          0.22         -3.91       141.09 o                         
   8  -7   9          0.41        -77.68       229.47 o                         
  -8  -6   9         10.30         77.30        43.42 o                         
  -7  -6   9         43.65         17.87        45.40 o                         
  -6  -6   9          1.82         18.40        36.73 o                         
  -5  -6   9         12.19         40.37        35.68 o                         
  -4  -6   9         10.80         45.32        34.91 o                         
  -3  -6   9         50.57         -8.66        82.62 o                         
  -2  -6   9        442.06        446.63        91.08 o                         
  -1  -6   9        284.92        315.08        78.94 o                         
   0  -6   9         68.04        125.08        73.62 o                         
   1  -6   9         39.89         -5.95        66.92 o                         
   2  -6   9         19.69         66.18        63.16 o                         
   3  -6   9         44.59         49.62        33.51 o                         
   4  -6   9          0.01         12.81        36.80 o                         
   5  -6   9          7.79         25.60        31.44 o                         
   6  -6   9         39.80         28.92        45.86 o                         
   7  -6   9         16.62        -15.45       185.43 o                         
   8  -6   9          0.15       -112.52       237.88 o                         
  -9  -5   9         16.55         20.98        48.52 o                         
  -8  -5   9         46.61         36.26        49.95 o                         
  -7  -5   9          0.21         23.25        27.52 o                         
  -6  -5   9         14.18         98.66        36.20 o                         
  -5  -5   9        383.47        656.45       166.43 o                         
  -4  -5   9        501.06        496.92        91.53 o                         
  -3  -5   9        964.81       1079.09        91.53 o                         
  -2  -5   9          3.14         48.27        70.62 o                         
  -1  -5   9         98.07        113.29        67.74 o                         
   0  -5   9        218.99        253.10        49.33 o                         
   1  -5   9        125.44        105.81        44.28 o                         
   2  -5   9         15.89          8.80        40.32 o                         
   3  -5   9         41.14         71.13        26.40 o                         
   4  -5   9         20.93         35.94        31.63 o                         
   5  -5   9          0.54         12.85        30.68 o                         
   6  -5   9         37.49         36.58       150.10 o                         
   7  -5   9          5.79        -81.25       169.35 o                         
   8  -5   9          0.93       -223.84       223.84 o                         
  -9  -4   9         18.96         78.52        47.50 o                         
  -8  -4   9         25.37         31.38        52.24 o                         
  -7  -4   9         90.87        134.77        34.56 o                         
  -6  -4   9         12.63         50.24        31.43 o                         
  -5  -4   9        125.88        352.30       154.56 o                         
  -4  -4   9        258.67        287.82        48.16 o                         
  -3  -4   9        130.98         40.12        65.34 o                         
  -2  -4   9         14.13         12.94        64.23 o                         
  -1  -4   9         66.84         54.93        41.26 o                         
   0  -4   9        531.73        483.41        47.80 o                         
   1  -4   9         74.27         78.15        30.13 o                         
   2  -4   9        184.73        154.89        49.99 o                         
   3  -4   9        303.28        331.92        26.87 o                         
   4  -4   9        128.35        127.08        32.10 o                         
   5  -4   9         48.79        130.69       121.90 o                         
   6  -4   9          0.33       -145.74       145.74 o                         
   7  -4   9          0.63        171.36       170.95 o                         
   8  -4   9         14.05       -199.92       199.92 o                         
 -10  -3   9          2.39         13.07        35.73 o                         
  -9  -3   9         14.37         22.80        30.64 o                         
  -8  -3   9         39.38         72.58        51.94 o                         
  -7  -3   9        261.66        362.27        39.59 o                         
  -6  -3   9         23.38        -15.58        48.80 o                         
  -5  -3   9         84.55         62.00        43.45 o                         
  -4  -3   9        246.12        207.29        30.21 o                         
  -3  -3   9          4.26        -40.44        40.44 o                         
  -2  -3   9        199.18        218.82        44.46 o                         
  -1  -3   9        108.00         43.98        62.45 o                         
   0  -3   9        899.02        924.22        51.96 o                         
   1  -3   9         31.19         74.26        35.23 o                         
   2  -3   9        123.07         96.74        30.97 o                         
   3  -3   9          4.64         55.60        26.31 o                         
   4  -3   9        108.31         82.25        89.08 o                         
   5  -3   9         19.03        -37.83       109.71 o                         
   6  -3   9         90.56        -20.09       146.99 o                         
   7  -3   9          1.16          2.08       193.35 o                         
   8  -3   9          4.30         -9.38       174.98 o                         
 -10  -2   9         18.37         63.47        32.63 o                         
  -9  -2   9          6.93         -7.15        35.04 o                         
  -8  -2   9         86.04        112.07        51.01 o                         
  -7  -2   9        583.40        486.35        66.15 o                         
  -6  -2   9         57.86         24.39        56.06 o                         
  -5  -2   9        470.42        497.67        47.40 o                         
  -4  -2   9       1464.64       1653.29        71.61 o                         
  -3  -2   9          1.21         -7.19        61.23 o                         
  -2  -2   9        110.93        121.64        39.17 o                         
  -1  -2   9        593.69        583.28        45.39 o                         
   0  -2   9        191.47        190.34        41.74 o                         
   1  -2   9        220.85        198.34        38.12 o                         
   2  -2   9        352.98        397.77        34.17 o                         
   3  -2   9         11.55         21.19        31.38 o                         
   4  -2   9         98.39        121.84        30.62 o                         
   5  -2   9         81.04        230.73       113.15 o                         
   6  -2   9          7.66       -109.67       124.48 o                         
   7  -2   9         20.85         -9.33       135.92 o                         
   8  -2   9         14.87       -202.08       202.08 o                         
 -11  -1   9          2.56        -40.08        55.17 o                         
 -10  -1   9         71.31         24.14        51.78 o                         
  -9  -1   9         27.30         24.77        41.02 o                         
  -8  -1   9        204.79        165.09        37.05 o                         
  -7  -1   9         93.85         81.91        57.11 o                         
  -6  -1   9         89.23         76.56        53.93 o                         
  -5  -1   9        105.99        107.38        37.82 o                         
  -4  -1   9        378.60        397.79        41.44 o                         
  -3  -1   9         74.11         32.08        34.79 o                         
  -2  -1   9        335.84        333.26        41.64 o                         
  -1  -1   9         25.75         16.14        37.84 o                         
   0  -1   9        119.23        208.79        37.03 o                         
   1  -1   9         30.78         10.23        47.53 o                         
   2  -1   9         26.00          7.14        33.49 o                         
   3  -1   9         54.39         67.95        31.57 o                         
   4  -1   9         68.50         28.43        48.60 o                         
   5  -1   9          0.63         21.75       101.88 o                         
   6  -1   9         12.88       -124.40       124.40 o                         
   7  -1   9         14.67       -142.56       168.10 o                         
 -11   0   9          3.36         10.38        49.24 o                         
 -10   0   9          0.22        -13.92        51.53 o                         
  -9   0   9          0.01         46.91        51.57 o                         
  -8   0   9        133.67        169.57        38.54 o                         
  -7   0   9          0.26          2.55        53.51 o                         
  -6   0   9        173.27        155.69        59.99 o                         
  -5   0   9         82.43         94.47        56.11 o                         
  -4   0   9        136.65        152.81        35.85 o                         
  -3   0   9          0.02          3.51        34.23 o                         
  -2   0   9        170.59        154.47        35.16 o                         
  -1   0   9        170.14        189.50        55.70 o                         
   0   0   9        206.57        298.58        54.39 o                         
   1   0   9        138.16        167.34        43.16 o                         
   2   0   9         59.83         84.51        25.79 o                         
   3   0   9         29.05         40.47        31.18 o                         
   4   0   9        152.94        119.17        35.77 o                         
   5   0   9         58.75          9.46        56.94 o                         
   6   0   9         21.65         29.21       122.75 o                         
   7   0   9         14.94       -144.03       170.57 o                         
 -11   1   9         15.86         76.17        53.03 o                         
 -10   1   9         75.72         63.49        57.82 o                         
  -9   1   9        110.18         82.17        54.23 o                         
  -8   1   9          1.29         27.68        34.75 o                         
  -7   1   9         14.65          9.18        49.58 o                         
  -6   1   9         15.81         33.65        51.94 o                         
  -5   1   9        136.44        153.68        56.18 o                         
  -4   1   9         49.00         66.96        29.68 o                         
  -3   1   9         58.29         69.98        57.52 o                         
  -2   1   9          0.32         18.56        53.32 o                         
  -1   1   9         59.85         84.72        43.76 o                         
   0   1   9         46.68         48.30        42.67 o                         
   1   1   9         30.86         12.81        40.54 o                         
   2   1   9         31.59         38.47        25.11 o                         
   3   1   9          1.28        -30.53        34.41 o                         
   4   1   9          5.00         45.84        35.57 o                         
   5   1   9         51.52         42.68        52.48 o                         
   6   1   9         19.38         21.55        35.21 o                         
   7   1   9          9.07        163.25       156.52 o                         
 -12   2   9         10.49         61.74        52.64 o                         
 -11   2   9          0.20        -41.04        59.70 o                         
 -10   2   9         27.45         19.50        53.89 o                         
  -9   2   9        143.61        146.35        54.66 o                         
  -8   2   9          0.93         -2.20        32.62 o                         
  -7   2   9          9.21        -14.11        48.89 o                         
  -6   2   9          3.13        -22.42        50.56 o                         
  -5   2   9        190.84        213.90        51.07 o                         
  -4   2   9         47.26         42.53        53.18 o                         
  -3   2   9         73.80         74.92        50.62 o                         
  -2   2   9         54.40          6.77        47.68 o                         
  -1   2   9        133.03        126.92        43.79 o                         
   0   2   9        221.87        173.00        45.60 o                         
   1   2   9         14.25         14.24        29.76 o                         
   2   2   9         19.20         80.98        35.19 o                         
   3   2   9         79.24         -0.40        36.01 o                         
   4   2   9          0.82         44.08        57.89 o                         
   5   2   9          3.68         55.47        50.26 o                         
   6   2   9         57.18         71.25        39.47 o                         
 -12   3   9         49.46         56.87        60.31 o                         
 -11   3   9         29.19         43.15        52.40 o                         
 -10   3   9          0.77          0.00        50.93 o                         
  -9   3   9          0.51        -34.79        34.79 o                         
  -8   3   9         53.96         48.97        32.37 o                         
  -7   3   9         65.00         12.17        47.51 o                         
  -6   3   9        440.38        429.52        58.56 o                         
  -5   3   9         39.88         36.94        51.67 o                         
  -4   3   9        269.26        317.52        57.87 o                         
  -3   3   9          9.46          9.04        46.64 o                         
  -2   3   9          1.44         20.84        50.33 o                         
  -1   3   9        499.94        491.88        54.03 o                         
   0   3   9         34.07         50.80        45.20 o                         
   1   3   9        110.33        122.65        91.34 o                         
   2   3   9          5.30         25.12        35.71 o                         
   3   3   9         11.68         39.90        36.82 o                         
   4   3   9          6.91         38.82        56.13 o                         
   5   3   9         10.22        -45.49       116.29 o                         
 -12   4   9         41.42         -1.48        47.26 o                         
 -11   4   9         30.87         95.16        55.13 o                         
 -10   4   9          0.10        -48.14        54.35 o                         
  -9   4   9         25.15         49.29        34.01 o                         
  -8   4   9          0.05         -1.66        33.52 o                         
  -7   4   9         61.55         47.21        33.68 o                         
  -6   4   9        119.93        118.32        50.44 o                         
  -5   4   9        483.33        425.37        56.31 o                         
  -4   4   9        173.32        120.27        54.66 o                         
  -3   4   9        948.95        848.95        66.90 o                         
  -2   4   9          5.78         39.50        48.73 o                         
  -1   4   9          1.77         16.47        47.39 o                         
   0   4   9          1.70         16.22        31.51 o                         
   1   4   9         22.15        -29.65        31.85 o                         
   2   4   9          7.99         47.39        44.19 o                         
   3   4   9          2.94        -31.55        40.78 o                         
   4   4   9          6.30         17.25        52.77 o                         
   5   4   9          1.13        -18.46        85.23 o                         
 -12   5   9         17.28         69.79        52.19 o                         
 -11   5   9         17.11          0.89        56.91 o                         
 -10   5   9          0.24         -4.87        51.68 o                         
  -9   5   9          7.65         -0.62        34.48 o                         
  -8   5   9         48.04         58.47        33.40 o                         
  -7   5   9        406.04        399.39        38.33 o                         
  -6   5   9        118.79        125.96        53.01 o                         
  -5   5   9          0.06        -41.40        53.51 o                         
  -4   5   9       1141.08       1166.01        76.13 o                         
  -3   5   9        621.65        636.18        64.93 o                         
  -2   5   9          9.61        -53.12        53.12 o                         
  -1   5   9         16.83         16.67        36.57 o                         
   0   5   9          7.16         -6.89        33.14 o                         
   1   5   9         43.24         72.58        27.33 o                         
   2   5   9         56.28         97.26        75.45 o                         
   3   5   9         19.12         25.25        38.01 o                         
   4   5   9          3.42         75.27        45.32 o                         
 -12   6   9          0.13        -15.90        47.32 o                         
 -11   6   9          0.00        116.47        55.75 o                         
 -10   6   9         18.70         16.77        51.06 o                         
  -9   6   9          1.64         26.67        33.86 o                         
  -8   6   9          1.49         -2.75        27.89 o                         
  -7   6   9          8.03         23.16        31.65 o                         
  -6   6   9         17.07         -4.79        29.87 o                         
  -5   6   9        445.62        344.95        61.87 o                         
  -4   6   9        214.54        182.33        59.05 o                         
  -3   6   9       1099.97       1037.56        70.31 o                         
  -2   6   9         68.43         28.92        37.23 o                         
  -1   6   9         18.72         36.78        36.11 o                         
   0   6   9         43.96         47.11        32.90 o                         
   1   6   9         26.70         16.00        36.94 o                         
   2   6   9         30.41         72.90        39.26 o                         
   3   6   9          4.86         61.57        40.34 o                         
 -12   7   9          1.70        -31.49        56.06 o                         
 -11   7   9         19.92         39.07        48.52 o                         
 -10   7   9         17.87         -2.44        29.47 o                         
  -9   7   9          0.15         -5.15        27.93 o                         
  -8   7   9         12.92         10.23        26.94 o                         
  -7   7   9        135.77         82.76        55.95 o                         
  -6   7   9        122.46        172.31        57.33 o                         
  -5   7   9        289.06        252.38        59.60 o                         
  -4   7   9         98.88        106.00        56.02 o                         
  -3   7   9          0.02         16.67        38.67 o                         
  -2   7   9          1.96        -18.34        37.22 o                         
  -1   7   9          4.40         13.43        34.62 o                         
   0   7   9         63.34         39.18        33.91 o                         
   1   7   9          0.01         -0.94        50.70 o                         
   2   7   9          3.15         41.74        49.86 o                         
 -11   8   9         12.03         72.92        71.18 o                         
 -10   8   9          0.29         46.16        35.43 o                         
  -9   8   9         31.25         17.48        40.15 o                         
  -8   8   9          3.73         21.46        51.99 o                         
  -7   8   9          5.85        -53.10        53.10 o                         
  -6   8   9          3.79         77.19        58.44 o                         
  -5   8   9          6.04         60.04        52.96 o                         
  -4   8   9        155.63        111.58        41.69 o                         
  -3   8   9         12.48          7.62        36.87 o                         
  -2   8   9          0.54         10.05        49.68 o                         
  -1   8   9          3.27         21.61        55.70 o                         
   0   8   9          9.46         26.70        77.69 o                         
   1   8   9          2.41         16.90        54.77 o                         
 -11   9   9          0.00         43.74        69.07 o                         
 -10   9   9          0.79        -31.02        40.26 o                         
  -9   9   9          0.06        -13.78        51.88 o                         
  -8   9   9         74.31        152.07        61.51 o                         
  -7   9   9         16.37        -43.74        59.38 o                         
  -6   9   9          0.43         -5.75        59.05 o                         
  -5   9   9         25.44          7.93        39.06 o                         
  -4   9   9         69.66         90.03        49.02 o                         
  -3   9   9          0.00         36.38        40.12 o                         
  -2   9   9          6.18         29.53        40.48 o                         
  -1   9   9          1.42         -8.35        37.75 o                         
   0   9   9         11.94        -53.69        53.69 o                         
 -10  10   9         37.42         52.99        59.50 o                         
  -9  10   9          4.03        -27.12        69.72 o                         
  -8  10   9          6.61         16.98        57.34 o                         
  -7  10   9          0.38        -21.60        60.95 o                         
  -6  10   9         10.47         -9.48        58.69 o                         
  -5  10   9         63.40         -7.31        61.92 o                         
  -4  10   9          1.06        -35.84        40.19 o                         
  -3  10   9         18.65         21.89        40.25 o                         
  -2  10   9          2.31         15.67        48.45 o                         
  -8  11   9         22.32         18.17        66.71 o                         
  -7  11   9         10.06        -68.47        68.47 o                         
  -6  11   9          0.16        -10.43        63.12 o                         
  -5  11   9          0.59         11.94        68.03 o                         
  -4  11   9         46.86         -0.38        43.68 o                         
  -1 -11  10          8.73         74.63        94.91 o                         
   0 -11  10          2.06        167.22       103.94 o                         
   1 -11  10         10.81         73.19        74.16 o                         
   2 -11  10          0.96        -45.14        77.33 o                         
   3 -11  10          7.53         13.13        48.42 o                         
   4 -11  10         24.10         66.71        43.35 o                         
   5 -11  10          6.85        -32.22        49.66 o                         
  -3 -10  10          0.53         -6.59        99.28 o                         
  -2 -10  10          7.00         87.78        95.99 o                         
  -1 -10  10         10.98        146.12        97.14 o                         
   0 -10  10          0.22         52.54        79.37 o                         
   1 -10  10          2.37         57.86        79.53 o                         
   2 -10  10          8.75        -13.57        75.99 o                         
   3 -10  10          8.20        -39.12       102.66 o                         
   4 -10  10          0.89         52.38        71.49 o                         
   5 -10  10         14.68          2.61        45.76 o                         
   6 -10  10          0.01         21.29        38.74 o                         
  -4  -9  10          9.70         42.03        41.36 o                         
  -3  -9  10         16.18        -72.71        99.38 o                         
  -2  -9  10          4.70        -52.13        96.63 o                         
  -1  -9  10         45.94        -21.34        92.06 o                         
   0  -9  10          1.24        -27.20        78.32 o                         
   1  -9  10         15.44          3.57        77.77 o                         
   2  -9  10         11.49         -0.52        72.78 o                         
   3  -9  10          0.63         -9.34        43.59 o                         
   4  -9  10          0.30        -25.69        39.47 o                         
   5  -9  10          1.59         20.02        57.17 o                         
   6  -9  10          2.93         24.26        40.82 o                         
   7  -9  10         30.82         96.20        41.58 o                         
  -6  -8  10          5.13        115.61        45.07 o                         
  -5  -8  10          0.17          5.72        36.38 o                         
  -4  -8  10         46.17        126.53        80.67 o                         
  -3  -8  10          2.17        -31.13        86.89 o                         
  -2  -8  10        145.02        200.67        96.72 o                         
  -1  -8  10          9.13         12.56        84.17 o                         
   0  -8  10          0.02         42.49        77.19 o                         
   1  -8  10         76.45         20.94        76.58 o                         
   2  -8  10         15.89        116.43        66.29 o                         
   3  -8  10          0.60          8.06        38.45 o                         
   4  -8  10          0.01         -7.25        40.13 o                         
   5  -8  10          1.99          9.53        36.69 o                         
   6  -8  10         48.86         93.35        38.86 o                         
   7  -8  10         21.37         -3.84        44.51 o                         
  -7  -7  10         14.88         51.21        46.49 o                         
  -6  -7  10         38.09        105.57        38.45 o                         
  -5  -7  10          3.13          3.07        40.19 o                         
  -4  -7  10          9.42        -22.18        91.43 o                         
  -3  -7  10        152.03        192.86        88.24 o                         
  -2  -7  10         34.40        111.55        80.08 o                         
  -1  -7  10          0.03         38.24        80.64 o                         
   0  -7  10          2.50         42.58        80.78 o                         
   1  -7  10         70.71        121.47        72.28 o                         
   2  -7  10          5.77        -57.08        63.65 o                         
   3  -7  10          0.47         20.04        39.12 o                         
   4  -7  10          8.28         -5.39        40.52 o                         
   5  -7  10         11.34         52.19        42.75 o                         
   6  -7  10          8.56         26.92        35.80 o                         
   7  -7  10          0.53        135.77       205.07 o                         
  -7  -6  10         25.96         82.66        38.06 o                         
  -6  -6  10          0.11         37.85        32.32 o                         
  -5  -6  10         38.53         47.04        89.54 o                         
  -4  -6  10          4.54         70.42        79.15 o                         
  -3  -6  10        107.14        122.61        80.23 o                         
  -2  -6  10        149.41        148.83        79.16 o                         
  -1  -6  10         54.64         26.86        76.01 o                         
   0  -6  10          0.01         36.32        70.54 o                         
   1  -6  10        580.49        549.43        82.50 o                         
   2  -6  10         31.12         30.78        64.07 o                         
   3  -6  10          2.08         31.70        29.97 o                         
   4  -6  10          2.70         18.61        33.58 o                         
   5  -6  10         51.33         27.00        35.95 o                         
   6  -6  10         38.76         41.38       169.48 o                         
   7  -6  10          0.01       -179.55       179.55 o                         
  -8  -5  10          7.54        135.29        46.03 o                         
  -7  -5  10         18.91          5.53        37.67 o                         
  -6  -5  10          0.09        -37.36        55.03 o                         
  -5  -5  10          5.52         -2.65        52.19 o                         
  -4  -5  10        950.53        925.25       206.11 o                         
  -3  -5  10          0.43        -69.90        71.87 o                         
  -2  -5  10          6.39         20.55        74.24 o                         
  -1  -5  10          4.96        -21.76        72.85 o                         
   0  -5  10        282.37        227.66        49.68 o                         
   1  -5  10        193.04        197.79        34.50 o                         
   2  -5  10          5.73         28.36        36.46 o                         
   3  -5  10          0.50        -16.73        26.59 o                         
   4  -5  10          2.84         -7.30        32.65 o                         
   5  -5  10         26.28        114.83       108.21 o                         
   6  -5  10         37.88        257.75       133.47 o                         
   7  -5  10          0.54        -62.05       174.02 o                         
  -9  -4  10         35.82         41.21        33.87 o                         
  -8  -4  10         34.53         69.86        49.72 o                         
  -7  -4  10         40.55         14.26        76.67 o                         
  -6  -4  10          9.63        -12.10        55.87 o                         
  -5  -4  10         99.94        187.27        48.79 o                         
  -4  -4  10        913.29       1001.48        79.97 o                         
  -3  -4  10         15.80        -16.90        44.50 o                         
  -2  -4  10        466.52        352.20        57.27 o                         
  -1  -4  10         17.11         21.78        44.11 o                         
   0  -4  10          0.97        -18.15        44.54 o                         
   1  -4  10        174.93        159.71        31.96 o                         
   2  -4  10         22.11         17.34        31.52 o                         
   3  -4  10         25.36         69.68        28.34 o                         
   4  -4  10         78.08         41.17        90.84 o                         
   5  -4  10         54.48         14.21       120.17 o                         
   6  -4  10          0.40       -103.95       123.83 o                         
   7  -4  10          0.18         -1.47       178.77 o                         
 -10  -3  10          2.93         62.98        50.78 o                         
  -9  -3  10        193.49        190.47        52.49 o                         
  -8  -3  10         11.45        -22.22        86.44 o                         
  -7  -3  10          0.91         18.24        57.72 o                         
  -6  -3  10         62.82        117.48        57.23 o                         
  -5  -3  10          0.02          7.47        43.20 o                         
  -4  -3  10          2.35        -24.13        43.07 o                         
  -3  -3  10          0.03          9.32        44.93 o                         
  -2  -3  10         17.41         -3.10        44.15 o                         
  -1  -3  10        160.06        114.33        44.04 o                         
   0  -3  10        126.28        108.27        41.74 o                         
   1  -3  10        105.26         67.62        32.98 o                         
   2  -3  10         35.17         60.92        33.72 o                         
   3  -3  10         42.86         35.78        76.84 o                         
   4  -3  10          2.48         18.53        84.19 o                         
   5  -3  10        100.46        275.48       121.01 o                         
   6  -3  10         24.17         38.50       131.49 o                         
   7  -3  10          0.23        -30.27       170.60 o                         
 -10  -2  10        138.32        155.18        61.10 o                         
  -9  -2  10        117.70        253.74        52.45 o                         
  -8  -2  10          8.31          5.06        38.54 o                         
  -7  -2  10        160.48        217.12        60.90 o                         
  -6  -2  10        154.58        158.55        61.11 o                         
  -5  -2  10         24.34          7.64        40.16 o                         
  -4  -2  10        549.87        492.13        50.24 o                         
  -3  -2  10         32.51         13.14        47.74 o                         
  -2  -2  10         37.16         41.59        41.86 o                         
  -1  -2  10        843.57        839.29       133.02 o                         
   0  -2  10          6.30         -9.52        40.03 o                         
   1  -2  10        602.53        658.77        48.53 o                         
   2  -2  10          1.10          8.39        39.62 o                         
   3  -2  10         35.92         87.03        48.28 o                         
   4  -2  10         10.86         33.69        85.97 o                         
   5  -2  10        142.65        145.01       119.25 o                         
   6  -2  10          7.75         75.97       132.99 o                         
   7  -2  10         10.51       -165.03       165.03 o                         
  -9  -1  10          4.94         72.66        49.75 o                         
  -8  -1  10          7.92          9.22        55.29 o                         
  -7  -1  10         10.33          7.54        55.01 o                         
  -6  -1  10          0.08         30.64        55.99 o                         
  -5  -1  10         46.67         53.33        57.04 o                         
  -4  -1  10        160.85        198.69        40.62 o                         
  -3  -1  10         29.59         35.92        39.17 o                         
  -2  -1  10        604.41        535.34        46.24 o                         
  -1  -1  10          0.00         -4.86        40.88 o                         
   0  -1  10          8.30         30.83        41.47 o                         
   1  -1  10        133.02        107.51        57.63 o                         
   2  -1  10          9.78         43.17        39.93 o                         
   3  -1  10         26.38         16.26        47.20 o                         
   4  -1  10          0.18         -2.03        33.99 o                         
   5  -1  10         27.71        -13.52       105.78 o                         
   6  -1  10         22.54        -96.62       130.70 o                         
   7  -1  10          8.12         70.69       156.81 o                         
 -11   0  10          6.21        -36.49        63.04 o                         
 -10   0  10         46.36         48.58        45.15 o                         
  -9   0  10         16.50          9.69        52.33 o                         
  -8   0  10         31.32         31.30        54.27 o                         
  -7   0  10        213.38        185.80        61.56 o                         
  -6   0  10         38.74         33.72        58.23 o                         
  -5   0  10        526.32        502.47        68.94 o                         
  -4   0  10        118.82         84.81        35.27 o                         
  -3   0  10         11.54          0.68        36.00 o                         
  -2   0  10         35.58         20.30        35.82 o                         
  -1   0  10         47.51         -1.53        59.38 o                         
   0   0  10         98.78        162.48        54.25 o                         
   1   0  10          0.12          6.47        45.53 o                         
   2   0  10         12.95        -10.85        55.01 o                         
   3   0  10         51.41         43.66        33.86 o                         
   4   0  10         27.01         13.89        35.42 o                         
   5   0  10         11.49         57.07        40.84 o                         
   6   0  10         25.01        -16.83       133.85 o                         
 -11   1  10         27.43         15.52        50.21 o                         
 -10   1  10         37.57         73.84        48.29 o                         
  -9   1  10        292.54        228.16        38.67 o                         
  -8   1  10         67.22         56.56        49.51 o                         
  -7   1  10          0.34        -19.37        58.37 o                         
  -6   1  10        369.26        370.67        62.68 o                         
  -5   1  10        485.31        580.25        69.53 o                         
  -4   1  10          3.90         25.26        33.93 o                         
  -3   1  10        686.76        545.64        64.07 o                         
  -2   1  10         72.19         67.59        53.69 o                         
  -1   1  10         66.91         85.84        52.99 o                         
   0   1  10          3.61        -46.58        46.58 o                         
   1   1  10         37.20         11.85        42.68 o                         
   2   1  10          1.82          1.05        34.13 o                         
   3   1  10        277.09        248.99        40.25 o                         
   4   1  10          0.42         12.23        36.45 o                         
   5   1  10         82.81         49.79        39.78 o                         
   6   1  10          0.05        -57.08       121.62 o                         
 -11   2  10          3.60         28.51        55.48 o                         
 -10   2  10         15.48         -8.74        50.86 o                         
  -9   2  10        187.17        188.78        35.72 o                         
  -8   2  10          0.65         47.65        35.74 o                         
  -7   2  10        192.68        210.60        55.94 o                         
  -6   2  10        126.41         77.36        53.50 o                         
  -5   2  10         23.83         23.43        51.75 o                         
  -4   2  10        311.39        294.27        60.29 o                         
  -3   2  10        216.07        215.31        56.43 o                         
  -2   2  10         36.61         64.83        49.82 o                         
  -1   2  10        705.94        762.54        61.05 o                         
   0   2  10          2.95        -46.33        46.33 o                         
   1   2  10         25.60         73.43        62.90 o                         
   2   2  10         51.75         29.38        36.71 o                         
   3   2  10         82.50         58.20        35.87 o                         
   4   2  10         20.22        -10.50        37.32 o                         
   5   2  10         10.24         29.62        42.72 o                         
 -12   3  10         13.44        143.02        56.87 o                         
 -11   3  10        160.82         96.04        54.75 o                         
 -10   3  10         15.17         33.04        45.96 o                         
  -9   3  10         56.99         36.45        40.96 o                         
  -8   3  10          0.84          3.17        34.46 o                         
  -7   3  10        122.84        219.51        53.82 o                         
  -6   3  10         11.62         61.55        57.93 o                         
  -5   3  10        196.71        234.65        59.88 o                         
  -4   3  10        292.57        262.14        62.22 o                         
  -3   3  10        115.41         77.99        53.55 o                         
  -2   3  10        731.79        726.58        64.78 o                         
  -1   3  10         69.10         44.34        45.62 o                         
   0   3  10        758.41        753.56        63.57 o                         
   1   3  10        150.78        264.96        75.78 o                         
   2   3  10         17.32         36.27        37.07 o                         
   3   3  10          2.11         32.32        37.21 o                         
   4   3  10          0.35         55.54       109.55 o                         
   5   3  10          0.04        311.64       340.55 o                         
 -12   4  10          1.82          6.82        50.72 o                         
 -11   4  10         62.93         38.83        47.58 o                         
 -10   4  10         53.64         -3.38        48.92 o                         
  -9   4  10          1.50         95.69        61.16 o                         
  -8   4  10          3.30         11.98        33.38 o                         
  -7   4  10        225.63        243.76        54.71 o                         
  -6   4  10          0.41         75.36        56.54 o                         
  -5   4  10        828.01        832.18        68.33 o                         
  -4   4  10         88.91         59.06        53.27 o                         
  -3   4  10        180.31        185.49        54.62 o                         
  -2   4  10         56.61        109.84        54.57 o                         
  -1   4  10         92.84        148.49        51.49 o                         
   0   4  10        277.81        267.63        39.81 o                         
   1   4  10         40.55         55.44        50.28 o                         
   2   4  10         83.12         59.97        41.00 o                         
   3   4  10          0.09         16.63        39.41 o                         
   4   4  10         35.98         16.49        52.04 o                         
 -12   5  10          5.26        -15.16        48.25 o                         
 -11   5  10          1.63          0.69        51.38 o                         
 -10   5  10         59.38         78.23        47.27 o                         
  -9   5  10         17.50         31.93        35.71 o                         
  -8   5  10         25.36         90.27        34.05 o                         
  -7   5  10        119.88        216.91        55.45 o                         
  -6   5  10        128.55        142.64        55.95 o                         
  -5   5  10          0.52        -45.40        55.75 o                         
  -4   5  10         24.72         57.34        60.43 o                         
  -3   5  10        362.05        327.76        62.13 o                         
  -2   5  10        652.80        721.08        66.87 o                         
  -1   5  10         21.91         24.42        38.13 o                         
   0   5  10         68.74         75.53        34.80 o                         
   1   5  10         51.68        -20.75        38.99 o                         
   2   5  10         28.67          0.96        36.65 o                         
   3   5  10         71.60        146.59        52.98 o                         
 -11   6  10          3.81         43.93        50.23 o                         
 -10   6  10         10.62         65.16        36.74 o                         
  -9   6  10         57.07         53.62        34.48 o                         
  -8   6  10         69.11         76.84        34.90 o                         
  -7   6  10          3.18        -13.09        33.06 o                         
  -6   6  10         16.26         42.13        57.52 o                         
  -5   6  10         75.36        574.11        77.27 o                         
  -4   6  10        208.57        227.62        65.20 o                         
  -3   6  10         31.82         55.99        55.18 o                         
  -2   6  10         12.48         19.87        38.94 o                         
  -1   6  10         67.26        112.01        78.73 o                         
   0   6  10         20.32         45.91        37.72 o                         
   1   6  10          3.50         24.49        37.80 o                         
   2   6  10         12.22         76.93        90.26 o                         
 -11   7  10         27.82         55.78        54.25 o                         
 -10   7  10         46.09         68.58        35.03 o                         
  -9   7  10         12.52        -32.34        32.34 o                         
  -8   7  10         29.02        102.34        56.51 o                         
  -7   7  10          7.13        -54.03        56.92 o                         
  -6   7  10         12.76        -22.90        57.23 o                         
  -5   7  10         29.55         26.62        53.53 o                         
  -4   7  10         61.07         59.01        57.58 o                         
  -3   7  10        125.74        152.53        40.71 o                         
  -2   7  10         15.23        -31.93        33.98 o                         
  -1   7  10          1.52         29.69        35.07 o                         
   0   7  10         30.59         29.21        36.67 o                         
   1   7  10         16.90        -12.62        49.27 o                         
 -11   8  10          8.97         58.52        49.41 o                         
 -10   8  10          0.00         85.50        47.84 o                         
  -9   8  10         42.29        106.19        59.31 o                         
  -8   8  10         30.91         88.41        62.06 o                         
  -7   8  10         25.15        -22.95        59.40 o                         
  -6   8  10         62.80         41.23        58.03 o                         
  -5   8  10          0.39         17.86        55.99 o                         
  -4   8  10          3.02         12.25        41.90 o                         
  -3   8  10         67.70         69.40        55.88 o                         
  -2   8  10         13.51        -31.66        35.67 o                         
  -1   8  10          9.52         42.02        39.10 o                         
   0   8  10         19.78         96.71        54.38 o                         
 -10   9  10         68.35        -36.47        58.26 o                         
  -9   9  10          5.67        -61.81        61.81 o                         
  -8   9  10          0.95         22.92        50.26 o                         
  -7   9  10         39.66         20.92        65.06 o                         
  -6   9  10          2.08         68.20        59.49 o                         
  -5   9  10          9.93         -5.66        66.01 o                         
  -4   9  10         17.78         25.60        40.41 o                         
  -3   9  10          1.65        133.67        80.79 o                         
  -2   9  10         11.31         46.56        40.13 o                         
  -1   9  10         38.57         43.87       115.14 o                         
  -9  10  10         10.97         36.96        64.02 o                         
  -8  10  10         21.77        -51.57        51.57 o                         
  -7  10  10          0.24        -12.45        58.91 o                         
  -6  10  10          7.80         20.59        64.97 o                         
  -5  10  10         18.85        -24.72        45.78 o                         
  -4  10  10          4.06         60.76        41.47 o                         
  -3  10  10          9.08        -81.21        81.21 o                         
   1 -11  11         19.82        112.91        81.88 o                         
   2 -11  11         13.43         28.47        84.83 o                         
  -2 -10  11         13.55         54.21        88.63 o                         
  -1 -10  11          0.15          7.97        94.97 o                         
   0 -10  11         35.04        170.51        93.11 o                         
   1 -10  11         29.88          8.52        84.26 o                         
   2 -10  11         17.86         -9.26        75.08 o                         
   3 -10  11          3.28         17.57        47.91 o                         
   4 -10  11          0.80        -28.62        43.75 o                         
   5 -10  11          0.26         17.75        43.99 o                         
  -4  -9  11          0.16        120.22       102.18 o                         
  -3  -9  11         93.07        150.12       105.34 o                         
  -2  -9  11         13.92        -42.43        91.20 o                         
  -1  -9  11         60.23        152.57        83.01 o                         
   0  -9  11         51.30         13.23        78.53 o                         
   1  -9  11         35.04         35.85        82.57 o                         
   2  -9  11          0.37         56.60        66.61 o                         
   3  -9  11          0.43        -21.88        39.22 o                         
   4  -9  11          0.26         47.95        47.12 o                         
   5  -9  11          3.09         53.16        54.54 o                         
   6  -9  11          4.61        -18.58        40.63 o                         
  -5  -8  11          9.02        -38.38        98.71 o                         
  -4  -8  11          0.25        -30.76        93.97 o                         
  -3  -8  11         30.75        -72.76        92.69 o                         
  -2  -8  11         27.45         38.37        86.37 o                         
  -1  -8  11         18.02         88.09        83.87 o                         
   0  -8  11         49.44         54.42        79.85 o                         
   1  -8  11         29.04        -28.85        75.37 o                         
   2  -8  11          0.01         50.26        74.36 o                         
   3  -8  11         33.44        110.33        44.10 o                         
   4  -8  11         11.43         28.50        39.55 o                         
   5  -8  11          3.62        117.91       125.56 o                         
   6  -8  11          3.00         27.29        41.23 o                         
  -6  -7  11          2.97         56.14        63.52 o                         
  -5  -7  11          9.92         -3.66        88.94 o                         
  -4  -7  11          1.51        -45.63        88.33 o                         
  -3  -7  11          9.71         57.50        84.37 o                         
  -2  -7  11         59.47         43.25        83.93 o                         
  -1  -7  11        799.28        743.08        94.32 o                         
   0  -7  11        156.24         46.33        77.03 o                         
   1  -7  11         50.36        -51.07        76.62 o                         
   2  -7  11          1.07         40.34        68.97 o                         
   3  -7  11         43.79         57.59        31.94 o                         
   4  -7  11         25.95         -3.73        37.30 o                         
   5  -7  11          0.01          4.80        37.02 o                         
   6  -7  11          1.19          5.23       153.76 o                         
  -7  -6  11          7.52        153.10        62.33 o                         
  -6  -6  11          2.61        128.14        59.21 o                         
  -5  -6  11         29.29        -23.59        49.07 o                         
  -4  -6  11          0.99         24.71        48.53 o                         
  -3  -6  11          0.92        113.54        83.57 o                         
  -2  -6  11          1.95         16.58        77.69 o                         
  -1  -6  11        356.62        332.79        76.89 o                         
   0  -6  11        169.83        115.07        48.77 o                         
   1  -6  11         30.66         76.49        79.01 o                         
   2  -6  11          2.70        -14.67        45.88 o                         
   3  -6  11          1.36          8.73        28.86 o                         
   4  -6  11        165.60         96.34        79.99 o                         
   5  -6  11          5.89        -46.74        99.24 o                         
   6  -6  11          9.90        150.51       150.76 o                         
   7  -6  11         22.61         50.65       193.11 o                         
  -8  -5  11          0.53         77.51        48.00 o                         
  -7  -5  11          6.41         61.33        56.64 o                         
  -6  -5  11          9.31        -20.67        59.55 o                         
  -5  -5  11         79.66         39.49        48.50 o                         
  -4  -5  11          0.31        -18.68        51.04 o                         
  -3  -5  11        176.71        128.22        50.55 o                         
  -2  -5  11        152.64        151.82        82.45 o                         
  -1  -5  11          8.71        -19.36        46.48 o                         
   0  -5  11        105.58         92.47        47.43 o                         
   1  -5  11          1.21         -8.34        34.02 o                         
   2  -5  11        376.33        341.68        45.98 o                         
   3  -5  11          4.88         -6.23        33.10 o                         
   4  -5  11         17.29         21.12        52.43 o                         
   5  -5  11          9.46        -32.32       257.85 o                         
   6  -5  11          8.79       -170.37       170.37 o                         
   7  -5  11          0.25       -191.86       191.86 o                         
  -9  -4  11          1.15        -49.64        50.11 o                         
  -8  -4  11          0.20         60.23       101.72 o                         
  -7  -4  11          0.21          7.66        58.67 o                         
  -6  -4  11          0.59        -13.56        58.09 o                         
  -5  -4  11        290.04        233.39        52.37 o                         
  -4  -4  11         47.92        -11.61        45.63 o                         
  -3  -4  11        283.84        270.43        51.03 o                         
  -2  -4  11        316.86        207.29        49.48 o                         
  -1  -4  11         32.55         29.52        45.84 o                         
   0  -4  11          4.10        -17.63        44.98 o                         
   1  -4  11         71.65         87.44        32.45 o                         
   2  -4  11        116.16        141.21        38.55 o                         
   3  -4  11         34.65        -14.04        50.22 o                         
   4  -4  11          6.74        -75.34        90.94 o                         
   5  -4  11          2.22        105.38       105.27 o                         
   6  -4  11          4.44       -134.41       152.40 o                         
   7  -4  11          0.42        -83.02       172.13 o                         
  -9  -3  11          5.41          2.00        47.42 o                         
  -8  -3  11          0.91        -31.95        52.58 o                         
  -7  -3  11          8.60        107.38        62.85 o                         
  -6  -3  11        115.06        103.84        62.54 o                         
  -5  -3  11        121.96         64.72        49.02 o                         
  -4  -3  11         28.00         30.72        46.58 o                         
  -3  -3  11         46.77          3.47        47.61 o                         
  -2  -3  11         30.94         56.77        87.55 o                         
  -1  -3  11          0.27        -11.62        42.58 o                         
   0  -3  11         17.07         35.58        50.03 o                         
   1  -3  11          0.01          0.60        32.96 o                         
   2  -3  11          9.60          0.67        34.78 o                         
   3  -3  11          2.76        129.98        83.34 o                         
   4  -3  11          0.18        -90.85        90.85 o                         
   5  -3  11          5.00         84.44       109.09 o                         
   6  -3  11          0.23        -78.42       146.32 o                         
 -10  -2  11          7.44         17.33        52.05 o                         
  -9  -2  11         26.06        140.55        47.53 o                         
  -8  -2  11         98.45        100.21        57.97 o                         
  -7  -2  11         48.67         86.63        60.92 o                         
  -6  -2  11        188.86        145.40        64.44 o                         
  -5  -2  11          9.92         19.22        49.78 o                         
  -4  -2  11         45.27        100.90        43.43 o                         
  -3  -2  11         54.17         35.91        41.46 o                         
  -2  -2  11        102.34         94.66        44.42 o                         
  -1  -2  11         22.06        -27.84        43.51 o                         
   0  -2  11          9.65         12.42        45.94 o                         
   1  -2  11          7.87         65.28        33.24 o                         
   2  -2  11         57.42         67.42        40.26 o                         
   3  -2  11          1.07        -66.87        66.87 o                         
   4  -2  11          0.89        119.33        98.58 o                         
   5  -2  11         15.85         53.45       113.66 o                         
   6  -2  11         13.74         -3.49       118.77 o                         
 -10  -1  11         23.91         65.42        55.44 o                         
  -9  -1  11          6.04         26.95        54.87 o                         
  -8  -1  11        171.37         80.52        67.96 o                         
  -7  -1  11        126.73        136.63        61.89 o                         
  -6  -1  11         22.47         -3.03        62.60 o                         
  -5  -1  11          4.95         33.96        64.19 o                         
  -4  -1  11         31.81         44.65        41.50 o                         
  -3  -1  11          9.04        -14.17        40.71 o                         
  -2  -1  11         44.05         99.72        44.46 o                         
  -1  -1  11         70.28        105.63        43.09 o                         
   0  -1  11        100.94        106.80        63.75 o                         
   1  -1  11          0.17        -12.06        53.74 o                         
   2  -1  11         20.21         11.99        65.20 o                         
   3  -1  11          1.86         12.71        36.74 o                         
   4  -1  11         90.47         22.88       103.16 o                         
   5  -1  11          1.10        -14.66       116.00 o                         
   6  -1  11          6.78         79.20       138.44 o                         
 -11   0  11          3.82         -7.02        59.69 o                         
 -10   0  11         10.91        105.04        52.36 o                         
  -9   0  11         18.29        -13.53        45.59 o                         
  -8   0  11         36.59         15.57        52.83 o                         
  -7   0  11         15.42         -5.85        59.03 o                         
  -6   0  11          1.51        -29.00        56.84 o                         
  -5   0  11         36.42         42.13        61.44 o                         
  -4   0  11         76.08         78.03        40.13 o                         
  -3   0  11        121.51         67.07        39.28 o                         
  -2   0  11         32.68         15.15        61.57 o                         
  -1   0  11         26.03         10.98        63.37 o                         
   0   0  11        168.75        164.77        54.96 o                         
   1   0  11         97.10        101.89        46.14 o                         
   2   0  11          4.76         34.68        35.45 o                         
   3   0  11         18.42         29.01        36.18 o                         
   4   0  11         81.38        115.16        42.81 o                         
   5   0  11         26.62          0.48       104.17 o                         
 -11   1  11          0.11         24.62        52.38 o                         
 -10   1  11          0.06        -35.10        51.32 o                         
  -9   1  11         10.01         -6.29        36.70 o                         
  -8   1  11          3.96         67.11        56.40 o                         
  -7   1  11         23.30         33.09        56.89 o                         
  -6   1  11        191.16        228.39        62.78 o                         
  -5   1  11        107.41         12.65        59.63 o                         
  -4   1  11        279.33        247.62        66.21 o                         
  -3   1  11        104.15         94.96        60.56 o                         
  -2   1  11          0.99         -5.25        52.47 o                         
  -1   1  11         17.39        -20.14        54.19 o                         
   0   1  11         34.43         67.24        54.64 o                         
   1   1  11         93.19         64.69        46.17 o                         
   2   1  11          8.41        -19.68        35.00 o                         
   3   1  11          6.29          0.05        35.30 o                         
   4   1  11         52.14         43.04        51.99 o                         
   5   1  11         14.61         57.67        40.34 o                         
 -11   2  11         36.45         -7.54        57.38 o                         
 -10   2  11          0.06         32.72        54.37 o                         
  -9   2  11          7.67         37.00        37.03 o                         
  -8   2  11         13.23        -49.61        49.61 o                         
  -7   2  11         22.73         86.70        57.73 o                         
  -6   2  11          0.01        -17.37        57.36 o                         
  -5   2  11        170.64        138.57        61.69 o                         
  -4   2  11          4.10         62.13        54.27 o                         
  -3   2  11        119.02        100.73        58.15 o                         
  -2   2  11          7.37        -54.88        54.88 o                         
  -1   2  11        154.04        157.23        57.58 o                         
   0   2  11          2.38        -47.86        47.86 o                         
   1   2  11         16.16          5.30        34.75 o                         
   2   2  11          1.11         72.36        48.39 o                         
   3   2  11          0.06         19.17        38.70 o                         
   4   2  11         31.72         91.23        81.72 o                         
 -11   3  11         50.27         51.65        57.10 o                         
 -10   3  11         14.06        -15.30        51.02 o                         
  -9   3  11          1.72         10.31        34.36 o                         
  -8   3  11         35.50        114.45        58.96 o                         
  -7   3  11         26.01          2.37        56.22 o                         
  -6   3  11         44.91         76.68        57.15 o                         
  -5   3  11        136.49         73.00        58.18 o                         
  -4   3  11          2.35         20.98        55.94 o                         
  -3   3  11          1.09        -12.52        55.77 o                         
  -2   3  11        424.97        387.53        65.63 o                         
  -1   3  11         97.20         74.54        53.50 o                         
   0   3  11        133.15        112.37        39.44 o                         
   1   3  11         22.42        -35.93        48.54 o                         
   2   3  11          0.38          7.12        48.68 o                         
   3   3  11          5.25         14.86        36.53 o                         
   4   3  11         51.89         22.15        42.65 o                         
 -11   4  11          0.32        -11.56        55.00 o                         
 -10   4  11        119.02         63.24        36.66 o                         
  -9   4  11         25.71         37.60        35.08 o                         
  -8   4  11          0.83         48.83        57.34 o                         
  -7   4  11          4.69        -36.38        51.42 o                         
  -6   4  11         16.73         36.82        56.75 o                         
  -5   4  11          2.48         30.60        57.90 o                         
  -4   4  11        156.60        108.02        65.13 o                         
  -3   4  11        542.32        454.67        66.16 o                         
  -2   4  11          9.92         68.72        54.32 o                         
  -1   4  11        204.86        233.34        59.22 o                         
   0   4  11          9.70         -9.49        35.77 o                         
   1   4  11         98.67        108.03        40.15 o                         
   2   4  11          6.57         14.66        39.42 o                         
   3   4  11         32.61         16.71        41.16 o                         
 -11   5  11         27.32         16.54        51.55 o                         
 -10   5  11         32.73        -26.63        41.98 o                         
  -9   5  11        109.65        163.36        35.90 o                         
  -8   5  11         15.03         21.61        36.70 o                         
  -7   5  11         12.81         25.71        54.25 o                         
  -6   5  11          5.56        -27.30        58.07 o                         
  -5   5  11        259.06        250.97        63.25 o                         
  -4   5  11         51.17        -52.76        57.23 o                         
  -3   5  11         61.75         -5.16        56.57 o                         
  -2   5  11          0.59          3.34        52.88 o                         
  -1   5  11         62.39         76.79        37.87 o                         
   0   5  11         38.12         16.18        56.04 o                         
   1   5  11          0.14        -55.91        55.91 o                         
   2   5  11          8.21         -2.01        40.42 o                         
 -11   6  11         17.84        -14.12        52.34 o                         
 -10   6  11         13.83        -13.40        35.68 o                         
  -9   6  11         43.59         46.00        35.18 o                         
  -8   6  11          8.96         22.50        34.82 o                         
  -7   6  11         16.94         19.43        60.01 o                         
  -6   6  11         61.26         69.50        59.76 o                         
  -5   6  11          2.80          0.19        60.01 o                         
  -4   6  11         24.64         22.52        65.27 o                         
  -3   6  11         16.58         13.37        59.86 o                         
  -2   6  11         56.87         47.55        41.30 o                         
  -1   6  11          1.59        -63.71        63.71 o                         
   0   6  11          3.39         52.81        56.55 o                         
   1   6  11          0.73          8.45        48.41 o                         
 -11   7  11         36.60        164.87        57.85 o                         
 -10   7  11          2.98          1.31        38.02 o                         
  -9   7  11          5.23         84.19        57.69 o                         
  -8   7  11         40.46         61.95        61.76 o                         
  -7   7  11         27.88        -10.70        59.99 o                         
  -6   7  11        122.93        149.40        62.48 o                         
  -5   7  11         26.03        -27.90        60.19 o                         
  -4   7  11          2.42        -11.50        58.32 o                         
  -3   7  11         56.49         11.33        40.77 o                         
  -2   7  11         65.12        101.34        49.65 o                         
  -1   7  11          0.61        -13.58        41.47 o                         
   0   7  11          1.14         97.45        56.13 o                         
 -10   8  11         18.47          3.80        56.83 o                         
  -9   8  11          7.52         33.06        55.83 o                         
  -8   8  11          8.13         31.13        59.54 o                         
  -7   8  11         90.93         43.78        63.02 o                         
  -6   8  11          5.77        -57.46        57.46 o                         
  -5   8  11          0.35          8.64        66.42 o                         
  -4   8  11         71.43         42.72        40.56 o                         
  -3   8  11         44.53         18.86        82.62 o                         
  -2   8  11          2.20         92.19        59.12 o                         
  -1   8  11         18.97         54.64        40.45 o                         
  -9   9  11         24.79          6.16        66.16 o                         
  -8   9  11         12.55         66.62        60.91 o                         
  -7   9  11          2.03         72.31        64.33 o                         
  -6   9  11         34.84         50.84        63.15 o                         
  -5   9  11         10.40         54.95        58.00 o                         
  -4   9  11          6.28         93.20        55.32 o                         
  -3   9  11         24.09         -8.03        60.41 o                         
   0 -10  12         68.95        120.08        81.92 o                         
   2 -10  12          6.07        153.95        80.88 o                         
   3 -10  12          0.35         -6.17        58.00 o                         
  -3  -9  12         30.84         70.47       107.07 o                         
  -2  -9  12         11.83         53.59        94.40 o                         
  -1  -9  12         30.04        -24.98        82.21 o                         
   0  -9  12         12.11        -36.94        80.43 o                         
   1  -9  12          0.88         11.66       101.76 o                         
   2  -9  12         26.07        115.02        68.56 o                         
   3  -9  12          0.68         36.27        47.82 o                         
   4  -9  12          5.82         51.63       117.49 o                         
  -4  -8  12         15.28         31.72        86.62 o                         
  -3  -8  12          6.11        -90.60        90.60 o                         
  -2  -8  12          4.67        109.85        95.34 o                         
  -1  -8  12        100.20        214.23        94.06 o                         
   0  -8  12         73.52         74.23        83.24 o                         
   1  -8  12         37.89        -32.01        79.21 o                         
   2  -8  12         36.22        -54.23        64.05 o                         
   3  -8  12         75.72         34.36        34.13 o                         
   4  -8  12          1.21         -3.54        38.98 o                         
   5  -8  12          4.76         40.02        46.34 o                         
  -5  -7  12         28.37        -46.62        54.32 o                         
  -4  -7  12         15.43        117.66        53.38 o                         
  -3  -7  12          6.86         18.75        85.93 o                         
  -2  -7  12        213.66        228.63        86.13 o                         
  -1  -7  12         79.34         51.50        87.19 o                         
   0  -7  12          2.94        -15.25        53.33 o                         
   1  -7  12         11.83         48.64        48.34 o                         
   2  -7  12         93.72        147.08        70.66 o                         
   3  -7  12         55.19         -9.21        40.88 o                         
   4  -7  12          8.33        -19.25        39.50 o                         
   5  -7  12          5.41         56.02        68.65 o                         
  -6  -6  12         13.78         -6.75        67.95 o                         
  -5  -6  12        123.83        185.34        59.95 o
[truncated: 52,896 more chars]
