# Supplementary material for: Reduced 3,4′-bi­pyrazoles carrying thio­phene and thia­zole substituents: structures of two intermediates and two products
Source: Acta Crystallogr E Crystallogr Commun. 2021 Mar 5;77(Pt 4):335–40. doi: 10.1107/S2056989021002310 (PMC8025870; doi:10.1107/S2056989021002310)
Supplement: Supplementary file 7 [file e-77-00335-IIsup8.cml]

<?xml version="1.0" ?>
<cml>
<molecule title="ethyl (Z)-2-(2-(3&#39;-methyl-1&#39;-phenyl-5-(thiophen-2-yl)-5&#39;-(2-methylphenoxy)-3,4-dihydro-1&#39;H,2H-3,4&#39;-bipyrazole-2-yl)-4-oxothiazol-5(4H)-ylidene)acetate" id="m1">
  <atomArray>
    <atom id="a1" elementType="C" />
    <atom id="a2" elementType="C" />
    <atom id="a3" elementType="O" />
    <atom id="a4" elementType="C" />
    <atom id="a5" elementType="O" />
    <atom id="a6" elementType="C" />
    <atom id="a7" elementType="C" />
    <atom id="a8" elementType="S" />
    <atom id="a9" elementType="C" />
    <atom id="a10" elementType="N" />
    <atom id="a11" elementType="C" />
    <atom id="a12" elementType="O" />
    <atom id="a13" elementType="N" />
    <atom id="a14" elementType="N" />
    <atom id="a15" elementType="C" />
    <atom id="a16" elementType="C" />
    <atom id="a17" elementType="C" />
    <atom id="a18" elementType="C" />
    <atom id="a19" elementType="C" />
    <atom id="a20" elementType="O" />
    <atom id="a21" elementType="C" />
    <atom id="a22" elementType="C" />
    <atom id="a23" elementType="C" />
    <atom id="a24" elementType="C" />
    <atom id="a25" elementType="C" />
    <atom id="a26" elementType="C" />
    <atom id="a27" elementType="C" />
    <atom id="a28" elementType="N" />
    <atom id="a29" elementType="N" />
    <atom id="a30" elementType="C" />
    <atom id="a31" elementType="C" />
    <atom id="a32" elementType="C" />
    <atom id="a33" elementType="C" />
    <atom id="a34" elementType="C" />
    <atom id="a35" elementType="C" />
    <atom id="a36" elementType="C" />
    <atom id="a37" elementType="C" />
    <atom id="a38" elementType="C" />
    <atom id="a39" elementType="C" />
    <atom id="a40" elementType="C" />
    <atom id="a41" elementType="C" />
    <atom id="a42" elementType="S" />
  </atomArray>
  <bondArray>
    <bond atomRefs2="a1 a2" order="1" />
    <bond atomRefs2="a2 a3" order="1" />
    <bond atomRefs2="a3 a4" order="1" />
    <bond atomRefs2="a4 a5" order="2" />
    <bond atomRefs2="a4 a6" order="1" />
    <bond atomRefs2="a6 a7" order="2">
      <bondStereo>C</bondStereo>
    </bond>
    <bond atomRefs2="a7 a8" order="1" />
    <bond atomRefs2="a8 a9" order="1" />
    <bond atomRefs2="a9 a10" order="2">
      <bondStereo>C</bondStereo>
    </bond>
    <bond atomRefs2="a10 a11" order="1" />
    <bond atomRefs2="a7 a11" order="1" />
    <bond atomRefs2="a11 a12" order="2" />
    <bond atomRefs2="a9 a13" order="1" />
    <bond atomRefs2="a13 a14" order="1" />
    <bond atomRefs2="a14 a15" order="2">
      <bondStereo>C</bondStereo>
    </bond>
    <bond atomRefs2="a15 a16" order="1" />
    <bond atomRefs2="a16 a17" order="1" />
    <bond atomRefs2="a13 a17" order="1" />
    <bond atomRefs2="a17 a18" order="1" />
    <bond atomRefs2="a18 a19" order="2">
      <bondStereo>C</bondStereo>
    </bond>
    <bond atomRefs2="a19 a20" order="1" />
    <bond atomRefs2="a20 a21" order="1" />
    <bond atomRefs2="a21 a22" order="2">
      <bondStereo>C</bondStereo>
    </bond>
    <bond atomRefs2="a22 a23" order="1" />
    <bond atomRefs2="a22 a24" order="1" />
    <bond atomRefs2="a24 a25" order="2">
      <bondStereo>C</bondStereo>
    </bond>
    <bond atomRefs2="a25 a26" order="1" />
    <bond atomRefs2="a26 a27" order="2">
      <bondStereo>C</bondStereo>
    </bond>
    <bond atomRefs2="a21 a27" order="1" />
    <bond atomRefs2="a19 a28" order="1" />
    <bond atomRefs2="a28 a29" order="1" />
    <bond atomRefs2="a29 a30" order="2">
      <bondStereo>C</bondStereo>
    </bond>
    <bond atomRefs2="a18 a30" order="1" />
    <bond atomRefs2="a30 a31" order="1" />
    <bond atomRefs2="a28 a32" order="1" />
    <bond atomRefs2="a32 a33" order="2">
      <bondStereo>T</bondStereo>
    </bond>
    <bond atomRefs2="a33 a34" order="1" />
    <bond atomRefs2="a34 a35" order="2">
      <bondStereo>C</bondStereo>
    </bond>
    <bond atomRefs2="a35 a36" order="1" />
    <bond atomRefs2="a36 a37" order="2">
      <bondStereo>C</bondStereo>
    </bond>
    <bond atomRefs2="a32 a37" order="1" />
    <bond atomRefs2="a15 a38" order="1" />
    <bond atomRefs2="a38 a39" order="2">
      <bondStereo>T</bondStereo>
    </bond>
    <bond atomRefs2="a39 a40" order="1" />
    <bond atomRefs2="a40 a41" order="2">
      <bondStereo>C</bondStereo>
    </bond>
    <bond atomRefs2="a41 a42" order="1" />
    <bond atomRefs2="a38 a42" order="1" />
  </bondArray>
</molecule>
</cml>
