# Supplementary material for: Reduced 3,4′-bi­pyrazoles carrying thio­phene and thia­zole substituents: structures of two intermediates and two products
Source: Acta Crystallogr E Crystallogr Commun. 2021 Mar 5;77(Pt 4):335–40. doi: 10.1107/S2056989021002310 (PMC8025870; doi:10.1107/S2056989021002310)
Supplement: Supplementary file 8 [file e-77-00335-IIIsup5.hkl]

data_III                                                                        
_shelx_title '  a5cgd'                                                          
_shelx_refln_list_code          4                                               
_shelx_F_calc_maximum      352.11                                               
_exptl_crystal_F_000       716.00                                               
_reflns_d_resolution_high  0.8240                                               
                                                                                
loop_                                                                           
 _space_group_symop_operation_xyz                                               
 'x, y, z'                                                                      
 '-x, -y, -z'                                                                   
                                                                                
_cell_length_a    12.3200                                                       
_cell_length_b    12.5700                                                       
_cell_length_c    12.7742                                                       
_cell_angle_alpha 117.202                                                       
_cell_angle_beta  102.879                                                       
_cell_angle_gamma 105.727                                                       
                                                                                
_shelx_F_squared_multiplier     1.000                                           
                                                                                
loop_                                                                           
 _refln_index_h                                                                 
 _refln_index_k                                                                 
 _refln_index_l                                                                 
 _refln_F_squared_calc                                                          
 _refln_F_squared_meas                                                          
 _refln_F_squared_sigma                                                         
 _refln_observed_status                                                         
   2   0   0        783.15        904.03         9.65 o                         
   3   0   0        188.10        181.94         4.53 o                         
   4   0   0        100.41         95.94         4.58 o                         
   5   0   0       4251.93       4282.48        24.60 o                         
   6   0   0         64.43         47.35         4.95 o                         
   7   0   0       2482.27       2431.01        25.18 o                         
   8   0   0        213.17        200.62         7.95 o                         
   9   0   0          1.36          0.08        10.18 o                         
  10   0   0         77.63         74.03        12.56 o                         
  11   0   0          9.66          2.98        12.53 o                         
  12   0   0          5.67         -5.72        14.24 o                         
  13   0   0         17.40         46.10        26.48 o                         
 -13   1   0          7.01        -14.55        14.55 o                         
 -12   1   0          1.79         11.42        13.54 o                         
 -11   1   0        155.15        193.05        14.73 o                         
 -10   1   0          5.47         -6.45        11.44 o                         
  -9   1   0         35.34         37.64        10.44 o                         
  -8   1   0        132.34        130.72        10.19 o                         
  -7   1   0        109.85        122.27         5.52 o                         
  -6   1   0        137.84        110.65         7.22 o                         
  -5   1   0        384.89        357.83         5.53 o                         
  -4   1   0       2837.58       2750.43        68.38 o                         
  -3   1   0       5645.88       5245.84        60.27 o                         
  -2   1   0       1010.39        951.51        14.17 o                         
   1   1   0       5822.42       6046.13        23.31 o                         
   2   1   0      11651.33      12211.22        38.64 o                         
   3   1   0       1829.87       1981.82        18.29 o                         
   4   1   0        218.03        185.40        11.17 o                         
   5   1   0        203.61        205.05         7.21 o                         
   6   1   0        171.46        180.71        11.14 o                         
   7   1   0       3036.04       2824.29        48.25 o                         
   8   1   0        104.98         97.29         8.77 o                         
   9   1   0         18.02         18.54        11.19 o                         
  10   1   0         17.91         17.71        11.86 o                         
  11   1   0          3.83          1.90        13.65 o                         
  12   1   0          8.52          6.96        13.38 o                         
 -13   2   0         36.86         34.12        14.60 o                         
 -12   2   0         73.25         87.58        14.57 o                         
 -11   2   0         17.76          5.45        12.35 o                         
 -10   2   0         38.30         25.19        11.16 o                         
  -9   2   0        792.83        760.17        16.85 o                         
  -8   2   0         72.08         63.74         9.44 o                         
  -7   2   0       1023.61       1037.44        24.73 o                         
  -6   2   0       2903.10       2986.76        38.76 o                         
  -5   2   0        325.04        363.71        14.00 o                         
  -4   2   0       3465.60       3253.75        58.04 o                         
  -3   2   0       3184.84       3164.75        53.31 o                         
  -2   2   0       3736.16       3900.69        46.08 o                         
  -1   2   0         12.25         18.53         2.46 o                         
   0   2   0       3601.54       3758.72        21.81 o                         
   1   2   0         32.59         38.79         4.09 o                         
   2   2   0         14.05         22.70         7.19 o                         
   3   2   0       2117.52       2181.84        22.73 o                         
   4   2   0       5266.48       5619.18        38.34 o                         
   5   2   0         62.01         67.05         9.63 o                         
   6   2   0         36.46         27.69         7.42 o                         
   7   2   0        792.50        791.04        14.81 o                         
   8   2   0         59.54         63.72         9.82 o                         
   9   2   0          4.65         16.29        10.34 o                         
  10   2   0        116.61        127.11        14.71 o                         
  11   2   0          6.02          9.72        14.24 o                         
  12   2   0          0.23         16.26        15.53 o                         
 -14   3   0          0.67         -0.45        14.77 o                         
 -13   3   0          0.98         -3.32        13.49 o                         
 -12   3   0         20.66         14.89        12.92 o                         
 -11   3   0         41.10         49.60        11.63 o                         
 -10   3   0        147.74        158.73        13.23 o                         
  -9   3   0         72.52         78.08        10.44 o                         
  -8   3   0        836.38        863.14        41.58 o                         
  -7   3   0        156.41        128.67         5.14 o                         
  -6   3   0         37.05         32.11         3.88 o                         
  -5   3   0        816.32        692.76        15.32 o                         
  -4   3   0       2722.80       2597.82        32.99 o                         
  -3   3   0        685.72        709.62         9.38 o                         
  -2   3   0      17207.93      16894.51        95.57 o                         
  -1   3   0        771.37        787.11        12.25 o                         
   0   3   0        395.84        419.65         4.11 o                         
   1   3   0        950.88       1072.83        10.21 o                         
   2   3   0        494.95        496.68        13.42 o                         
   3   3   0        533.29        531.27        15.24 o                         
   4   3   0         30.47         42.92        10.60 o                         
   5   3   0        750.52        723.05        19.04 o                         
   6   3   0        564.70        575.72        18.68 o                         
   7   3   0         82.33         66.09         9.83 o                         
   8   3   0         79.90         45.45        10.88 o                         
   9   3   0        159.14        165.14        12.56 o                         
  10   3   0         29.31         30.70        18.77 o                         
  11   3   0         13.05         -4.52        14.11 o                         
 -14   4   0          1.48          4.42        13.70 o                         
 -13   4   0         10.04         11.31        13.82 o                         
 -12   4   0         56.56         68.32        21.28 o                         
 -11   4   0         64.14         70.78        13.98 o                         
 -10   4   0        258.95        258.35        15.89 o                         
  -9   4   0        262.86        295.36        22.84 o                         
  -8   4   0         36.21         40.94         8.33 o                         
  -7   4   0          6.86          7.21         7.01 o                         
  -6   4   0        800.95        749.72         8.55 o                         
  -5   4   0       1104.08        946.08        14.96 o                         
  -4   4   0         40.66         36.05         3.81 o                         
  -3   4   0        273.54        248.18         6.50 o                         
  -2   4   0        317.08        328.40         9.55 o                         
  -1   4   0        665.49        644.57         5.45 o                         
   0   4   0       3503.42       3502.90        27.24 o                         
   1   4   0       1292.51       1262.90        12.45 o                         
   2   4   0         34.98         52.28        10.43 o                         
   3   4   0        137.31        144.17        13.53 o                         
   4   4   0        676.02        773.28        21.04 o                         
   5   4   0        133.86        120.45        14.43 o                         
   6   4   0          6.43         -1.24        12.75 o                         
   7   4   0        458.39        472.79        21.28 o                         
   8   4   0         26.60         20.85        11.13 o                         
   9   4   0         38.06         22.75        12.84 o                         
  10   4   0          6.68         10.02        18.03 o                         
 -14   5   0         36.46         40.35        21.97 o                         
 -13   5   0         50.03         46.52        13.42 o                         
 -12   5   0        122.63        125.64        13.89 o                         
 -11   5   0        986.95       1139.44        50.23 o                         
 -10   5   0         67.11         72.88        11.00 o                         
  -9   5   0          7.03          0.36         9.04 o                         
  -8   5   0          9.57          4.00         7.94 o                         
  -7   5   0          5.20          7.26         4.74 o                         
  -6   5   0       2436.64       2386.43        39.19 o                         
  -5   5   0        550.03        507.03         7.79 o                         
  -4   5   0       1853.28       1786.36        15.79 o                         
  -3   5   0       1470.15       1383.77        17.66 o                         
  -2   5   0        453.52        445.76         5.30 o                         
  -1   5   0          8.87          8.97         3.71 o                         
   0   5   0        176.29        205.75         4.52 o                         
   1   5   0       1440.02       1416.04        12.49 o                         
   2   5   0       2900.37       2981.48        34.69 o                         
   3   5   0        959.73       1044.34        24.20 o                         
   4   5   0         51.49         59.88        15.22 o                         
   5   5   0         27.85         20.81        14.35 o                         
   6   5   0         88.42         98.23        16.98 o                         
   7   5   0        251.94        243.41        19.94 o                         
   8   5   0         11.85         -6.82        12.61 o                         
   9   5   0         54.30         42.18        12.94 o                         
 -14   6   0          0.66          7.10        18.95 o                         
 -13   6   0          1.41          7.53        19.87 o                         
 -12   6   0         15.81         31.12        12.99 o                         
 -11   6   0          2.23         -1.81        11.63 o                         
 -10   6   0         65.15         82.31        12.78 o                         
  -9   6   0        826.97        839.75        50.80 o                         
  -8   6   0        352.63        364.64        11.92 o                         
  -7   6   0        546.73        521.95        11.00 o                         
  -6   6   0        294.01        295.29         7.38 o                         
  -5   6   0          2.11         -2.38         5.03 o                         
  -4   6   0       3936.91       3918.75        41.10 o                         
  -3   6   0        919.51        844.61         8.52 o                         
  -2   6   0       1018.07        993.78         8.03 o                         
  -1   6   0        944.25        892.65        16.99 o                         
   0   6   0         12.34          6.71         3.79 o                         
   1   6   0          3.38          4.62         4.29 o                         
   2   6   0         57.22         44.68        14.47 o                         
   3   6   0        864.07        893.08        25.57 o                         
   4   6   0        971.14       1038.42        27.93 o                         
   5   6   0          3.74          9.02        16.61 o                         
   6   6   0          2.58          2.72        13.33 o                         
   7   6   0          8.10         18.21        17.05 o                         
   8   6   0          0.13        -21.64        21.64 o                         
   9   6   0          8.55         -0.25        15.25 o                         
 -14   7   0          6.34          3.89        18.59 o                         
 -13   7   0         48.46         48.60        18.23 o                         
 -12   7   0          0.39         11.38        17.24 o                         
 -11   7   0         63.72         54.92        11.62 o                         
 -10   7   0        237.98        234.43        20.47 o                         
  -9   7   0         10.64         10.93         9.14 o                         
  -8   7   0          3.13         -8.46         8.46 o                         
  -7   7   0       1382.52       1386.43        37.75 o                         
  -6   7   0        173.10        181.68        12.33 o                         
  -5   7   0        117.02        100.87         6.04 o                         
  -4   7   0       1491.67       1451.49        16.47 o                         
  -3   7   0        109.85        121.80         4.75 o                         
  -2   7   0        379.35        324.06         7.24 o                         
  -1   7   0        779.14        721.27         9.78 o                         
   0   7   0          9.11         11.98         6.39 o                         
   1   7   0         31.75         35.77         7.52 o                         
   2   7   0        155.56        142.63        17.70 o                         
   3   7   0        134.77        152.61        19.26 o                         
   4   7   0        131.04        108.35        18.74 o                         
   5   7   0         34.85         32.46        18.13 o                         
   6   7   0        202.51        174.54        21.43 o                         
   7   7   0          3.60         16.82        21.59 o                         
   8   7   0          1.75         -6.98        23.02 o                         
 -14   8   0         27.22         20.61        21.09 o                         
 -13   8   0         25.42         31.28        18.43 o                         
 -12   8   0         24.67         11.57        18.14 o                         
 -11   8   0        153.80         98.47        17.34 o                         
 -10   8   0         58.82         56.73        11.12 o                         
  -9   8   0         19.03          0.78        10.13 o                         
  -8   8   0        139.24        147.36        10.65 o                         
  -7   8   0         52.49         52.32         7.10 o                         
  -6   8   0         74.96         72.63         7.35 o                         
  -5   8   0        463.29        454.75        11.44 o                         
  -4   8   0          0.23          0.97         7.81 o                         
  -3   8   0         88.24         90.61         6.41 o                         
  -2   8   0        154.75        144.75        10.22 o                         
  -1   8   0         43.45         39.87         9.79 o                         
   0   8   0        677.90        669.77        22.97 o                         
   1   8   0        346.39        351.09        20.87 o                         
   2   8   0        179.67        147.01        18.98 o                         
   3   8   0        150.45        138.96        20.03 o                         
   4   8   0         23.88         28.02        18.36 o                         
   5   8   0         14.15         13.42        18.40 o                         
   6   8   0         28.73         38.28        19.81 o                         
 -14   9   0          2.32          1.52        18.26 o                         
 -13   9   0         25.91         34.14        20.12 o                         
 -12   9   0          5.73         -1.14        18.50 o                         
 -11   9   0         29.27         14.21        16.42 o                         
 -10   9   0        259.50        321.57        21.22 o                         
  -9   9   0         11.84         10.50        10.27 o                         
  -8   9   0        197.32        181.43        11.99 o                         
  -7   9   0          9.53          9.61         7.32 o                         
  -6   9   0         20.38         16.32         8.86 o                         
  -5   9   0         85.54         93.11         9.19 o                         
  -4   9   0        117.71        114.50         9.86 o                         
  -3   9   0         18.39         33.41         9.57 o                         
  -2   9   0        136.17        151.75        12.82 o                         
  -1   9   0          8.28          8.27        10.11 o                         
   0   9   0        248.13        215.82        19.49 o                         
   1   9   0        150.99        164.89        20.45 o                         
   2   9   0        132.53        159.79        21.49 o                         
   3   9   0         19.81         29.78        19.45 o                         
   4   9   0         18.29         13.83        19.19 o                         
   5   9   0          0.92         -2.72        18.46 o                         
 -13  10   0         32.57         21.16        17.82 o                         
 -12  10   0         54.49         45.56        19.74 o                         
 -11  10   0         31.30         20.41        17.83 o                         
 -10  10   0          0.31          4.03        17.08 o                         
  -9  10   0        216.01        237.87        14.20 o                         
  -8  10   0          4.48         17.52        10.61 o                         
  -7  10   0         13.37         15.91         9.44 o                         
  -6  10   0        127.53        108.77        18.69 o                         
  -5  10   0         38.11         33.68         9.80 o                         
  -4  10   0         97.74        101.08        10.79 o                         
  -3  10   0        318.06        314.01        17.77 o                         
  -2  10   0        192.03        188.76        12.65 o                         
  -1  10   0          1.78         -6.37        16.57 o                         
   0  10   0        107.89        122.67        19.02 o                         
   1  10   0         51.19         33.35        20.19 o                         
   2  10   0          0.28          0.22        19.52 o                         
   3  10   0          8.49          1.10        18.71 o                         
   4  10   0         35.81         74.29        23.56 o                         
 -12  11   0         31.19         39.47        16.90 o                         
 -11  11   0          1.85          8.40        16.95 o                         
 -10  11   0         10.77         23.06        18.89 o                         
  -9  11   0          2.99         -7.97        16.49 o                         
  -8  11   0         57.69         35.13        17.73 o                         
  -7  11   0        295.97        295.66        26.14 o                         
  -6  11   0         53.80         63.14        11.60 o                         
  -5  11   0         27.96         32.28        10.00 o                         
  -4  11   0          4.68          7.57        11.13 o                         
  -3  11   0          0.83          5.34        11.66 o                         
  -2  11   0         12.08         13.56        13.96 o                         
  -1  11   0         40.06         32.10        17.03 o                         
   0  11   0          4.19         -6.02        17.62 o                         
   1  11   0         10.63         -0.56        20.63 o                         
   2  11   0          0.23          7.28        18.95 o                         
 -11  12   0         54.17         48.97        20.86 o                         
 -10  12   0         35.97         26.71        19.79 o                         
  -9  12   0        261.44        311.65        24.07 o                         
  -8  12   0         36.19         67.24        19.64 o                         
  -7  12   0         68.65         59.37        12.51 o                         
  -6  12   0          0.43         -2.23        12.08 o                         
  -5  12   0         74.31         68.65        17.99 o                         
  -4  12   0          0.41         -4.01        11.56 o                         
  -3  12   0          0.71         -2.71        11.50 o                         
  -2  12   0         20.42          8.16        17.95 o                         
  -1  12   0          0.03         -3.13        18.61 o                         
   0  12   0         29.36         32.50        22.16 o                         
  -9  13   0         14.44          8.98        20.01 o                         
  -8  13   0          0.25         -0.37        18.82 o                         
  -7  13   0          0.30         14.70        13.00 o                         
  -6  13   0          0.31         -0.37        13.52 o                         
  -5  13   0          6.22         12.01        16.58 o                         
  -4  13   0          0.73         12.27        13.28 o                         
  -3  13   0         90.03        100.24        18.60 o                         
   1 -13   1          0.14         -1.69        16.85 o                         
   2 -13   1         57.39         64.41        19.57 o                         
   3 -13   1         14.51         14.07        12.45 o                         
   4 -13   1          5.54         19.40        18.87 o                         
   5 -13   1          6.98         -4.71        11.90 o                         
   6 -13   1         14.73          9.82        12.64 o                         
   7 -13   1         10.96         26.89        11.50 o                         
   8 -13   1          0.43        -10.18        19.18 o                         
   9 -13   1        128.55        132.62        20.75 o                         
  10 -13   1          3.76         28.23        16.94 o                         
  -1 -12   1          8.90         21.87        18.83 o                         
   0 -12   1         17.66         12.28        17.35 o                         
   1 -12   1         17.36         24.73        16.98 o                         
   2 -12   1         16.09         12.24        15.73 o                         
   3 -12   1          0.82         -4.34        11.40 o                         
   4 -12   1        144.68        142.05        12.25 o                         
   5 -12   1          7.18         -1.04        11.55 o                         
   6 -12   1        120.26        124.71        12.38 o                         
   7 -12   1         25.76         30.01        11.43 o                         
   8 -12   1         56.50         51.41        17.16 o                         
   9 -12   1          5.85          7.95        17.01 o                         
  10 -12   1          4.69          8.55        16.91 o                         
  11 -12   1          7.62         10.48        16.55 o                         
  -3 -11   1          1.12          8.32        19.59 o                         
  -2 -11   1          2.73          7.75        21.18 o                         
  -1 -11   1          7.34          7.47        18.08 o                         
   0 -11   1          3.08         -0.65        16.91 o                         
   1 -11   1          3.95         -5.22        16.13 o                         
   2 -11   1        340.13        343.73        14.27 o                         
   3 -11   1        191.17        167.89        12.39 o                         
   4 -11   1        184.35        180.48        12.00 o                         
   5 -11   1          1.47          7.31        11.10 o                         
   6 -11   1        115.70        125.55        11.82 o                         
   7 -11   1         38.08         36.51        10.56 o                         
   8 -11   1         23.34         33.11        12.64 o                         
   9 -11   1         33.70         37.22        11.86 o                         
  10 -11   1          8.98         16.75        12.29 o                         
  11 -11   1         22.53         33.24        16.34 o                         
  12 -11   1         24.71         36.14        16.94 o                         
  -5 -10   1          0.28          1.46        23.75 o                         
  -4 -10   1         12.10          0.10        19.06 o                         
  -3 -10   1         39.37         35.16        20.60 o                         
  -2 -10   1        108.03         92.39        18.77 o                         
  -1 -10   1        179.40        183.89        21.08 o                         
   0 -10   1        143.52        177.59        18.65 o                         
   1 -10   1          1.44         15.49        14.87 o                         
   2 -10   1        210.87        205.68        11.99 o                         
   3 -10   1         35.70         44.56         9.55 o                         
   4 -10   1         20.21         12.53         9.02 o                         
   5 -10   1        216.18        178.75        11.47 o                         
   6 -10   1        176.56        201.63        11.34 o                         
   7 -10   1        125.07        151.35         9.38 o                         
   8 -10   1        253.57        289.99        14.12 o                         
   9 -10   1        153.99        162.09        17.89 o                         
  10 -10   1          1.75         -1.77        11.48 o                         
  11 -10   1          1.48         15.16        12.06 o                         
  12 -10   1         58.55         53.22        18.75 o                         
  13 -10   1         23.57         45.65        17.73 o                         
  -6  -9   1         64.86         54.06        24.49 o                         
  -5  -9   1          2.98         21.97        22.76 o                         
  -4  -9   1         38.75         41.65        19.10 o                         
  -3  -9   1          0.97         -6.38        17.39 o                         
  -2  -9   1        394.32        372.18        23.17 o                         
  -1  -9   1        492.16        457.02        23.23 o                         
   0  -9   1         87.79         90.98        16.90 o                         
   1  -9   1          3.05          1.88         9.49 o                         
   2  -9   1        130.58        146.02        10.54 o                         
   3  -9   1        235.22        228.89        10.64 o                         
   4  -9   1        464.67        432.68        11.93 o                         
   5  -9   1         55.63         54.62         6.81 o                         
   6  -9   1        266.77        280.21         9.59 o                         
   7  -9   1         15.02         16.27         7.11 o                         
   8  -9   1         13.33         10.37         9.59 o                         
   9  -9   1         29.81         38.80        10.53 o                         
  10  -9   1        290.74        303.84        14.17 o                         
  11  -9   1         27.90         28.81        13.61 o                         
  12  -9   1         44.70         24.58        12.76 o                         
  13  -9   1          6.38         14.65        19.81 o                         
  -7  -8   1         83.55         82.34        24.63 o                         
  -6  -8   1        132.60        188.16        23.80 o                         
  -5  -8   1         13.65         13.87        18.71 o                         
  -4  -8   1         18.13          7.65        17.45 o                         
  -3  -8   1         11.44         15.50        16.64 o                         
  -2  -8   1          3.99         11.98        16.63 o                         
  -1  -8   1         13.21          2.47        14.88 o                         
   0  -8   1        155.04        142.08        15.57 o                         
   1  -8   1       1266.76       1275.15        17.57 o                         
   2  -8   1        419.22        418.44        11.64 o                         
   3  -8   1       1010.52        943.85        11.18 o                         
   4  -8   1        554.94        516.23        11.12 o                         
   5  -8   1         85.43         78.17         5.58 o                         
   6  -8   1       1686.52       1669.43        44.97 o                         
   7  -8   1         15.01         22.01         6.50 o                         
   8  -8   1        232.70        233.85        11.64 o                         
   9  -8   1         45.77         52.68        10.17 o                         
  10  -8   1        233.77        227.28        17.17 o                         
  11  -8   1          7.35          7.79        11.97 o                         
  12  -8   1          3.96          1.72        12.24 o                         
  13  -8   1        127.62        127.47        21.51 o                         
  14  -8   1          1.50         -7.94        20.41 o                         
  -8  -7   1         18.12         -8.71        21.53 o                         
  -7  -7   1          2.15        -11.68        20.12 o                         
  -6  -7   1          3.14          8.96        18.01 o                         
  -5  -7   1        159.35        192.35        20.26 o                         
  -4  -7   1         16.53         20.41        16.28 o                         
  -3  -7   1         87.97         87.79        17.43 o                         
  -2  -7   1         18.99          5.42        14.76 o                         
  -1  -7   1        634.93        595.04        19.19 o                         
   0  -7   1          2.90          3.23         5.92 o                         
   1  -7   1         99.36         95.68         5.95 o                         
   2  -7   1        120.53        120.93         7.77 o                         
   3  -7   1       1663.67       1662.72        12.78 o                         
   4  -7   1          4.73          9.86         3.21 o                         
   5  -7   1        315.99        297.51         9.32 o                         
   6  -7   1        976.61        924.54        22.91 o                         
   7  -7   1       1174.39       1151.12        15.23 o                         
   8  -7   1         93.58        102.66         9.52 o                         
   9  -7   1        136.26        137.27        10.99 o                         
  10  -7   1         19.00         28.37        10.61 o                         
  11  -7   1        224.36        240.79        13.95 o                         
  12  -7   1        181.95        238.02        33.83 o                         
  13  -7   1          1.51         -2.11        12.43 o                         
  14  -7   1         20.39         25.46        19.93 o                         
  -9  -6   1         57.88         54.72        14.93 o                         
  -8  -6   1         43.15         47.16        14.09 o                         
  -7  -6   1          5.49         -9.46        18.68 o                         
  -6  -6   1          9.72          2.84        16.63 o                         
  -5  -6   1          1.03         -3.29        15.37 o                         
  -4  -6   1        101.64         76.28        15.64 o                         
  -3  -6   1       1559.98       1587.38        29.74 o                         
  -2  -6   1        322.88        303.44        16.97 o                         
  -1  -6   1         12.82         10.05         5.63 o                         
   0  -6   1        563.87        548.29         6.49 o                         
   1  -6   1       1086.35       1037.16         9.72 o                         
   2  -6   1          6.62          2.99         2.79 o                         
   3  -6   1        325.05        320.81         4.55 o                         
   4  -6   1          8.06          8.54         3.33 o                         
   5  -6   1         37.74         38.65         3.75 o                         
   6  -6   1        218.66        197.05        14.28 o                         
   7  -6   1        477.48        459.10        15.53 o                         
   8  -6   1        753.46        718.30        14.87 o                         
   9  -6   1         36.92         34.95         9.37 o                         
  10  -6   1        108.07        117.33        11.86 o                         
  11  -6   1          0.79          2.45        11.28 o                         
  12  -6   1         15.69         17.61        13.00 o                         
  13  -6   1        161.23        172.84        25.99 o                         
  14  -6   1         48.95         58.47        14.29 o                         
 -10  -5   1         13.03         12.39        14.14 o                         
  -9  -5   1         17.99         20.54        12.02 o                         
  -8  -5   1        112.39        129.03        12.87 o                         
  -7  -5   1        165.64        160.43        17.97 o                         
  -6  -5   1        312.89        286.71        18.62 o                         
  -5  -5   1         24.10         31.08        13.90 o                         
  -4  -5   1        609.65        658.03        20.42 o                         
  -3  -5   1        238.25        304.17        16.00 o                         
  -2  -5   1         11.74          7.61        10.79 o                         
  -1  -5   1       5685.81       5912.93        41.83 o                         
   0  -5   1        413.40        409.79         5.04 o                         
   1  -5   1        105.49        101.48         3.86 o                         
   2  -5   1       2726.92       2651.45        11.05 o                         
   3  -5   1       2399.01       2347.41        10.64 o                         
   4  -5   1        927.07        895.04        10.58 o                         
   5  -5   1        266.84        261.01         7.69 o                         
   6  -5   1       1020.95        984.08        10.62 o                         
   7  -5   1        109.78         92.42         8.38 o                         
   8  -5   1        473.42        463.66        14.36 o                         
   9  -5   1         62.71         65.93        10.01 o                         
  10  -5   1        154.38        145.43        18.20 o                         
  11  -5   1          8.67         12.49        11.48 o                         
  12  -5   1         24.08         17.28        13.09 o                         
  13  -5   1          1.95         -5.05        13.78 o                         
  14  -5   1          3.87         26.56        14.53 o                         
 -11  -4   1         54.81         33.36        20.78 o                         
 -10  -4   1          9.00         -4.44        14.61 o                         
  -9  -4   1         10.97          6.41        11.45 o                         
  -8  -4   1          4.21          0.16        11.26 o                         
  -7  -4   1        110.28        134.21        16.94 o                         
  -6  -4   1        655.03        652.85        21.15 o                         
  -5  -4   1        237.28        239.55        15.39 o                         
  -4  -4   1        879.06        840.46        19.43 o                         
  -3  -4   1        311.28        341.22        14.68 o                         
  -2  -4   1        356.32        353.71        12.97 o                         
  -1  -4   1        318.29        303.33        11.51 o                         
   0  -4   1       1989.58       2032.68        13.33 o                         
   1  -4   1       6765.25       6829.29        29.97 o                         
   2  -4   1          6.82         10.23         2.54 o                         
   3  -4   1        528.54        531.58         5.57 o                         
   4  -4   1       1555.83       1400.55        19.70 o                         
   5  -4   1       1426.77       1422.76        29.24 o                         
   6  -4   1       2006.35       1819.02        21.51 o                         
   7  -4   1        102.03         99.65         8.77 o                         
   8  -4   1        145.37        155.22        13.22 o                         
   9  -4   1          0.50          0.30         9.39 o                         
  10  -4   1        481.78        470.70        15.79 o                         
  11  -4   1         19.54          9.03        12.31 o                         
  12  -4   1         89.96         70.41        13.70 o                         
  13  -4   1         24.12         18.89        14.03 o                         
  14  -4   1          0.25         11.35        14.61 o                         
 -11  -3   1         59.53         67.36        13.76 o                         
 -10  -3   1        296.05        295.00        20.59 o                         
  -9  -3   1         16.39         24.46        10.67 o                         
  -8  -3   1          8.55         -0.20         9.76 o                         
  -7  -3   1          3.34         -1.46         8.97 o                         
  -6  -3   1        157.65        152.47         9.55 o                         
  -5  -3   1       2461.04       2606.36        29.97 o                         
  -4  -3   1       3794.75       3905.84        33.73 o                         
  -3  -3   1       1943.44       2152.79        23.81 o                         
  -2  -3   1        125.13        120.51         8.73 o                         
  -1  -3   1       2224.18       2304.16        20.69 o                         
   0  -3   1       2041.42       2203.13        31.44 o                         
   1  -3   1       3310.44       3390.21         8.84 o                         
   2  -3   1      27698.25      27804.00       241.77 o                         
   3  -3   1       3687.39       3634.56        22.96 o                         
   4  -3   1       1840.50       1856.20        14.48 o                         
   5  -3   1        122.36        111.13         6.39 o                         
   6  -3   1       3460.51       3435.29        69.62 o                         
   7  -3   1         33.19         38.03         7.91 o                         
   8  -3   1        229.28        251.10        11.52 o                         
   9  -3   1        332.97        341.38        13.51 o                         
  10  -3   1         19.16         22.43        11.04 o                         
  11  -3   1         13.93         21.91        12.84 o                         
  12  -3   1         88.39         94.50        19.73 o                         
  13  -3   1          1.67         -3.34        14.78 o                         
 -12  -2   1          7.93         -1.05        14.69 o                         
 -11  -2   1         32.63         32.65        13.34 o                         
 -10  -2   1         28.66         16.81        12.10 o                         
  -9  -2   1        235.98        219.28        15.68 o                         
  -8  -2   1       1170.04       1150.96        17.10 o                         
  -7  -2   1        304.70        294.86        10.44 o                         
  -6  -2   1        273.91        289.48         9.45 o                         
  -5  -2   1         69.58         55.15         6.47 o                         
  -4  -2   1       2146.59       2376.07        23.57 o                         
  -3  -2   1       4318.79       4038.62        27.73 o                         
  -2  -2   1       8850.10       8878.24        36.14 o                         
  -1  -2   1        430.78        462.64         8.25 o                         
   0  -2   1         13.78         16.85         4.43 o                         
   1  -2   1       6939.72       7413.72        21.79 o                         
   2  -2   1        871.60        892.34         5.06 o                         
   3  -2   1       1641.17       1687.42        35.34 o                         
   4  -2   1        570.94        548.57         5.95 o                         
   5  -2   1        723.53        737.25        13.02 o                         
   6  -2   1       1113.03       1122.98         8.93 o                         
   7  -2   1        273.40        318.13        10.65 o                         
   8  -2   1       1121.17       1114.77        17.69 o                         
   9  -2   1          0.82          1.83         9.74 o                         
  10  -2   1         11.53          4.70        11.10 o                         
  11  -2   1          6.07          8.58        11.63 o                         
  12  -2   1          1.86         -6.72        13.96 o                         
  13  -2   1         81.13         84.00        14.75 o                         
 -13  -1   1         20.65         39.06        22.45 o                         
 -12  -1   1          0.22          2.88        13.69 o                         
 -11  -1   1          6.60         -1.92        22.00 o                         
 -10  -1   1        479.38        460.93        16.14 o                         
  -9  -1   1        452.53        425.74        22.29 o                         
  -8  -1   1        126.79        119.06         8.55 o                         
  -7  -1   1         53.12         53.99         6.89 o                         
  -6  -1   1        433.17        367.72        17.70 o                         
  -5  -1   1        162.21        181.83         6.92 o                         
  -4  -1   1       1548.97       1614.37        12.56 o                         
  -3  -1   1       2372.47       2324.50        13.54 o                         
  -2  -1   1        750.89        682.70         8.87 o                         
   1  -1   1       1318.11       1288.76         8.72 o                         
   2  -1   1       9918.19      10021.81        98.07 o                         
   3  -1   1       5254.32       5362.84        46.40 o                         
   4  -1   1        420.77        415.04         6.38 o                         
   5  -1   1        174.88        165.77         4.48 o                         
   6  -1   1        543.96        532.20        12.00 o                         
   7  -1   1        286.33        303.57         7.26 o                         
   8  -1   1        482.05        458.80        13.75 o                         
   9  -1   1        771.73        777.18        17.56 o                         
  10  -1   1        557.76        587.30        21.30 o                         
  11  -1   1         40.92         35.87        12.77 o                         
  12  -1   1          5.25         -3.89        13.57 o                         
  13  -1   1          1.34         -2.08        14.31 o                         
 -13   0   1          6.85        -14.95        14.95 o                         
 -12   0   1        110.45        125.46        15.10 o                         
 -11   0   1         75.25         94.96        13.24 o                         
 -10   0   1         34.62         39.75        11.76 o                         
  -9   0   1          3.60          0.58         9.89 o                         
  -8   0   1        110.82         82.51         6.65 o                         
  -7   0   1        633.09        648.87        13.04 o                         
  -6   0   1       2829.31       2876.03        65.09 o                         
  -5   0   1       1033.75       1115.11        19.41 o                         
  -4   0   1       2309.73       2188.55        12.85 o                         
  -3   0   1        739.42        753.64        19.63 o                         
  -2   0   1        156.37        173.79         3.83 o                         
   1   0   1        347.04        374.87         6.52 o                         
   2   0   1       4179.97       4503.64        21.60 o                         
   3   0   1        232.96        255.51         5.49 o                         
   4   0   1       1595.39       1572.33        12.46 o                         
   5   0   1       7565.39       7748.81       148.14 o                         
   6   0   1          0.21          0.67         5.03 o                         
   7   0   1        393.65        373.24        10.02 o                         
   8   0   1         12.94         20.02         9.76 o                         
   9   0   1        260.30        268.42        26.28 o                         
  10   0   1          2.88          1.85        11.48 o                         
  11   0   1         49.93         47.96        12.85 o                         
  12   0   1         64.55         83.85        15.26 o                         
 -13   1   1          3.51          9.60        14.21 o                         
 -12   1   1         14.72         11.57        13.27 o                         
 -11   1   1        184.28        183.46        24.06 o                         
 -10   1   1        790.93        847.52        35.87 o                         
  -9   1   1        242.84        265.70        17.30 o                         
  -8   1   1         23.17         21.55         5.39 o                         
  -7   1   1       1246.71       1258.58        32.02 o                         
  -6   1   1        945.01        920.37         9.14 o                         
  -5   1   1       5248.64       5181.33        62.89 o                         
  -4   1   1       6854.64       6678.88       152.63 o                         
  -3   1   1       2616.69       2419.76        57.36 o                         
  -2   1   1        196.42        237.68         6.68 o                         
  -1   1   1        431.92        397.08        50.66 o                         
   0   1   1         35.34         38.34         4.63 o                         
   1   1   1        340.15        358.58         7.93 o                         
   2   1   1        276.36        264.05         6.99 o                         
   3   1   1       5552.17       5660.10        33.36 o                         
   4   1   1        553.95        518.39        13.43 o                         
   5   1   1        107.05        107.68         8.96 o                         
   6   1   1        652.31        640.33        11.86 o                         
   7   1   1         92.79        111.11         8.50 o                         
   8   1   1         77.01         73.28         8.11 o                         
   9   1   1        143.19        148.47        13.03 o                         
  10   1   1         81.64         82.43        13.33 o                         
  11   1   1         55.79         62.27        17.68 o                         
  12   1   1         42.62         26.96        17.33 o                         
 -14   2   1         19.14         29.86        21.89 o                         
 -13   2   1         14.02         -4.05        14.29 o                         
 -12   2   1          2.19          2.17        13.61 o                         
 -11   2   1          3.73         -0.53        11.78 o                         
 -10   2   1        276.90        282.85        13.59 o                         
  -9   2   1        761.00        797.96        16.24 o                         
  -8   2   1       2140.62       2090.81        22.92 o                         
  -7   2   1        240.23        208.32         6.36 o                         
  -6   2   1         93.63         93.59         4.98 o                         
  -5   2   1        420.91        452.27        18.48 o                         
  -4   2   1        151.29        155.77         5.60 o                         
  -3   2   1       6260.65       6066.94        56.47 o                         
  -2   2   1       2949.94       3040.78        16.79 o                         
  -1   2   1      18209.98      19343.91        32.53 o                         
   0   2   1       7503.17       8095.83        22.89 o                         
   1   2   1        174.69        175.39         5.71 o                         
   2   2   1       1606.41       1586.90        19.68 o                         
   3   2   1        895.28        912.03        17.35 o                         
   4   2   1        905.95        965.30        19.04 o                         
   5   2   1        310.00        300.21        14.31 o                         
   6   2   1         91.67         88.79        11.77 o                         
   7   2   1        246.40        236.93        17.59 o                         
   8   2   1        280.17        275.24        12.46 o                         
   9   2   1         37.21         59.48        12.26 o                         
  10   2   1         28.09         21.26        12.54 o                         
  11   2   1          0.55         -1.51        13.29 o                         
 -14   3   1         18.24         14.88        21.96 o                         
 -13   3   1        102.33        147.99        15.69 o                         
 -12   3   1          8.18          3.67        12.67 o                         
 -11   3   1          6.01         -5.62        11.49 o                         
 -10   3   1        123.03        125.42        11.83 o                         
  -9   3   1         42.32         36.22         9.75 o                         
  -8   3   1        994.30       1041.61        16.16 o                         
  -7   3   1         46.00         49.02         4.84 o                         
  -6   3   1       4967.90       4717.76        80.55 o                         
  -5   3   1        193.44        195.14         4.58 o                         
  -4   3   1        225.58        215.77        12.57 o                         
  -3   3   1       3106.16       2954.08        36.30 o                         
  -2   3   1        121.07        135.30        10.59 o                         
  -1   3   1      14440.32      14292.07       236.28 o                         
   0   3   1       1130.38       1091.41        12.54 o                         
   1   3   1       3239.78       3471.74        21.91 o                         
   2   3   1         17.47         30.39         6.25 o                         
   3   3   1       3515.18       3683.85        35.72 o                         
   4   3   1        115.88        103.12        12.52 o                         
   5   3   1         16.42         17.14        11.62 o                         
   6   3   1        234.18        227.07        16.20 o                         
   7   3   1          2.05          9.89        10.12 o                         
   8   3   1          0.70          2.47        10.51 o                         
   9   3   1        112.56         99.17        16.88 o                         
  10   3   1         12.69         40.59        24.54 o                         
 -14   4   1         31.01         59.59        21.57 o                         
 -13   4   1          0.37          1.35        21.31 o                         
 -12   4   1        113.00        127.12        13.59 o                         
 -11   4   1          3.92         13.25        11.29 o                         
 -10   4   1          2.06          4.04        10.35 o                         
  -9   4   1        175.98        170.81        26.29 o                         
  -8   4   1        111.41         93.77         8.74 o                         
  -7   4   1        315.94        324.45         9.75 o                         
  -6   4   1       2263.52       2148.34        13.09 o                         
  -5   4   1       1308.81       1304.51        14.08 o                         
  -4   4   1       1851.66       1788.16        14.61 o                         
  -3   4   1         90.25         92.34         5.31 o                         
  -2   4   1        858.21        861.17        10.47 o                         
  -1   4   1        786.30        764.84         8.52 o                         
   0   4   1       4057.73       4239.88        33.83 o                         
   1   4   1       4780.89       4999.38        77.39 o                         
   2   4   1        200.79        163.41         8.13 o                         
   3   4   1         89.41         96.68        13.52 o                         
   4   4   1        944.43        923.70        23.44 o                         
   5   4   1        444.40        478.29        20.20 o                         
   6   4   1         49.67         28.35        15.11 o                         
   7   4   1         56.90         67.20        15.86 o                         
   8   4   1         22.53         21.15        11.28 o                         
   9   4   1          0.68         -5.90        16.79 o                         
  10   4   1         22.10         16.30        20.36 o                         
 -14   5   1          3.14          8.12        20.13 o                         
 -13   5   1          2.93          0.05        19.82 o                         
 -12   5   1        172.74        148.94        20.90 o                         
 -11   5   1        162.92        165.53        12.73 o                         
 -10   5   1        757.25        807.54        17.31 o                         
  -9   5   1        288.73        276.10        11.87 o                         
  -8   5   1         88.87         90.20         8.59 o                         
  -7   5   1        233.05        224.47         6.33 o                         
  -6   5   1       3000.69       2993.15        47.53 o                         
  -5   5   1       2215.42       2069.57        17.92 o                         
  -4   5   1        359.20        348.89         6.91 o                         
  -3   5   1         54.06         43.39         5.24 o                         
  -2   5   1         11.53         12.37         3.59 o                         
  -1   5   1        309.16        351.82         8.19 o                         
   0   5   1       1192.49       1229.13        11.77 o                         
   1   5   1         57.02         55.78         4.02 o                         
   2   5   1         17.00          7.69         7.41 o                         
   3   5   1        651.31        680.71        22.14 o                         
   4   5   1        203.80        227.32        18.15 o                         
   5   5   1        166.44        165.31        18.00 o                         
   6   5   1        149.79        179.06        18.61 o                         
   7   5   1         78.53         82.65        18.17 o                         
   8   5   1         33.50         26.17        13.41 o                         
   9   5   1          1.45        -13.99        13.99 o                         
 -14   6   1         24.45         26.75        19.42 o                         
 -13   6   1          0.16         19.10        19.74 o                         
 -12   6   1          4.53          4.15        17.01 o                         
 -11   6   1        141.75        132.93        18.54 o                         
 -10   6   1         53.82         44.79         9.91 o                         
  -9   6   1          1.50          3.05         8.61 o                         
  -8   6   1        945.30        936.03        30.03 o                         
  -7   6   1        894.25        889.29        13.90 o                         
  -6   6   1        155.10        133.68         6.23 o                         
  -5   6   1          7.59         10.28         5.23 o                         
  -4   6   1       1677.89       1755.42        21.46 o                         
  -3   6   1       1450.47       1421.44        34.70 o                         
  -2   6   1       2774.32       2751.32        14.66 o                         
  -1   6   1        325.44        300.91         9.06 o                         
   0   6   1         35.55         31.85         5.92 o                         
   1   6   1        974.74        951.97        14.80 o                         
   2   6   1        146.17        153.10         9.97 o                         
   3   6   1         94.74        119.35        17.69 o                         
   4   6   1         12.19          0.35        16.68 o                         
   5   6   1          4.78         17.24        16.69 o                         
   6   6   1         72.73         95.84        19.39 o                         
   7   6   1         10.66          6.03        19.39 o                         
   8   6   1         99.27        109.93        20.49 o                         
 -14   7   1          5.60          9.99        20.98 o                         
 -13   7   1        176.73        216.08        23.77 o                         
 -12   7   1         13.31         -1.72        17.30 o                         
 -11   7   1        102.76         67.25        17.66 o                         
 -10   7   1         25.12         16.52        15.24 o                         
  -9   7   1        106.49        104.86        10.42 o                         
  -8   7   1        362.28        336.43        11.92 o                         
  -7   7   1        310.23        292.56        13.58 o                         
  -6   7   1        729.43        747.42        14.31 o                         
  -5   7   1        242.41        238.62         7.20 o                         
  -4   7   1         12.24         14.10         4.71 o                         
  -3   7   1        650.65        620.65         8.71 o                         
  -2   7   1         15.64         15.24         5.59 o                         
  -1   7   1       1375.48       1367.50        28.97 o                         
   0   7   1        713.25        696.16        13.69 o                         
   1   7   1         38.72         32.26         9.50 o                         
   2   7   1          1.13          8.29        15.81 o                         
   3   7   1         31.07         24.33        17.87 o                         
   4   7   1          0.82          0.75        19.30 o                         
   5   7   1         30.05         18.60        19.58 o                         
   6   7   1         38.23         46.95        21.23 o                         
   7   7   1          0.49         21.77        19.26 o                         
 -14   8   1         13.32         37.15        21.25 o                         
 -13   8   1          0.67         -0.79        18.89 o                         
 -12   8   1         17.81         31.44        17.77 o                         
 -11   8   1        304.90        342.94        22.65 o                         
 -10   8   1        280.91        285.62        20.23 o                         
  -9   8   1         38.78         35.18        15.95 o                         
  -8   8   1        570.01        626.61        52.27 o                         
  -7   8   1        432.77        391.59        12.05 o                         
  -6   8   1        362.34        320.73        17.84 o                         
  -5   8   1         40.59         26.94        13.26 o                         
  -4   8   1        516.53        479.71        12.87 o                         
  -3   8   1          0.07         -1.15         9.28 o                         
  -2   8   1        174.46        149.30        11.04 o                         
  -1   8   1        128.65        124.29        11.49 o                         
   0   8   1        295.82        286.26        19.55 o                         
   1   8   1        435.81        453.67        23.64 o                         
   2   8   1         43.85         47.79        17.75 o                         
   3   8   1         14.71         -5.24        18.22 o                         
   4   8   1          4.17         12.43        20.17 o                         
   5   8   1         34.81         60.38        22.17 o                         
   6   8   1          0.64         12.10        20.26 o                         
 -13   9   1          7.75        -15.07        18.64 o                         
 -12   9   1         22.20         -7.13        17.22 o                         
 -11   9   1          3.97         16.53        17.00 o                         
 -10   9   1        256.40        230.21        19.65 o                         
  -9   9   1         32.49         32.12        15.91 o                         
  -8   9   1         52.36         47.66        15.93 o                         
  -7   9   1        122.75        110.17        15.50 o                         
  -6   9   1        401.72        464.73        20.71 o                         
  -5   9   1        211.45        199.21        11.54 o                         
  -4   9   1        251.86        230.04        12.16 o                         
  -3   9   1        312.60        262.29        16.31 o                         
  -2   9   1         90.33         83.36        11.38 o                         
  -1   9   1        344.04        321.15        14.26 o                         
   0   9   1         20.66         15.02        16.61 o                         
   1   9   1          3.42          0.20        17.44 o                         
   2   9   1         12.40         25.75        18.06 o                         
   3   9   1         81.10         72.70        20.39 o                         
   4   9   1          1.39         -9.08        19.45 o                         
 -13  10   1          0.01         -2.64        20.48 o                         
 -12  10   1          9.64          1.11        19.26 o                         
 -11  10   1         42.09         29.14        18.95 o                         
 -10  10   1          7.44         -7.17        16.00 o                         
  -9  10   1         49.93         50.86        17.08 o                         
  -8  10   1        158.25        172.01        19.24 o                         
  -7  10   1        556.14        567.94        15.72 o                         
  -6  10   1         26.53         26.58        15.13 o                         
  -5  10   1          4.63         -2.12        10.06 o                         
  -4  10   1        279.90        262.20        23.35 o                         
  -3  10   1        128.32        143.31        19.04 o                         
  -2  10   1         32.12         35.27        11.25 o                         
  -1  10   1         36.38         43.54        16.99 o                         
   0  10   1         45.33         37.85        19.38 o                         
   1  10   1         29.47         26.58        20.09 o                         
   2  10   1          5.37          7.81        18.41 o                         
   3  10   1          1.54          5.49        19.93 o                         
 -12  11   1          8.59          2.06        19.59 o                         
 -11  11   1          6.25        -17.83        17.83 o                         
 -10  11   1          0.83         -2.28        19.06 o                         
  -9  11   1          0.77        -14.25        17.86 o                         
  -8  11   1          3.61         30.98        18.20 o                         
  -7  11   1         16.32         17.54        16.24 o                         
  -6  11   1         11.93         19.91        17.62 o                         
  -5  11   1         74.38         78.46        12.23 o                         
  -4  11   1          7.84         -3.41        11.58 o                         
  -3  11   1         81.74         92.78        12.62 o                         
  -2  11   1         58.65         44.34        16.95 o                         
  -1  11   1         21.01         16.59        19.82 o                         
   0  11   1         60.41         82.22        19.53 o                         
   1  11   1         39.51         37.43        23.15 o                         
 -11  12   1          1.79          8.16        22.22 o                         
 -10  12   1          0.89         -1.40        20.00 o                         
  -9  12   1         27.53         47.78        19.96 o                         
  -8  12   1         40.71         46.43        19.89 o                         
  -7  12   1          3.96         -0.09        12.29 o                         
  -6  12   1         38.76         54.34        18.17 o                         
  -5  12   1          2.00          9.62        11.81 o                         
  -4  12   1         43.32         41.70        12.86 o                         
  -3  12   1         20.40         27.54        12.67 o                         
  -2  12   1          0.13        -16.75        16.75 o                         
  -1  12   1          5.31          4.76        20.99 o                         
  -7  13   1          9.08         26.07        11.63 o                         
  -6  13   1          6.23          5.68        19.92 o                         
  -5  13   1          1.65         11.80        21.35 o                         
   3 -14   2          5.14         -6.07        21.70 o                         
   4 -14   2         51.98         67.89        33.39 o                         
   5 -14   2          0.22          5.70        18.67 o                         
   6 -14   2          3.38         16.62        17.59 o                         
   7 -14   2          0.92          4.06        12.52 o                         
   8 -14   2          0.52         -3.99        12.29 o                         
   0 -13   2          5.05         20.79        20.84 o                         
   1 -13   2          5.02          8.97        16.49 o                         
   2 -13   2         10.77         25.06        18.15 o                         
   3 -13   2          7.97         16.56        10.03 o                         
   4 -13   2         53.39         68.43        14.36 o                         
   5 -13   2         14.06         11.30        11.66 o                         
   6 -13   2          6.24         14.57        12.41 o                         
   7 -13   2          3.75         13.16        12.76 o                         
   8 -13   2         95.59        120.02        13.59 o                         
   9 -13   2         20.55         30.60        16.68 o                         
  10 -13   2          3.56         14.85        15.21 o                         
  -2 -12   2         17.00         33.47        21.52 o                         
  -1 -12   2          1.81          6.01        18.78 o                         
   0 -12   2         11.58         21.21        17.47 o                         
   1 -12   2         32.68         39.20        17.11 o                         
   2 -12   2        313.36        271.06        20.29 o                         
   3 -12   2         27.11          9.43        14.17 o                         
   4 -12   2         48.08         41.14        11.22 o                         
   5 -12   2        125.57        135.39        12.90 o                         
   6 -12   2         28.34         21.91        11.14 o                         
   7 -12   2         65.52         69.01        11.18 o                         
   8 -12   2         30.94         26.20        15.89 o                         
   9 -12   2        110.06        113.96        13.30 o                         
  10 -12   2          8.36          3.10        13.18 o                         
  11 -12   2         53.55         55.58        12.90 o                         
  12 -12   2          0.10          8.77        16.41 o                         
  -4 -11   2         30.33         53.88        22.92 o                         
  -3 -11   2          0.40          0.80        20.76 o                         
  -2 -11   2          5.84         26.10        19.71 o                         
  -1 -11   2         26.39         15.13        18.48 o                         
   0 -11   2         67.08         62.61        18.78 o                         
   1 -11   2         17.49         25.78        16.48 o                         
   2 -11   2         63.47         65.48        11.30 o                         
   3 -11   2         65.29         47.72        10.24 o                         
   4 -11   2         50.94         56.19        10.76 o                         
   5 -11   2         88.54         91.49        11.43 o                         
   6 -11   2          3.58         -1.71         9.70 o                         
   7 -11   2        157.24        150.14        10.10 o                         
   8 -11   2        227.99        223.49        10.90 o                         
   9 -11   2        533.46        564.45        18.04 o                         
  10 -11   2          8.54        -11.55        11.67 o                         
  11 -11   2          7.73          7.99        12.32 o                         
  12 -11   2         50.54         66.08        13.73 o                         
  -5 -10   2          3.28          1.45        21.40 o                         
  -4 -10   2         88.03         82.40        21.83 o                         
  -3 -10   2          0.10         -3.17        19.62 o                         
  -2 -10   2          5.95         -4.33        16.95 o                         
  -1 -10   2          1.70         -3.32        15.95 o                         
   0 -10   2         18.77         13.22        15.66 o                         
   1 -10   2        320.09        316.89        18.86 o                         
   2 -10   2        526.37        535.36        14.57 o                         
   3 -10   2         26.67         12.90         8.67 o                         
   4 -10   2        268.95        259.25         9.36 o                         
   5 -10   2         38.60         42.15        13.26 o                         
   6 -10   2          0.93         -1.94         7.67 o                         
   7 -10   2        197.10        211.79         9.77 o                         
   8 -10   2         41.63         40.96         8.58 o                         
   9 -10   2        114.57        117.06        12.16 o                         
  10 -10   2        253.39        239.84        14.23 o                         
  11 -10   2         44.75         53.96        11.95 o                         
  12 -10   2         24.97         45.81        13.61 o                         
  13 -10   2          0.01         15.88        28.09 o                         
  -7  -9   2         77.54        102.25        25.84 o                         
  -6  -9   2          0.85        -20.42        20.42 o                         
  -5  -9   2          0.08          1.38        21.13 o                         
  -4  -9   2         38.87         52.32        19.06 o                         
  -3  -9   2         24.26          8.61        17.40 o                         
  -2  -9   2          0.35         20.09        16.66 o                         
  -1  -9   2        220.85        232.37        18.08 o                         
   0  -9   2        529.20        483.80        20.42 o                         
   1  -9   2          0.64          3.24         8.63 o                         
   2  -9   2         74.70         71.12         8.93 o                         
   3  -9   2       1973.42       2012.08        17.29 o                         
   4  -9   2        249.32        250.37         8.27 o                         
   5  -9   2         71.18         60.21         7.56 o                         
   6  -9   2          7.27          4.80         6.89 o                         
   7  -9   2          5.09          2.02         6.99 o                         
   8  -9   2         27.18         37.28         7.50 o                         
   9  -9   2        458.95        491.73        18.40 o                         
  10  -9   2         21.47         44.40        11.51 o                         
  11  -9   2          1.75          1.58        11.89 o                         
  12  -9   2          0.54         -3.47        12.82 o                         
  13  -9   2          1.94        -10.59        14.07 o                         
  -8  -8   2          4.02          1.07        21.67 o                         
  -7  -8   2          1.00         -3.21        22.47 o                         
  -6  -8   2         45.67         50.46        20.70 o                         
  -5  -8   2         98.07         93.76        19.42 o                         
  -4  -8   2        131.55        156.38        20.34 o                         
  -3  -8   2         23.61         31.38        15.95 o                         
  -2  -8   2        472.69        507.59        21.49 o                         
  -1  -8   2        201.11        219.58        17.03 o                         
   0  -8   2          3.87          4.42         6.83 o                         
   1  -8   2        273.99        281.62         8.69 o                         
   2  -8   2         75.07         86.77         7.87 o                         
   3  -8   2          0.17         -0.68         5.59 o                         
   4  -8   2        151.31        139.76         5.85 o                         
   5  -8   2       1459.39       1473.09        15.00 o                         
   6  -8   2        661.09        641.21        11.04 o                         
   7  -8   2        339.86        326.66         9.24 o                         
   8  -8   2        148.14        154.79         8.15 o                         
   9  -8   2          1.13          5.53         9.50 o                         
  10  -8   2         45.34         39.95        11.43 o                         
  11  -8   2        120.19        118.23        12.53 o                         
  12  -8   2          3.31          5.10        11.68 o                         
  13  -8   2         42.06         23.76        13.81 o                         
  -9  -7   2         36.35         41.68        14.60 o                         
  -8  -7   2          0.10          7.92        13.83 o                         
  -7  -7   2          1.80          6.16        19.63 o                         
  -6  -7   2         86.40         85.38        18.92 o                         
  -5  -7   2        101.07        114.18        18.06 o                         
  -4  -7   2        268.72        283.56        19.76 o                         
  -3  -7   2        652.12        610.61        21.67 o                         
  -2  -7   2        430.51        453.53        18.56 o                         
  -1  -7   2        162.52        177.68         8.09 o                         
   0  -7   2       1110.02       1150.53        15.32 o                         
   1  -7   2        660.26        631.67         8.98 o                         
   2  -7   2          7.03          2.15         4.57 o                         
   3  -7   2       1224.82       1210.32        13.30 o                         
   4  -7   2         97.48         92.10         4.23 o                         
   5  -7   2        628.01        609.80        16.58 o                         
   6  -7   2         84.34         85.96         6.28 o                         
   7  -7   2        857.95        830.17        11.62 o                         
   8  -7   2          9.48          5.03         8.44 o                         
   9  -7   2         37.40         35.50         9.66 o                         
  10  -7   2        129.43        121.24        11.81 o                         
  11  -7   2         28.32         19.85        11.38 o                         
  12  -7   2         25.90         57.30        13.02 o                         
  13  -7   2          1.88          8.27        12.89 o                         
  14  -7   2          9.11         21.05        15.62 o                         
 -10  -6   2         35.71         57.08        15.15 o                         
  -9  -6   2          8.25          0.18        13.41 o                         
  -8  -6   2         58.70         51.77        13.08 o                         
  -7  -6   2        126.83        150.21        19.67 o                         
  -6  -6   2         57.32         51.42        17.91 o                         
  -5  -6   2          2.72         10.83        15.10 o                         
  -4  -6   2        299.64        304.23        18.35 o                         
  -3  -6   2          0.16          1.28        12.43 o                         
  -2  -6   2       2262.78       2448.58        31.17 o                         
  -1  -6   2         54.68         47.09        10.97 o                         
   0  -6   2         82.13         84.43         5.30 o                         
   1  -6   2       1997.46       1929.77        18.99 o                         
   2  -6   2       4303.41       4067.98        14.90 o                         
   3  -6   2        111.11        119.53         4.71 o                         
   4  -6   2        523.68        495.53         8.66 o                         
   5  -6   2        368.06        325.81         5.21 o                         
   6  -6   2         95.47        102.01         6.06 o                         
   7  -6   2        530.86        507.53        12.28 o                         
   8  -6   2         36.75         25.54         8.46 o                         
   9  -6   2        380.99        386.14        18.06 o                         
  10  -6   2         17.61         19.72        11.05 o                         
  11  -6   2         31.21         23.95        12.21 o                         
  12  -6   2          6.76          4.77        13.75 o                         
  13  -6   2          4.29         10.87        15.76 o                         
  14  -6   2         19.89         41.28        16.14 o                         
 -10  -5   2          1.81         -0.38        13.08 o                         
  -9  -5   2         45.71         46.00        12.29 o                         
  -8  -5   2          1.16          5.06        11.22 o                         
  -7  -5   2        533.95        574.12        23.57 o                         
  -6  -5   2         57.56         53.98        15.18 o                         
  -5  -5   2        268.52        257.52        16.81 o                         
  -4  -5   2        515.47        559.08        18.79 o                         
  -3  -5   2         57.83         51.45        11.85 o                         
  -2  -5   2       4393.33       4499.51        36.98 o                         
  -1  -5   2        856.49        812.83        16.41 o                         
   0  -5   2       2282.70       2373.12        16.60 o                         
   1  -5   2        315.64        312.23         5.01 o                         
   2  -5   2         25.83         24.00         2.78 o                         
   3  -5   2       4813.07       4833.85        27.42 o                         
   4  -5   2        859.22        807.52         7.69 o                         
   5  -5   2         46.15         48.33         4.85 o                         
   6  -5   2        154.74        175.89         8.44 o                         
   7  -5   2         92.43         76.91         8.13 o                         
   8  -5   2         24.11          9.30         8.64 o                         
   9  -5   2        395.77        380.90        13.70 o                         
  10  -5   2        277.25        291.57        21.89 o                         
  11  -5   2        143.60        175.73        13.98 o                         
  12  -5   2          1.63          4.08        13.04 o                         
  13  -5   2          1.52          9.69        13.73 o                         
 -11  -4   2         72.85         59.93        17.61 o                         
 -10  -4   2         51.53         59.79        12.48 o                         
  -9  -4   2         99.19        103.84        12.29 o                         
  -8  -4   2         73.90         62.43        10.75 o                         
  -7  -4   2          3.84         -0.28        10.01 o                         
  -6  -4   2          2.57         -3.91        12.76 o                         
  -5  -4   2        162.98        189.06        13.59 o                         
  -4  -4   2        308.56        342.29        14.39 o                         
  -3  -4   2       1001.37       1077.71        19.10 o                         
  -2  -4   2       4247.25       4247.76        32.13 o                         
  -1  -4   2        652.44        604.18        12.70 o                         
   0  -4   2        268.08        263.82         6.47 o                         
   1  -4   2        427.91        415.68         5.30 o                         
   2  -4   2        143.04        152.31         3.03 o                         
   3  -4   2        102.62         97.92         3.26 o                         
   4  -4   2         77.69         69.15         4.31 o                         
   5  -4   2       6034.12       5638.71        30.19 o                         
   6  -4   2       3503.39       3294.76        84.56 o                         
   7  -4   2        235.15        217.19         9.69 o                         
   8  -4   2        357.88        350.24        20.29 o                         
   9  -4   2          9.06          4.98        10.14 o                         
  10  -4   2        126.75        119.58        12.51 o                         
  11  -4   2        188.48        221.89        15.09 o                         
  12  -4   2        165.53        175.81        15.39 o                         
  13  -4   2         22.83         38.56        15.75 o                         
 -12  -3   2          0.12          6.10        14.75 o                         
 -11  -3   2         62.79         59.60        19.14 o                         
 -10  -3   2          4.49         -0.47        10.10 o                         
  -9  -3   2          2.16          3.38         9.79 o                         
  -8  -3   2        632.03        613.57        24.96 o                         
  -7  -3   2         93.12         75.87         9.36 o                         
  -6  -3   2        559.25        532.04        12.01 o                         
  -5  -3   2        489.79        477.94        14.68 o                         
  -4  -3   2       7322.55       8499.33        46.26 o                         
  -3  -3   2        210.41        217.38         9.95 o                         
  -2  -3   2       1430.99       1469.36        10.42 o                         
  -1  -3   2       2849.47       2788.35        59.99 o                         
   0  -3   2       1509.13       1440.82        13.44 o                         
   1  -3   2        494.34        563.11         4.24 o                         
   2  -3   2      26208.48      26120.89       199.68 o                         
   3  -3   2         30.14         22.15         3.34 o                         
   4  -3   2         46.17         44.84         3.90 o                         
   5  -3   2         51.41         31.49         4.21 o                         
   6  -3   2        867.62        870.15        12.33 o                         
   7  -3   2       2454.77       2345.40        85.79 o                         
   8  -3   2        503.82        525.83        13.93 o                         
   9  -3   2         93.83         77.98        11.05 o                         
  10  -3   2          7.49         -1.76        11.26 o                         
  11  -3   2         10.60         15.91        12.82 o                         
  12  -3   2         35.35         39.94        14.03 o                         
  13  -3   2         57.55         78.40        14.92 o                         
 -12  -2   2          4.07          5.13        13.64 o                         
 -11  -2   2          0.56         -5.98        12.29 o                         
 -10  -2   2          6.53          2.72         9.78 o                         
  -9  -2   2       1114.24       1016.40        17.60 o                         
  -8  -2   2        697.73        671.73        13.65 o                         
  -7  -2   2        661.03        625.14        12.35 o                         
  -6  -2   2         20.58         14.10         6.59 o                         
  -5  -2   2        404.51        442.44        13.90 o                         
  -4  -2   2       1025.88       1044.79        11.19 o                         
  -3  -2   2       1236.67       1078.55        14.34 o                         
  -2  -2   2       3697.96       3914.70        13.67 o                         
  -1  -2   2      13057.56      13290.85        22.18 o                         
   0  -2   2        211.42        241.75         4.61 o                         
   1  -2   2        225.79        221.63         3.37 o                         
   2  -2   2       4253.98       4113.08        91.48 o                         
   3  -2   2        676.71        663.76         8.16 o                         
   4  -2   2         63.92         52.42         2.58 o                         
   5  -2   2       1899.90       1881.67        19.28 o                         
   6  -2   2          3.90          3.27         3.02 o                         
   7  -2   2         11.47          1.14         7.69 o                         
   8  -2   2         15.71          7.70         9.26 o                         
   9  -2   2        785.25        750.99        40.51 o                         
  10  -2   2          7.49          6.56        11.59 o                         
  11  -2   2         16.39          5.96        11.75 o                         
  12  -2   2         11.34          0.85        13.35 o                         
  13  -2   2          0.08         -0.24        15.83 o                         
 -13  -1   2         85.93        104.29        16.83 o                         
 -12  -1   2        136.43        149.57        17.11 o                         
 -11  -1   2         66.34         67.00        12.37 o                         
 -10  -1   2          4.47          7.03        11.08 o                         
  -9  -1   2         18.36         15.04         7.21 o                         
  -8  -1   2          1.33          2.68         7.28 o                         
  -7  -1   2        879.80        862.34        12.62 o                         
  -6  -1   2         87.52         82.00         6.08 o                         
  -5  -1   2       1415.79       1446.21        18.50 o                         
  -4  -1   2         93.58         99.06         4.96 o                         
  -3  -1   2        561.17        529.17        11.65 o                         
  -2  -1   2       2827.86       3032.93        37.07 o                         
  -1  -1   2        977.21        963.63        10.25 o                         
   1  -1   2       5342.89       5574.20        35.32 o                         
   2  -1   2       1759.31       1933.05        20.40 o                         
   3  -1   2       5693.72       5776.42        16.96 o                         
   4  -1   2       2059.28       1931.95        22.86 o                         
   5  -1   2        170.15        167.95         4.08 o                         
   6  -1   2         98.88         83.12         5.31 o                         
   7  -1   2        392.63        393.13        11.99 o                         
   8  -1   2         74.32         62.38        10.30 o                         
   9  -1   2        417.41        396.98        14.77 o                         
  10  -1   2          6.34          3.17        12.94 o                         
  11  -1   2         26.21         36.60        13.47 o                         
  12  -1   2          1.95         -4.06        13.60 o                         
 -13   0   2         14.98         -0.32        14.46 o                         
 -12   0   2         13.25         -5.12        12.85 o                         
 -11   0   2         79.48         92.87        23.68 o                         
 -10   0   2        387.72        397.78        41.10 o                         
  -9   0   2         25.89         29.46         6.57 o                         
  -8   0   2        178.86        173.58         7.08 o                         
  -7   0   2       1268.73       1249.75        45.69 o                         
  -6   0   2        456.11        476.48        17.59 o                         
  -5   0   2       2915.49       3076.70        82.27 o                         
  -4   0   2       2170.99       2248.91        39.35 o                         
  -3   0   2        325.22        369.68        20.34 o                         
  -2   0   2       3237.17       3197.02        13.79 o                         
  -1   0   2      18891.30      20038.63        45.67 o                         
   0   0   2      12320.62      12739.60        37.12 o                         
   1   0   2        144.31        144.66         7.65 o                         
   2   0   2        720.42        744.80        12.85 o                         
   3   0   2        940.08       1026.15        14.65 o                         
   4   0   2        130.79        113.10         8.39 o                         
   5   0   2       3477.72       3479.26        67.83 o                         
   6   0   2        734.52        706.45        14.21 o                         
   7   0   2        490.23        492.37        22.91 o                         
   8   0   2          1.43         -2.04        10.06 o                         
   9   0   2         76.77         84.72        11.86 o                         
  10   0   2          7.51          7.46        11.60 o                         
  11   0   2        125.87        156.47        23.70 o                         
  12   0   2         43.11         29.79        14.81 o                         
 -14   1   2         18.18         46.35        23.51 o                         
 -13   1   2          4.41        -15.87        21.83 o                         
 -12   1   2         30.22         31.68        12.83 o                         
 -11   1   2          0.42        -12.53        12.53 o                         
 -10   1   2          7.05         -2.97        10.95 o                         
  -9   1   2        162.57        172.25         7.84 o                         
  -8   1   2        454.63        452.04        21.22 o                         
  -7   1   2        112.33        130.95         7.43 o                         
  -6   1   2        375.38        349.39        12.00 o                         
  -5   1   2       5850.05       5955.86        83.91 o                         
  -4   1   2        755.68        795.18        28.59 o                         
  -3   1   2       6678.98       6774.10        71.12 o                         
  -2   1   2       2829.13       3000.24        61.83 o                         
  -1   1   2       7114.65       7402.99        72.72 o                         
   0   1   2      25539.62      26310.19        40.41 o                         
   1   1   2        389.00        388.60        10.05 o                         
   2   1   2        480.72        499.85        12.13 o                         
   3   1   2        199.08        207.50         7.67 o                         
   4   1   2        191.69        178.93        10.61 o                         
   5   1   2        594.85        577.88        15.91 o                         
   6   1   2          1.80          0.10         7.32 o                         
   7   1   2       1226.70       1156.84        20.62 o                         
   8   1   2         48.31         64.86        11.28 o                         
   9   1   2         10.35         11.96        10.81 o                         
  10   1   2          5.42          5.05        12.83 o                         
  11   1   2          1.92          6.95        13.90 o                         
 -14   2   2         47.12         66.29        21.92 o                         
 -13   2   2          5.28         -5.07        19.95 o                         
 -12   2   2         17.31         27.61        12.37 o                         
 -11   2   2          3.10         -0.55        11.37 o                         
 -10   2   2         71.56         64.77        11.26 o                         
  -9   2   2        174.83        185.35        11.48 o                         
  -8   2   2        223.20        221.73         7.34 o                         
  -7   2   2        672.74        713.27        18.55 o                         
  -6   2   2         58.85         60.78         4.41 o                         
  -5   2   2       1221.57       1217.11        20.84 o                         
  -4   2   2       3971.86       3648.27        83.16 o                         
  -3   2   2       3331.09       3358.77        14.51 o                         
  -2   2   2        502.27        600.75         7.83 o                         
  -1   2   2      16348.23      16588.41        35.48 o                         
   0   2   2       1378.17       1582.88        28.79 o                         
   1   2   2        115.75        146.31         9.07 o                         
   2   2   2       9827.91      10095.84        36.22 o                         
   3   2   2        909.98        941.82        21.07 o                         
   4   2   2        325.49        382.46        14.97 o                         
   5   2   2         19.39         24.21        11.07 o                         
   6   2   2        272.99        273.04        15.86 o                         
   7   2   2        637.03        590.32        14.72 o                         
   8   2   2         12.59         16.89        14.24 o                         
   9   2   2        235.54        233.55        15.23 o                         
  10   2   2         40.69         57.20        16.06 o                         
 -14   3   2          0.00          1.29        24.05 o                         
 -13   3   2         92.86        102.23        21.90 o                         
 -12   3   2        534.79        598.03        27.85 o                         
 -11   3   2         34.70         20.36        10.75 o                         
 -10   3   2        134.37        122.46        11.22 o                         
  -9   3   2        850.56        896.51        15.86 o                         
  -8   3   2        235.14        228.51         7.10 o                         
  -7   3   2        455.79        414.89         9.94 o                         
  -6   3   2        495.27        472.31         5.99 o                         
  -5   3   2       1413.18       1257.77        13.17 o                         
  -4   3   2         10.45         14.71         4.06 o                         
  -3   3   2          9.90         12.70         5.17 o                         
  -2   3   2        444.41        477.65         8.01 o                         
  -1   3   2        468.14        425.55        10.53 o                         
   0   3   2         26.16         13.70         5.16 o                         
   1   3   2       1810.17       1872.78        22.62 o                         
   2   3   2         62.84         54.27         7.18 o                         
   3   3   2        628.86        624.54        12.70 o                         
   4   3   2       1541.81       1542.07        26.94 o                         
   5   3   2        491.41        459.62        19.25 o                         
   6   3   2          9.36          9.58        13.52 o                         
   7   3   2         15.15         24.56        14.99 o                         
   8   3   2         12.67         20.64        13.60 o                         
   9   3   2         42.99         27.24        13.54 o                         
  10   3   2         77.55         83.26        14.17 o                         
 -14   4   2          6.59          7.88        22.79 o                         
 -13   4   2         20.38         24.05        21.85 o                         
 -12   4   2          1.23         -3.13        18.53 o                         
 -11   4   2        403.51        523.40        25.18 o                         
 -10   4   2       1375.14       1580.68        60.26 o                         
  -9   4   2        134.74        155.34        10.09 o                         
  -8   4   2         30.30         32.80         7.59 o                         
  -7   4   2        464.03        426.50        15.83 o                         
  -6   4   2       3113.82       3104.80        78.23 o                         
  -5   4   2       2504.72       2427.09       108.28 o                         
  -4   4   2        273.05        258.57         8.36 o                         
  -3   4   2        177.32        154.84         6.76 o                         
  -2   4   2        312.36        328.58        18.04 o                         
  -1   4   2        690.57        691.82        10.83 o                         
   0   4   2          7.63         12.89         5.81 o                         
   1   4   2          9.64          8.25         6.85 o                         
   2   4   2        499.16        514.43        12.30 o                         
   3   4   2         69.61         74.11         8.80 o                         
   4   4   2        130.68        125.78        16.07 o                         
   5   4   2         18.85         22.79        14.33 o                         
   6   4   2        460.17        528.11        23.27 o                         
   7   4   2          0.19          8.22        16.91 o                         
   8   4   2         12.85          8.10        12.05 o                         
   9   4   2         17.30         26.12        20.33 o                         
 -14   5   2         40.81         59.76        23.55 o                         
 -13   5   2          0.25          5.89        18.77 o                         
 -12   5   2        133.31        148.52        20.62 o                         
 -11   5   2         18.02         44.47        18.33 o                         
 -10   5   2          4.40          3.82        15.79 o                         
  -9   5   2       1037.95       1043.77        31.03 o                         
  -8   5   2        149.27        136.55         8.79 o                         
  -7   5   2         12.84         17.02         6.61 o                         
  -6   5   2         36.28         31.41         6.49 o                         
  -5   5   2       3836.93       3891.90        54.35 o                         
  -4   5   2         20.94         34.37         6.45 o                         
  -3   5   2       2521.66       2501.38        33.05 o                         
  -2   5   2       2341.48       2252.01        27.84 o                         
  -1   5   2        412.36        452.10        10.13 o                         
   0   5   2       1022.68       1053.82        12.16 o                         
   1   5   2        170.66        200.89         9.91 o                         
   2   5   2        248.07        236.83        18.95 o                         
   3   5   2          8.45          4.80        14.78 o                         
   4   5   2         15.53         14.75        16.05 o                         
   5   5   2          2.46        -10.03        16.17 o                         
   6   5   2         20.89         20.88        17.90 o                         
   7   5   2        103.25        143.59        20.98 o                         
   8   5   2        126.34        159.51        13.98 o                         
 -14   6   2         25.88         44.31        23.39 o                         
 -13   6   2         17.78         21.00        20.83 o                         
 -12   6   2          5.31          8.47        16.33 o                         
 -11   6   2        179.61        171.70        19.23 o                         
 -10   6   2          2.38          5.70        15.99 o                         
  -9   6   2        207.90        180.94        17.42 o                         
  -8   6   2        403.83        409.04        16.09 o                         
  -7   6   2        606.29        607.76        17.19 o                         
  -6   6   2          1.80          2.53         5.67 o                         
  -5   6   2        153.51        149.36         8.67 o                         
  -4   6   2        194.14        198.99         8.63 o                         
  -3   6   2        997.83        982.32        28.02 o                         
  -2   6   2         88.37         78.90         7.54 o                         
  -1   6   2         62.53         65.59         7.64 o                         
   0   6   2        454.85        417.41        11.72 o                         
   1   6   2        210.96        221.35        11.10 o                         
   2   6   2        659.46        661.70        15.25 o                         
   3   6   2        623.51        593.27        23.64 o                         
   4   6   2         11.06         -0.04        17.44 o                         
   5   6   2          7.62         10.90        19.26 o                         
   6   6   2          9.44         38.12        20.62 o                         
   7   6   2         56.81         32.56        17.48 o                         
 -14   7   2         18.52         17.57        20.76 o                         
 -13   7   2         57.17         56.35        19.80 o                         
 -12   7   2         19.51         41.56        18.19 o                         
 -11   7   2        251.03        243.30        21.20 o                         
 -10   7   2         41.63         43.12        16.72 o                         
  -9   7   2        700.23        650.60        23.50 o                         
  -8   7   2         51.87         58.20        14.93 o                         
  -7   7   2        178.64        152.90         7.99 o                         
  -6   7   2        191.91        204.03        10.13 o                         
  -5   7   2        341.38        356.41        10.92 o                         
  -4   7   2        153.99        158.51         8.83 o                         
  -3   7   2        152.20        143.87         8.60 o                         
  -2   7   2         63.63         77.96         8.49 o                         
  -1   7   2       1018.60        983.17        21.10 o                         
   0   7   2         26.13         26.53         8.88 o                         
   1   7   2         62.92         67.59        10.04 o                         
   2   7   2        265.71        249.58        12.68 o                         
   3   7   2         58.87         41.36        17.57 o                         
   4   7   2        169.99        191.50        22.81 o                         
   5   7   2         28.89         18.60        18.38 o                         
   6   7   2          8.18         -0.82        21.56 o                         
 -14   8   2          0.14         16.46        20.00 o                         
 -13   8   2          3.84          1.52        19.00 o                         
 -12   8   2          6.57         14.74        17.83 o                         
 -11   8   2        194.64        194.43        20.75 o                         
 -10   8   2         70.34         82.13        17.10 o                         
  -9   8   2         12.87         27.98        16.30 o                         
  -8   8   2         17.01         15.18        15.03 o                         
  -7   8   2        570.77        583.15        22.21 o                         
  -6   8   2         35.19         42.96        14.66 o                         
  -5   8   2          0.70         -5.49        13.27 o                         
  -4   8   2         93.24         85.35        15.49 o                         
  -3   8   2        458.53        494.65        15.39 o                         
  -2   8   2        627.62        561.13        25.07 o                         
  -1   8   2        259.11        232.47        13.65 o                         
   0   8   2         16.51          4.50        16.11 o                         
   1   8   2          3.08          5.75        17.56 o                         
   2   8   2          0.59          8.32        18.95 o                         
   3   8   2         31.69         12.31        18.46 o                         
   4   8   2          4.35         10.80        20.87 o                         
   5   8   2         11.55         15.93        22.96 o                         
 -13   9   2          1.66        -17.01        21.44 o                         
 -12   9   2         10.23        -18.12        19.89 o                         
 -11   9   2         38.66         20.96        18.54 o                         
 -10   9   2         41.29         64.25        18.11 o                         
  -9   9   2         29.60         34.50        16.21 o                         
  -8   9   2         52.74         57.41        16.77 o                         
  -7   9   2        297.11        305.65        20.30 o                         
  -6   9   2        138.54        142.30        17.41 o                         
  -5   9   2        581.26        604.77        23.58 o                         
  -4   9   2         66.76         61.35        11.16 o                         
  -3   9   2         77.44         79.82        12.17 o                         
  -2   9   2         84.95         80.48        12.38 o                         
  -1   9   2         60.03         90.15        18.68 o                         
   0   9   2         29.57         19.88        17.65 o                         
   1   9   2         24.35         18.38        17.38 o                         
   2   9   2         55.53         63.12        19.74 o                         
   3   9   2          6.09         -2.76        19.85 o                         
 -13  10   2         34.53         21.25        21.22 o                         
 -12  10   2          2.65        -10.29        18.99 o                         
 -11  10   2          0.36         -5.94        18.88 o                         
 -10  10   2          1.30         -1.43        19.22 o                         
  -9  10   2          3.70         -3.75        18.87 o                         
  -8  10   2        200.53        168.83        20.54 o                         
  -7  10   2          8.40         26.18        17.67 o                         
  -6  10   2         51.77         62.70        11.62 o                         
  -5  10   2          0.17          1.42        11.12 o                         
  -4  10   2         22.25         17.31        11.87 o                         
  -3  10   2         99.84        108.31        12.94 o                         
  -2  10   2          0.11         14.78        12.10 o                         
  -1  10   2          2.04          5.93        18.38 o                         
   0  10   2         68.06         68.24        21.39 o                         
   1  10   2          0.09         -0.91        21.92 o                         
   2  10   2         49.27         60.30        24.25 o                         
 -12  11   2         30.54         23.34        21.53 o                         
 -11  11   2         12.94          5.74        20.51 o                         
 -10  11   2          0.98         -1.62        17.76 o                         
  -9  11   2        164.70        185.07        22.34 o                         
  -8  11   2          2.14          9.38        18.38 o                         
  -7  11   2         28.19         15.06        17.09 o                         
  -6  11   2         41.23         29.21        11.47 o                         
  -5  11   2         11.82          9.53        11.89 o                         
  -4  11   2         29.35         12.38        13.14 o                         
  -3  11   2         13.05          7.01        15.62 o                         
  -2  11   2         11.27          7.98        18.56 o                         
  -1  11   2          8.31          1.37        20.32 o                         
   0  11   2          6.71        -14.67        22.22 o                         
 -10  12   2         27.68         21.18        18.85 o                         
  -9  12   2        100.80        142.91        23.43 o                         
  -8  12   2          0.02         -0.24        21.42 o                         
  -7  12   2        150.28        128.76        22.94 o                         
  -6  12   2         11.57         -3.59        17.51 o                         
  -5  12   2          6.75          9.96        12.89 o                         
  -4  12   2         21.19         32.07        14.68 o                         
  -3  12   2          3.20          1.00        13.02 o                         
   2 -14   3         14.53         20.40        13.63 o                         
   3 -14   3         14.94         32.36        22.05 o                         
   4 -14   3          4.77        -12.29        13.68 o                         
   5 -14   3         18.63         -2.80        14.39 o                         
   6 -14   3         51.23         60.81        13.78 o                         
   7 -14   3         22.33         -6.60        11.78 o                         
   8 -14   3         31.41         10.21        11.28 o                         
   9 -14   3          9.28         19.18        17.21 o                         
  -1 -13   3         11.52         18.64        19.77 o                         
   0 -13   3         21.06         15.93        18.96 o                         
   1 -13   3        125.19        112.11        14.46 o                         
   2 -13   3          0.31          3.42        11.89 o                         
   3 -13   3         38.75         27.54        12.57 o                         
   4 -13   3         53.76         62.80        19.81 o                         
   5 -13   3         82.17         84.98        13.26 o                         
   6 -13   3         41.90         23.54        11.91 o                         
   7 -13   3          7.36          8.27        11.23 o                         
   8 -13   3         17.31         19.33        11.33 o                         
   9 -13   3          2.03         -3.09        12.30 o                         
  10 -13   3         29.31         27.71        13.90 o                         
  -3 -12   3          1.57          6.68        23.02 o                         
  -2 -12   3          1.49          1.80        19.79 o                         
  -1 -12   3        167.28        194.12        20.55 o                         
   0 -12   3          0.41         -6.82        17.65 o                         
   1 -12   3          3.32         21.28        15.32 o                         
   2 -12   3          9.41          5.72        10.69 o                         
   3 -12   3         33.12         40.36         8.66 o                         
   4 -12   3          1.35         -2.51        10.92 o                         
   5 -12   3         24.19         25.86        10.78 o                         
   6 -12   3         49.46         50.47        11.03 o                         
   7 -12   3          0.15          4.07         9.12 o                         
   8 -12   3          5.23          6.77         9.08 o                         
   9 -12   3         73.80         72.04        13.09 o                         
  10 -12   3          0.13         -2.65        11.22 o                         
  11 -12   3         61.60         74.84        21.25 o                         
  12 -12   3          0.60         -4.89        22.90 o                         
  -5 -11   3          9.36        -11.95        22.53 o                         
  -4 -11   3         15.79          2.11        22.94 o                         
  -3 -11   3         17.58         36.66        19.84 o                         
  -2 -11   3         65.75         75.63        19.05 o                         
  -1 -11   3         29.43         37.01        17.29 o                         
   0 -11   3         30.68         49.53        17.33 o                         
   1 -11   3        586.51        614.39        22.69 o                         
   2 -11   3          2.72          4.64         8.27 o                         
   3 -11   3          3.04         -2.67         7.63 o                         
   4 -11   3         15.05         17.95        10.40 o                         
   5 -11   3         27.96         28.52        10.15 o                         
   6 -11   3         87.23        100.37         9.11 o                         
   7 -11   3          1.88          2.07         8.33 o                         
   8 -11   3        124.12        143.27         9.94 o                         
   9 -11   3         58.05         50.09        11.47 o                         
  10 -11   3         86.43         68.90        12.10 o                         
  11 -11   3         52.54         63.86        13.53 o                         
  12 -11   3         39.57         68.15        23.77 o                         
  -6 -10   3         11.20         22.39        24.78 o                         
  -5 -10   3         12.92         21.12        22.37 o                         
  -4 -10   3         24.90         16.60        19.18 o                         
  -3 -10   3         63.92         69.63        18.70 o                         
  -2 -10   3          8.41         -1.65        16.65 o                         
  -1 -10   3        327.08        346.10        21.14 o                         
   0 -10   3          5.29          5.88        13.90 o                         
   1 -10   3         87.84        105.79        14.61 o                         
   2 -10   3        231.74        231.10         9.36 o                         
   3 -10   3         91.58         83.25         7.75 o                         
   4 -10   3         61.62         42.56         9.41 o                         
   5 -10   3        177.33        184.59        10.22 o                         
   6 -10   3        157.11        184.01         9.30 o                         
   7 -10   3         44.77         35.83         7.97 o                         
   8 -10   3         71.00         75.92         8.51 o                         
   9 -10   3          1.85          8.97        10.91 o                         
  10 -10   3          0.30          1.21        11.41 o                         
  11 -10   3         90.53         76.05        13.45 o                         
  12 -10   3          7.53         -1.30        22.41 o                         
  13 -10   3          3.25         -9.08        23.18 o                         
  -7  -9   3          5.41         -3.76        23.90 o                         
  -6  -9   3          0.35         -5.69        22.04 o                         
  -5  -9   3         43.06         30.05        19.16 o                         
  -4  -9   3         13.03          0.89        17.78 o                         
  -3  -9   3        250.96        284.57        20.49 o                         
  -2  -9   3        377.33        349.23        20.65 o                         
  -1  -9   3         82.87         72.66        14.89 o                         
   0  -9   3          0.93         17.32        12.57 o                         
   1  -9   3        109.70        114.33         9.51 o                         
   2  -9   3         84.46         74.24         7.16 o                         
   3  -9   3         47.79         32.63         6.29 o                         
   4  -9   3        120.37        124.21         7.97 o                         
   5  -9   3       1404.41       1351.85        23.18 o                         
   6  -9   3          3.40          0.26         6.66 o                         
   7  -9   3         14.01         11.62         7.21 o                         
   8  -9   3        972.06        999.56        14.39 o                         
   9  -9   3        297.81        243.40        12.64 o                         
  10  -9   3         12.47         25.98        15.83 o                         
  11  -9   3         21.39         18.52        11.64 o                         
  12  -9   3          6.81          4.12        21.38 o                         
  13  -9   3          8.32          2.71        20.01 o                         
  -8  -8   3          6.29         15.20        14.35 o                         
  -7  -8   3         71.29         89.53        22.50 o                         
  -6  -8   3        105.48        135.54        22.54 o                         
  -5  -8   3         36.53         28.62        18.63 o                         
  -4  -8   3          1.57         -6.39        16.98 o                         
  -3  -8   3         30.06         27.55        15.95 o                         
  -2  -8   3        212.95        203.71        16.50 o                         
  -1  -8   3       1610.87       1661.28        18.03 o                         
   0  -8   3        444.63        439.18        15.34 o                         
   1  -8   3        255.16        243.78         6.60 o                         
   2  -8   3         18.89         17.85         5.60 o                         
   3  -8   3        312.92        305.67         6.90 o                         
   4  -8   3         83.37         68.19         4.95 o                         
   5  -8   3        108.73        104.49         6.92 o                         
   6  -8   3        547.09        554.11        11.73 o                         
   7  -8   3        456.28        458.46        10.10 o                         
   8  -8   3          3.10          9.54         8.77 o                         
   9  -8   3         44.58         30.34        10.14 o                         
  10  -8   3        199.18        186.98        12.91 o                         
  11  -8   3         24.09         16.55        11.28 o                         
  12  -8   3        246.73        282.86        32.36 o                         
  13  -8   3         23.54          7.00        23.09 o                         
  -9  -7   3          9.94         -2.84        13.85 o                         
  -8  -7   3         46.47         34.43        13.90 o                         
  -7  -7   3         30.53         24.78        20.41 o                         
  -6  -7   3        108.56        128.69        19.12 o                         
  -5  -7   3         40.64         53.46        17.19 o                         
  -4  -7   3        332.15        356.28        20.43 o                         
  -3  -7   3        302.39        296.83        17.53 o                         
  -2  -7   3         13.45         18.56        12.21 o                         
  -1  -7   3         14.20         13.11        10.82 o                         
   0  -7   3        618.91        636.09        10.88 o                         
   1  -7   3       1430.47       1392.47        10.60 o                         
   2  -7   3       1453.75       1481.54        18.38 o                         
   3  -7   3         62.51         55.59         3.88 o                         
   4  -7   3         10.65          6.04         3.65 o                         
   5  -7   3        130.06        125.67         6.39 o                         
   6  -7   3        526.56        517.50        10.76 o                         
   7  -7   3         16.12          9.82         7.80 o                         
   8  -7   3        235.43        219.53        10.94 o                         
   9  -7   3         70.23         65.38        10.36 o                         
  10  -7   3        113.15         80.69        11.45 o                         
  11  -7   3         10.73         15.61        11.65 o                         
  12  -7   3         55.13         55.96        13.40 o                         
  13  -7   3         22.90         18.25        19.53 o                         
 -10  -6   3         18.24         27.56        13.29 o                         
  -9  -6   3         29.33         28.43        12.42 o                         
  -8  -6   3         32.06         26.35        12.34 o                         
  -7  -6   3         26.16         21.68        17.12 o                         
  -6  -6   3         42.28         23.41        16.48 o                         
  -5  -6   3        204.28        225.04        18.26 o                         
  -4  -6   3        499.41        548.62        20.42 o                         
  -3  -6   3         69.56         52.20        12.64 o                         
  -2  -6   3       1171.15       1182.61        22.01 o                         
  -1  -6   3        576.63        552.23        15.49 o                         
   0  -6   3        423.30        424.67         9.69 o                         
   1  -6   3         43.65         45.65         3.79 o                         
   2  -6   3        658.19        658.37         9.25 o                         
   3  -6   3       4751.51       4685.16        54.21 o                         
   4  -6   3       3245.97       3324.25        22.36 o                         
   5  -6   3        312.87        317.15         6.27 o                         
   6  -6   3        171.08        135.17         6.34 o                         
   7  -6   3         25.83         21.14         7.60 o                         
   8  -6   3         80.20         71.79         9.53 o                         
   9  -6   3        383.66        349.46        13.29 o                         
  10  -6   3         22.00         27.24        11.47 o                         
  11  -6   3         21.33         20.95        12.60 o                         
  12  -6   3         31.93         38.96        16.49 o                         
  13  -6   3          0.30          3.97        20.28 o                         
 -11  -5   3          8.80         -1.15        12.71 o                         
 -10  -5   3          0.01          3.12        12.48 o                         
  -9  -5   3        115.52        104.26        12.29 o                         
  -8  -5   3          2.67         -0.39        10.51 o                         
  -7  -5   3         10.51         16.73        10.48 o                         
  -6  -5   3        345.49        392.55        19.08 o                         
  -5  -5   3        292.56        286.05        16.36 o                         
  -4  -5   3         36.66         30.49        12.51 o                         
  -3  -5   3       2245.58       2401.78        28.79 o                         
  -2  -5   3        671.86        675.03        16.18 o                         
  -1  -5   3         83.54         84.19         4.90 o                         
   0  -5   3        253.63        247.13         5.82 o                         
   1  -5   3        420.25        416.91         4.49 o                         
   2  -5   3       1484.44       1548.24        11.90 o                         
   3  -5   3       3022.26       3098.21        24.79 o                         
   4  -5   3       1575.22       1601.38        10.04 o                         
   5  -5   3        672.42        621.35        12.57 o                         
   6  -5   3        142.39        162.39         6.27 o                         
   7  -5   3        869.15        807.19        11.71 o                         
   8  -5   3        553.53        587.87        14.56 o                         
   9  -5   3          8.73          8.57         9.96 o                         
  10  -5   3         62.15         65.03        11.72 o                         
  11  -5   3          4.27          8.28        11.70 o                         
  12  -5   3          0.65         -3.12        12.27 o                         
  13  -5   3          2.18         -3.35        20.34 o                         
 -12  -4   3          4.46         -9.82        20.20 o                         
 -11  -4   3          5.70         10.20        11.94 o                         
 -10  -4   3         10.43         27.50        11.63 o                         
  -9  -4   3         40.21         48.79        16.85 o                         
  -8  -4   3        199.99        188.13        25.30 o                         
  -7  -4   3        525.12        520.30        25.82 o                         
  -6  -4   3       1403.83       1431.52        32.03 o                         
  -5  -4   3          0.66          3.81        10.47 o                         
  -4  -4   3        871.30        928.60        18.82 o                         
  -3  -4   3        309.23        272.13         6.59 o                         
  -2  -4   3        154.48        161.01         5.73 o                         
  -1  -4   3       1045.54       1017.55        15.33 o                         
   0  -4   3        183.88        178.02         4.01 o                         
   1  -4   3         64.70         70.61         2.48 o                         
   2  -4   3       2751.38       2749.97        16.75 o                         
   3  -4   3       1297.68       1261.17         7.97 o                         
   4  -4   3        748.98        764.77         7.20 o                         
   5  -4   3          1.03          2.95         4.39 o                         
   6  -4   3        296.45        254.72         6.91 o                         
   7  -4   3        113.28        121.01         6.24 o                         
   8  -4   3         66.82         79.72        10.23 o                         
   9  -4   3         53.50         44.64        10.94 o                         
  10  -4   3        112.96        130.29        12.86 o                         
  11  -4   3          3.87         -0.30        13.06 o                         
  12  -4   3         12.46          9.47        13.48 o                         
  13  -4   3          2.63         79.08        19.93 o                         
 -12  -3   3         20.79         14.76        13.56 o                         
 -11  -3   3         17.08         23.53        18.46 o                         
 -10  -3   3         19.96          5.96        10.31 o                         
  -9  -3   3         36.19         32.24         9.85 o                         
  -8  -3   3        102.77         94.21         9.57 o                         
  -7  -3   3        534.35        550.04        12.60 o                         
  -6  -3   3        397.78        373.52        13.51 o                         
  -5  -3   3       1050.07        972.85        15.78 o                         
  -4  -3   3       2962.56       2926.78        12.88 o                         
  -3  -3   3       1535.48       1623.31        31.03 o                         
  -2  -3   3        703.37        715.91         6.58 o                         
  -1  -3   3       2698.67       2604.96        11.25 o                         
   0  -3   3       4584.20       4682.33        28.97 o                         
   1  -3   3     123984.49     117175.08       763.99 o                         
   2  -3   3       3096.20       3151.53        12.57 o                         
   3  -3   3         13.82          8.96         2.86 o                         
   4  -3   3        103.71        126.32         4.08 o                         
   5  -3   3        397.03        402.82        11.72 o                         
   6  -3   3        802.51        768.93         9.32 o                         
   7  -3   3          2.13         -1.75         8.03 o                         
   8  -3   3        642.55        644.66        40.60 o                         
   9  -3   3        350.39        343.37        15.20 o                         
  10  -3   3         23.82         20.97        11.90 o                         
  11  -3   3         11.94         22.99        12.50 o                         
  12  -3   3          1.35         -2.42        13.58 o                         
 -13  -2   3         35.78         44.81        15.54 o                         
 -12  -2   3          2.26          2.58        12.15 o                         
 -11  -2   3          1.76         -7.58        12.14 o                         
 -10  -2   3        386.50        394.68        13.47 o                         
  -9  -2   3         44.36         45.67         9.30 o                         
  -8  -2   3         46.62         24.76         8.21 o                         
  -7  -2   3         10.70          6.02         7.06 o                         
  -6  -2   3         47.89         47.71         6.57 o                         
  -5  -2   3        201.13        172.05         3.84 o                         
  -4  -2   3        257.04        241.40         3.58 o                         
  -3  -2   3       4147.51       4061.25        15.92 o                         
  -2  -2   3       7898.97       7565.06        48.87 o                         
  -1  -2   3        133.66        138.30         3.06 o                         
   0  -2   3       1643.56       1676.57        25.82 o                         
   1  -2   3       2654.84       2682.96        16.89 o                         
   2  -2   3         67.49         77.14         2.57 o                         
   3  -2   3       4449.15       4295.78        29.12 o                         
   4  -2   3       2780.20       2860.39        18.02 o                         
   5  -2   3          1.34          0.09         3.15 o                         
   6  -2   3        214.68        187.18         6.04 o                         
   7  -2   3          3.99          1.52         8.36 o                         
   8  -2   3        572.41        559.57        14.70 o                         
   9  -2   3        180.17        176.22        20.74 o                         
  10  -2   3         10.43          2.77        11.57 o                         
  11  -2   3         40.44         19.49        13.18 o                         
  12  -2   3         10.59          0.99        13.62 o                         
 -13  -1   3          4.26         14.37        19.62 o                         
 -12  -1   3         47.73         41.74        13.04 o                         
 -11  -1   3         38.14         46.49        12.45 o                         
 -10  -1   3          0.78          2.14         7.68 o                         
  -9  -1   3         53.50         53.87         7.34 o                         
  -8  -1   3       2181.10       2024.42        25.00 o                         
  -7  -1   3        751.56        726.31        11.95 o                         
  -6  -1   3       1377.15       1467.41        14.77 o                         
  -5  -1   3        890.97        925.62        10.90 o                         
  -4  -1   3        297.14        313.42         6.86 o                         
  -3  -1   3       4528.45       4719.64        25.88 o                         
  -2  -1   3       4543.42       4481.96        18.17 o                         
  -1  -1   3         11.48         11.85         4.13 o                         
   0  -1   3       1154.98       1238.79        32.98 o                         
   1  -1   3       1115.07       1173.06        15.02 o                         
   2  -1   3         14.30         12.01         3.27 o                         
   3  -1   3         22.92         22.03         3.36 o                         
   4  -1   3       1461.26       1468.02        11.23 o                         
   5  -1   3       5345.02       5478.32        22.39 o                         
   6  -1   3        231.73        235.43         7.20 o                         
   7  -1   3         95.04         98.68         9.54 o                         
   8  -1   3        443.68        439.91        14.28 o                         
   9  -1   3         55.69         56.59        11.84 o                         
  10  -1   3          0.15          3.03        11.47 o                         
  11  -1   3         84.55        101.89        20.15 o                         
  12  -1   3          9.92          8.11        14.18 o                         
 -14   0   3          0.21         13.48        20.44 o                         
 -13   0   3          8.56          8.10        21.05 o                         
 -12   0   3         49.81         50.04        20.21 o                         
 -11   0   3        150.80        146.98        13.44 o                         
 -10   0   3        783.29        788.26        33.27 o                         
  -9   0   3         41.85         61.78         8.19 o                         
  -8   0   3         33.28         42.97         8.35 o                         
  -7   0   3        670.42        654.06         9.38 o                         
  -6   0   3        499.40        417.11         7.25 o                         
  -5   0   3        589.90        592.66         7.36 o                         
  -4   0   3        345.06        363.40         5.27 o                         
  -3   0   3       6036.18       5924.36        22.60 o                         
  -2   0   3        148.32        141.61         3.82 o                         
  -1   0   3       7487.52       7713.15        25.20 o                         
   0   0   3       1129.02       1154.55         7.21 o                         
   1   0   3        605.10        622.49        12.25 o                         
   2   0   3          5.26          6.63         2.96 o                         
   3   0   3        218.00        208.63         8.47 o                         
   4   0   3         88.23         91.56         7.13 o                         
   5   0   3         39.23         44.28         5.85 o                         
   6   0   3        246.21        245.64         8.39 o                         
   7   0   3        567.86        592.49        14.80 o                         
   8   0   3          2.02          3.93        10.28 o                         
   9   0   3          1.26         -2.04        10.61 o                         
  10   0   3         18.36         34.58        12.26 o                         
  11   0   3          0.06         -1.46        13.33 o                         
 -14   1   3         21.85         25.64        21.57 o                         
 -13   1   3          3.38        -20.19        20.19 o                         
 -12   1   3          3.07         -5.16        19.26 o                         
 -11   1   3        227.42        222.87        21.55 o                         
 -10   1   3        578.42        598.80        22.16 o                         
  -9   1   3         63.05         50.96        11.82 o                         
  -8   1   3       1259.97       1391.22        26.92 o                         
  -7   1   3        139.00        173.53         6.32 o                         
  -6   1   3         44.15         57.37         4.56 o                         
  -5   1   3         10.47         13.27         3.25 o                         
  -4   1   3       3751.27       3399.38        35.73 o                         
  -3   1   3       1307.83       1387.11        15.72 o                         
  -2   1   3        901.07        974.73        14.06 o                         
  -1   1   3       7773.83       7917.87        24.51 o                         
   0   1   3        317.62        337.37        15.01 o                         
   1   1   3       2037.91       2061.29        22.66 o                         
   2   1   3        734.27        630.64        43.96 o                         
   3   1   3        101.75        100.76         7.55 o                         
   4   1   3        194.96        197.11        12.26 o                         
   5   1   3        480.84        503.27        16.34 o                         
   6   1   3         81.38         77.48         7.75 o                         
   7   1   3          3.88          2.38         7.74 o                         
   8   1   3        266.76        252.43        13.79 o                         
   9   1   3          8.57         11.80        11.21 o                         
  10   1   3          0.93         -0.65        12.90 o                         
 -14   2   3          2.49          6.44        24.50 o                         
 -13   2   3        125.26        112.60        22.74 o                         
 -12   2   3         47.59         57.73        20.74 o                         
 -11   2   3         35.44          9.63        18.29 o                         
 -10   2   3       1949.59       2184.60        38.67 o                         
  -9   2   3        152.46        153.60         7.39 o                         
  -8   2   3         10.24          0.98         5.49 o                         
  -7   2   3         51.59         50.33         4.80 o                         
  -6   2   3         14.52         19.69         3.76 o                         
  -5   2   3       1961.72       1867.47        12.97 o                         
  -4   2   3        133.86        169.84         8.87 o                         
  -3   2   3       4844.64       4854.41        99.83 o                         
  -2   2   3       3637.53       3654.31        23.74 o                         
  -1   2   3        581.13        618.79        11.27 o                         
   0   2   3         70.81         63.48         5.68 o                         
   1   2   3         44.76         56.71        10.04 o                         
   2   2   3        238.35        235.86        12.48 o                         
   3   2   3       2615.68       2627.60        35.61 o                         
   4   2   3        898.12        917.00        21.42 o                         
   5   2   3        186.71        177.71        14.34 o                         
   6   2   3         54.47         51.00        13.62 o                         
   7   2   3         14.56          7.81         9.68 o                         
   8   2   3         37.32         24.63        12.35 o                         
   9   2   3          3.10         18.53        12.72 o                         
  10   2   3         53.29         68.18        14.19 o                         
 -14   3   3          2.25         20.20        20.86 o                         
 -13   3   3         58.00         88.48        21.17 o                         
 -12   3   3          5.18         -4.63        19.03 o                         
 -11   3   3         78.86        100.85        20.09 o                         
 -10   3   3          1.01          9.34        17.46 o                         
  -9   3   3         12.20         12.78         7.51 o                         
  -8   3   3       2655.23       2840.78       138.75 o                         
  -7   3   3        676.74        704.91        12.52 o                         
  -6   3   3         74.93         72.51         5.49 o                         
  -5   3   3        110.93        116.29         5.41 o                         
  -4   3   3        620.44        583.73        10.54 o                         
  -3   3   3      12951.57      13624.28        87.40 o                         
  -2   3   3        374.83        482.95         9.68 o                         
  -1   3   3       7813.50       7890.61        31.26 o                         
   0   3   3        926.20        870.51        12.21 o                         
   1   3   3        169.83        177.05        11.49 o                         
   2   3   3         10.48         -0.67         7.69 o                         
   3   3   3         37.86         37.77         8.78 o                         
   4   3   3       1126.90       1152.65        25.61 o                         
   5   3   3        476.61        498.08        20.25 o                         
   6   3   3        115.97        114.75        16.17 o                         
   7   3   3          5.03          0.77        16.26 o                         
   8   3   3          6.98          4.40        15.48 o                         
   9   3   3          2.57         -3.99        13.08 o                         
 -14   4   3          0.17         -3.89        19.53 o                         
 -13   4   3         40.67         38.46        21.01 o                         
 -12   4   3         69.81         52.67        18.21 o                         
 -11   4   3         26.70         47.85        18.64 o                         
 -10   4   3          5.75         -0.74        17.51 o                         
  -9   4   3        772.13        798.85        23.97 o                         
  -8   4   3          6.65         -5.68        12.94 o                         
  -7   4   3          8.01          6.52        12.65 o                         
  -6   4   3       4731.82       4807.98        62.08 o                         
  -5   4   3       1113.68       1176.58        15.21 o                         
  -4   4   3         22.18         28.50         8.24 o                         
  -3   4   3       1630.70       1650.57        19.23 o                         
  -2   4   3       1528.72       1570.31        20.61 o                         
  -1   4   3       3240.17       2983.34        57.08 o                         
   0   4   3        121.24        113.00         7.82 o                         
   1   4   3        649.36        636.26        17.99 o                         
   2   4   3         49.02         54.16         8.81 o                         
   3   4   3        111.62        130.05        10.49 o                         
   4   4   3         13.73         11.42        14.87 o                         
   5   4   3         12.31          0.68        15.23 o                         
   6   4   3        334.50        311.11        20.81 o                         
   7   4   3         63.45         68.17        17.96 o                         
   8   4   3         43.96         30.62        19.30 o                         
 -14   5   3         16.83         27.30        19.31 o                         
 -13   5   3          0.11          1.69        18.70 o                         
 -12   5   3        111.59        112.14        19.57 o                         
 -11   5   3          4.47          8.00        17.25 o                         
 -10   5   3         52.66         30.57        16.58 o                         
  -9   5   3        138.21         97.63        15.86 o                         
  -8   5   3        215.73        199.57        16.68 o                         
  -7   5   3        538.24        543.01        19.27 o                         
  -6   5   3         22.92         24.96         7.91 o                         
  -5   5   3        259.52        249.70         9.81 o                         
  -4   5   3       2074.27       1983.45        19.00 o                         
  -3   5   3         20.09         17.33         7.10 o                         
  -2   5   3         51.31         50.42         7.17 o                         
  -1   5   3         19.50         10.80         7.09 o                         
   0   5   3        124.13        126.06         9.87 o                         
   1   5   3       1261.94       1234.48        18.40 o                         
   2   5   3        402.89        397.87        13.28 o                         
   3   5   3        406.04        385.46        13.70 o                         
   4   5   3         76.59         60.38        17.92 o                         
   5   5   3         25.88         17.04        17.05 o                         
   6   5   3         60.22         36.50        17.52 o                         
   7   5   3          0.80          6.36        18.20 o                         
 -14   6   3          1.58          4.14        21.15 o                         
 -13   6   3         70.62         86.34        21.49 o                         
 -12   6   3         31.89         28.98        18.18 o                         
 -11   6   3        235.95        266.01        22.08 o                         
 -10   6   3        226.17        239.04        20.12 o                         
  -9   6   3        266.01        272.11        19.03 o                         
  -8   6   3          0.42         -5.54        14.46 o                         
  -7   6   3        333.36        307.51        11.99 o                         
  -6   6   3        256.00        235.36        13.02 o                         
  -5   6   3          1.00          2.78         7.83 o                         
  -4   6   3        131.20        143.65         8.82 o                         
  -3   6   3        301.51        313.29        10.66 o                         
  -2   6   3        183.20        191.54         9.78 o                         
  -1   6   3        648.97        644.14        15.84 o                         
   0   6   3        198.70        222.15        11.30 o                         
   1   6   3        281.46        273.61        12.25 o                         
   2   6   3         95.57         98.90        11.58 o                         
   3   6   3         98.13        119.26        11.90 o                         
   4   6   3         45.49         36.45        19.61 o                         
   5   6   3         92.83         73.84        20.81 o                         
   6   6   3          2.44          8.90        21.40 o                         
 -14   7   3          0.19          0.20        22.47 o                         
 -13   7   3          5.40         11.85        17.85 o                         
 -12   7   3          9.51          9.57        17.26 o                         
 -11   7   3        306.70        364.00        22.82 o                         
 -10   7   3         43.89          7.31        16.17 o                         
  -9   7   3         28.21         26.06        16.25 o                         
  -8   7   3        326.71        343.52        20.90 o                         
  -7   7   3        119.63        138.31        21.50 o                         
  -6   7   3         66.85         46.48         9.23 o                         
  -5   7   3          6.14          3.40         8.54 o                         
  -4   7   3        694.56        665.01        14.56 o                         
  -3   7   3        421.52        433.61        14.34 o                         
  -2   7   3        325.69        334.63        12.17 o                         
  -1   7   3        287.65        272.16        13.14 o                         
   0   7   3          8.73         11.46        10.10 o                         
   1   7   3          1.34          7.45        13.20 o                         
   2   7   3         43.83         28.92        10.65 o                         
   3   7   3         48.41         33.61        18.83 o                         
   4   7   3         31.98          0.82        20.66 o                         
   5   7   3         24.00         28.39        21.77 o                         
 -14   8   3          9.46         -0.53        21.98 o                         
 -13   8   3          3.85        -10.38        21.41 o                         
 -12   8   3         48.88         25.11        17.94 o                         
 -11   8   3         22.92         14.58        18.15 o                         
 -10   8   3         41.74         50.28        16.99 o                         
  -9   8   3         25.32         14.35        16.09 o                         
  -8   8   3         70.80         93.44        18.57 o                         
  -7   8   3        271.31        282.75        21.09 o                         
  -6   8   3        626.54        709.72        24.59 o                         
  -5   8   3        304.94        343.92        20.29 o                         
  -4   8   3         97.64         66.29        16.76 o                         
  -3   8   3          7.61         12.82        14.68 o                         
  -2   8   3          5.47          1.96        11.00 o                         
  -1   8   3          1.42        -10.65        17.42 o                         
   0   8   3         96.84        105.06        18.68 o                         
   1   8   3         39.60         21.99        19.39 o                         
   2   8   3         35.45         44.05        19.18 o                         
   3   8   3          0.21         -1.98        21.91 o                         
   4   8   3         12.82         -4.30        19.07 o                         
 -13   9   3          2.47         -4.14        18.49 o                         
 -12   9   3          3.70        -11.05        21.07 o                         
 -11   9   3          5.32         -1.60        19.34 o                         
 -10   9   3          6.16          4.32        16.36 o                         
  -9   9   3          3.75         29.89        17.92 o                         
  -8   9   3        331.02        325.63        22.03 o                         
  -7   9   3         59.46         67.47        17.50 o                         
  -6   9   3         50.31         32.88        16.07 o                         
  -5   9   3          1.45          5.79        17.08 o                         
  -4   9   3        222.73        221.34        19.55 o                         
  -3   9   3         61.67         66.57        12.43 o                         
  -2   9   3          2.42          6.38        14.84 o                         
  -1   9   3         29.90         31.48        17.98 o                         
   0   9   3          0.37         -8.73        18.87 o                         
   1   9   3         64.26         53.43        21.34 o                         
   2   9   3         92.70         86.06        23.77 o                         
 -12  10   3         24.31         40.74        19.54 o                         
 -11  10   3         29.05         45.76        16.63 o                         
 -10  10   3        115.84        149.42        22.40 o                         
  -9  10   3          8.93          3.62        17.98 o                         
  -8  10   3          4.93          5.65        18.07 o                         
  -7  10   3          1.37          7.55        16.40 o                         
  -6  10   3          0.73          6.37        17.71 o                         
  -5  10   3          0.54         -3.07        12.37 o                         
  -4  10   3          0.04         -3.54        11.69 o                         
  -3  10   3         27.13         28.98        12.51 o                         
  -2  10   3        106.98        116.73        22.27 o                         
  -1  10   3          3.82          6.59        20.47 o                         
   0  10   3          2.48          2.30        20.34 o                         
 -11  11   3         29.44         46.43        20.03 o                         
 -10  11   3          3.32          9.27        20.26 o                         
  -9  11   3          3.33         43.04        18.82 o                         
  -8  11   3         11.90         29.29        19.30 o                         
  -7  11   3         48.21         70.66        21.66 o                         
  -6  11   3          1.86         10.13        12.76 o                         
  -5  11   3          2.24         -2.54        13.74 o                         
  -4  11   3         39.01         41.53        16.20 o                         
  -3  11   3          0.30         -1.78        13.96 o                         
  -2  11   3          7.92        -12.61        18.67 o                         
   1 -14   4         35.33         28.86        14.77 o                         
   2 -14   4          9.29         15.86        19.48 o                         
   3 -14   4         56.19         62.67        20.24 o                         
   4 -14   4         55.76         48.45        13.68 o                         
   5 -14   4         34.91         37.49        12.36 o                         
   6 -14   4         13.16         11.78        12.04 o                         
   7 -14   4         61.76         83.42        20.08 o                         
   8 -14   4          5.85         -3.73        18.71 o                         
   9 -14   4          2.88        -14.43        23.66 o                         
  -2 -13   4          0.26         -8.54        13.97 o                         
  -1 -13   4         89.07         62.34        15.36 o                         
   0 -13   4        134.45        136.92        14.67 o                         
   1 -13   4         64.28        101.51        14.09 o                         
   2 -13   4         42.79         47.52        12.47 o                         
   3 -13   4          8.80         12.10        11.74 o                         
   4 -13   4         15.12         28.50        18.37 o                         
   5 -13   4         16.06         20.04        10.94 o                         
   6 -13   4         80.60         71.13        21.85 o                         
   7 -13   4         23.53         18.01         9.41 o                         
   8 -13   4         48.47         68.59        14.11 o                         
   9 -13   4         22.67         40.68        19.89 o                         
  10 -13   4          5.55        -16.99        20.69 o                         
  -4 -12   4         12.97         37.16        25.30 o                         
  -3 -12   4          4.67          3.56        20.87 o                         
  -2 -12   4         15.03         13.76        20.90 o                         
  -1 -12   4        219.85        172.58        17.40 o                         
   0 -12   4         19.02         20.51        12.38 o                         
   1 -12   4        105.53         87.48        12.28 o                         
   2 -12   4          8.71         12.02        10.84 o                         
   3 -12   4        159.69        208.01        12.85 o                         
   4 -12   4          5.04          1.83        10.46 o                         
   5 -12   4          0.08          3.42        13.50 o                         
   6 -12   4         26.11         16.78         8.94 o                         
   7 -12   4         44.87         47.82         9.12 o                         
   8 -12   4          0.26          9.99        11.86 o                         
   9 -12   4         13.57         -3.23        20.42 o                         
  10 -12   4          6.74        -14.88        18.92 o                         
  11 -12   4         57.85         52.19        24.00 o                         
  -5 -11   4         33.50         43.16        21.47 o                         
  -4 -11   4          5.98         13.54        19.47 o                         
  -3 -11   4         17.54         17.95        20.77 o                         
  -2 -11   4         45.18         36.32        17.98 o                         
  -1 -11   4         16.27          8.89        12.49 o                         
   0 -11   4          1.25          0.01        11.57 o                         
   1 -11   4         55.45         60.89        11.48 o                         
   2 -11   4        328.75        338.21        10.63 o                         
   3 -11   4        104.31        119.23        11.02 o                         
   4 -11   4         23.58         12.03        10.01 o                         
   5 -11   4        343.06        342.05        11.24 o                         
   6 -11   4          0.73          1.55         7.98 o                         
   7 -11   4        116.19        109.88         9.28 o                         
   8 -11   4          5.81         12.55         8.31 o                         
   9 -11   4         96.98         91.03        20.16 o                         
  10 -11   4          3.65          4.36        18.33 o                         
  11 -11   4         15.10         -0.22        21.94 o                         
  12 -11   4          0.81         -9.24        22.83 o                         
  -6 -10   4          0.44         -3.25        23.18 o                         
  -5 -10   4         26.34         31.54        21.70 o                         
  -4 -10   4         52.80         56.89        19.47 o                         
  -3 -10   4          0.98         -4.56        17.98 o                         
  -2 -10   4         15.88         12.37        16.32 o                         
  -1 -10   4         29.31         43.68        11.15 o                         
   0 -10   4         16.35         21.45        10.25 o                         
   1 -10   4         57.14         55.57         9.93 o                         
   2 -10   4         46.92         47.09         7.12 o                         
   3 -10   4         19.58         20.77         6.55 o                         
   4 -10   4        791.90        807.87        14.33 o                         
   5 -10   4         45.44         48.19         7.76 o                         
   6 -10   4         36.55         26.32         7.49 o                         
   7 -10   4        100.40        116.14         8.73 o                         
   8 -10   4        476.53        474.30        11.99 o                         
   9 -10   4         46.09         47.24        17.90 o                         
  10 -10   4         27.60         71.72        19.03 o                         
  11 -10   4          3.07          3.71        21.97 o                         
  12 -10   4         31.08         41.54        22.34 o                         
  -8  -9   4          2.55        -12.78        13.72 o                         
  -7  -9   4        118.42        137.95        22.83 o                         
  -6  -9   4          3.03         -8.88        19.54 o                         
  -5  -9   4          3.53          1.81        18.58 o                         
  -4  -9   4         19.79         42.80        18.48 o                         
  -3  -9   4         27.87          8.82        16.67 o                         
  -2  -9   4        483.19        504.74        22.26 o                         
  -1  -9   4         28.08         25.33         9.81 o                         
   0  -9   4        237.49        240.97        11.66 o                         
   1  -9   4        358.16        365.48         9.23 o                         
   2  -9   4        157.75        169.47         7.38 o                         
   3  -9   4         27.59         28.90         5.41 o                         
   4  -9   4         16.93         14.06         6.67 o                         
   5  -9   4         46.81         51.49         7.17 o                         
   6  -9   4        104.60        115.81         7.73 o                         
   7  -9   4         31.69         26.84         7.28 o                         
   8  -9   4        358.15        332.19        12.46 o                         
   9  -9   4         10.23         13.60        16.67 o                         
  10  -9   4         81.99         64.90        20.02 o                         
  11  -9   4         37.35         29.83        20.08 o                         
  12  -9   4          2.24          5.86        18.97 o                         
  13  -9   4         16.06         22.19        22.19 o                         
  -9  -8   4          0.38          7.53        15.19 o                         
  -8  -8   4          4.53         16.96        13.08 o                         
  -7  -8   4        119.45        118.15        22.61 o                         
  -6  -8   4          3.27         16.21        19.57 o                         
  -5  -8   4        575.34        567.73        25.13 o                         
  -4  -8   4         76.16         63.27        17.19 o                         
  -3  -8   4        214.65        235.88        17.84 o                         
  -2  -8   4         19.54         14.29        14.26 o                         
  -1  -8   4         75.28         63.15         9.39 o                         
   0  -8   4        861.25        803.46        21.48 o                         
   1  -8   4         24.70         14.77         5.65 o                         
   2  -8   4        113.36        126.89         5.62 o                         
   3  -8   4       1184.79       1185.09        10.34 o                         
   4  -8   4        563.76        590.99        16.46 o                         
   5  -8   4         97.86        117.02         6.83 o                         
   6  -8   4        161.19        152.69         7.50 o                         
   7  -8   4         17.41         23.39        10.70 o                         
   8  -8   4         13.76         15.92         9.11 o                         
   9  -8   4          9.54         16.07        13.54 o                         
  10  -8   4        109.62        103.60        20.29 o                         
  11  -8   4         32.00         44.35        20.14 o                         
  12  -8   4         16.00         19.68        21.85 o                         
  13  -8   4         13.96         -0.55        22.60 o                         
 -10  -7   4         35.31         30.58        13.42 o                         
  -9  -7   4          4.01          2.48        12.89 o                         
  -8  -7   4          1.03        -13.10        13.10 o                         
  -7  -7   4         25.84         23.60        17.99 o                         
  -6  -7   4          9.81         -0.47        16.23 o                         
  -5  -7   4        408.73        419.78        21.39 o                         
  -4  -7   4          8.16         13.41        14.58 o                         
  -3  -7   4        575.24        583.39        20.33 o                         
  -2  -7   4        158.73        153.26         9.58 o                         
  -1  -7   4        550.52        568.80        13.72 o                         
   0  -7   4        571.65        560.51        16.50 o                         
   1  -7   4         47.57         45.36         3.96 o                         
   2  -7   4       2379.35       2354.95        22.52 o                         
   3  -7   4        188.52        206.53         4.35 o                         
   4  -7   4         16.49         10.94         4.65 o                         
   5  -7   4       1168.04       1127.33        10.49 o                         
   6  -7   4        156.56        159.36         7.38 o                         
   7  -7   4         25.21         29.33         6.38 o                         
   8  -7   4        145.37        156.96        10.44 o                         
   9  -7   4         20.34         36.60         9.59 o                         
  10  -7   4          0.66          3.97        16.53 o                         
  11  -7   4         34.79         12.36        17.01 o                         
  12  -7   4          9.80          5.80        19.45 o                         
  13  -7   4         11.32         16.48        20.97 o                         
 -10  -6   4         29.49         25.34        13.09 o                         
  -9  -6   4        214.71        218.49        25.37 o                         
  -8  -6   4         59.98         53.49        12.22 o                         
  -7  -6   4          9.88         -1.90        10.55 o                         
  -6  -6   4          3.36         -4.27        14.07 o                         
  -5  -6   4         29.59         37.40        14.76 o                         
  -4  -6   4       1014.52        993.28        23.18 o                         
  -3  -6   4       1614.24       1678.33        26.48 o                         
  -2  -6   4       2297.53       2376.81        15.60 o                         
  -1  -6   4        103.34         95.83         5.77 o                         
   0  -6   4        317.61        311.10         7.41 o                         
   1  -6   4        522.85        550.20         5.44 o                         
   2  -6   4         11.45         11.76         3.00 o                         
   3  -6   4       5698.08       5813.95        32.28 o                         
   4  -6   4       1491.01       1465.79        26.17 o                         
   5  -6   4        995.01       1022.72        12.11 o                         
   6  -6   4         31.56         20.70         5.50 o                         
   7  -6   4        970.59       1006.17        12.22 o                         
   8  -6   4          1.99          9.83         6.48 o                         
   9  -6   4         17.78          8.31         9.80 o                         
  10  -6   4         68.97         74.36        17.50 o                         
  11  -6   4         45.88         54.66        20.27 o                         
  12  -6   4         15.49        -12.93        19.53 o                         
  13  -6   4          1.37        -12.20        21.64 o                         
 -11  -5   4          9.47         11.44        12.93 o                         
 -10  -5   4         18.73         25.30        13.06 o                         
  -9  -5   4         53.26         38.58        11.91 o                         
  -8  -5   4        161.25        160.57        19.36 o                         
  -7  -5   4       1822.61       1800.63        21.86 o                         
  -6  -5   4        245.39        241.74        11.45 o                         
  -5  -5   4         45.52         33.54        12.04 o                         
  -4  -5   4        213.09        194.57        13.19 o                         
  -3  -5   4        796.78        837.71         9.37 o                         
  -2  -5   4       1528.57       1477.48        12.23 o                         
  -1  -5   4       1961.04       1884.33        12.34 o                         
   0  -5   4        542.60        516.96         7.17 o                         
   1  -5   4       1742.13       1860.64        12.15 o                         
   2  -5   4       3240.51       3337.57        24.07 o                         
   3  -5   4        469.13        464.82         6.46 o                         
   4  -5   4         94.97        102.02         4.45 o                         
   5  -5   4        188.33        176.55         5.29 o                         
   6  -5   4        239.55        249.55         7.57 o                         
   7  -5   4          1.94          1.85         5.76 o                         
   8  -5   4        142.13        137.73        10.89 o                         
   9  -5   4        479.10        450.69        27.00 o                         
  10  -5   4          4.70         -1.54        17.03 o                         
  11  -5   4          0.38         -9.88        17.51 o                         
  12  -5   4          4.39          1.71        20.59 o                         
 -12  -4   4         20.65         18.47        20.22 o                         
 -11  -4   4          6.53          1.03        11.36 o                         
 -10  -4   4          3.39         14.13        11.30 o                         
  -9  -4   4        241.74        270.21        37.26 o                         
  -8  -4   4        205.38        178.44        11.37 o                         
  -7  -4   4        193.05        186.25        10.04 o                         
  -6  -4   4         89.13         96.57         8.22 o                         
  -5  -4   4       2424.06       2383.20        17.20 o                         
  -4  -4   4        666.17        732.48        11.71 o                         
  -3  -4   4         23.76         19.98         3.97 o                         
  -2  -4   4       2556.42       2416.48        12.90 o                         
  -1  -4   4       1744.21       1691.06        22.61 o                         
   0  -4   4      12298.02      12450.31        48.83 o                         
   1  -4   4         66.24         52.35         3.94 o                         
   2  -4   4        114.99        108.60         2.48 o                         
   3  -4   4       1525.08       1549.20         8.77 o                         
   4  -4   4        853.46        832.78         7.61 o                         
   5  -4   4          5.77          6.12         4.02 o                         
   6  -4   4          1.21         -2.67         4.31 o                         
   7  -4   4        657.92        619.29        14.11 o                         
   8  -4   4        249.18        252.52        12.08 o                         
   9  -4   4         66.05         39.75        11.12 o                         
  10  -4   4        115.62        109.59        12.55 o                         
  11  -4   4        243.42        259.28        24.48 o                         
  12  -4   4         16.20          5.90        18.92 o                         
 -12  -3   4          0.01        -12.26        19.10 o                         
 -11  -3   4        100.45        103.84        12.35 o                         
 -10  -3   4         50.65         60.93        10.75 o                         
  -9  -3   4          5.29          3.97         9.48 o                         
  -8  -3   4          2.01          2.50         8.46 o                         
  -7  -3   4        323.65        302.41        10.33 o                         
  -6  -3   4         56.04         53.16         5.78 o                         
  -5  -3   4       1043.09       1086.89        11.51 o                         
  -4  -3   4        352.97        319.13         4.69 o                         
  -3  -3   4       3296.06       3296.84        31.71 o                         
  -2  -3   4        815.92        816.84        10.63 o                         
  -1  -3   4         26.84         24.84         1.97 o                         
   0  -3   4        826.77        915.10         7.52 o                         
   1  -3   4       8300.16       8688.76        39.36 o                         
   2  -3   4        241.41        227.31         4.73 o                         
   3  -3   4        931.89        940.77        23.20 o                         
   4  -3   4         47.26         45.57         3.63 o                         
   5  -3   4        804.89        750.64         9.66 o                         
   6  -3   4       2675.00       2734.85        30.00 o                         
   7  -3   4          3.72          1.48         8.32 o                         
   8  -3   4         14.54         -0.58        10.26 o                         
   9  -3   4         11.07         11.00        11.13 o                         
  10  -3   4         46.39         29.05        12.00 o                         
  11  -3   4          4.85         16.81        19.25 o                         
  12  -3   4         19.22         12.46        21.28 o                         
 -13  -2   4          1.43         21.18        21.72 o                         
 -12  -2   4          6.83          5.26        17.76 o                         
 -11  -2   4          3.79         -1.57         7.36 o                         
 -10  -2   4         70.03         66.98        10.52 o                         
  -9  -2   4        496.98        502.37        13.33 o                         
  -8  -2   4        321.32        325.09        10.86 o                         
  -7  -2   4          5.19          4.86         6.77 o                         
  -6  -2   4       1042.44        941.49        17.20 o                         
  -5  -2   4       2528.18       2476.46        38.57 o                         
  -4  -2   4       3746.57       3605.81        39.24 o                         
  -3  -2   4        302.35        288.97         6.31 o                         
  -2  -2   4        891.04        846.28         8.11 o                         
  -1  -2   4        943.37        976.50         7.47 o                         
   0  -2   4       1186.01       1254.06        30.14 o                         
   1  -2   4         18.67         21.91         3.39 o                         
   2  -2   4       1909.50       1841.05        14.71 o                         
   3  -2   4         32.43         42.71         3.44 o                         
   4  -2   4        980.94        955.59        16.47 o                         
   5  -2   4        248.12        252.06         4.66 o                         
   6  -2   4         19.18         10.10         7.58 o                         
   7  -2   4        528.40        509.88        13.40 o                         
   8  -2   4        232.14        224.81        12.25 o                         
   9  -2   4        113.66         94.90        11.88 o                         
  10  -2   4         51.68         39.21        12.81 o                         
  11  -2   4         26.40         10.77        22.36 o                         
 -13  -1   4         51.07         62.90        22.09 o                         
 -12  -1   4         16.50          0.74        18.13 o                         
 -11  -1   4         12.78          8.91        17.11 o                         
 -10  -1   4          1.56         -1.81         7.57 o                         
  -9  -1   4        123.67        110.63         7.79 o                         
  -8  -1   4       1320.84       1280.15        23.23 o                         
  -7  -1   4       1316.05       1205.45        20.00 o                         
  -6  -1   4        764.47        778.85        11.88 o                         
  -5  -1   4        525.82        537.06         9.77 o                         
  -4  -1   4        237.41        271.68        11.64 o                         
  -3  -1   4       1720.35       1799.19        22.36 o                         
  -2  -1   4       2015.47       2031.57        38.04 o                         
  -1  -1   4       5612.68       5628.94        16.10 o                         
   0  -1   4       3792.01       3960.43        18.07 o                         
   1  -1   4        166.87        172.82         4.33 o                         
   2  -1   4        680.87        711.44        10.91 o                         
   3  -1   4       1755.93       1889.39        36.57 o                         
   4  -1   4        445.76        439.13         7.01 o                         
   5  -1   4        618.48        618.45         8.80 o                         
   6  -1   4        135.32        141.72        13.04 o                         
   7  -1   4         35.36         40.69         9.41 o                         
   8  -1   4          0.46         -2.51        10.59 o                         
   9  -1   4        351.85        328.22        15.21 o                         
  10  -1   4          0.37          8.41        12.19 o                         
  11  -1   4          2.83         -0.77        20.39 o                         
 -14   0   4          0.05        -10.27        24.84 o                         
 -13   0   4         71.57         80.48        24.28 o                         
 -12   0   4         78.46         70.92        21.36 o                         
 -11   0   4        338.33        319.26        22.72 o                         
 -10   0   4          7.38         -7.61         9.68 o                         
  -9   0   4         33.58         32.11         7.09 o                         
  -8   0   4        438.80        414.52        24.50 o                         
  -7   0   4         23.26         18.78         5.24 o                         
  -6   0   4        800.92        896.92         9.60 o                         
  -5   0   4       7108.15       7450.03        58.45 o                         
  -4   0   4       1743.71       1816.95        15.17 o                         
  -3   0   4         17.83         18.54         4.02 o                         
  -2   0   4       3088.68       3122.00        18.39 o                         
  -1   0   4       1559.42       1759.21         9.09 o                         
   0   0   4       4025.28       4114.89        16.04 o                         
   1   0   4       2988.44       2871.19        54.63 o                         
   2   0   4       3905.65       3943.44        30.90 o                         
   3   0   4        112.72        112.27         4.44 o                         
   4   0   4       1609.63       1666.67        30.70 o                         
   5   0   4         97.39         97.74         8.95 o                         
   6   0   4          1.22          1.44         6.71 o                         
   7   0   4         45.66         41.29         9.89 o                         
   8   0   4         47.54         46.77        11.39 o                         
   9   0   4         20.65         15.80        11.62 o                         
  10   0   4          0.30         -7.75        12.67 o                         
 -14   1   4          8.91          3.21        23.89 o                         
 -13   1   4         68.09         45.57        21.26 o                         
 -12   1   4          0.51         -5.98        21.39 o                         
 -11   1   4        212.86        203.70        22.49 o                         
 -10   1   4          3.26         -2.16        10.23 o                         
  -9   1   4        219.81        255.62        11.66 o                         
  -8   1   4         26.50         34.77         5.79 o                         
  -7   1   4        717.76        748.43        18.20 o                         
  -6   1   4        170.96        160.82         8.68 o                         
  -5   1   4        272.76        282.97         9.54 o                         
  -4   1   4       5995.92       5952.56        35.82 o                         
  -3   1   4       2285.13       2421.98        17.28 o                         
  -2   1   4        200.76        198.11         6.35 o                         
  -1   1   4         57.53         78.15         5.21 o                         
   0   1   4       4062.03       4068.00        21.13 o                         
   1   1   4       1192.17       1194.31        20.27 o                         
   2   1   4       2734.31       2972.92        31.78 o                         
   3   1   4        275.93        246.55        14.50 o                         
   4   1   4        151.02        142.82         9.78 o                         
   5   1   4        587.51        540.69        35.71 o                         
   6   1   4        161.99        162.51        14.34 o                         
   7   1   4         18.48         21.66        10.39 o                         
   8   1   4         12.42          7.74        11.02 o                         
   9   1   4         10.65         -0.29        12.01 o                         
  10   1   4          3.74         18.87        13.16 o                         
 -14   2   4          2.02         18.91        20.27 o                         
 -13   2   4          0.53          3.03        20.27 o                         
 -12   2   4         42.48         34.97        19.22 o                         
 -11   2   4         19.94         25.04        20.02 o                         
 -10   2   4        106.24        146.05        19.22 o                         
  -9   2   4        652.86        694.51        17.75 o                         
  -8   2   4        619.42        700.80        15.00 o                         
  -7   2   4         57.39         58.29         7.55 o                         
  -6   2   4         44.59         30.29         3.91 o                         
  -5   2   4       5121.12       5049.04        37.54 o                         
  -4   2   4       1223.98       1254.84        14.04 o                         
  -3   2   4        159.08        171.47         7.13 o                         
  -2   2   4         27.31         34.49         5.56 o                         
  -1   2   4       1442.21       1404.68        14.19 o                         
   0   2   4          1.27          3.21         5.82 o                         
   1   2   4         16.76         12.57        10.20 o                         
   2   2   4       1207.37       1165.90        23.20 o                         
   3   2   4          9.53          9.12         8.57 o                         
   4   2   4        386.40        421.52        12.94 o                         
   5   2   4        102.68        101.33        15.06 o                         
   6   2   4          2.08         -6.83        13.32 o                         
   7   2   4        100.45        114.89        12.24 o                         
   8   2   4         66.70         63.03        12.45 o                         
   9   2   4         31.47         31.73        12.94 o                         
 -14   3   4         14.47         11.98        21.53 o                         
 -13   3   4         29.01         25.28        19.80 o                         
 -12   3   4         52.57         94.21        21.22 o                         
 -11   3   4        118.97         90.88        20.37 o                         
 -10   3   4          1.97         -4.18        16.45 o                         
  -9   3   4        210.55        258.92        19.15 o                         
  -8   3   4         34.71         55.43        13.27 o                         
  -7   3   4       1197.80       1056.82        22.46 o                         
  -6   3   4        967.79        971.32        20.50 o                         
  -5   3   4         26.28         30.74         7.03 o                         
  -4   3   4       1604.48       1614.55        16.63 o                         
  -3   3   4        334.54        372.82         9.57 o                         
  -2   3   4         40.43         28.91         6.38 o                         
  -1   3   4       4874.89       4916.51        63.07 o                         
   0   3   4          7.87          0.53         6.74 o                         
   1   3   4        170.08        133.49        12.87 o                         
   2   3   4        617.51        610.39        19.53 o                         
   3   3   4         18.26         19.10         9.30 o                         
   4   3   4        127.49        120.17        11.43 o                         
   5   3   4        248.57        209.57        18.24 o                         
   6   3   4         98.38         97.55        17.45 o                         
   7   3   4         10.34         24.14        16.71 o                         
   8   3   4          0.13          2.94        12.98 o                         
 -14   4   4          0.37         -2.65        20.50 o                         
 -13   4   4         14.51          0.33        21.14 o                         
 -12   4   4        317.78        361.32        24.62 o                         
 -11   4   4          3.23         -1.91        18.45 o                         
 -10   4   4          8.91         24.70        15.71 o                         
  -9   4   4          3.90         10.61        14.39 o                         
  -8   4   4        301.59        248.13        16.53 o                         
  -7   4   4         27.60         20.56        12.29 o                         
  -6   4   4        397.06        411.83        15.97 o                         
  -5   4   4        841.69        836.80        26.48 o                         
  -4   4   4        863.16        835.35        13.63 o                         
  -3   4   4        269.75        287.93         9.61 o                         
  -2   4   4       2871.07       2937.73        50.83 o                         
  -1   4   4         91.12        100.94         8.22 o                         
   0   4   4        324.97        347.96        10.97 o                         
   1   4   4        629.32        631.41        19.67 o                         
   2   4   4        308.35        317.82        13.05 o                         
   3   4   4          8.32         11.42        10.62 o                         
   4   4   4          1.24         -7.00        16.25 o                         
   5   4   4         61.94         40.57        16.72 o                         
   6   4   4         63.29         66.79        17.86 o                         
   7   4   4          2.07         13.99        18.67 o                         
 -14   5   4          1.13         19.11        19.46 o                         
 -13   5   4         55.69         54.89        19.40 o                         
 -12   5   4          0.36         -9.41        18.90 o                         
 -11   5   4         11.79          2.00        16.61 o                         
 -10   5   4       1287.26       1281.91        31.17 o                         
  -9   5   4        417.19        429.72        20.79 o                         
  -8   5   4          6.71          5.69        13.93 o                         
  -7   5   4        530.90        553.84        20.14 o                         
  -6   5   4        704.51        654.35        14.14 o                         
  -5   5   4        146.60        132.29        12.43 o                         
  -4   5   4        377.26        386.27        11.36 o                         
  -3   5   4        240.54        262.81        10.25 o                         
  -2   5   4        290.27        311.20        10.95 o                         
  -1   5   4        747.99        745.25        14.24 o                         
   0   5   4        710.55        720.88        20.97 o                         
   1   5   4        177.75        164.04        11.68 o                         
   2   5   4        200.06        213.60        12.57 o                         
   3   5   4        128.46        141.09        13.19 o                         
   4   5   4         16.63         -0.81        16.58 o                         
   5   5   4          3.63        -16.43        17.26 o                         
   6   5   4         18.12         13.73        20.47 o                         
 -14   6   4         37.63         54.28        21.60 o                         
 -13   6   4          2.28         17.91        21.00 o                         
 -12   6   4          1.80         10.00        19.87 o                         
 -11   6   4         42.72         48.36        18.06 o                         
 -10   6   4         41.94         61.18        17.79 o                         
  -9   6   4        620.52        602.87        23.99 o                         
  -8   6   4        105.40        114.82        11.36 o                         
  -7   6   4         37.54         47.90        10.57 o                         
  -6   6   4        405.15        367.81        25.80 o                         
  -5   6   4        239.73        250.53        11.53 o                         
  -4   6   4        346.26        325.01        16.24 o                         
  -3   6   4        142.57        121.98        10.33 o                         
  -2   6   4       1100.34       1049.30        17.29 o                         
  -1   6   4         42.72         44.20         9.60 o                         
   0   6   4        100.24        103.87        11.14 o                         
   1   6   4        117.16         94.23        12.67 o                         
   2   6   4         55.47         70.80        11.85 o                         
   3   6   4          1.45         17.95        11.84 o                         
   4   6   4         13.23         -4.47        18.40 o                         
   5   6   4         44.44         39.76        20.20 o                         
 -14   7   4         14.09         26.57        23.65 o                         
 -13   7   4          1.65         21.95        19.26 o                         
 -12   7   4         23.09         40.37        20.82 o                         
 -11   7   4         33.66         34.80        17.94 o                         
 -10   7   4        110.57        102.41        13.47 o                         
  -9   7   4         13.87         -0.07        11.26 o                         
  -8   7   4        358.79        341.94        37.31 o                         
  -7   7   4        547.53        547.22        19.39 o                         
  -6   7   4       1144.33       1135.93        79.53 o                         
  -5   7   4         23.22         24.55         9.70 o                         
  -4   7   4          2.57          1.18         9.39 o                         
  -3   7   4        432.11        469.62        14.10 o                         
  -2   7   4        194.68        183.29        11.27 o                         
  -1   7   4         12.74          7.28         8.54 o                         
   0   7   4        271.43        243.86        13.89 o                         
   1   7   4         30.24         25.58        11.98 o                         
   2   7   4          7.83          1.19        11.03 o                         
   3   7   4         10.03          7.24        19.92 o                         
   4   7   4          6.84         19.22        22.46 o                         
 -13   8   4         37.95          7.01        22.70 o                         
 -12   8   4         31.06         20.75        17.77 o                         
 -11   8   4          0.42        -12.46        12.46 o                         
 -10   8   4          6.55         12.71        12.32 o                         
  -9   8   4         10.02          1.73        11.25 o                         
  -8   8   4          2.52          6.51        16.26 o                         
  -7   8   4          2.25         12.49        16.69 o                         
  -6   8   4         80.82         88.59        16.67 o                         
  -5   8   4          9.01         24.97        16.86 o                         
  -4   8   4        186.46        193.20        18.71 o                         
  -3   8   4          4.11         11.39        15.39 o                         
  -2   8   4        106.92         94.26        12.41 o                         
  -1   8   4        257.00        262.42        22.49 o                         
   0   8   4         75.57         46.59        17.82 o                         
   1   8   4         59.79         73.96        21.50 o                         
   2   8   4         50.28         59.36        20.46 o                         
   3   8   4          0.61         10.46        23.02 o                         
 -13   9   4          7.68         -0.11        20.04 o                         
 -12   9   4         65.42         56.47        22.01 o                         
 -11   9   4         98.12         67.37        21.51 o                         
 -10   9   4         39.90         61.22        18.98 o                         
  -9   9   4          1.79          4.75        18.27 o                         
  -8   9   4          0.58         -0.21        17.66 o                         
  -7   9   4         14.68         14.17        17.08 o                         
  -6   9   4         10.28         22.13        17.18 o                         
  -5   9   4          0.85         -9.98        16.48 o                         
  -4   9   4          4.77         -4.18        17.77 o                         
  -3   9   4        118.62        142.08        14.34 o                         
  -2   9   4         50.89         64.20        12.91 o                         
  -1   9   4          1.03         -1.95        17.95 o                         
   0   9   4          0.74         -0.72        19.05 o                         
   1   9   4          0.58          0.00        22.62 o                         
 -11  10   4          2.32         -7.50        21.65 o                         
 -10  10   4         86.25        127.21        22.28 o                         
  -9  10   4        118.63        110.00        20.56 o                         
  -8  10   4        117.06        112.51        20.09 o                         
  -7  10   4          8.14         -1.01        19.73 o                         
  -6  10   4          3.94          8.53        19.21 o                         
  -5  10   4         73.74         66.88        13.76 o                         
  -4  10   4         29.63         26.42        12.44 o                         
  -3  10   4          7.16         13.46        12.91 o                         
  -2  10   4          9.32          9.33        21.56 o                         
  -1  10   4         10.93         14.13        21.91 o                         
  -9  11   4         15.06          2.60        20.79 o                         
  -8  11   4         12.90         27.14        21.63 o                         
  -7  11   4         21.25         20.05        12.52 o                         
  -6  11   4         43.02         49.85        14.98 o                         
  -5  11   4          5.64          9.67        13.68 o                         
   4 -15   5          9.44         17.20        21.12 o                         
   5 -15   5         51.49         30.29        21.36 o                         
   6 -15   5          0.27          1.84        20.03 o                         
   0 -14   5          2.25          0.01        14.65 o                         
   1 -14   5         14.74         24.58        12.43 o                         
   2 -14   5         46.36         45.49        19.55 o                         
   3 -14   5         37.97         42.35        21.49 o                         
   4 -14   5         14.71         15.23        17.06 o                         
   5 -14   5          5.33         -4.35        16.88 o                         
   6 -14   5         16.93         10.64        20.06 o                         
   7 -14   5         13.59         -3.19        18.40 o                         
   8 -14   5         37.23         57.79        15.62 o                         
   9 -14   5          3.76          0.62        21.01 o                         
  -2 -13   5          6.77          4.71        15.57 o                         
  -1 -13   5          3.57        -13.94        14.41 o                         
   0 -13   5          4.13          6.71        12.49 o                         
   1 -13   5         80.69         90.84        13.51 o                         
   2 -13   5         21.32         29.61        19.12 o                         
   3 -13   5        222.35        230.12        33.05 o                         
   4 -13   5          3.86         -7.49        17.21 o                         
   5 -13   5          7.43         15.33        17.66 o                         
   6 -13   5         69.68         82.99        13.84 o                         
   7 -13   5          2.99          2.55        13.27 o                         
   8 -13   5          2.80          1.63        12.67 o                         
   9 -13   5          3.51        -22.24        22.24 o                         
  10 -13   5        102.70         73.06        24.81 o                         
  -4 -12   5          7.47          3.91        17.18 o                         
  -3 -12   5          0.66         -5.89        13.30 o                         
  -2 -12   5          2.37         -8.84        13.12 o                         
  -1 -12   5          0.27         -6.32        13.33 o                         
   0 -12   5        228.84        254.16        15.00 o                         
   1 -12   5        245.48        222.71        13.95 o                         
   2 -12   5          2.35          5.16        16.65 o                         
   3 -12   5         40.58         33.14        10.75 o                         
   4 -12   5        135.80        143.42        11.85 o                         
   5 -12   5        128.49        140.47        13.66 o                         
   6 -12   5         22.96         16.50        13.00 o                         
   7 -12   5          5.09          6.79        11.54 o                         
   8 -12   5         18.66         17.29        11.97 o                         
   9 -12   5          1.81        -14.65        20.58 o                         
  10 -12   5         59.97         65.77        20.33 o                         
  11 -12   5          0.41          0.73        22.49 o                         
  -6 -11   5          5.77          0.94        20.54 o                         
  -5 -11   5          8.24         -7.30        13.92 o                         
  -4 -11   5         14.07          8.54        12.78 o                         
  -3 -11   5         46.69         54.03        13.88 o                         
  -2 -11   5         18.35         -0.62        12.28 o                         
  -1 -11   5        349.78        409.48        16.21 o                         
   0 -11   5         23.67         35.26        11.32 o                         
   1 -11   5         67.06         91.14        11.09 o                         
   2 -11   5          2.96          0.04         7.39 o                         
   3 -11   5         58.87         59.61        11.67 o                         
   4 -11   5         77.85         81.49         8.83 o                         
   5 -11   5          6.89          3.99        11.31 o                         
   6 -11   5        316.96        374.88        20.99 o                         
   7 -11   5        181.39        216.21        15.42 o                         
   8 -11   5         27.65         15.11        17.38 o                         
   9 -11   5          1.49         -2.03        18.01 o                         
  10 -11   5          0.52        -12.09        19.14 o                         
  11 -11   5          3.05        -20.28        20.28 o                         
  12 -11   5          9.46          0.19        20.46 o                         
  -7 -10   5          4.57         10.70        20.47 o                         
  -6 -10   5          0.16         -1.68        22.16 o                         
  -5 -10   5         57.80         64.66        13.48 o                         
  -4 -10   5         63.62         83.55        13.21 o                         
  -3 -10   5         27.63          9.66        11.69 o                         
  -2 -10   5        278.72        256.18        26.22 o                         
  -1 -10   5         14.72          7.72        10.86 o                         
   0 -10   5         39.45         27.04         9.94 o                         
   1 -10   5        384.32        415.64        15.30 o                         
   2 -10   5         12.70          1.83         6.72 o                         
   3 -10   5          2.11         -0.29         7.14 o                         
   4 -10   5         94.37         90.16         8.04 o                         
   5 -10   5         13.37          7.39        10.61 o                         
   6 -10   5        144.01        134.96        21.73 o                         
   7 -10   5         19.67         10.93        17.96 o                         
   8 -10   5        332.43        299.51        22.88 o                         
   9 -10   5          0.46         -2.78        17.77 o                         
  10 -10   5          1.18        -11.59        18.52 o                         
  11 -10   5         29.52         32.78        20.09 o                         
  12 -10   5          6.73         55.00        25.99 o                         
  -8  -9   5          0.03         11.92        15.11 o                         
  -7  -9   5         67.11         58.21        22.31 o                         
  -6  -9   5         36.99         35.99        18.81 o                         
  -5  -9   5          5.39          2.87        11.84 o                         
  -4  -9   5          1.16          4.76        11.09 o                         
  -3  -9   5         38.08         50.73        10.80 o                         
  -2  -9   5         62.78         57.99        10.63 o                         
  -1  -9   5        750.56        728.69        15.87 o                         
   0  -9   5        147.58        154.09        10.18 o                         
   1  -9   5        246.20        261.77        10.67 o                         
   2  -9   5        380.26        388.32         7.95 o                         
   3  -9   5        382.68        389.57         9.39 o                         
   4  -9   5          1.15         -0.14         6.25 o                         
   5  -9   5         53.28         45.41         6.82 o                         
   6  -9   5         56.46         65.92        10.79 o                         
   7  -9   5        132.55        135.09        18.82 o                         
   8  -9   5         59.14         41.57        18.20 o                         
   9  -9   5          4.10         -5.80        18.28 o                         
  10  -9   5         85.74         87.95        18.35 o                         
  11  -9   5         19.43         18.69        22.06 o                         
  12  -9   5          3.85         15.84        21.38 o                         
  -9  -8   5          9.24          8.78        14.26 o                         
  -8  -8   5         17.74         22.42        13.53 o                         
  -7  -8   5          1.46          0.47        12.09 o                         
  -6  -8   5        121.19        108.82        11.84 o                         
  -5  -8   5        127.09        121.29        11.51 o                         
  -4  -8   5        223.69        204.97        12.14 o                         
  -3  -8   5          1.32         -9.12         9.44 o                         
  -2  -8   5         54.47         44.57         9.36 o                         
  -1  -8   5       1194.39       1279.45        17.66 o                         
   0  -8   5        363.07        383.42         9.00 o                         
   1  -8   5        790.86        771.11        14.37 o                         
   2  -8   5        265.35        274.45         5.80 o                         
   3  -8   5        124.56        132.64         4.84 o                         
   4  -8   5        555.24        582.38         8.75 o                         
   5  -8   5         67.24         73.01         6.32 o                         
   6  -8   5         11.87          1.49         8.94 o                         
   7  -8   5        291.15        274.25        12.36 o                         
   8  -8   5        275.34        285.59        12.66 o                         
   9  -8   5          2.86         -8.15        16.86 o                         
  10  -8   5          9.31         21.24        20.03 o                         
  11  -8   5         47.90         23.15        19.09 o                         
  12  -8   5         19.83         41.95        20.70 o                         
 -10  -7   5         51.43         51.41        14.06 o                         
  -9  -7   5          0.28          2.42        11.92 o                         
  -8  -7   5          0.93         -4.25        11.06 o                         
  -7  -7   5         73.93         84.32        12.28 o                         
  -6  -7   5          5.64          7.89         9.24 o                         
  -5  -7   5          6.75          0.82         8.94 o                         
  -4  -7   5          2.13         -1.26         8.48 o                         
  -3  -7   5        146.48        142.06         9.41 o                         
  -2  -7   5        267.34        284.32         8.11 o                         
  -1  -7   5        544.44        550.39         9.55 o                         
   0  -7   5        406.89        416.31         8.32 o                         
   1  -7   5        194.19        184.92         4.34 o                         
   2  -7   5         38.61         38.82         3.82 o                         
   3  -7   5          9.22          5.81         3.49 o                         
   4  -7   5        133.64        122.78         9.32 o                         
   5  -7   5         70.99         76.08         5.74 o                         
   6  -7   5       1280.07       1296.49        18.27 o                         
   7  -7   5       1353.70       1396.48        19.31 o                         
   8  -7   5        334.93        280.99        12.14 o                         
   9  -7   5          2.41          4.68        17.00 o                         
  10  -7   5         28.68         19.40        18.51 o                         
  11  -7   5          3.92         39.86        20.11 o                         
  12  -7   5         19.14         13.93        20.99 o                         
 -11  -6   5          0.16         -8.18        13.22 o                         
 -10  -6   5          6.74          6.75        12.60 o                         
  -9  -6   5         39.73         55.14        12.67 o                         
  -8  -6   5        101.70        107.99        11.76 o                         
  -7  -6   5         59.55         68.81        10.95 o                         
  -6  -6   5          2.14         -2.58         6.68 o                         
  -5  -6   5        628.00        652.37        45.48 o                         
  -4  -6   5        685.52        666.97         9.70 o                         
  -3  -6   5       1725.47       1747.49        17.85 o                         
  -2  -6   5         12.37         11.56         5.31 o                         
  -1  -6   5        670.07        665.36         6.60 o                         
   0  -6   5       1099.75       1148.20        14.98 o                         
   1  -6   5         21.56         13.18         2.02 o                         
   2  -6   5        361.70        420.87         6.43 o                         
   3  -6   5       8492.22       8271.92        81.18 o                         
   4  -6   5        224.96        247.79         6.20 o                         
   5  -6   5         52.20         55.07         5.07 o                         
   6  -6   5        147.93        144.05         9.48 o                         
   7  -6   5         14.72         10.97         8.15 o                         
   8  -6   5        489.64        483.63        23.73 o                         
   9  -6   5        383.17        360.88        22.95 o                         
  10  -6   5         33.07         23.90        18.32 o                         
  11  -6   5          1.16        -20.10        20.10 o                         
  12  -6   5          5.41         17.24        23.09 o                         
 -11  -5   5          9.20         25.57        13.38 o                         
 -10  -5   5         27.14         21.78        11.26 o                         
  -9  -5   5          0.84         -6.07        11.21 o                         
  -8  -5   5        460.21        440.53        13.98 o                         
  -7  -5   5         57.49         46.71         9.40 o                         
  -6  -5   5        465.79        452.58         9.65 o                         
  -5  -5   5          8.04         12.42         5.49 o                         
  -4  -5   5         55.68         57.28         5.19 o                         
  -3  -5   5        642.87        630.96         8.60 o                         
  -2  -5   5       2292.53       2221.37        18.40 o                         
  -1  -5   5        876.72        936.30         7.50 o                         
   0  -5   5       1757.83       1735.52        11.53 o                         
   1  -5   5        883.09        900.01         5.07 o                         
   2  -5   5       1860.26       1781.09        22.09 o                         
   3  -5   5        278.36        277.74         5.50 o                         
   4  -5   5         51.98         49.73         4.57 o                         
   5  -5   5          0.62          2.04         4.17 o                         
   6  -5   5         23.71         22.29         5.68 o                         
   7  -5   5         50.53         53.02         8.57 o                         
   8  -5   5          2.41         -0.89        15.76 o                         
   9  -5   5        109.51         84.49        18.09 o                         
  10  -5   5        122.05        116.99        19.92 o                         
  11  -5   5         40.23         13.28        17.60 o                         
  12  -5   5          9.46          7.86        19.92 o                         
 -12  -4   5         97.02        107.34        16.47 o                         
 -11  -4   5         82.57         95.50        13.34 o                         
 -10  -4   5         99.13         78.47        11.66 o                         
  -9  -4   5         40.59         33.12        10.23 o                         
  -8  -4   5          2.21          1.82         9.09 o                         
  -7  -4   5         26.65         13.35         8.41 o                         
  -6  -4   5        163.58        159.65         6.31 o                         
  -5  -4   5         73.11         74.77         4.16 o                         
  -4  -4   5       1275.39       1207.52        16.96 o                         
  -3  -4   5        527.86        547.96         6.16 o                         
  -2  -4   5        150.24        152.91         3.90 o                         
  -1  -4   5        151.18        182.36         3.88 o                         
   0  -4   5        332.53        299.64         4.88 o                         
   1  -4   5        754.61        769.05        11.86 o                         
   2  -4   5       2210.47       2215.49        16.94 o                         
   3  -4   5       2166.67       2240.79        25.00 o                         
   4  -4   5       1362.78       1288.79        47.06 o                         
   5  -4   5        548.22        514.95        19.14 o                         
   6  -4   5         20.79         29.96         4.73 o                         
   7  -4   5         18.30         13.47        15.68 o                         
   8  -4   5         54.94         57.50        17.34 o                         
   9  -4   5         60.30         59.98        18.63 o                         
  10  -4   5          0.07         20.92        18.51 o                         
  11  -4   5         18.78         32.18        20.70 o                         
  12  -4   5          0.98        -15.19        22.59 o                         
 -13  -3   5          6.82         14.31        20.58 o                         
 -12  -3   5          5.83         -2.09        16.66 o                         
 -11  -3   5          0.54         -4.31        11.50 o                         
 -10  -3   5        278.16        267.16        13.20 o                         
  -9  -3   5        226.95        245.51        12.01 o                         
  -8  -3   5        213.95        194.61        10.56 o                         
  -7  -3   5        201.17        200.39         9.48 o                         
  -6  -3   5        197.43        173.68        10.51 o                         
  -5  -3   5         52.79         43.27         3.54 o                         
  -4  -3   5       2011.65       2054.34        36.30 o                         
  -3  -3   5       2048.16       2012.23        11.66 o                         
  -2  -3   5          5.60          2.49         3.10 o                         
  -1  -3   5         36.94         51.59         4.52 o                         
   0  -3   5       2555.02       2649.95        37.41 o                         
   1  -3   5       5774.63       5938.71        19.79 o                         
   2  -3   5         21.61         24.14         2.65 o                         
   3  -3   5        726.47        741.29        14.57 o                         
   4  -3   5        351.30        339.78         5.23 o                         
   5  -3   5        186.72        179.79         5.39 o                         
   6  -3   5        756.20        754.62        15.61 o                         
   7  -3   5         91.01        107.36         9.66 o                         
   8  -3   5        368.81        382.79        23.11 o                         
   9  -3   5          3.03        -18.07        18.07 o                         
  10  -3   5         60.00         66.04        19.35 o                         
  11  -3   5          7.58         14.50        20.38 o                         
 -13  -2   5         44.21         55.02        20.47 o                         
 -12  -2   5          3.75          6.87        18.59 o                         
 -11  -2   5         32.73         27.95        10.93 o                         
 -10  -2   5          4.14         -0.44         9.52 o                         
  -9  -2   5        139.96        134.58        10.42 o                         
  -8  -2   5        593.52        570.49        13.08 o                         
  -7  -2   5         65.41         61.96         7.87 o                         
  -6  -2   5       1322.06       1389.52        62.61 o                         
  -5  -2   5       1674.26       1717.94        16.13 o                         
  -4  -2   5       1583.87       1528.83        14.14 o                         
  -3  -2   5        217.31        258.36         7.12 o                         
  -2  -2   5        850.91        872.91         6.48 o                         
  -1  -2   5       1855.57       1899.39        21.47 o                         
   0  -2   5         28.34         28.08         4.44 o                         
   1  -2   5       3001.42       3084.81        14.24 o                         
   2  -2   5        408.92        393.47        12.89 o                         
   3  -2   5         83.61         66.67         4.79 o                         
   4  -2   5         39.65         34.50         4.14 o                         
   5  -2   5          3.71          0.10         6.46 o                         
   6  -2   5         13.55         13.16         8.70 o                         
   7  -2   5          1.07          3.22         8.91 o                         
   8  -2   5        294.45        278.89        21.53 o                         
   9  -2   5          4.46          4.40        18.80 o                         
  10  -2   5         14.69         10.64        18.95 o                         
  11  -2   5          0.11         -7.37        23.23 o                         
 -14  -1   5         18.21         19.70        23.24 o                         
 -13  -1   5         45.95         78.87        20.47 o                         
 -12  -1   5          1.03         -5.31        17.99 o                         
 -11  -1   5         55.92         59.04        11.68 o                         
 -10  -1   5         27.76         26.91        10.00 o                         
  -9  -1   5         21.74         13.17         9.28 o                         
  -8  -1   5        845.84        838.43        15.34 o                         
  -7  -1   5         14.16         11.03         7.91 o                         
  -6  -1   5        980.46       1028.93        14.67 o                         
  -5  -1   5         48.31         63.38         7.18 o                         
  -4  -1   5         22.46         28.22         5.88 o                         
  -3  -1   5       7489.52       7271.91        28.71 o                         
  -2  -1   5       4329.12       4145.45        11.89 o                         
  -1  -1   5          1.29          0.31         2.42 o                         
   0  -1   5        409.48        428.93         5.43 o                         
   1  -1   5        713.67        697.35         7.34 o                         
   2  -1   5         58.49         47.30         6.87 o                         
   3  -1   5       2611.44       2736.50        89.31 o                         
   4  -1   5       1449.57       1503.09        49.28 o                         
   5  -1   5        345.72        319.44         9.04 o                         
   6  -1   5          5.71          5.28         8.66 o                         
   7  -1   5          3.90          6.34         9.28 o                         
   8  -1   5         36.89         18.93        18.86 o                         
   9  -1   5         23.21         31.03        21.46 o                         
  10  -1   5         51.24         55.39        21.07 o                         
 -14   0   5          3.84          1.44        22.70 o                         
 -13   0   5          4.33         22.75        22.77 o                         
 -12   0   5         58.00         55.52        20.95 o                         
 -11   0   5        455.54        436.31        15.55 o                         
 -10   0   5         52.36         24.11        11.04 o                         
  -9   0   5        207.71        248.47        12.48 o                         
  -8   0   5        943.62        943.31        16.41 o                         
  -7   0   5          4.31          0.40         8.04 o                         
  -6   0   5         27.34         10.99         7.30 o                         
  -5   0   5          5.56          1.89         6.40 o                         
  -4   0   5       1014.08        909.99        10.52 o                         
  -3   0   5         81.75         90.79         5.89 o                         
  -2   0   5        338.15        341.69         5.77 o                         
  -1   0   5       1284.02       1309.35        29.70 o                         
   0   0   5       1778.20       1676.67        11.21 o                         
   1   0   5         12.80          7.01         2.92 o                         
   2   0   5        361.47        383.32        12.52 o                         
   3   0   5         70.68         57.41         8.50 o                         
   4   0   5        407.99        412.60        13.01 o                         
   5   0   5        618.49        632.15        22.57 o                         
   6   0   5        410.56        410.43        13.40 o                         
   7   0   5        110.46         88.00        10.93 o                         
   8   0   5          0.68          8.22        18.58 o                         
   9   0   5          0.45        -13.59        21.07 o                         
  10   0   5          2.70        -20.96        22.82 o                         
 -14   1   5          9.07         -0.53        24.10 o                         
 -13   1   5          4.25         -0.29        20.22 o                         
 -12   1   5        146.68        104.28        21.56 o                         
 -11   1   5        172.06        189.98        21.59 o                         
 -10   1   5       1012.19       1097.33        42.29 o                         
  -9   1   5       1526.19       1666.89        21.40 o                         
  -8   1   5        451.10        499.62        13.26 o                         
  -7   1   5         30.77         27.08         7.87 o                         
  -6   1   5        335.03        312.23         9.63 o                         
  -5   1   5       2649.35       2646.52        27.55 o                         
  -4   1   5        891.64        898.82        13.02 o                         
  -3   1   5         96.49         87.94         6.19 o                         
  -2   1   5        528.61        518.15         9.28 o                         
  -1   1   5         10.46         11.29         5.58 o                         
   0   1   5        407.72        397.99         9.06 o                         
   1   1   5         29.75          8.87        10.78 o                         
   2   1   5         16.91          4.98        11.90 o                         
   3   1   5         22.89         28.04        13.89 o                         
   4   1   5        196.95        211.70         9.21 o                         
   5   1   5         97.49        100.50        11.00 o                         
   6   1   5         22.29         26.52        16.84 o                         
   7   1   5        172.04        165.25        13.24 o                         
   8   1   5         45.53         47.59        12.34 o                         
   9   1   5          1.73         -9.57        19.75 o                         
 -14   2   5         33.68         45.92        21.79 o                         
 -13   2   5         50.78         76.91        22.26 o                         
 -12   2   5        137.87        169.39        22.23 o                         
 -11   2   5        443.00        424.62        24.17 o                         
 -10   2   5         34.54         26.80        10.33 o                         
  -9   2   5         69.18         75.03         9.97 o                         
  -8   2   5       1145.00       1177.43        26.06 o                         
  -7   2   5        994.10       1012.03        21.99 o                         
  -6   2   5        352.49        342.13        14.27 o                         
  -5   2   5        156.68        182.99         8.89 o                         
  -4   2   5       6030.72       6060.84        48.11 o                         
  -3   2   5        175.53        154.74         8.87 o                         
  -2   2   5       1123.18       1158.98        31.56 o                         
  -1   2   5       2133.05       2123.83        45.92 o                         
   0   2   5         89.86        105.48         7.56 o                         
   1   2   5        123.20        144.15        13.46 o                         
   2   2   5        100.15        113.25        14.18 o                         
   3   2   5        330.52        326.47        18.76 o                         
   4   2   5          4.73         -0.15        10.58 o                         
   5   2   5         68.88         80.96        12.01 o                         
   6   2   5         38.95         27.69        11.81 o                         
   7   2   5          0.32          3.24        11.57 o                         
   8   2   5        101.97         93.89        14.88 o                         
 -14   3   5          5.80         30.18        20.29 o                         
 -13   3   5         65.16         85.62        23.38 o                         
 -12   3   5         59.96         83.53        21.12 o                         
 -11   3   5         27.33          3.86        17.90 o                         
 -10   3   5          4.72         -2.09        16.41 o                         
  -9   3   5         50.60         50.60        15.38 o                         
  -8   3   5          1.51         -4.54        12.46 o                         
  -7   3   5        153.34        147.96        13.73 o                         
  -6   3   5        540.48        513.45        12.82 o                         
  -5   3   5        141.28        145.03         8.93 o                         
  -4   3   5         63.26         68.78         7.81 o                         
  -3   3   5         65.32         57.46         7.37 o                         
  -2   3   5       1256.45       1244.29        17.40 o                         
  -1   3   5         12.73          8.52         7.23 o                         
   0   3   5        212.12        219.95         9.71 o                         
   1   3   5        419.92        386.41        17.85 o                         
   2   3   5         33.79         45.12        14.62 o                         
   3   3   5        296.36        304.12        14.25 o                         
   4   3   5        363.31        343.07        14.73 o                         
   5   3   5         41.93         22.34        16.81 o                         
   6   3   5         12.35          3.79        12.63 o                         
   7   3   5          0.73         24.50        20.98 o                         
 -14   4   5          9.83         23.14        20.17 o                         
 -13   4   5         33.22         91.11        20.27 o                         
 -12   4   5          4.44         13.16        20.00 o                         
 -11   4   5         51.01         51.32        18.74 o                         
 -10   4   5        569.15        597.69        23.86 o                         
  -9   4   5         80.55         92.06        16.45 o                         
  -8   4   5       1897.66       1646.99        30.67 o                         
  -7   4   5         26.89         17.44         9.32 o                         
  -6   4   5         10.05         -1.93         8.59 o                         
  -5   4   5          2.30          0.98         8.09 o                         
  -4   4   5       1083.12       1090.88        18.45 o                         
  -3   4   5        309.51        337.68        10.99 o                         
  -2   4   5       1202.53       1150.48        26.41 o                         
  -1   4   5        806.53        859.11        15.51 o                         
   0   4   5        693.95        668.00        21.28 o                         
   1   4   5         32.85         25.93        13.98 o                         
   2   4   5         36.73         38.00        11.21 o                         
   3   4   5        240.15        234.85        13.79 o                         
   4   4   5         41.61         51.86        11.85 o                         
   5   4   5         84.23         98.97        19.52 o                         
   6   4   5         36.37         33.83        19.70 o                         
 -14   5   5          3.06         27.56        20.39 o                         
 -13   5   5          8.15         44.01        22.25 o                         
 -12   5   5         21.43         36.62        20.29 o                         
 -11   5   5          1.17          6.38        18.04 o                         
 -10   5   5         56.30         38.15        16.66 o                         
  -9   5   5        106.23        128.77        17.61 o                         
  -8   5   5         27.06         45.02        10.60 o                         
  -7   5   5        112.64        132.72        14.43 o                         
  -6   5   5       1141.37       1159.86        53.62 o                         
  -5   5   5        314.44        307.89        12.04 o                         
  -4   5   5         10.85          9.48         8.87 o                         
  -3   5   5        106.24         77.25         9.59 o                         
  -2   5   5       1487.12       1507.57        48.61 o                         
  -1   5   5       1563.00       1532.27        20.41 o                         
   0   5   5          6.74          8.27        13.28 o                         
   1   5   5         71.99         70.56        12.32 o                         
   2   5   5         64.62         80.05        12.12 o                         
   3   5   5          6.68          8.39        11.53 o                         
   4   5   5          5.55          9.68        19.15 o                         
   5   5   5         30.79         45.31        18.13 o                         
 -14   6   5         12.67         19.61        23.71 o                         
 -13   6   5         37.52         51.63        20.32 o                         
 -12   6   5         17.27         -8.95        18.96 o                         
 -11   6   5         49.55         37.91        18.28 o                         
 -10   6   5         13.95         22.84        12.33 o                         
  -9   6   5         33.99         33.01        11.15 o                         
  -8   6   5          7.17         -2.64        10.92 o                         
  -7   6   5        182.01        175.95        19.21 o                         
  -6   6   5        505.89        545.16        35.82 o                         
  -5   6   5        445.76        456.11        13.96 o                         
  -4   6   5        807.02        784.25        16.53 o                         
  -3   6   5          4.44         -7.60         9.72 o                         
  -2   6   5        195.10        207.96        11.58 o                         
  -1   6   5          1.58          4.02         9.58 o                         
   0   6   5        301.89        261.95        19.11 o                         
   1   6   5         49.48         40.51        12.27 o                         
   2   6   5         12.87          2.09        11.16 o                         
   3   6   5         53.73         52.76        12.36 o                         
   4   6   5         67.01         75.33        20.55 o                         
 -13   7   5         69.76         45.04        23.12 o                         
 -12   7   5         23.82         12.35        20.00 o                         
 -11   7   5         67.43         92.56        14.34 o                         
 -10   7   5         60.38         71.00        12.98 o                         
  -9   7   5        107.35         86.97        19.39 o                         
  -8   7   5          2.73         11.86        11.37 o                         
  -7   7   5        187.04        146.62        12.54 o                         
  -6   7   5         15.03         26.82        10.38 o                         
  -5   7   5        124.14        105.44        11.28 o                         
  -4   7   5         28.72         25.24        10.19 o                         
  -3   7   5         60.67         84.27        11.29 o                         
  -2   7   5         31.41         45.02        11.08 o                         
  -1   7   5        115.71         98.17        16.58 o                         
   0   7   5         29.89         26.09        12.21 o                         
   1   7   5         30.06         37.44        13.39 o                         
   2   7   5          7.56         11.67        13.37 o                         
   3   7   5         58.13         42.14        19.64 o                         
 -13   8   5         33.50         23.63        23.88 o                         
 -12   8   5          7.83         11.84        14.25 o                         
 -11   8   5        113.83        108.14        14.16 o                         
 -10   8   5         18.47         11.47        12.63 o                         
  -9   8   5         11.22         16.42        11.75 o                         
  -8   8   5        172.68        163.37        19.22 o                         
  -7   8   5         31.12         30.13        17.11 o                         
  -6   8   5          0.93         -3.68        16.17 o                         
  -5   8   5          1.73          6.66        17.15 o                         
  -4   8   5         40.21         30.57        16.55 o                         
  -3   8   5         17.56         42.60        16.40 o                         
  -2   8   5         89.44         91.42        14.51 o                         
  -1   8   5         47.44         66.07        20.41 o                         
   0   8   5          0.95         14.56        20.51 o                         
   1   8   5          0.59         11.85        21.45 o                         
 -12   9   5          9.65         13.08        22.61 o                         
 -11   9   5         16.64          7.74        21.71 o                         
 -10   9   5          5.46          8.18        19.13 o                         
  -9   9   5         22.49         18.27        18.70 o                         
  -8   9   5        324.95        349.18        24.64 o                         
  -7   9   5          9.40         -2.65        17.97 o                         
  -6   9   5        113.67        124.28        21.08 o                         
  -5   9   5          0.52         -4.84        18.75 o                         
  -4   9   5          8.27         12.14        16.58 o                         
  -3   9   5         40.10         37.08        12.78 o                         
  -2   9   5          0.34         -6.84        21.21 o                         
  -1   9   5          0.45         12.77        22.22 o                         
 -10  10   5          0.21         -2.56        19.50 o                         
  -9  10   5         49.82         64.69        19.69 o                         
  -8  10   5         10.36          2.61        18.32 o                         
  -7  10   5         10.79         16.06        21.77 o                         
  -6  10   5         98.86         89.41        20.14 o                         
  -5  10   5          5.03          0.37        20.89 o                         
  -4  10   5         51.74         50.37        15.78 o                         
  -3  10   5          2.88          8.33        14.06 o                         
   3 -15   6          7.82         14.53        22.42 o                         
   4 -15   6          1.02         15.71        19.37 o                         
   5 -15   6          1.43        -11.49        21.56 o                         
   6 -15   6          2.88          5.65        20.00 o                         
  -1 -14   6         13.15          8.13        13.97 o                         
   0 -14   6          0.77         -6.95        15.84 o                         
   1 -14   6          4.72         15.49        21.82 o                         
   2 -14   6        104.58        126.27        24.10 o                         
   3 -14   6         13.91         40.46        19.09 o                         
   4 -14   6          0.51         -1.73        19.44 o                         
   5 -14   6          4.24         11.22        17.94 o                         
   6 -14   6         20.21          5.35        19.03 o                         
   7 -14   6         16.21         20.83        14.24 o                         
   8 -14   6          0.20         20.39        18.38 o                         
   9 -14   6          4.79          9.04        23.65 o                         
  -3 -13   6          0.61          0.88        14.75 o                         
  -2 -13   6         27.41         18.40        13.75 o                         
  -1 -13   6          4.82        -11.65        12.26 o                         
   0 -13   6         46.36         34.32        12.80 o                         
   1 -13   6         22.52         27.07        11.90 o                         
   2 -13   6          5.95         28.49        18.78 o                         
   3 -13   6          4.89         -6.91        17.07 o                         
   4 -13   6         27.10         24.71        17.28 o                         
   5 -13   6         55.05         32.10        18.51 o                         
   6 -13   6          2.18          3.32        13.23 o                         
   7 -13   6         18.43         25.61        13.80 o                         
   8 -13   6          0.14         -2.35        14.18 o                         
   9 -13   6         10.15        -10.29        22.85 o                         
  10 -13   6          0.20         -8.09        23.59 o                         
  -5 -12   6          0.38         -2.63        17.17 o                         
  -4 -12   6         31.89         40.42        14.64 o                         
  -3 -12   6          9.42         12.92        13.90 o                         
  -2 -12   6         12.12         22.57        12.35 o                         
  -1 -12   6         62.14         66.33        13.80 o                         
   0 -12   6         86.79         93.22        12.89 o                         
   1 -12   6         70.67         65.36        11.67 o                         
   2 -12   6          8.02          8.49        17.57 o                         
   3 -12   6         37.39         51.22        18.76 o                         
   4 -12   6          2.77          3.07        16.48 o                         
   5 -12   6          8.91          3.26        12.19 o                         
   6 -12   6        358.62        344.87        16.87 o                         
   7 -12   6          0.29         -1.93        12.76 o                         
   8 -12   6         15.76          3.75        18.86 o                         
   9 -12   6         64.49         68.54        21.96 o                         
  10 -12   6          1.73         10.60        21.22 o                         
  11 -12   6          3.03          5.55        20.75 o                         
  -6 -11   6          6.45         16.52        22.64 o                         
  -5 -11   6         70.87         83.17        13.77 o                         
  -4 -11   6         70.09         57.90        13.38 o                         
  -3 -11   6         82.36         87.77        17.81 o                         
  -2 -11   6        287.94        320.49        15.33 o                         
  -1 -11   6        138.34        140.79        12.93 o                         
   0 -11   6        121.65        118.05        11.92 o                         
   1 -11   6         23.79         20.26         9.96 o                         
   2 -11   6        287.48        286.00        20.39 o                         
   3 -11   6         68.10         62.42        12.13 o                         
   4 -11   6          2.25          5.99        11.36 o                         
   5 -11   6         48.95         59.84        12.53 o                         
   6 -11   6          8.50          4.06        12.22 o                         
   7 -11   6         18.42         11.87        18.47 o                         
   8 -11   6         19.27         33.71        19.05 o                         
   9 -11   6         55.39         38.56        20.35 o                         
  10 -11   6          3.56         -2.73        22.72 o                         
  11 -11   6         21.11         22.79        23.31 o                         
  -7 -10   6          6.93         27.83        22.49 o                         
  -6 -10   6          0.02         -0.27        20.58 o                         
  -5 -10   6         32.99         34.96        12.53 o                         
  -4 -10   6          1.26          9.03        11.48 o                         
  -3 -10   6        203.01        233.41        13.94 o                         
  -2 -10   6        134.22        113.30        12.20 o                         
  -1 -10   6        196.85        207.37        12.23 o                         
   0 -10   6        147.66        156.77        11.16 o                         
   1 -10   6        100.52        103.78         9.73 o                         
   2 -10   6        471.26        495.79        18.96 o                         
   3 -10   6         12.86         13.28        10.88 o                         
   4 -10   6        301.61        292.40        11.46 o                         
   5 -10   6        184.76        177.40        16.84 o                         
   6 -10   6          2.21         -3.76        17.34 o                         
   7 -10   6          0.25          1.05        17.56 o                         
   8 -10   6          1.00          8.80        17.68 o                         
   9 -10   6         72.91         75.78        21.36 o                         
  10 -10   6          0.87          5.02        18.98 o                         
  11 -10   6          2.71         -7.12        21.40 o                         
  -8  -9   6          4.84         -5.71        14.07 o                         
  -7  -9   6          0.04        -10.48        12.79 o                         
  -6  -9   6         18.60         21.82        19.83 o                         
  -5  -9   6          5.48         -1.74        10.80 o                         
  -4  -9   6         68.00         96.59        18.16 o                         
  -3  -9   6          2.67          4.90         9.84 o                         
  -2  -9   6        752.92        834.52        16.68 o                         
  -1  -9   6        109.04        125.89        10.57 o                         
   0  -9   6          1.39          0.31         6.76 o                         
   1  -9   6         59.33         61.92         7.09 o                         
   2  -9   6          2.84          2.55         5.72 o                         
   3  -9   6         13.02         18.64         8.03 o                         
   4  -9   6       1528.35       1527.35        37.86 o                         
   5  -9   6       1010.75       1064.39        19.09 o                         
   6  -9   6          4.20         -3.40        10.05 o                         
   7  -9   6          5.50          9.52        10.19 o                         
   8  -9   6          2.70         16.55        10.26 o                         
   9  -9   6          8.66          4.50        19.27 o                         
  10  -9   6         34.78         30.28        21.56 o                         
  11  -9   6         27.15         22.28        20.42 o                         
  12  -9   6          4.93         11.48        20.82 o                         
  -9  -8   6          3.13         -4.44        13.72 o                         
  -8  -8   6          7.72         18.10        13.00 o                         
  -7  -8   6          0.76         -3.38        11.18 o                         
  -6  -8   6          0.39         -6.65        17.17 o                         
  -5  -8   6          0.26         -4.45        10.74 o                         
  -4  -8   6        249.69        235.61        21.49 o                         
  -3  -8   6         55.89         51.85         7.26 o                         
  -2  -8   6       1138.58       1174.39        20.87 o                         
  -1  -8   6        172.48        170.71         9.99 o                         
   0  -8   6        198.37        218.99        10.35 o                         
   1  -8   6        105.18        102.96         5.94 o                         
   2  -8   6         30.92         25.97         5.16 o                         
   3  -8   6        214.29        222.57         9.00 o                         
   4  -8   6        844.77        885.81        42.25 o                         
   5  -8   6        465.81        457.30        13.75 o                         
   6  -8   6          8.88         17.87        10.04 o                         
   7  -8   6        298.55        282.18        12.88 o                         
   8  -8   6        278.39        241.23        18.58 o                         
   9  -8   6         28.11         64.15        19.90 o                         
  10  -8   6          0.94         -2.73        17.41 o                         
  11  -8   6         12.92         30.15        19.88 o                         
  12  -8   6          0.34         -6.38        20.69 o                         
 -10  -7   6          0.16          0.80        14.21 o                         
  -9  -7   6          4.28         16.88        12.32 o                         
  -8  -7   6        270.88        274.06        16.95 o                         
  -7  -7   6         57.94         76.53        14.86 o                         
  -6  -7   6         50.86         69.61        10.59 o                         
  -5  -7   6        712.53        767.89        15.27 o                         
  -4  -7   6        137.82        119.27         7.25 o                         
  -3  -7   6          5.48          4.35         6.05 o                         
  -2  -7   6        589.35        582.21         9.90 o                         
  -1  -7   6        104.10         98.08         6.60 o                         
   0  -7   6        220.69        240.07         6.55 o                         
   1  -7   6        195.39        192.76         6.15 o                         
   2  -7   6        315.30        338.52         6.97 o                         
   3  -7   6       1170.79       1151.72        16.95 o                         
   4  -7   6         78.48         68.27         9.30 o                         
   5  -7   6         50.72         49.50         9.22 o                         
   6  -7   6         70.38         72.90         9.78 o                         
   7  -7   6        132.95        115.54        11.08 o                         
   8  -7   6          6.63         13.32        17.89 o                         
   9  -7   6        145.88        134.50        20.53 o                         
  10  -7   6         10.29          7.93        19.90 o                         
  11  -7   6         29.20         16.51        19.16 o                         
  12  -7   6          5.43          2.79        23.24 o                         
 -11  -6   6          5.44         -6.67        13.82 o                         
 -10  -6   6         20.81         25.63        12.06 o                         
  -9  -6   6          7.08          8.99        11.77 o                         
  -8  -6   6        111.49         83.13        11.36 o                         
  -7  -6   6          3.05          5.87         9.60 o                         
  -6  -6   6          0.84          0.89         8.69 o                         
  -5  -6   6         11.55         11.70         5.86 o                         
  -4  -6   6        187.96        173.69         5.80 o                         
  -3  -6   6       1487.36       1529.87        14.72 o                         
  -2  -6   6        356.85        378.96         8.05 o                         
  -1  -6   6        709.31        697.85         7.25 o                         
   0  -6   6       1030.57        931.61         7.30 o                         
   1  -6   6         94.48         83.56         4.03 o                         
   2  -6   6      16608.11      16591.54       102.27 o                         
   3  -6   6         72.63         74.76         5.37 o                         
   4  -6   6        202.86        207.71         9.90 o                         
   5  -6   6        189.03        194.33        13.61 o                         
   6  -6   6         10.66         -1.67         8.76 o                         
   7  -6   6         20.52         16.30         9.52 o                         
   8  -6   6         25.57         29.71        17.82 o                         
   9  -6   6        131.05        113.17        19.60 o                         
  10  -6   6         45.63         50.19        20.20 o                         
  11  -6   6          1.12         -3.66        20.30 o                         
 -12  -5   6         29.66         44.17        14.27 o                         
 -11  -5   6          1.99          3.43        11.64 o                         
 -10  -5   6          0.44         -6.49        11.41 o                         
  -9  -5   6         54.02         55.28        11.34 o                         
  -8  -5   6        118.07        121.12        11.87 o                         
  -7  -5   6        274.70        270.09        20.71 o                         
  -6  -5   6          3.76          2.76         7.79 o                         
  -5  -5   6         14.20          7.24         4.22 o                         
  -4  -5   6          2.98          4.63         4.05 o                         
  -3  -5   6          2.14          1.33         3.69 o                         
  -2  -5   6       1506.83       1486.53         8.52 o                         
  -1  -5   6       1555.69       1481.62        18.94 o                         
   0  -5   6        100.65         93.14         4.36 o                         
   1  -5   6        256.37        248.53         4.93 o                         
   2  -5   6       1098.06       1057.74         7.90 o                         
   3  -5   6         33.81         29.95         4.78 o                         
   4  -5   6        690.43        710.35        10.52 o                         
   5  -5   6        645.83        669.73        13.46 o                         
   6  -5   6         91.89         98.39         9.25 o                         
   7  -5   6        330.74        335.28        19.98 o                         
   8  -5   6         63.25         42.50        17.12 o                         
   9  -5   6         37.32         28.97        18.10 o                         
  10  -5   6          0.29          2.22        17.30 o                         
  11  -5   6          0.31         -2.41        17.81 o                         
 -12  -4   6          1.15         -3.16        13.82 o                         
 -11  -4   6          4.48          0.86        12.16 o                         
 -10  -4   6          2.03          0.65        10.46 o                         
  -9  -4   6         20.90         33.99        10.39 o                         
  -8  -4   6          5.07          4.49         8.71 o                         
  -7  -4   6       1764.68       1718.17        51.06 o                         
  -6  -4   6        793.26        763.56        13.24 o                         
  -5  -4   6         50.53         46.29         4.06 o                         
  -4  -4   6        345.93        349.70         5.76 o                         
  -3  -4   6        395.13        406.74         8.68 o                         
  -2  -4   6       1407.33       1401.42        14.48 o                         
  -1  -4   6       2573.68       2555.25        19.61 o                         
   0  -4   6         58.99         36.59         3.95 o                         
   1  -4   6       2155.30       2247.30        12.63 o                         
   2  -4   6          4.16          7.99         4.22 o                         
   3  -4   6         16.00         11.88         5.41 o                         
   4  -4   6        175.50        182.20         6.01 o                         
   5  -4   6        962.41        987.08        11.76 o                         
   6  -4   6       1014.05       1071.68        16.18 o                         
   7  -4   6        202.88        197.97        19.05 o                         
   8  -4   6        247.91        242.51        21.37 o                         
   9  -4   6        188.55        214.40        23.03 o                         
  10  -4   6         14.24         -4.20        20.70 o                         
  11  -4   6          0.17        -11.71        19.63 o                         
 -13  -3   6          3.81        -13.48        21.29 o                         
 -12  -3   6          8.12         -9.10        11.72 o                         
 -11  -3   6          2.66         -2.08        11.50 o                         
 -10  -3   6        168.48        168.42        12.47 o                         
  -9  -3   6        323.34        300.83        12.80 o                         
  -8  -3   6         15.79         20.83         9.06 o                         
  -7  -3   6         57.37         58.09         8.39 o                         
  -6  -3   6         81.76         70.33         5.33 o                         
  -5  -3   6       1481.57       1437.23        15.42 o                         
  -4  -3   6        256.41        230.33         7.50 o                         
  -3  -3   6        240.29        250.65        10.49 o                         
  -2  -3   6       1536.65       1471.47        12.07 o                         
  -1  -3   6          6.20         13.26         4.27 o                         
   0  -3   6        719.32        738.41        15.07 o                         
   1  -3   6       1016.34       1058.60        28.45 o                         
   2  -3   6        339.77        298.19        14.23 o                         
   3  -3   6         55.48         59.15        11.32 o                         
   4  -3   6         40.38         36.13         6.35 o                         
   5  -3   6         69.06         67.29         8.44 o                         
   6  -3   6        145.32        155.31        16.88 o                         
   7  -3   6         85.11         96.43        16.69 o                         
   8  -3   6        357.17        373.54        23.69 o                         
   9  -3   6          4.16         12.48        18.33 o                         
  10  -3   6         19.55          7.85        20.35 o                         
 -13  -2   6         30.80         40.03        21.13 o                         
 -12  -2   6         18.84         13.50        12.32 o                         
 -11  -2   6         13.99         22.36        11.19 o                         
 -10  -2   6         33.50         29.53        10.77 o                         
  -9  -2   6        238.98        197.86        11.68 o                         
  -8  -2   6        151.44        131.01        10.48 o                         
  -7  -2   6        695.33        710.11        14.07 o                         
  -6  -2   6        657.99        688.47        12.94 o                         
  -5  -2   6         40.76         28.69         7.34 o                         
  -4  -2   6        336.02        407.06         9.38 o                         
  -3  -2   6       2084.56       1939.16        49.66 o                         
  -2  -2   6          0.43          1.57         2.63 o                         
  -1  -2   6         96.30        100.15         4.30 o                         
   0  -2   6       1661.15       1584.86        24.27 o                         
   1  -2   6         76.05         73.79         4.61 o                         
   2  -2   6        367.76        363.58         6.95 o                         
   3  -2   6        118.97        119.47         5.65 o                         
   4  -2   6        184.17        182.68        10.52 o                         
   5  -2   6         27.48         34.34        13.83 o                         
   6  -2   6        221.05        214.11        19.18 o                         
   7  -2   6         78.89         62.91        17.39 o                         
   8  -2   6         11.50         -0.82        18.67 o                         
   9  -2   6         31.93         10.76        19.19 o                         
  10  -2   6         23.07         12.85        21.15 o                         
 -14  -1   6          6.74         13.93        22.30 o                         
 -13  -1   6         14.44         -1.53        22.36 o                         
 -12  -1   6        105.04        101.62        22.80 o                         
 -11  -1   6        142.91        147.05        14.37 o                         
 -10  -1   6          0.93          1.23        10.77 o                         
  -9  -1   6       1244.09       1204.56        20.01 o                         
  -8  -1   6         66.08         68.40        10.37 o                         
  -7  -1   6          4.40          7.87         8.57 o                         
  -6  -1   6          1.15          3.80         7.59 o                         
  -5  -1   6        305.77        347.12         9.70 o                         
  -4  -1   6        296.08        294.93         8.00 o                         
  -3  -1   6        828.76        794.04        10.78 o                         
  -2  -1   6       1103.10       1055.21         9.76 o                         
  -1  -1   6       1347.83       1224.91        16.30 o                         
   0  -1   6          5.76          1.21         5.14 o                         
   1  -1   6        239.93        241.61         9.57 o                         
   2  -1   6         57.33         50.58         7.78 o                         
   3  -1   6          7.33          7.66         8.54 o                         
   4  -1   6        413.30        491.07        22.55 o                         
   5  -1   6        446.17        473.63        22.83 o                         
   6  -1   6         37.79         36.64        18.33 o                         
   7  -1   6          1.50         -1.20        18.20 o                         
   8  -1   6         19.69          9.64        18.77 o                         
   9  -1   6          1.93          5.06        18.03 o                         
 -14   0   6          0.22         -4.63        23.09 o                         
 -13   0   6          0.42          0.39        20.82 o                         
 -12   0   6        156.27        192.43        22.74 o                         
 -11   0   6          3.12         -2.77        11.48 o                         
 -10   0   6          8.54          5.41        10.63 o                         
  -9   0   6        153.12        184.14        11.91 o                         
  -8   0   6         10.49         16.40         9.22 o                         
  -7   0   6       1418.58       1524.72        22.66 o                         
  -6   0   6        873.88        931.76        14.43 o                         
  -5   0   6        123.20        133.84         6.80 o                         
  -4   0   6          3.79          2.06         5.92 o                         
  -3   0   6        101.76         88.58         7.91 o                         
  -2   0   6       1569.85       1579.87        40.93 o                         
  -1   0   6         32.12         31.05         4.08 o                         
   0   0   6       1669.40       1668.83        22.49 o                         
   1   0   6       1493.31       1490.65        23.88 o                         
   2   0   6          9.07          7.15         7.93 o                         
   3   0   6         75.49         74.42        10.35 o                         
   4   0   6        269.38        256.53        21.77 o                         
   5   0   6        358.11        368.04        11.21 o                         
   6   0   6        175.30        176.49        20.02 o                         
   7   0   6         25.38         46.96        19.18 o                         
   8   0   6         15.20         50.52        20.12 o                         
   9   0   6          8.34        -13.18        21.67 o                         
 -14   1   6         35.95         27.42        23.13 o                         
 -13   1   6         41.84         45.88        22.11 o                         
 -12   1   6          1.92          1.77        18.72 o                         
 -11   1   6          4.10          5.82        11.02 o                         
 -10   1   6        213.25        300.38        35.08 o                         
  -9   1   6          6.33         -3.30        12.64 o                         
  -8   1   6        202.62        227.80        10.99 o                         
  -7   1   6         45.04         52.23         8.29 o                         
  -6   1   6         27.44         19.48         9.86 o                         
  -5   1   6       3569.09       3245.25        25.78 o                         
  -4   1   6       2910.26       2988.58        22.64 o                         
  -3   1   6        234.51        226.84         8.48 o                         
  -2   1   6       2167.68       2160.50        21.07 o                         
  -1   1   6          3.93          3.02         4.36 o                         
   0   1   6        269.13        261.31         9.29 o                         
   1   1   6        292.39        319.40        10.67 o                         
   2   1   6        299.03        300.52        11.54 o                         
   3   1   6        395.92        367.72        13.51 o                         
   4   1   6         19.85         22.75         8.50 o                         
   5   1   6         19.67         20.54        13.07 o                         
   6   1   6          0.30         -0.92        16.99 o                         
   7   1   6         41.16         43.06        20.27 o                         
   8   1   6        101.73        100.36        23.85 o                         
 -14   2   6         12.43         33.69        23.85 o                         
 -13   2   6          0.76         -8.39        18.83 o                         
 -12   2   6         44.32         82.38        20.33 o                         
 -11   2   6        276.46        251.55        13.38 o                         
 -10   2   6          2.87          6.78        10.27 o                         
  -9   2   6         57.81         45.09        14.94 o                         
  -8   2   6        240.06        263.93        16.23 o                         
  -7   2   6         18.60         29.18        11.67 o                         
  -6   2   6          2.67          0.23         7.94 o                         
  -5   2   6        817.23        836.00        24.42 o                         
  -4   2   6       1100.90       1131.88        15.46 o                         
  -3   2   6       1540.34       1493.83        17.16 o                         
  -2   2   6        128.74        121.78         8.11 o                         
  -1   2   6        425.29        394.73        10.68 o                         
   0   2   6        262.77        257.94        16.51 o                         
   1   2   6          3.68        -10.32        14.02 o                         
   2   2   6        493.74        534.86        21.71 o                         
   3   2   6        314.44        318.98        20.21 o                         
   4   2   6        222.92        220.79        12.91 o                         
   5   2   6          7.55          1.34        11.10 o                         
   6   2   6          0.34          2.69        18.37 o                         
   7   2   6         11.52          9.23        20.82 o                         
 -14   3   6         45.44         72.97        23.68 o                         
 -13   3   6         44.43         35.65        20.03 o                         
 -12   3   6          0.37         -0.29        19.25 o                         
 -11   3   6        242.42        262.02        22.03 o                         
 -10   3   6        339.32        366.93        21.79 o                         
  -9   3   6        262.16        292.68        19.16 o                         
  -8   3   6        296.93        318.17        17.84 o                         
  -7   3   6         53.17         31.30         9.45 o                         
  -6   3   6         20.95          9.67         9.03 o                         
  -5   3   6        359.02        345.51        11.40 o                         
  -4   3   6          1.72          3.82         7.81 o                         
  -3   3   6        818.62        838.12        15.38 o                         
  -2   3   6        122.31        119.75         9.38 o                         
  -1   3   6       1094.21       1039.99        25.07 o                         
   0   3   6        140.77        114.36        15.83 o                         
   1   3   6          0.84          3.91        14.81 o                         
   2   3   6        328.01        326.66        19.99 o                         
   3   3   6         35.98         33.68        11.72 o                         
   4   3   6         22.66         19.43        11.91 o                         
   5   3   6         41.47         53.67        13.04 o                         
   6   3   6         76.82        100.58        21.64 o                         
 -14   4   6         18.05         17.30        22.64 o                         
 -13   4   6         40.35         27.12        21.06 o                         
 -12   4   6        200.84        266.94        23.84 o                         
 -11   4   6        327.04        320.79        22.78 o                         
 -10   4   6         84.41         90.88        18.28 o                         
  -9   4   6          2.29          6.16        16.17 o                         
  -8   4   6        239.22        258.19        13.30 o                         
  -7   4   6        304.31        285.88        12.98 o                         
  -6   4   6          8.12         10.03         9.15 o                         
  -5   4   6         75.91        104.19        10.02 o                         
  -4   4   6        171.30        181.05        10.40 o                         
  -3   4   6        315.92        315.80        29.58 o                         
  -2   4   6        154.80        153.46        10.76 o                         
  -1   4   6        302.47        319.11        13.77 o                         
   0   4   6          7.36         11.53        14.45 o                         
   1   4   6        124.23        109.88        16.86 o                         
   2   4   6         13.50         19.14        11.44 o                         
   3   4   6         11.20          5.06        12.22 o                         
   4   4   6         14.78         13.48        13.18 o                         
   5   4   6          0.04        -17.12        17.12 o                         
 -14   5   6         88.33        138.68        25.28 o                         
 -13   5   6         10.65         -7.30        18.88 o                         
 -12   5   6         18.42         18.43        19.11 o                         
 -11   5   6          6.89         10.63        17.40 o                         
 -10   5   6        425.08        472.61        16.85 o                         
  -9   5   6          4.86         -2.79        11.67 o                         
  -8   5   6          1.98         -5.75        11.01 o                         
  -7   5   6        420.25        449.04        22.97 o                         
  -6   5   6        267.48        264.58        13.18 o                         
  -5   5   6       1045.87       1095.05        30.91 o                         
  -4   5   6         10.80         23.65        10.06 o                         
  -3   5   6         55.16         48.73        10.11 o                         
  -2   5   6         25.92         17.09         9.71 o                         
  -1   5   6          1.34         -1.75         9.79 o                         
   0   5   6         50.81         16.25        15.30 o                         
   1   5   6         50.16         32.66        15.83 o                         
   2   5   6         59.87         57.98        13.67 o                         
   3   5   6         14.55         27.37        13.31 o                         
   4   5   6         36.38         10.48        18.40 o                         
 -14   6   6          0.96         -5.90        24.23 o                         
 -13   6   6          4.36        -14.30        22.54 o                         
 -12   6   6          0.34         12.34        18.59 o                         
 -11   6   6         10.84          7.56        13.69 o                         
 -10   6   6         50.77         33.06        13.10 o                         
  -9   6   6          5.02          6.55        11.63 o                         
  -8   6   6         19.43         33.73        11.13 o                         
  -7   6   6        274.97        221.26        22.71 o                         
  -6   6   6          0.94          8.28        10.34 o                         
  -5   6   6         26.01         36.15        10.87 o                         
  -4   6   6          7.19         11.55        10.26 o                         
  -3   6   6        404.90        419.34        24.36 o                         
  -2   6   6         53.87         56.44        10.66 o                         
  -1   6   6         23.29          5.78        16.26 o                         
   0   6   6         50.76         44.94        16.04 o                         
   1   6   6          2.48         -2.44        12.75 o                         
   2   6   6         27.47         32.27        19.53 o                         
   3   6   6         70.50         68.90        14.26 o                         
 -13   7   6          1.61         -1.18        15.06 o                         
 -12   7   6          0.76         -8.40        15.34 o                         
 -11   7   6         68.02         77.20        14.57 o                         
 -10   7   6         20.03         16.07        12.12 o                         
  -9   7   6        199.19        172.83        14.66 o                         
  -8   7   6         11.37          0.82        12.00 o                         
  -7   7   6        147.34        149.98        13.26 o                         
  -6   7   6          8.93          2.86        11.10 o                         
  -5   7   6          3.87          5.34        11.46 o                         
  -4   7   6         55.40         44.07        19.29 o                         
  -3   7   6         90.51         96.27        11.49 o                         
  -2   7   6         85.86         74.61        11.32 o                         
  -1   7   6         91.97        103.95        17.47 o                         
   0   7   6         17.75         14.40        13.99 o                         
   1   7   6         10.60         20.09        16.12 o                         
 -12   8   6         40.41         52.68        17.01 o                         
 -11   8   6         14.70         28.86        13.94 o                         
 -10   8   6         50.19         46.81        14.65 o                         
  -9   8   6         17.75         25.98        12.68 o                         
  -8   8   6         36.76         42.45        13.22 o                         
  -7   8   6         96.35        101.26        13.00 o                         
  -6   8   6          7.17         17.59        18.74 o                         
  -5   8   6         14.41          3.96        18.52 o                         
  -4   8   6          0.05         -0.36        16.30 o                         
  -3   8   6         94.95         75.59        19.51 o                         
  -2   8   6         38.01         33.21        20.62 o                         
  -1   8   6         11.67         23.24        22.70 o                         
   0   8   6         29.06         25.19        19.15 o                         
 -10   9   6          3.10          3.90        22.78 o                         
  -9   9   6         23.83         33.48        22.19 o                         
  -8   9   6          0.65        -13.40        20.28 o                         
  -7   9   6         36.68         12.04        18.28 o                         
  -6   9   6         36.60         50.99        20.95 o                         
  -5   9   6         34.20         26.79        21.14 o                         
  -4   9   6         49.50         56.20        21.40 o                         
  -3   9   6          3.73         16.93        13.92 o                         
   2 -15   7          3.08        -13.66        22.41 o                         
   3 -15   7          3.78          9.56        21.06 o                         
   4 -15   7         12.28         36.31        22.14 o                         
   5 -15   7          9.93         14.33        20.69 o                         
   6 -15   7          1.20         -0.32        20.60 o                         
  -1 -14   7         33.95         42.58        14.75 o                         
   0 -14   7          9.53          4.87        11.84 o                         
   1 -14   7          2.48         32.22        19.49 o                         
   2 -14   7         10.53         11.57        19.53 o                         
   3 -14   7          1.67        -15.95        20.07 o                         
   4 -14   7         82.70         54.91        22.16 o                         
   5 -14   7         33.00         44.55        19.75 o                         
   6 -14   7         10.85          8.66        12.44 o                         
   7 -14   7          1.37        -10.33        13.85 o                         
   8 -14   7          4.25         -8.88        20.86 o                         
  -3 -13   7         21.97          6.31        19.80 o                         
  -2 -13   7         12.36         17.26        14.16 o                         
  -1 -13   7          5.58          3.09        11.65 o                         
   0 -13   7          0.02         -8.53        12.23 o                         
   1 -13   7          6.72         -5.63        17.68 o                         
   2 -13   7          7.99         -6.29        19.08 o                         
   3 -13   7        175.99        213.97        22.01 o                         
   4 -13   7        104.27        106.38        21.40 o                         
   5 -13   7          9.08         15.23        12.83 o                         
   6 -13   7        107.20        107.44        15.38 o                         
   7 -13   7          8.26         -3.13        13.33 o                         
   8 -13   7         33.01         43.25        23.25 o                         
   9 -13   7         20.44         12.85        23.66 o                         
  -5 -12   7          0.70         15.73        16.80 o                         
  -4 -12   7          2.08         -1.10        13.05 o                         
  -3 -12   7          0.27         16.38        13.50 o                         
  -2 -12   7          0.45          2.11        11.91 o                         
  -1 -12   7        103.18        112.43        15.28 o                         
   0 -12   7          2.55          1.59        11.18 o                         
   1 -12   7         82.66         91.29        19.26 o                         
   2 -12   7          1.65          3.43        17.41 o                         
   3 -12   7         50.95         63.67        18.38 o                         
   4 -12   7         14.48          6.63        12.99 o                         
   5 -12   7         34.72         41.99        13.40 o                         
   6 -12   7        118.50        104.66        14.33 o                         
   7 -12   7         20.44         35.70        21.23 o                         
   8 -12   7          5.50          7.80        20.20 o                         
   9 -12   7          0.41         12.20        22.65 o                         
  10 -12   7         24.30         44.14        21.37 o                         
  -6 -11   7          0.60          9.09        22.57 o                         
  -5 -11   7          2.79          2.37        13.84 o                         
  -4 -11   7        115.50        110.10        15.98 o                         
  -3 -11   7          1.48         12.30        12.24 o                         
  -2 -11   7        140.31        123.22        12.94 o                         
  -1 -11   7         12.58          3.62        11.02 o                         
   0 -11   7        137.24        151.98        11.82 o                         
   1 -11   7         33.70         27.90         9.67 o                         
   2 -11   7         14.66         22.09        16.42 o                         
   3 -11   7         15.31         18.28         9.50 o                         
   4 -11   7         64.48         82.20        10.19 o                         
   5 -11   7        105.96        106.31        10.78 o                         
   6 -11   7         20.55         29.19        12.76 o                         
   7 -11   7          2.47          1.06        16.94 o                         
   8 -11   7          0.64         21.88        19.72 o                         
   9 -11   7          0.25          0.39        18.99 o                         
  10 -11   7          2.61         -8.47        22.24 o                         
  11 -11   7          3.38        -15.92        21.18 o                         
  -8 -10   7          0.96         -1.22        14.06 o                         
  -7 -10   7          1.21          8.21        13.94 o                         
  -6 -10   7         67.46         88.77        22.30 o                         
  -5 -10   7          5.17         -2.50        13.64 o                         
  -4 -10   7         31.06         15.76        11.69 o                         
  -3 -10   7         17.88         15.53        10.99 o                         
  -2 -10   7        152.08        145.05        12.17 o                         
  -1 -10   7         68.32         56.98         8.62 o                         
   0 -10   7        338.30        369.28        12.21 o                         
   1 -10   7        213.26        241.78         9.37 o                         
   2 -10   7          1.49         -1.30         8.61 o                         
   3 -10   7         73.68         66.67         9.38 o                         
   4 -10   7          4.80          2.83         9.00 o                         
   5 -10   7         39.89         27.88        11.80 o                         
   6 -10   7         85.57        161.33        50.29 o                         
   7 -10   7         87.73        114.59        12.74 o                         
   8 -10   7         13.23         23.12        11.89 o                         
   9 -10   7          1.94         -4.12        12.24 o                         
  10 -10   7          4.21         -0.63        22.19 o                         
  11 -10   7          0.87         11.93        20.79 o                         
  -9  -9   7         14.04         13.81        19.36 o                         
  -8  -9   7         52.84         43.84        14.05 o                         
  -7  -9   7          6.60          8.29        11.47 o                         
  -6  -9   7          0.00          3.10        11.08 o                         
  -5  -9   7          6.02         14.78        10.63 o                         
  -4  -9   7         13.55         14.52        10.66 o                         
  -3  -9   7          0.03         -0.86         7.59 o                         
  -2  -9   7        754.07        750.27        12.79 o                         
  -1  -9   7        167.78        165.38         8.64 o                         
   0  -9   7         72.79         70.12         8.40 o                         
   1  -9   7          1.11          5.22         5.81 o                         
   2  -9   7          1.85          4.31         7.96 o                         
   3  -9   7         40.69         70.64         8.81 o                         
   4  -9   7        606.28        547.18        15.74 o                         
   5  -9   7        137.64        139.93        12.23 o                         
   6  -9   7         64.30         82.46        11.49 o                         
   7  -9   7          3.46         44.65        42.06 o                         
   8  -9   7         73.50         83.12        11.67 o                         
   9  -9   7          3.38          7.12        19.03 o                         
  10  -9   7         35.93         32.05        20.76 o                         
  11  -9   7          7.88         27.93        20.53 o                         
 -10  -8   7          0.36         20.13        14.11 o                         
  -9  -8   7         14.03         10.14        12.55 o                         
  -8  -8   7        115.47         92.30        16.64 o                         
  -7  -8   7         69.79         72.79        11.92 o                         
  -6  -8   7        852.56        917.14        47.42 o                         
  -5  -8   7        133.76        151.41         8.75 o                         
  -4  -8   7         63.01         65.90         7.66 o                         
  -3  -8   7         86.66         89.33         7.59 o                         
  -2  -8   7         35.26         38.85         7.30 o                         
  -1  -8   7          4.72          5.40         6.54 o                         
   0  -8   7        239.75        225.66         7.27 o                         
   1  -8   7        646.07        645.57         9.48 o                         
   2  -8   7         87.80         73.93         6.87 o                         
   3  -8   7         39.29         50.92        10.12 o                         
   4  -8   7          1.55          1.50         9.91 o                         
   5  -8   7         22.36         15.15        10.33 o                         
   6  -8   7         70.88         71.73        11.25 o                         
   7  -8   7        150.82        155.48        15.01 o                         
   8  -8   7         17.43         31.14        11.04 o                         
   9  -8   7         12.18         26.29        20.68 o                         
  10  -8   7         49.32         56.15        20.06 o                         
  11  -8   7          0.34         -3.17        20.32 o                         
 -10  -7   7         31.98         37.83        13.11 o                         
  -9  -7   7          1.81         22.78        16.59 o                         
  -8  -7   7         77.57         68.87        12.18 o                         
  -7  -7   7        264.07        241.39        20.78 o                         
  -6  -7   7         10.58         10.17         9.01 o                         
  -5  -7   7          2.04          7.38         6.66 o                         
  -4  -7   7        659.34        663.55        10.46 o                         
  -3  -7   7         34.45         24.70         6.57 o                         
  -2  -7   7          3.15          3.17         6.08 o                         
  -1  -7   7        547.45        583.22        13.66 o                         
   0  -7   7        117.17        117.16         6.05 o                         
   1  -7   7       3158.54       3176.03        19.52 o                         
   2  -7   7          8.28         14.22         6.06 o                         
   3  -7   7        470.98        499.59        35.90 o                         
   4  -7   7         25.48         33.39         9.43 o                         
   5  -7   7         52.14         61.01        10.15 o                         
   6  -7   7          6.72          3.45         9.91 o                         
   7  -7   7          0.51         -1.35        10.72 o                         
   8  -7   7        223.21        226.09        22.54 o                         
   9  -7   7         43.62         54.29        18.88 o                         
  10  -7   7          6.37        -12.76        19.38 o                         
  11  -7   7         29.09          8.41        21.98 o                         
 -11  -6   7          2.53         -2.18        13.30 o                         
 -10  -6   7         96.85         95.70        12.52 o                         
  -9  -6   7          4.48        -10.89        10.89 o                         
  -8  -6   7         58.95         59.27        10.78 o                         
  -7  -6   7          0.23          2.18        13.96 o                         
  -6  -6   7        142.49        143.05         9.91 o                         
  -5  -6   7         12.42          7.13         4.87 o                         
  -4  -6   7        141.41        134.73         5.77 o                         
  -3  -6   7        337.33        313.18         6.43 o                         
  -2  -6   7        301.00        293.88         5.04 o                         
  -1  -6   7         40.65         35.03         4.39 o                         
   0  -6   7        173.87        164.86         5.26 o                         
   1  -6   7         37.94         43.90         4.51 o                         
   2  -6   7       1973.81       1967.91        22.27 o                         
   3  -6   7         11.40         11.38         5.90 o                         
   4  -6   7        302.57        309.14        11.62 o                         
   5  -6   7          9.13          6.55         8.94 o                         
   6  -6   7          3.72         -0.03         9.20 o                         
   7  -6   7        671.97        732.02        17.63 o                         
   8  -6   7         13.61         17.97        17.36 o                         
   9  -6   7          3.15        -10.10        17.34 o                         
  10  -6   7          2.14         -4.75        20.69 o                         
  11  -6   7          6.10         -0.53        35.36 o                         
 -12  -5   7          6.75          2.20        13.74 o                         
 -11  -5   7          5.47          1.10        12.69 o                         
 -10  -5   7          0.47          1.78        11.58 o                         
  -9  -5   7        132.79        110.00        14.02 o                         
  -8  -5   7        606.09        573.83        19.31 o                         
  -7  -5   7         16.17         10.12         8.55 o                         
  -6  -5   7          1.41         -1.38         7.63 o                         
  -5  -5   7        963.09        901.87        18.72 o                         
  -4  -5   7        450.67        425.54        12.81 o                         
  -3  -5   7        350.88        334.19        13.08 o                         
  -2  -5   7        523.54        519.42        11.12 o                         
  -1  -5   7       1018.73       1074.82        15.48 o                         
   0  -5   7          5.75         -1.49         4.23 o                         
   1  -5   7        150.26        154.76         4.82 o                         
   2  -5   7        152.89        149.42         5.75 o                         
   3  -5   7        437.40        422.87         9.43 o                         
   4  -5   7        248.75        240.01         8.15 o                         
   5  -5   7        198.87        217.39        10.61 o                         
   6  -5   7         95.45         88.32         9.96 o                         
   7  -5   7         28.09         22.78        16.29 o                         
   8  -5   7         51.04         63.00        17.87 o                         
   9  -5   7        156.58        129.03        21.21 o                         
  10  -5   7         35.32         22.78        21.02 o                         
 -12  -4   7         22.18         12.41        13.88 o                         
 -11  -4   7         34.09         37.37        11.64 o                         
 -10  -4   7          1.43          6.42        10.94 o                         
  -9  -4   7         59.28         54.86        10.35 o                         
  -8  -4   7        145.56        130.08        10.44 o                         
  -7  -4   7        132.98        135.53        10.10 o                         
  -6  -4   7        335.67        328.23         7.80 o                         
  -5  -4   7        185.71        183.70         6.59 o                         
  -4  -4   7        396.31        394.11         7.60 o                         
  -3  -4   7         17.70         11.22         3.83 o                         
  -2  -4   7       1882.73       1880.52        28.18 o                         
  -1  -4   7        596.30        640.63        13.53 o                         
   0  -4   7          3.16          7.79         4.88 o                         
   1  -4   7       1589.42       1686.00        19.26 o                         
   2  -4   7        123.12        127.81         5.52 o                         
   3  -4   7          3.09          7.37         6.17 o                         
   4  -4   7         11.36         15.49         6.61 o                         
   5  -4   7         80.62         71.20         9.26 o                         
   6  -4   7          0.19          7.07         8.78 o                         
   7  -4   7          3.39         -8.61        16.38 o                         
   8  -4   7         51.34         40.38        17.85 o                         
   9  -4   7          5.02        -16.74        16.74 o                         
  10  -4   7         31.68         30.87        22.48 o                         
 -13  -3   7          2.38          3.91        21.58 o                         
 -12  -3   7         42.76         41.92        17.28 o                         
 -11  -3   7         81.47         94.93        12.68 o                         
 -10  -3   7        172.01        159.77        12.63 o                         
  -9  -3   7        122.50        137.16        11.66 o                         
  -8  -3   7          0.94          0.40         9.33 o                         
  -7  -3   7        240.21        226.45        10.62 o                         
  -6  -3   7         33.72         35.33         7.90 o                         
  -5  -3   7        298.46        291.41        10.18 o                         
  -4  -3   7       2939.24       3016.06        60.72 o                         
  -3  -3   7        794.37        779.57        12.98 o                         
  -2  -3   7        265.07        251.89         7.04 o                         
  -1  -3   7       1060.97       1021.49        29.02 o                         
   0  -3   7         83.71         90.36        11.11 o                         
   1  -3   7        812.40        837.37         9.67 o                         
   2  -3   7        609.53        654.24         9.16 o                         
   3  -3   7       1487.37       1518.11        58.54 o                         
   4  -3   7          4.54         -0.97         8.92 o                         
   5  -3   7        130.36        153.85         8.75 o                         
   6  -3   7          9.74         -6.30        15.03 o                         
   7  -3   7          0.48         -2.90        17.95 o                         
   8  -3   7         12.01         14.78        18.58 o                         
   9  -3   7          3.26        -11.39        19.92 o                         
  10  -3   7          4.13         27.24        18.67 o                         
 -13  -2   7          0.07          7.82        23.48 o                         
 -12  -2   7         17.03          4.24        17.96 o                         
 -11  -2   7          0.14         -7.34        12.44 o                         
 -10  -2   7        251.97        239.67        13.99 o                         
  -9  -2   7         15.47          4.08        10.52 o                         
  -8  -2   7        698.22        718.15        20.50 o                         
  -7  -2   7         81.09        111.41        10.39 o                         
  -6  -2   7         26.60         10.59         8.02 o                         
  -5  -2   7        189.94        226.52         9.27 o                         
  -4  -2   7          9.35         11.48         5.17 o                         
  -3  -2   7       3765.13       3802.46        42.83 o                         
  -2  -2   7       1828.38       1772.81        10.27 o                         
  -1  -2   7        167.31        165.05         9.22 o                         
   0  -2   7        712.41        671.98        12.49 o                         
   1  -2   7       1560.85       1587.18        14.89 o                         
   2  -2   7        454.75        403.48        42.34 o                         
   3  -2   7        845.34        875.35        18.47 o                         
   4  -2   7        135.47        160.46        11.05 o                         
   5  -2   7        213.93        201.78        12.43 o                         
   6  -2   7        180.87        154.98        18.59 o                         
   7  -2   7          0.63         -5.83        17.18 o                         
   8  -2   7          2.40          1.80        17.93 o                         
   9  -2   7          0.13         -4.36        20.60 o                         
 -14  -1   7          3.30        -16.17        24.36 o                         
 -13  -1   7         15.81         39.29        21.16 o                         
 -12  -1   7         17.02         29.12        13.22 o                         
 -11  -1   7         13.25          8.08        11.66 o                         
 -10  -1   7          1.95         -2.67        11.11 o                         
  -9  -1   7        370.93        400.75        14.66 o                         
  -8  -1   7       1103.82       1160.32        31.70 o                         
  -7  -1   7         10.60          9.58         9.08 o                         
  -6  -1   7        649.33        742.14        13.80 o                         
  -5  -1   7        168.74        155.37         7.27 o                         
  -4  -1   7       1425.67       1383.57        26.18 o                         
  -3  -1   7       1352.26       1389.36        13.76 o                         
  -2  -1   7        618.66        590.60         6.87 o                         
  -1  -1   7        330.14        337.21         9.12 o                         
   0  -1   7        705.14        669.46        11.76 o                         
   1  -1   7        210.07        183.71         9.14 o                         
   2  -1   7          2.36          2.78         7.92 o                         
   3  -1   7        356.56        359.48        25.65 o                         
   4  -1   7          0.94          3.24         9.63 o                         
   5  -1   7         61.77         85.60        12.22 o                         
   6  -1   7         43.93         47.82        17.50 o                         
   7  -1   7         22.79         28.12        18.64 o                         
   8  -1   7         46.89         41.36        20.67 o                         
   9  -1   7          6.85         18.45        18.61 o                         
 -14   0   7         14.13         34.92        24.49 o                         
 -13   0   7          7.86          8.48        21.77 o                         
 -12   0   7          9.58          3.85        12.04 o                         
 -11   0   7         34.94         60.96        12.70 o                         
 -10   0   7         47.78         39.52        11.22 o                         
  -9   0   7         10.32          7.57        10.74 o                         
  -8   0   7        234.64        263.14        12.21 o                         
  -7   0   7        625.66        717.03        14.28 o                         
  -6   0   7       1517.81       1521.65        33.43 o                         
  -5   0   7         15.34          9.01         7.17 o                         
  -4   0   7        569.27        574.52        13.64 o                         
  -3   0   7       1153.66       1168.24        55.76 o                         
  -2   0   7       1614.49       1590.13        15.57 o                         
  -1   0   7        308.00        327.49         6.76 o                         
   0   0   7        345.36        383.05        10.69 o                         
   1   0   7        138.52        136.78        11.15 o                         
   2   0   7          2.58          0.13         8.75 o                         
   3   0   7         11.21         12.56        10.15 o                         
   4   0   7          1.30         -0.02        10.91 o                         
   5   0   7        173.63        189.92        14.14 o                         
   6   0   7         83.03         73.09        19.95 o                         
   7   0   7         14.29          1.38        19.57 o                         
   8   0   7          5.98         10.25        19.13 o                         
 -14   1   7          7.89          5.43        19.87 o                         
 -13   1   7          0.74         -3.13        21.24 o                         
 -12   1   7          0.43         -2.88        19.64 o                         
 -11   1   7        154.27        153.82        13.33 o                         
 -10   1   7         18.07         24.76        10.57 o                         
  -9   1   7          3.95          9.01        10.15 o                         
  -8   1   7          3.98          8.67        12.65 o                         
  -7   1   7        147.66        131.47        10.19 o                         
  -6   1   7        123.03        126.71        10.03 o                         
  -5   1   7          0.93          0.94         7.67 o                         
  -4   1   7        682.64        646.62        12.50 o                         
  -3   1   7        250.87        233.59         9.14 o                         
  -2   1   7        376.38        377.74        10.34 o                         
  -1   1   7       1287.01       1319.23        16.21 o                         
   0   1   7         13.45          7.32         7.63 o                         
   1   1   7         60.78         79.29         9.51 o                         
   2   1   7         57.19         72.04        10.49 o                         
   3   1   7        335.76        360.43        14.15 o                         
   4   1   7         23.25         27.13         8.91 o                         
   5   1   7          0.72         -2.94        11.88 o                         
   6   1   7          1.66          3.69        19.67 o                         
   7   1   7          0.29         15.40        18.32 o                         
 -14   2   7         12.33         29.36        18.76 o                         
 -13   2   7          0.12          6.98        20.11 o                         
 -12   2   7         57.75         74.53        18.08 o                         
 -11   2   7         18.60         14.90        16.85 o                         
 -10   2   7         23.40         12.82        16.52 o                         
  -9   2   7       1009.16       1011.31        26.50 o                         
  -8   2   7        595.71        617.40        55.47 o                         
  -7   2   7          3.18         17.60         9.50 o                         
  -6   2   7        159.36        157.64        12.75 o                         
  -5   2   7        511.05        516.24        12.99 o                         
  -4   2   7         36.01         26.23         8.08 o                         
  -3   2   7          3.82          6.79         7.52 o                         
  -2   2   7        198.25        224.93        10.16 o                         
  -1   2   7        305.06        308.41        10.97 o                         
   0   2   7        748.92        814.33        24.67 o                         
   1   2   7        779.22        789.15        16.53 o                         
   2   2   7         53.77         56.75        11.03 o                         
   3   2   7         16.77         27.57        11.16 o                         
   4   2   7         37.81         49.08         9.96 o                         
   5   2   7         30.11         31.01        13.00 o                         
   6   2   7          2.52         -4.62        19.98 o                         
 -14   3   7          4.93         17.08        19.27 o                         
 -13   3   7         21.57         32.33        18.62 o                         
 -12   3   7         93.05        132.01        20.53 o                         
 -11   3   7          2.39         -4.13        16.77 o                         
 -10   3   7          9.80          9.78        15.72 o                         
  -9   3   7         60.27         74.13        12.21 o                         
  -8   3   7        569.20        544.11        16.07 o                         
  -7   3   7        150.40        139.01        11.27 o                         
  -6   3   7        135.95        163.33        12.77 o                         
  -5   3   7        115.53        106.24        10.42 o                         
  -4   3   7        162.18        166.99        10.49 o                         
  -3   3   7        385.41        386.83        12.90 o                         
  -2   3   7        104.26        108.29        10.19 o                         
  -1   3   7        680.33        707.24        16.86 o                         
   0   3   7          5.45          4.02        16.03 o                         
   1   3   7          0.18         -7.23        17.25 o                         
   2   3   7        207.70        193.77        20.77 o                         
   3   3   7         95.44         81.97        10.06 o                         
   4   3   7          0.16         10.18         9.56 o                         
   5   3   7          2.36          2.57        12.13 o                         
 -14   4   7          4.14          1.01        19.61 o                         
 -13   4   7          3.72         -2.34        21.60 o                         
 -12   4   7         25.15         52.35        21.47 o                         
 -11   4   7         13.50         23.29        17.75 o                         
 -10   4   7        113.33        158.97        19.09 o                         
  -9   4   7          0.33          4.31        12.06 o                         
  -8   4   7         80.91         90.46        12.05 o                         
  -7   4   7        134.20        119.08        14.84 o                         
  -6   4   7        170.54        142.01        11.76 o                         
  -5   4   7       2351.37       2343.63        53.62 o                         
  -4   4   7          1.88          3.00         9.68 o                         
  -3   4   7         31.23         20.04         9.80 o                         
  -2   4   7        103.39        114.90        16.46 o                         
  -1   4   7          2.40          7.13         9.98 o                         
   0   4   7          2.55          9.63        16.65 o                         
   1   4   7        208.33        184.21        19.37 o                         
   2   4   7         27.93         26.33        13.24 o                         
   3   4   7          3.19          7.66        13.22 o                         
   4   4   7          0.78         13.85        10.70 o                         
 -13   5   7         31.61         33.13        21.08 o                         
 -12   5   7         70.90         60.84        20.28 o                         
 -11   5   7          2.30          8.63        12.98 o                         
 -10   5   7          1.68         -8.05        12.33 o                         
  -9   5   7         59.04         74.81        12.58 o                         
  -8   5   7         64.43         43.95        11.73 o                         
  -7   5   7         97.99        108.08        12.63 o                         
  -6   5   7         49.51         62.04        11.69 o                         
  -5   5   7        142.67        142.44        11.90 o                         
  -4   5   7          4.17         -1.48        10.48 o                         
  -3   5   7        199.86        202.91        12.63 o                         
  -2   5   7        165.39        183.17        17.47 o                         
  -1   5   7        370.87        418.80        23.09 o                         
   0   5   7         37.12         35.15        17.41 o                         
   1   5   7          9.43         17.00        18.13 o                         
   2   5   7         46.13         46.52        13.35 o                         
   3   5   7         22.04         35.61        14.83 o                         
 -13   6   7          0.25        -10.68        14.90 o                         
 -12   6   7         72.14         64.66        15.86 o                         
 -11   6   7         63.40         79.76        13.79 o                         
 -10   6   7         81.05         59.77        13.02 o                         
  -9   6   7         46.40         36.30        12.82 o                         
  -8   6   7          5.44          2.19        11.32 o                         
  -7   6   7          0.31          2.35        11.48 o                         
  -6   6   7         91.20        102.66        12.27 o                         
  -5   6   7          8.04         -0.72        11.62 o                         
  -4   6   7          9.54          0.21        11.51 o                         
  -3   6   7         29.23         21.20        11.52 o                         
  -2   6   7        221.03        228.93        28.26 o                         
  -1   6   7          4.86         17.56        17.45 o                         
   0   6   7         54.74         30.17        19.18 o                         
   1   6   7          1.51         -2.75        15.28 o                         
 -12   7   7          2.02          0.22        14.10 o                         
 -11   7   7         84.75        132.48        28.13 o                         
 -10   7   7         41.69         50.47        13.16 o                         
  -9   7   7         75.04         71.04        13.33 o                         
  -8   7   7         43.68         25.10        13.04 o                         
  -7   7   7        244.48        219.81        14.47 o                         
  -6   7   7         16.35         20.94        12.67 o                         
  -5   7   7          3.11          6.05        11.12 o                         
  -4   7   7          0.33          1.92        11.98 o                         
  -3   7   7          2.42         10.86        11.39 o                         
  -2   7   7         49.16         52.43        17.92 o                         
  -1   7   7         10.00          0.86        18.94 o                         
   0   7   7         46.63         53.09        16.15 o                         
 -11   8   7         33.50         19.61        13.88 o                         
 -10   8   7          2.08          3.94        13.17 o                         
  -9   8   7         79.13        107.73        14.90 o                         
  -8   8   7         50.10         51.36        13.94 o                         
  -7   8   7          5.39          5.52        13.17 o                         
  -6   8   7          6.32         31.54        19.00 o                         
  -5   8   7         54.38         58.55        19.11 o                         
  -4   8   7         56.57         87.85        18.75 o                         
  -3   8   7         52.24         41.82        19.29 o                         
   2 -15   8          7.13         23.56        19.78 o                         
   3 -15   8          4.28         20.00        21.95 o                         
   4 -15   8          0.85         -4.72        19.03 o                         
   5 -15   8          9.38          8.02        20.41 o                         
  -1 -14   8          0.17         -8.99        13.19 o                         
   0 -14   8         26.73         12.58        20.34 o                         
   1 -14   8          3.91         16.24        19.52 o                         
   2 -14   8         23.25         19.03        19.33 o                         
   3 -14   8          8.17         -6.51        22.46 o                         
   4 -14   8          7.48         32.35        21.34 o                         
   5 -14   8         15.46         18.60        14.45 o                         
   6 -14   8          0.96         14.38        13.99 o                         
   7 -14   8         20.85         52.69        25.81 o                         
   8 -14   8         22.63         36.01        24.25 o                         
  -4 -13   8         14.61         55.05        16.17 o                         
  -3 -13   8         15.96         15.34        14.10 o                         
  -2 -13   8          1.78          6.40        13.70 o                         
  -1 -13   8          5.52         24.18        10.93 o                         
   0 -13   8         30.94         21.44        18.01 o                         
   1 -13   8          1.05         -3.00        18.34 o                         
   2 -13   8         17.54         15.18        19.39 o                         
   3 -13   8         13.12         31.22        19.72 o                         
   4 -13   8         11.72          6.74        13.62 o                         
   5 -13   8          0.08          2.12        13.27 o                         
   6 -13   8          7.90         23.13        19.81 o                         
   7 -13   8          1.03         -8.46        22.68 o                         
   8 -13   8          1.96        -13.62        22.54 o                         
   9 -13   8          4.26         -4.26        23.61 o                         
  -5 -12   8          5.32          5.54        19.07 o                         
  -4 -12   8          0.47          0.28        12.98 o                         
  -3 -12   8          0.10          5.99        12.71 o                         
  -2 -12   8          9.06         25.96        12.98 o                         
  -1 -12   8         18.73         38.58        11.69 o                         
   0 -12   8         72.10         57.67        11.86 o                         
   1 -12   8         47.22         36.94        18.15 o                         
   2 -12   8         24.44         31.73        18.16 o                         
   3 -12   8          3.42         -2.45        12.70 o                         
   4 -12   8         64.74         82.65        11.38 o                         
   5 -12   8          3.30         -6.38        13.53 o                         
   6 -12   8          0.04          1.04        12.93 o                         
   7 -12   8          0.57         -2.23        19.24 o                         
   8 -12   8          4.05         -8.26        19.25 o                         
   9 -12   8          3.56         10.89        23.50 o                         
  -6 -11   8          3.27          1.54        19.68 o                         
  -5 -11   8         35.38         22.37        12.76 o                         
  -4 -11   8         42.85         38.09        12.01 o                         
  -3 -11   8         62.36         61.35        12.24 o                         
  -2 -11   8         18.35         20.51        11.89 o                         
  -1 -11   8         10.07         16.25         8.98 o                         
   0 -11   8        429.09        460.70        12.13 o                         
   1 -11   8          0.98         -1.89        11.45 o                         
   2 -11   8         13.92          4.57         9.72 o                         
   3 -11   8        220.32        229.03        11.80 o                         
   4 -11   8          4.19        -10.82        12.56 o                         
   5 -11   8          5.22          4.48        12.32 o                         
   6 -11   8          1.27          2.64        12.39 o                         
   7 -11   8          6.28         17.38        12.63 o                         
   8 -11   8         13.54         15.82        13.58 o                         
   9 -11   8         14.79         27.92        12.82 o                         
  10 -11   8          3.28         -0.06        21.13 o                         
  -8 -10   8          0.21          0.31        14.89 o                         
  -7 -10   8          0.04         -2.59        12.44 o                         
  -6 -10   8          0.09          7.05        12.15 o                         
  -5 -10   8          7.07          5.46        10.86 o                         
  -4 -10   8         52.43         36.28        11.24 o                         
  -3 -10   8         99.64         97.48         9.26 o                         
  -2 -10   8        188.64        186.32         9.82 o                         
  -1 -10   8         63.71         79.85         8.77 o                         
   0 -10   8         30.00         32.16         8.09 o                         
   1 -10   8          2.30          6.14         8.86 o                         
   2 -10   8        102.17        117.22        10.08 o                         
   3 -10   8         33.13         18.33        11.07 o                         
   4 -10   8         92.00         89.76        12.80 o                         
   5 -10   8        471.48        487.17        19.32 o                         
   6 -10   8         15.32         14.23        11.81 o                         
   7 -10   8        170.67        162.65        14.03 o                         
   8 -10   8         34.02         44.93        12.71 o                         
   9 -10   8          9.17         25.57        19.96 o                         
  10 -10   8         20.07         27.96        21.39 o                         
  -9  -9   8          3.78         20.28        13.15 o                         
  -8  -9   8          8.58         28.52        13.61 o                         
  -7  -9   8          3.36          7.72        15.05 o                         
  -6  -9   8         80.19         85.46        14.51 o                         
  -5  -9   8         40.17         48.73        11.33 o                         
  -4  -9   8         11.97         30.74        10.36 o                         
  -3  -9   8        784.81        817.49        15.43 o                         
  -2  -9   8        802.36        739.44        15.95 o                         
  -1  -9   8        241.53        246.76        10.82 o                         
   0  -9   8        110.31        118.86         8.29 o                         
   1  -9   8          0.59          1.09         6.35 o                         
   2  -9   8         75.12         86.86        11.21 o                         
   3  -9   8         29.18          7.61        10.58 o                         
   4  -9   8       2899.86       2904.75        29.59 o                         
   5  -9   8          3.41          4.43        12.11 o                         
   6  -9   8         46.44         35.03        13.02 o                         
   7  -9   8          0.48         -0.56        11.21 o                         
   8  -9   8         19.88         22.36        11.71 o                         
   9  -9   8         91.06         73.96        23.59 o                         
  10  -9   8         23.57         22.44        23.00 o                         
 -10  -8   8          5.93          7.54        14.09 o                         
  -9  -8   8         45.28         49.39        14.07 o                         
  -8  -8   8          5.47         12.15        11.08 o                         
  -7  -8   8         18.64         13.13        10.84 o                         
  -6  -8   8          0.34         -1.77         9.44 o                         
  -5  -8   8         17.76          7.70         7.22 o                         
  -4  -8   8         13.89         14.85         7.35 o                         
  -3  -8   8          6.65          1.79         7.27 o                         
  -2  -8   8        244.53        273.59         9.38 o                         
  -1  -8   8        864.40        926.91        14.86 o                         
   0  -8   8         39.38         37.19         6.25 o                         
   1  -8   8        371.43        325.03         9.44 o                         
   2  -8   8         33.57         21.38         9.91 o                         
   3  -8   8         48.52         50.00        10.70 o                         
   4  -8   8        181.89        212.16        12.59 o                         
   5  -8   8          2.16         -2.35        10.63 o                         
   6  -8   8        142.58        128.89        12.47 o                         
   7  -8   8         10.27         13.52        11.46 o                         
   8  -8   8          8.16         24.85        18.58 o                         
   9  -8   8          0.84          2.85        19.89 o                         
  10  -8   8         11.64         44.07        22.93 o                         
 -10  -7   8         20.30         13.44        12.83 o                         
  -9  -7   8         35.43         25.02        12.10 o                         
  -8  -7   8         39.07         34.69        11.50 o                         
  -7  -7   8         21.51         28.94        10.11 o                         
  -6  -7   8         63.86         52.25         9.38 o                         
  -5  -7   8         13.29          5.80         6.18 o                         
  -4  -7   8         65.95         69.10         7.51 o                         
  -3  -7   8       1007.89       1009.99        17.41 o                         
  -2  -7   8         16.94         18.68         6.84 o                         
  -1  -7   8         41.79         42.64         6.73 o                         
   0  -7   8         12.66         14.27         6.50 o                         
   1  -7   8        440.51        445.36         9.89 o                         
   2  -7   8          0.58          2.51         8.85 o                         
   3  -7   8        448.48        452.70        28.47 o                         
   4  -7   8        570.87        592.67        24.32 o                         
   5  -7   8        312.96        327.42        14.75 o                         
   6  -7   8         32.51         34.41        10.69 o                         
   7  -7   8         25.24         33.51        11.35 o                         
   8  -7   8          0.16        -12.68        17.21 o                         
   9  -7   8         14.70         18.96        19.83 o                         
  10  -7   8          2.61         -0.29        18.17 o                         
 -11  -6   8          0.40          8.03        13.96 o                         
 -10  -6   8          7.67          4.85        11.95 o                         
  -9  -6   8         69.47         69.11        11.73 o                         
  -8  -6   8        175.38        173.22        11.78 o                         
  -7  -6   8        134.31        137.40        10.78 o                         
  -6  -6   8          3.45          2.84         8.28 o                         
  -5  -6   8        143.76        136.74         5.94 o                         
  -4  -6   8        151.07        156.17        13.01 o                         
  -3  -6   8        329.26        313.37         8.30 o                         
  -2  -6   8        142.72        116.02         9.07 o                         
  -1  -6   8        285.94        284.09         6.70 o                         
   0  -6   8        120.67        101.49         5.55 o                         
   1  -6   8        252.68        287.27         6.81 o                         
   2  -6   8        870.15        891.76        19.77 o                         
   3  -6   8         32.86         32.76         6.74 o                         
   4  -6   8        132.10        129.23         8.21 o                         
   5  -6   8          2.99         -1.30         9.56 o                         
   6  -6   8        338.73        361.89        17.28 o                         
   7  -6   8        184.46        183.68        19.84 o                         
   8  -6   8          0.86          4.88        18.07 o                         
   9  -6   8        101.54         75.54        20.50 o                         
  10  -6   8          1.32        -19.73        19.73 o                         
 -12  -5   8         24.06         17.70        15.57 o                         
 -11  -5   8          0.28          4.83        17.79 o                         
 -10  -5   8          3.70          8.72        11.44 o                         
  -9  -5   8         15.65         10.29        10.16 o                         
  -8  -5   8          0.55          4.60         9.44 o                         
  -7  -5   8         75.05         75.91         9.89 o                         
  -6  -5   8        260.42        246.46        10.44 o                         
  -5  -5   8        821.61        788.91        14.26 o                         
  -4  -5   8         25.14         21.80         6.61 o                         
  -3  -5   8        435.79        435.35        11.85 o                         
  -2  -5   8         44.28         40.32         5.00 o                         
  -1  -5   8        748.23        758.77         8.99 o                         
   0  -5   8        421.52        418.22         9.82 o                         
   1  -5   8         11.23          7.84         5.94 o                         
   2  -5   8        175.20        198.11        12.70 o                         
   3  -5   8         47.70         46.23         7.07 o                         
   4  -5   8        274.27        279.81         9.37 o                         
   5  -5   8          9.58          1.79         9.36 o                         
   6  -5   8          2.15         10.20         9.20 o                         
   7  -5   8          0.96          3.19        16.64 o                         
   8  -5   8          6.12         11.82        17.04 o                         
   9  -5   8         10.64          8.71        18.24 o                         
  10  -5   8          2.31         22.70        18.67 o                         
 -12  -4   8          2.66        -13.27        13.27 o                         
 -11  -4   8         11.69         -0.14        13.50 o                         
 -10  -4   8          6.07         20.25        12.17 o                         
  -9  -4   8          4.67          2.55        10.57 o                         
  -8  -4   8         91.87         77.25        10.33 o                         
  -7  -4   8       1439.66       1437.41        65.18 o                         
  -6  -4   8          0.58         -3.14         6.16 o                         
  -5  -4   8        304.42        279.08        10.20 o                         
  -4  -4   8          1.73         -3.30         8.32 o                         
  -3  -4   8         39.66         16.24         8.12 o                         
  -2  -4   8       2462.35       2501.00        55.57 o                         
  -1  -4   8        346.20        349.17         7.78 o                         
   0  -4   8        263.33        245.58         8.64 o                         
   1  -4   8         34.14         35.68         5.40 o                         
   2  -4   8        464.01        487.90         9.09 o                         
   3  -4   8         11.01          6.01         6.85 o                         
   4  -4   8        710.74        773.94        12.78 o                         
   5  -4   8         68.74         73.01         8.26 o                         
   6  -4   8        252.70        238.72        19.26 o                         
   7  -4   8          2.91         16.67        16.77 o                         
   8  -4   8          0.37         -0.38        17.11 o                         
   9  -4   8          1.93         27.67        16.40 o                         
 -13  -3   8         20.17         17.26        13.63 o                         
 -12  -3   8         19.85          9.01        14.37 o                         
 -11  -3   8         60.88         39.70        12.40 o                         
 -10  -3   8          0.49        -10.08        11.93 o                         
  -9  -3   8         13.39          7.38        10.96 o                         
  -8  -3   8          6.76         21.85        10.93 o                         
  -7  -3   8        564.28        557.07        14.67 o                         
  -6  -3   8          7.29          5.61         8.60 o                         
  -5  -3   8        225.10        246.66        13.09 o                         
  -4  -3   8         67.81         78.78        11.40 o                         
  -3  -3   8          4.18          6.01         7.69 o                         
  -2  -3   8         31.35         27.10         4.76 o                         
  -1  -3   8         33.63         26.76         5.75 o                         
   0  -3   8        720.16        719.56        12.36 o                         
   1  -3   8        704.20        685.35        11.37 o                         
   2  -3   8          8.70         -4.51         7.67 o                         
   3  -3   8         28.89         28.62         8.51 o                         
   4  -3   8         85.79         98.15        10.81 o                         
   5  -3   8         98.17        104.83         9.04 o                         
   6  -3   8        147.47        195.25        18.53 o                         
   7  -3   8         68.56         69.45        17.38 o                         
   8  -3   8         87.02         77.90        19.84 o                         
   9  -3   8          0.04         14.25        21.72 o                         
 -13  -2   8          0.98          3.90        15.15 o                         
 -12  -2   8         40.08         40.61        12.99 o                         
 -11  -2   8         24.48         13.07        13.01 o                         
 -10  -2   8        380.27        387.88        15.88 o                         
  -9  -2   8        936.85        910.52        18.90 o                         
  -8  -2   8        305.64        337.52        17.15 o                         
  -7  -2   8        234.09        251.68        11.79 o                         
  -6  -2   8          1.06          1.67         6.56 o                         
  -5  -2   8        452.64        467.62        26.10 o                         
  -4  -2   8       1107.65       1094.45        18.26 o                         
  -3  -2   8         74.30         73.24        12.31 o                         
  -2  -2   8        154.17        163.89        14.01 o                         
  -1  -2   8         44.56         45.99         6.22 o                         
   0  -2   8        177.97        153.16         8.05 o                         
   1  -2   8        137.61        144.17         8.87 o                         
   2  -2   8         33.72         26.59         8.45 o                         
   3  -2   8        132.42        119.88        10.62 o                         
   4  -2   8          5.85         14.78        10.19 o                         
   5  -2   8          7.91         18.28        11.14 o                         
   6  -2   8         20.73         24.78        16.88 o                         
   7  -2   8         78.64         65.16        18.46 o                         
   8  -2   8        106.00        121.96        23.00 o                         
 -13  -1   8         39.54         23.65        21.24 o                         
 -12  -1   8         95.10        123.20        14.63 o                         
 -11  -1   8         48.20         55.81        13.07 o                         
 -10  -1   8         73.48         53.83        14.29 o                         
  -9  -1   8          4.72          2.59        11.49 o                         
  -8  -1   8         57.47         69.11        10.68 o                         
  -7  -1   8        367.61        388.15        19.82 o                         
  -6  -1   8        923.39        952.14        20.32 o                         
  -5  -1   8        493.81        470.27        11.25 o                         
  -4  -1   8         54.06         44.51         6.91 o                         
  -3  -1   8       1495.02       1456.96        27.41 o                         
  -2  -1   8          5.45          3.28        12.22 o                         
  -1  -1   8        135.81        146.23        14.41 o                         
   0  -1   8        796.39        834.25        13.88 o                         
   1  -1   8         45.31         42.89         8.09 o                         
   2  -1   8          0.70          0.58         8.75 o                         
   3  -1   8         10.99          0.97         9.36 o                         
   4  -1   8         86.88         87.58        12.06 o                         
   5  -1   8         49.69         51.32        12.86 o                         
   6  -1   8         29.65         13.36        16.41 o                         
   7  -1   8         44.81         38.36        19.05 o                         
   8  -1   8          9.20          1.15        19.47 o                         
 -14   0   8          9.89         18.19        22.56 o                         
 -13   0   8         48.36         34.95        22.63 o                         
 -12   0   8         24.97         21.64        13.70 o                         
 -11   0   8         83.31         88.18        13.44 o                         
 -10   0   8         17.49          2.91        11.44 o                         
  -9   0   8        109.95        152.84        24.67 o                         
  -8   0   8        145.92        159.02        11.18 o                         
  -7   0   8          8.46          6.97         9.25 o                         
  -6   0   8         14.23         11.43         8.12 o                         
  -5   0   8        190.85        174.56         9.20 o                         
  -4   0   8        181.77        174.43         8.69 o                         
  -3   0   8        149.65        157.43         8.14 o                         
  -2   0   8          9.04          5.57        13.24 o                         
  -1   0   8         73.11         69.14        14.57 o                         
   0   0   8         86.74         64.36        15.15 o                         
   1   0   8         67.76         85.50         9.89 o                         
   2   0   8        256.71        284.11        12.78 o                         
   3   0   8          7.86          4.24        10.46 o                         
   4   0   8          7.01         16.16        11.65 o                         
   5   0   8        203.13        177.54        15.11 o                         
   6   0   8          1.62          8.83        16.86 o                         
   7   0   8          0.24        -18.00        18.00 o                         
 -14   1   8          0.56          4.50        19.67 o                         
 -13   1   8          1.70         12.06        21.28 o                         
 -12   1   8         88.03        121.11        13.33 o                         
 -11   1   8         13.51         12.59        11.44 o                         
 -10   1   8          2.05         -1.75        14.76 o                         
  -9   1   8       1101.87       1179.48        27.85 o                         
  -8   1   8          2.36          5.98        10.58 o                         
  -7   1   8        661.83        586.78        14.97 o                         
  -6   1   8         52.10         49.90         9.11 o                         
  -5   1   8         22.92         17.92         7.80 o                         
  -4   1   8         26.19         34.11         7.99 o                         
  -3   1   8         89.33         97.76         8.40 o                         
  -2   1   8         22.20         21.22        15.26 o                         
  -1   1   8        860.79        786.35        24.58 o                         
   0   1   8        379.38        404.66        21.86 o                         
   1   1   8        383.87        409.29        22.06 o                         
   2   1   8          9.31          9.31        10.61 o                         
   3   1   8          0.37          3.13        11.08 o                         
   4   1   8        117.51        123.69        10.85 o                         
   5   1   8         12.67         23.92        12.27 o                         
   6   1   8          4.33          5.14        20.17 o                         
 -14   2   8         14.17          2.54        22.35 o                         
 -13   2   8          0.84         11.03        18.59 o                         
 -12   2   8         32.24         66.54        20.31 o                         
 -11   2   8         26.85         26.99        17.49 o                         
 -10   2   8         26.19         53.07        17.16 o                         
  -9   2   8         23.93         32.81        18.61 o                         
  -8   2   8         25.59          5.73        10.55 o                         
  -7   2   8        297.03        339.40        13.57 o                         
  -6   2   8         15.19         12.04         9.07 o                         
  -5   2   8        287.81        269.01        11.55 o                         
  -4   2   8        290.82        304.29        11.59 o                         
  -3   2   8        280.03        284.25        11.64 o                         
  -2   2   8         59.29         44.68         9.28 o                         
  -1   2   8         93.97         98.74        16.80 o                         
   0   2   8        347.87        373.43        21.84 o                         
   1   2   8         18.58         16.82        18.08 o                         
   2   2   8          0.79          0.97        16.98 o                         
   3   2   8         81.16         82.96        12.79 o                         
   4   2   8          1.52          3.83        10.20 o                         
   5   2   8          0.35        -16.21        18.88 o                         
 -14   3   8         49.74         34.13        22.79 o                         
 -13   3   8         11.01         17.61        20.05 o                         
 -12   3   8         61.14         67.22        20.23 o                         
 -11   3   8         10.57          0.83        17.30 o                         
 -10   3   8         32.58         52.98        13.10 o                         
  -9   3   8          2.54          6.79        11.82 o                         
  -8   3   8        281.59        275.11        13.97 o                         
  -7   3   8         56.60         45.83        10.64 o                         
  -6   3   8          5.34         -0.36         9.77 o                         
  -5   3   8       1133.88       1181.57        39.45 o                         
  -4   3   8        147.51        129.32        11.22 o                         
  -3   3   8        560.62        524.28        14.78 o                         
  -2   3   8         12.27          5.82         9.66 o                         
  -1   3   8         24.73         22.49        16.62 o                         
   0   3   8         36.06         45.50        17.22 o                         
   1   3   8         53.66         79.81        19.06 o                         
   2   3   8          1.01         -5.85        17.37 o                         
   3   3   8         19.38         21.56        13.05 o                         
   4   3   8         25.58         33.14        10.41 o                         
 -13   4   8         16.42         38.41        22.81 o                         
 -12   4   8         46.14         32.35        13.65 o                         
 -11   4   8         36.44         43.40        14.04 o                         
 -10   4   8         33.67         43.23        13.46 o                         
  -9   4   8          2.96         -2.43        11.92 o                         
  -8   4   8         65.99         83.79        12.43 o                         
  -7   4   8         10.42          1.99        11.10 o                         
  -6   4   8          7.78          8.97        10.64 o                         
  -5   4   8         46.03         61.31        10.98 o                         
  -4   4   8         16.19         23.07        10.67 o                         
  -3   4   8         75.87         72.84        11.32 o                         
  -2   4   8          3.71         15.90        15.64 o                         
  -1   4   8         87.24         76.79        18.28 o                         
   0   4   8         37.39         14.62        18.30 o                         
   1   4   8          0.26         19.01        18.51 o                         
   2   4   8         24.27         32.95        13.71 o                         
   3   4   8          0.38         16.47        14.51 o                         
 -13   5   8         25.50         34.93        16.78 o                         
 -12   5   8        134.06        164.40        17.99 o                         
 -11   5   8          4.36         -7.60        15.13 o                         
 -10   5   8         50.61         39.23        13.02 o                         
  -9   5   8         62.54         72.32        13.35 o                         
  -8   5   8         18.37         18.98        11.74 o                         
  -7   5   8         82.71         82.51        12.57 o                         
  -6   5   8          1.85         10.43        10.55 o                         
  -5   5   8          5.37         -4.13        11.21 o                         
  -4   5   8          0.09         -0.35        11.45 o                         
  -3   5   8          3.84          1.21        10.56 o                         
  -2   5   8          7.74          6.81        11.79 o                         
  -1   5   8         22.88         22.75        18.02 o                         
   0   5   8          0.13         -0.57        19.79 o                         
   1   5   8          3.04         -9.53        14.84 o                         
 -12   6   8         16.36         44.59        15.45 o                         
 -11   6   8          4.41         -1.85        13.08 o                         
 -10   6   8         70.73        108.26        14.33 o                         
  -9   6   8         18.41          7.92        13.34 o                         
  -8   6   8         11.44         29.43        16.59 o                         
  -7   6   8        283.48        273.26        14.94 o                         
  -6   6   8          5.10          0.73        12.40 o                         
  -5   6   8        215.83        204.63        14.71 o                         
  -4   6   8         33.67         37.03        12.72 o                         
  -3   6   8          0.84          7.03        11.95 o                         
  -2   6   8         38.55         38.50        17.68 o                         
  -1   6   8          7.25         -6.92        20.27 o                         
   0   6   8         10.42        -13.03        15.63 o                         
 -11   7   8          6.18          5.30        13.95 o                         
 -10   7   8         22.52         31.08        15.44 o                         
  -9   7   8          0.28         -4.22        14.00 o                         
  -8   7   8         97.59        107.38        15.29 o                         
  -7   7   8         20.35          5.73        12.88 o                         
  -6   7   8          3.42         10.89        12.44 o                         
  -5   7   8        114.06        131.38        14.32 o                         
  -4   7   8          0.07          6.01        13.68 o                         
  -3   7   8         52.27         65.76        14.58 o                         
  -2   7   8          2.45         -0.85        20.49 o                         
  -7   8   8          3.52        -15.21        15.21 o                         
   2 -15   9          0.43        -10.15        22.91 o                         
   3 -15   9          0.04         15.36        19.88 o                         
   4 -15   9          1.81         -6.67        21.37 o                         
  -1 -14   9         10.58         23.76        18.56 o                         
   0 -14   9          2.26         32.47        20.79 o                         
   1 -14   9         17.50         -0.35        20.45 o                         
   2 -14   9          1.19         -4.61        18.21 o                         
   3 -14   9         10.24         16.02        21.07 o                         
   4 -14   9          1.17          4.28        20.46 o                         
   5 -14   9          5.59         10.97        15.40 o                         
   6 -14   9          0.09          2.27        24.48 o                         
   7 -14   9         15.13         15.58        24.56 o                         
  -4 -13   9          2.89          6.32        13.77 o                         
  -3 -13   9          0.48         28.44        13.57 o                         
  -2 -13   9          3.05         -5.29        13.88 o                         
  -1 -13   9          0.30         -0.96        12.92 o                         
   0 -13   9          5.35          7.64        18.65 o                         
   1 -13   9          4.49         13.30        19.95 o                         
   2 -13   9          5.48          7.07        19.17 o                         
   3 -13   9          1.07          5.23        18.53 o                         
   4 -13   9          8.90          7.84        14.57 o                         
   5 -13   9         24.71         18.34        22.13 o                         
   6 -13   9          7.47          5.86        23.05 o                         
   7 -13   9         32.31         46.05        22.16 o                         
   8 -13   9          7.41          4.44        23.20 o                         
  -5 -12   9         36.16         65.15        23.62 o                         
  -4 -12   9         13.04         12.93        14.86 o                         
  -3 -12   9         17.03         27.74        13.12 o                         
  -2 -12   9          3.80         -0.74        12.46 o                         
  -1 -12   9        208.83        244.13        14.39 o                         
   0 -12   9         10.61         21.66        12.62 o                         
   1 -12   9          0.52         -5.10        12.07 o                         
   2 -12   9         31.65         28.51        12.32 o                         
   3 -12   9         96.39         96.74        11.47 o                         
   4 -12   9         56.54         49.48        13.65 o                         
   5 -12   9         52.46         55.30        13.86 o                         
   6 -12   9        278.05        264.35        16.36 o                         
   7 -12   9          4.04         12.74        13.61 o                         
   8 -12   9          3.38          3.29        12.95 o                         
   9 -12   9          4.40         11.31        15.46 o                         
  -7 -11   9          4.19          8.55        20.60 o                         
  -6 -11   9          9.20         -0.87        21.57 o                         
  -5 -11   9         13.49         31.08        19.33 o                         
  -4 -11   9          7.20         12.34        12.17 o                         
  -3 -11   9         21.33         24.82         9.06 o                         
  -2 -11   9          0.39          6.13         9.10 o                         
  -1 -11   9        136.75        146.89        10.17 o                         
   0 -11   9         66.46         60.55         9.39 o                         
   1 -11   9         18.13         27.26        12.24 o                         
   2 -11   9        129.94        119.24        10.82 o                         
   3 -11   9         42.90         19.32        12.14 o                         
   4 -11   9         37.97         23.10        12.68 o                         
   5 -11   9        290.77        303.77        16.61 o                         
   6 -11   9        100.85        110.87        18.98 o                         
   7 -11   9         15.19          8.75        13.81 o                         
   8 -11   9          1.86         13.24        12.37 o                         
   9 -11   9          1.66          5.28        21.14 o                         
  -8 -10   9          0.59          9.16        20.65 o                         
  -7 -10   9         43.19         32.92        22.39 o                         
  -6 -10   9         76.76         82.52        20.64 o                         
  -5 -10   9         63.84         95.74        20.14 o                         
  -4 -10   9         17.78         18.10        10.20 o                         
  -3 -10   9          3.62          8.47         8.55 o                         
  -2 -10   9          0.31          0.39         8.42 o                         
  -1 -10   9         74.26         92.56         9.41 o                         
   0 -10   9         42.86         28.80         8.58 o                         
   1 -10   9          2.73          6.08        11.14 o                         
   2 -10   9         24.23         21.37        11.83 o                         
   3 -10   9        113.98        125.86        12.93 o                         
   4 -10   9        104.48        106.87        12.84 o                         
   5 -10   9         18.76         25.83        13.05 o                         
   6 -10   9          3.66          3.41        12.74 o                         
   7 -10   9         12.74         10.37        12.37 o                         
   8 -10   9          0.13         -7.41        12.19 o                         
   9 -10   9          3.56         24.11        19.84 o                         
  -9  -9   9          2.86         -1.83        23.36 o                         
  -8  -9   9         10.72         16.62        19.25 o                         
  -7  -9   9          2.81         10.24        19.11 o                         
  -6  -9   9          5.72          9.57        18.07 o                         
  -5  -9   9          2.68         -1.57        10.15 o                         
  -4  -9   9        106.37        110.22         9.57 o                         
  -3  -9   9         72.51         79.66         9.00 o                         
  -2  -9   9         71.41         87.75         9.03 o                         
  -1  -9   9        175.17        179.27         9.56 o                         
   0  -9   9        226.89        215.41         9.76 o                         
   1  -9   9        309.97        328.11        13.51 o                         
   2  -9   9         18.84         23.81        11.05 o                         
   3  -9   9       1232.46       1176.52        27.55 o                         
   4  -9   9          1.04          1.21        11.83 o                         
   5  -9   9          0.50         -2.34        11.95 o                         
   6  -9   9          2.49          0.43        11.79 o                         
   7  -9   9          0.70          1.83        12.29 o                         
   8  -9   9          8.18         14.02        12.79 o                         
   9  -9   9         12.75         26.65        19.35 o                         
 -10  -8   9          1.03         -5.29        13.66 o                         
  -9  -8   9          7.89         11.17        12.80 o                         
  -8  -8   9          1.05         11.35        21.08 o                         
  -7  -8   9         20.22         43.27        19.57 o                         
  -6  -8   9        184.54        196.91        20.03 o                         
  -5  -8   9        111.06         95.56        10.73 o                         
  -4  -8   9         48.69         51.38         8.04 o                         
  -3  -8   9        319.91        302.27        10.30 o                         
  -2  -8   9          8.12          1.89         9.65 o                         
  -1  -8   9         96.12        105.70         8.31 o                         
   0  -8   9         23.30         31.36         7.66 o                         
   1  -8   9         98.22        115.04         8.43 o                         
   2  -8   9         20.43         15.93        10.52 o                         
   3  -8   9        360.66        396.73        14.40 o                         
   4  -8   9          8.28         15.54        10.97 o                         
   5  -8   9         41.99         49.44        11.61 o                         
   6  -8   9         89.69        102.69        12.28 o                         
   7  -8   9          1.85          1.98        11.44 o                         
   8  -8   9         32.35         47.53        21.08 o                         
   9  -8   9         18.80          0.50        21.71 o                         
 -10  -7   9          0.08          1.25        13.28 o                         
  -9  -7   9          0.20         -5.90        10.83 o                         
  -8  -7   9          2.34         21.26        18.39 o                         
  -7  -7   9          1.34          6.37        16.95 o                         
  -6  -7   9        645.31        661.78        24.81 o                         
  -5  -7   9        170.78        175.53        11.17 o                         
  -4  -7   9        161.62        177.87        18.52 o                         
  -3  -7   9        528.73        518.08        43.47 o                         
  -2  -7   9        545.61        549.37        14.29 o                         
  -1  -7   9         92.09         96.04         7.93 o                         
   0  -7   9        105.46        122.16         7.90 o                         
   1  -7   9        326.59        330.55         9.56 o                         
   2  -7   9         89.15         96.86        10.51 o                         
   3  -7   9        227.52        229.12        14.20 o                         
   4  -7   9        198.70        185.15        12.47 o                         
   5  -7   9         19.51         10.63        10.85 o                         
   6  -7   9         45.11         59.50        11.62 o                         
   7  -7   9         64.75         87.98        12.77 o                         
   8  -7   9         96.14         90.40        20.33 o                         
   9  -7   9         47.06         59.26        20.21 o                         
 -11  -6   9          4.56        -11.38        13.42 o                         
 -10  -6   9          0.27         -2.05        12.30 o                         
  -9  -6   9        165.96        173.98        12.99 o                         
  -8  -6   9         36.37         21.95        10.65 o                         
  -7  -6   9         26.65         21.94        17.65 o                         
  -6  -6   9        117.43        149.66        19.12 o                         
  -5  -6   9        180.92        174.09        12.71 o                         
  -4  -6   9        318.15        319.76         9.40 o                         
  -3  -6   9        185.67        192.47         8.15 o                         
  -2  -6   9        617.38        622.15         9.17 o                         
  -1  -6   9        193.26        189.91         6.57 o                         
   0  -6   9          5.00          6.75         5.31 o                         
   1  -6   9        280.20        315.18        10.88 o                         
   2  -6   9         11.33         16.44         6.88 o                         
   3  -6   9        220.49        234.56         9.22 o                         
   4  -6   9          0.61          4.47         7.43 o                         
   5  -6   9        344.95        333.96        13.77 o                         
   6  -6   9          1.83         -4.94        10.35 o                         
   7  -6   9         35.41         16.86        18.92 o                         
   8  -6   9         42.67         58.54        18.58 o                         
   9  -6   9         21.83         19.83        21.88 o                         
 -12  -5   9         10.17         18.58        14.54 o                         
 -11  -5   9         19.87          1.32        13.51 o                         
 -10  -5   9          1.69         -7.93        12.13 o                         
  -9  -5   9          0.48         -9.49        10.87 o                         
  -8  -5   9          9.10          3.04         9.79 o                         
  -7  -5   9        162.27        125.11        18.78 o                         
  -6  -5   9         63.05         46.46         9.43 o                         
  -5  -5   9         91.37         82.24         7.91 o                         
  -4  -5   9        251.36        210.46         9.66 o                         
  -3  -5   9          7.74          4.54         6.62 o                         
  -2  -5   9        247.73        249.67         6.97 o                         
  -1  -5   9         78.68         75.90         5.78 o                         
   0  -5   9          3.36          0.73         5.92 o                         
   1  -5   9        237.43        242.20         8.73 o                         
   2  -5   9         42.27         43.98         7.35 o                         
   3  -5   9          6.68          8.94         7.41 o                         
   4  -5   9         70.63         89.25         8.68 o                         
   5  -5   9         22.90         21.40         8.44 o                         
   6  -5   9          0.99          3.52        10.58 o                         
   7  -5   9         28.74         55.79        18.47 o                         
   8  -5   9          7.70          3.46        17.16 o                         
   9  -5   9         30.64         21.58        19.99 o                         
 -12  -4   9         17.18          7.57        14.79 o                         
 -11  -4   9        129.53         79.16        13.85 o                         
 -10  -4   9          6.83         10.98        12.92 o                         
  -9  -4   9        127.35        132.13        29.06 o                         
  -8  -4   9        772.19        750.71        28.40 o                         
  -7  -4   9        146.04        128.94        19.70 o                         
  -6  -4   9        120.39        118.83        11.91 o                         
  -5  -4   9        109.31         82.40        10.19 o                         
  -4  -4   9         99.35         94.94         9.90 o                         
  -3  -4   9        112.38        123.47        10.52 o                         
  -2  -4   9       1603.13       1477.58        21.12 o                         
  -1  -4   9        328.26        338.45         9.65 o                         
   0  -4   9        109.48         98.48         8.20 o                         
   1  -4   9        109.48         97.33         8.70 o                         
   2  -4   9        222.28        236.54        10.76 o                         
   3  -4   9          3.86         -5.95         8.96 o                         
   4  -4   9          0.30         -3.63         8.16 o                         
   5  -4   9          3.52         -0.19         8.10 o                         
   6  -4   9        171.32        185.47        18.43 o                         
   7  -4   9          0.19          7.67        18.10 o                         
   8  -4   9         12.09         -1.26        17.51 o                         
 -13  -3   9          0.72          5.10        16.22 o                         
 -12  -3   9         14.43         -1.28        26.60 o                         
 -11  -3   9         52.09         58.15        14.17 o                         
 -10  -3   9         57.39         51.38        13.27 o                         
  -9  -3   9        121.05         95.23        12.90 o                         
  -8  -3   9         22.80         23.22        10.70 o                         
  -7  -3   9        126.46        118.78        10.77 o                         
  -6  -3   9        564.73        599.51        27.34 o                         
  -5  -3   9          1.47         -5.47         9.75 o                         
  -4  -3   9          5.49          5.97         9.46 o                         
  -3  -3   9         29.65         19.68        11.89 o                         
  -2  -3   9        457.54        480.78        17.97 o                         
  -1  -3   9        391.63        424.70        18.22 o                         
   0  -3   9        195.52        167.11         8.94 o                         
   1  -3   9        398.73        393.58        11.56 o                         
   2  -3   9         62.69         55.91         9.05 o                         
   3  -3   9        230.99        203.48        11.47 o                         
   4  -3   9         37.78         39.23        10.18 o                         
   5  -3   9         84.17         90.66        12.16 o                         
   6  -3   9         72.74         83.10        18.75 o                         
   7  -3   9          3.27          4.70        19.16 o                         
   8  -3   9          6.96         -2.08        20.69 o                         
 -13  -2   9         11.33          6.12        14.61 o                         
 -12  -2   9         12.99          6.92        13.90 o                         
 -11  -2   9          6.07          2.38        12.35 o                         
 -10  -2   9          0.94        -11.82        11.82 o                         
  -9  -2   9         87.42        130.50        12.52 o                         
  -8  -2   9         47.27         54.94        10.63 o                         
  -7  -2   9        137.70        151.79         9.40 o                         
  -6  -2   9         32.57         45.57        10.88 o                         
  -5  -2   9          4.14         -3.15        10.03 o                         
  -4  -2   9       1398.94       1364.92        27.91 o                         
  -3  -2   9       1345.05       1313.09        27.03 o                         
  -2  -2   9          0.28         -7.69        12.79 o                         
  -1  -2   9        193.11        205.74        16.19 o                         
   0  -2   9          1.32         -0.78        13.32 o                         
   1  -2   9          0.51          6.72         8.08 o                         
   2  -2   9         13.40         26.13         9.48 o                         
   3  -2   9        194.11        230.55        17.80 o                         
   4  -2   9         21.73         18.41        10.83 o                         
   5  -2   9         35.20         36.18        12.03 o                         
   6  -2   9         19.70         40.20        18.87 o                         
   7  -2   9          2.21         11.57        16.26 o                         
 -13  -1   9          0.36         -0.04        13.49 o                         
 -12  -1   9          0.18         10.12        13.68 o                         
 -11  -1   9          0.28          2.80        11.94 o                         
 -10  -1   9        108.62         98.95        12.52 o                         
  -9  -1   9         15.30         21.07        11.01 o                         
  -8  -1   9          6.97         19.58         8.66 o                         
  -7  -1   9        285.19        310.90        12.07 o                         
  -6  -1   9        176.67        198.62        17.97 o                         
  -5  -1   9         28.63         16.64        14.95 o                         
  -4  -1   9        266.00        257.60        17.85 o                         
  -3  -1   9        241.23        262.72        17.31 o                         
  -2  -1   9        854.85        923.63        25.45 o                         
  -1  -1   9        185.33        188.51        16.99 o                         
   0  -1   9        272.90        261.19        19.27 o                         
   1  -1   9         79.83        118.97        17.17 o                         
   2  -1   9         20.79         25.98        10.10 o                         
   3  -1   9         76.27         84.84        11.49 o                         
   4  -1   9         46.93         66.12        11.84 o                         
   5  -1   9        100.30        118.97        13.86 o                         
   6  -1   9          7.30         -8.81        17.05 o                         
 -13   0   9         28.93         59.48        13.24 o                         
 -12   0   9          4.41         27.03        12.57 o                         
 -11   0   9         20.73         26.42        12.18 o                         
 -10   0   9        214.30        234.02        17.12 o                         
  -9   0   9        232.40        234.03        14.03 o                         
  -8   0   9        551.27        590.32        16.22 o                         
  -7   0   9          7.28          6.78         9.25 o                         
  -6   0   9         51.87         46.75         8.86 o                         
  -5   0   9          0.27         -5.19        14.83 o                         
  -4   0   9         33.58         37.32        14.94 o                         
  -3   0   9          8.07         -9.74        14.69 o                         
  -2   0   9        543.03        536.48        22.44 o                         
  -1   0   9         60.55         46.34        15.95 o                         
   0   0   9        479.64        471.44        23.05 o                         
   1   0   9        138.99        104.07        18.06 o                         
   2   0   9          2.83        -11.65        17.25 o                         
   3   0   9         96.65         93.29        12.00 o                         
   4   0   9          7.94         14.46        12.18 o                         
   5   0   9          4.20         12.14        12.59 o                         
   6   0   9          0.64         -9.33        19.28 o                         
 -13   1   9         80.03         79.92        19.44 o                         
 -12   1   9          5.51         12.20        19.00 o                         
 -11   1   9         69.96        100.93        18.57 o                         
 -10   1   9        242.06        221.17        19.19 o                         
  -9   1   9         28.08         12.80        11.86 o                         
  -8   1   9         16.60          5.28        10.61 o                         
  -7   1   9        780.63        747.95        16.76 o                         
  -6   1   9        394.55        326.24        12.60 o                         
  -5   1   9         31.24         23.23        16.02 o                         
  -4   1   9         13.76         21.04        15.77 o                         
  -3   1   9          4.53         -2.24        17.39 o                         
  -2   1   9        343.36        342.47        21.95 o                         
  -1   1   9        307.16        313.88        21.32 o                         
   0   1   9          1.99         -0.19        16.82 o                         
   1   1   9          1.00          5.52        18.38 o                         
   2   1   9         34.29         53.91        19.48 o                         
   3   1   9         28.15         27.92        20.71 o                         
   4   1   9         14.56         13.00        13.19 o                         
   5   1   9          9.84          5.46        21.12 o                         
 -13   2   9         67.56         96.08        21.71 o                         
 -12   2   9         12.91          5.62        18.27 o                         
 -11   2   9         16.89         40.51        24.31 o                         
 -10   2   9         10.77         31.21        12.10 o                         
  -9   2   9        433.17        451.54        37.69 o                         
  -8   2   9          2.90          2.11        10.83 o                         
  -7   2   9         20.79          7.44         9.57 o                         
  -6   2   9        260.10        305.10        13.54 o                         
  -5   2   9         30.01         30.09        16.10 o                         
  -4   2   9        513.84        548.85        24.40 o                         
  -3   2   9          1.04         -1.52        17.49 o                         
  -2   2   9          5.33         11.65        17.12 o                         
  -1   2   9          8.76         15.04        17.90 o                         
   0   2   9         20.60         12.04        17.90 o                         
   1   2   9         22.11          3.39        18.93 o                         
   2   2   9          0.05          8.87        17.66 o                         
   3   2   9         20.17         26.04        19.36 o                         
   4   2   9         23.36         25.19        19.31 o                         
 -13   3   9          8.07          5.86        21.89 o                         
 -12   3   9          5.75          5.08        15.01 o                         
 -11   3   9          0.94         -4.12        14.24 o                         
 -10   3   9          5.92         -8.47        13.16 o                         
  -9   3   9          5.76          7.16        12.25 o                         
  -8   3   9          2.93          5.80        11.54 o                         
  -7   3   9          2.16          6.70        11.04 o                         
  -6   3   9         15.97          6.50        11.29 o                         
  -5   3   9         24.41         33.00        10.35 o                         
  -4   3   9          4.47          8.27        17.00 o                         
  -3   3   9         11.78         10.77        17.03 o                         
  -2   3   9        252.95        298.36        22.84 o                         
  -1   3   9         19.53         36.54        18.21 o                         
   0   3   9         26.98         20.98        19.12 o                         
   1   3   9         17.98          9.79        18.21 o                         
   2   3   9          0.59          5.23        18.81 o                         
   3   3   9         12.13         22.55        14.28 o                         
 -12   4   9          0.18        -15.10        15.10 o                         
 -11   4   9          1.19         -2.72        22.26 o                         
 -10   4   9         58.55         69.25        13.06 o                         
  -9   4   9          0.43         20.40        12.76 o                         
  -8   4   9        108.15        102.31        13.42 o                         
  -7   4   9         21.32         20.40        12.16 o                         
  -6   4   9        149.30        147.10        13.57 o                         
  -5   4   9          9.81          7.24         9.62 o                         
  -4   4   9         23.19         21.13        18.53 o                         
  -3   4   9         16.13         18.87        18.16 o                         
  -2   4   9         49.84         63.63        19.63 o                         
  -1   4   9         20.98         34.01        18.06 o                         
   0   4   9         63.73         50.81        21.24 o                         
   1   4   9          6.25          1.26        20.82 o                         
 -12   5   9          0.35         11.32        15.88 o                         
 -11   5   9         61.69         85.09        15.39 o                         
 -10   5   9          1.58         10.71        14.24 o                         
  -9   5   9          0.62          8.95        12.71 o                         
  -8   5   9        163.77        174.66        14.82 o                         
  -7   5   9         14.58         -1.32        11.99 o                         
  -6   5   9          3.24         -3.43        12.37 o                         
  -5   5   9         23.63         30.86        12.39 o                         
  -4   5   9         31.17         21.58        20.50 o                         
  -3   5   9          9.70         10.88        19.36 o                         
  -2   5   9          2.35         14.13        17.85 o                         
  -1   5   9          6.97         -8.74        17.93 o                         
   0   5   9          5.84        -14.32        18.95 o                         
 -11   6   9         52.82         58.71        13.65 o                         
 -10   6   9         17.95         11.13        14.67 o                         
  -9   6   9         47.50         60.21        13.64 o                         
  -8   6   9          4.38         19.99        14.16 o                         
  -7   6   9         52.04         32.12        13.65 o                         
  -6   6   9        228.82        245.23        26.69 o                         
  -5   6   9          0.27          3.98        12.86 o                         
  -4   6   9         11.37         20.37        18.61 o                         
  -3   6   9          4.55         -5.03        20.55 o                         
  -1 -14  10          7.93          6.26        19.19 o                         
   0 -14  10         12.06         21.42        21.49 o                         
   1 -14  10          0.90         -0.99        20.36 o                         
   2 -14  10          2.52         12.63        20.41 o                         
   3 -14  10          0.36          2.65        20.03 o                         
   4 -14  10         12.67        -11.89        20.88 o                         
   5 -14  10          5.75          4.04        20.63 o                         
   6 -14  10          0.26         12.76        25.92 o                         
  -3 -13  10          0.51         -8.61        13.73 o                         
  -2 -13  10          1.61         -1.75        12.18 o                         
  -1 -13  10         35.13         34.39        19.99 o                         
   0 -13  10          0.17         -0.32        13.11 o                         
   1 -13  10         19.60         36.39        13.03 o                         
   2 -13  10         46.95         42.63        14.27 o                         
   3 -13  10          0.15          7.22        14.39 o                         
   4 -13  10          2.58          2.53        14.78 o                         
   5 -13  10          0.75         -0.14        14.32 o                         
   6 -13  10         10.43         -1.08        15.16 o                         
   7 -13  10          5.50         26.34        16.26 o                         
  -5 -12  10          2.91          0.70        22.25 o                         
  -4 -12  10          8.36          3.56        13.66 o                         
  -3 -12  10          4.20          4.53        13.40 o                         
  -2 -12  10          3.98          4.14         9.80 o                         
  -1 -12  10          2.98          7.09         9.77 o                         
   0 -12  10         53.29         61.81        14.51 o                         
   1 -12  10          0.12         -3.52        20.36 o                         
   2 -12  10          9.05         15.16        13.43 o                         
   3 -12  10         10.06         14.77        13.61 o                         
   4 -12  10         16.23         34.94        13.55 o                         
   5 -12  10        113.84         78.11        14.61 o                         
   6 -12  10         20.42         32.12        15.01 o                         
   7 -12  10         12.95         40.26        15.32 o                         
   8 -12  10          6.30          9.01        26.07 o                         
  -6 -11  10         24.48         42.09        20.19 o                         
  -5 -11  10        129.17        147.36        22.39 o                         
  -4 -11  10         18.58         26.23        12.50 o                         
  -3 -11  10          2.09          4.91         9.24 o                         
  -2 -11  10          0.64          3.94         9.22 o                         
  -1 -11  10         42.13         39.72         9.52 o                         
   0 -11  10          6.19          6.58        12.59 o                         
   1 -11  10          1.05         -2.96        13.28 o                         
   2 -11  10         58.68         66.89        13.23 o                         
   3 -11  10         11.07         -0.50        12.63 o                         
   4 -11  10          3.47          6.03        13.39 o                         
   5 -11  10          2.70          9.12        12.71 o                         
   6 -11  10          5.11          9.49        13.08 o                         
   7 -11  10          0.73        -13.62        13.73 o                         
   8 -11  10          5.53         -4.16        12.88 o                         
  -8 -10  10          2.96          0.81        24.24 o                         
  -7 -10  10          0.05          4.65        21.10 o                         
  -6 -10  10        112.25        121.16        23.02 o                         
  -5 -10  10          0.89         -9.51        17.56 o                         
  -4 -10  10          9.70          6.86        11.30 o                         
  -3 -10  10        138.02        134.37        10.28 o                         
  -2 -10  10         19.31         27.44         9.18 o                         
  -1 -10  10          7.69          9.95        11.00 o                         
   0 -10  10        115.15        150.10        12.70 o                         
   1 -10  10         34.29         20.01        11.69 o                         
   2 -10  10        134.91        128.26        13.87 o                         
   3 -10  10         27.44         35.30        12.36 o                         
   4 -10  10         13.50         15.51        12.39 o                         
   5 -10  10         17.50         12.25        12.62 o                         
   6 -10  10          0.76         -7.74        12.69 o                         
   7 -10  10          1.23          9.73        12.99 o                         
   8 -10  10          2.39         22.15        13.04 o                         
  -9  -9  10          9.27         15.00        19.81 o                         
  -8  -9  10          2.99        -14.93        21.34 o                         
  -7  -9  10         84.12        101.89        21.19 o                         
  -6  -9  10         10.81          9.65        18.49 o                         
  -5  -9  10         53.69         49.14        17.87 o                         
  -4  -9  10          8.26          6.12         8.31 o                         
  -3  -9  10         10.45         18.61        10.85 o                         
  -2  -9  10         81.37         96.16        11.82 o                         
  -1  -9  10         20.89         17.09        10.74 o                         
   0  -9  10        136.27        134.14        10.32 o                         
   1  -9  10        217.38        202.80        12.76 o                         
   2  -9  10         99.42        121.57        12.35 o                         
   3  -9  10         26.11         37.44        11.71 o                         
   4  -9  10        128.29        120.02        13.23 o                         
   5  -9  10        120.70        130.03        13.67 o                         
   6  -9  10         17.72         30.78        12.77 o                         
   7  -9  10          0.10         -4.02        15.19 o                         
   8  -9  10          7.18          6.09        20.87 o                         
  -9  -8  10         24.54          4.20        22.96 o                         
  -8  -8  10         14.11         12.37        21.63 o                         
  -7  -8  10         57.44         57.60        18.81 o                         
  -6  -8  10          0.40         -6.24        18.80 o                         
  -5  -8  10        195.26        180.08        20.21 o                         
  -4  -8  10          0.46          6.47        10.54 o                         
  -3  -8  10        228.16        197.29        12.54 o                         
  -2  -8  10        104.35         84.96        11.65 o                         
  -1  -8  10        300.78        286.61        10.35 o                         
   0  -8  10        195.38        205.49         9.72 o                         
   1  -8  10         27.62         20.36        10.46 o                         
   2  -8  10        124.06        122.40        11.94 o                         
   3  -8  10         51.50         45.17        11.39 o                         
   4  -8  10        324.79        354.22        25.09 o                         
   5  -8  10          0.33         -0.34        12.72 o                         
   6  -8  10          1.20         -2.36        11.78 o                         
   7  -8  10          7.49         12.02        12.95 o                         
   8  -8  10          4.23         28.02        23.33 o                         
 -10  -7  10          5.84          9.81        22.37 o                         
  -9  -7  10         20.31         12.42        21.11 o                         
  -8  -7  10          0.42         -9.14        18.95 o                         
  -7  -7  10          6.42         -4.94        19.29 o                         
  -6  -7  10         53.76         56.74        18.45 o                         
  -5  -7  10         76.66         64.82        11.01 o                         
  -4  -7  10        177.82        173.32        11.87 o                         
  -3  -7  10          0.68         -0.31        10.51 o                         
  -2  -7  10          3.84          1.71         9.98 o                         
  -1  -7  10        377.65        397.39        10.59 o                         
   0  -7  10         47.72         39.70         7.77 o                         
   1  -7  10         20.02         17.09         9.78 o                         
   2  -7  10          1.61         -4.62        10.00 o                         
   3  -7  10         44.24         27.52        10.78 o                         
   4  -7  10         53.75         54.63        11.90 o                         
   5  -7  10        114.23         96.23        12.88 o                         
   6  -7  10        102.77         93.47        13.05 o                         
   7  -7  10          5.13         16.20        18.86 o                         
   8  -7  10          0.07         -7.17        18.93 o                         
 -11  -6  10          9.81          4.51        24.29 o                         
 -10  -6  10          1.71         -2.96        21.04 o                         
  -9  -6  10         36.41         49.60        22.55 o                         
  -8  -6  10         94.02         92.62        20.38 o                         
  -7  -6  10         12.43          8.78        18.74 o                         
  -6  -6  10         44.46         49.82        11.70 o                         
  -5  -6  10         22.32         27.06         8.01 o                         
  -4  -6  10          8.43          2.38         7.71 o                         
  -3  -6  10        486.00        501.45        15.88 o                         
  -2  -6  10         69.43         65.50         7.82 o                         
  -1  -6  10         40.46         43.81         7.58 o                         
   0  -6  10        348.97        349.79         9.80 o                         
   1  -6  10         31.04         33.19         7.37 o                         
   2  -6  10          3.03          3.57         7.62 o                         
   3  -6  10        103.44        122.49         9.17 o                         
   4  -6  10        117.39        137.02         9.97 o                         
   5  -6  10         10.87          6.28         8.99 o                         
   6  -6  10         44.35         26.52        11.21 o                         
   7  -6  10          9.70         28.61        18.59 o                         
   8  -6  10          4.41         -5.27        17.67 o                         
 -11  -5  10          7.02         -5.03        20.29 o                         
 -10  -5  10          5.73         -0.23        19.53 o                         
  -9  -5  10         95.05        119.50        22.58 o                         
  -8  -5  10         10.17          6.96        19.94 o                         
  -7  -5  10        192.51        200.21        22.21 o                         
  -6  -5  10        183.57        172.13         9.74 o                         
  -5  -5  10         19.12         12.25         7.85 o                         
  -4  -5  10          1.51          1.32         7.72 o                         
  -3  -5  10         19.48         18.21         9.16 o                         
  -2  -5  10        770.32        774.83        15.40 o                         
  -1  -5  10        210.27        176.50        14.35 o                         
   0  -5  10        223.10        203.59        15.20 o                         
   1  -5  10        152.06        132.13         8.63 o                         
   2  -5  10        175.59        202.54         9.58 o                         
   3  -5  10        211.09        195.89        10.03 o                         
   4  -5  10        264.63        287.27        11.06 o                         
   5  -5  10          0.42          7.52         8.67 o                         
   6  -5  10         59.38         65.21        19.01 o                         
   7  -5  10         19.25         42.68        19.95 o                         
   8  -5  10          4.55         -0.53        17.65 o                         
 -12  -4  10         32.34         35.26        14.92 o                         
 -11  -4  10          8.49        -17.07        20.79 o                         
 -10  -4  10         98.54        133.71        23.64 o                         
  -9  -4  10         13.35         -7.19        21.39 o                         
  -8  -4  10         47.37         60.34        19.03 o                         
  -7  -4  10        172.09        177.45        14.79 o                         
  -6  -4  10        135.89        137.39        16.90 o                         
  -5  -4  10        193.77        195.13        33.56 o                         
  -4  -4  10          1.92          4.88         9.71 o                         
  -3  -4  10          0.98          2.26         9.08 o                         
  -2  -4  10        164.02        160.98        15.39 o                         
  -1  -4  10        148.16        134.54        14.59 o                         
   0  -4  10        173.13        197.07        16.25 o                         
   1  -4  10        162.02        156.01        15.76 o                         
   2  -4  10        107.58         98.06         9.75 o                         
   3  -4  10         15.98         14.16         9.89 o                         
   4  -4  10         16.58         19.49         8.77 o                         
   5  -4  10         18.39         10.28         9.38 o                         
   6  -4  10          9.53          1.38        15.99 o                         
   7  -4  10         16.34         38.60        19.42 o                         
 -12  -3  10          1.52          5.67        14.82 o                         
 -11  -3  10          6.50         18.09        12.93 o                         
 -10  -3  10         33.57         55.47        19.97 o                         
  -9  -3  10         23.22         11.53        17.30 o                         
  -8  -3  10          6.19         62.98        34.31 o                         
  -7  -3  10        156.61        166.38        14.01 o                         
  -6  -3  10        164.10        167.53        22.13 o                         
  -5  -3  10        209.48        214.57        18.32 o                         
  -4  -3  10         26.97         24.59        13.85 o                         
  -3  -3  10        467.67        479.88        19.73 o                         
  -2  -3  10        829.80        869.14        24.54 o                         
  -1  -3  10        121.61        130.83        15.56 o                         
   0  -3  10         64.82         83.89        15.42 o                         
   1  -3  10         40.72         49.34        15.57 o                         
   2  -3  10          0.93          0.71         9.26 o                         
   3  -3  10         26.72         10.31        12.28 o                         
   4  -3  10          1.27          7.53        10.96 o                         
   5  -3  10          3.01          3.77        10.23 o                         
   6  -3  10         38.23         41.74        18.33 o                         
   7  -3  10         21.59          6.91        16.68 o                         
 -13  -2  10          4.98          4.08        14.67 o                         
 -12  -2  10         22.67         27.87        13.97 o                         
 -11  -2  10         18.83         16.57        12.88 o                         
 -10  -2  10         14.71         17.84        17.59 o                         
  -9  -2  10          4.17         21.57        19.14 o                         
  -8  -2  10          8.37          4.06        12.39 o                         
  -7  -2  10         26.11         33.91        12.30 o                         
  -6  -2  10         33.57         33.56        15.68 o                         
  -5  -2  10        379.46        341.53        19.71 o                         
  -4  -2  10         10.90         12.04        14.62 o                         
  -3  -2  10          0.76          0.78        14.35 o                         
  -2  -2  10         53.26         41.61        15.09 o                         
  -1  -2  10        246.65        215.68        18.50 o                         
   0  -2  10        317.03        364.35        20.70 o                         
   1  -2  10         24.08         16.87        16.81 o                         
   2  -2  10          9.37         19.81        17.08 o                         
   3  -2  10          0.78          4.97        16.75 o                         
   4  -2  10         43.98         54.23        12.40 o                         
   5  -2  10          2.37          4.82        12.04 o                         
   6  -2  10          0.78          2.33        17.24 o                         
 -13  -1  10          2.38          8.80        14.67 o                         
 -12  -1  10          1.45         16.58        14.22 o                         
 -11  -1  10         12.24         19.93        13.05 o                         
 -10  -1  10        192.76        219.35        14.02 o                         
  -9  -1  10         83.60         83.38        14.02 o                         
  -8  -1  10        186.93        153.19        21.17 o                         
  -7  -1  10        253.49        249.22        20.55 o                         
  -6  -1  10         16.18         20.35        17.50 o                         
  -5  -1  10         42.72         32.26        15.13 o                         
  -4  -1  10        441.60        422.70        21.26 o                         
  -3  -1  10        207.03        188.85        18.38 o                         
  -2  -1  10         13.18         14.53        15.93 o                         
  -1  -1  10          8.80         18.37        17.41 o                         
   0  -1  10        186.71        173.89        19.79 o                         
   1  -1  10        125.96        115.12        18.73 o                         
   2  -1  10        119.38        109.48        20.90 o                         
   3  -1  10         87.34         79.21        19.52 o                         
   4  -1  10          0.49          5.20        17.50 o                         
   5  -1  10         10.30         15.65        13.44 o                         
 -13   0  10          1.09         13.06        13.51 o                         
 -12   0  10         73.92        114.42        13.80 o                         
 -11   0  10         26.32         28.89        16.71 o                         
 -10   0  10         10.28         16.05        11.62 o                         
  -9   0  10          4.91         -2.64        19.91 o                         
  -8   0  10         90.98         71.45        18.96 o                         
  -7   0  10        270.65        248.27        22.35 o                         
  -6   0  10         12.33          7.36        16.35 o                         
  -5   0  10        205.56        227.49        20.03 o                         
  -4   0  10         83.47        100.40        17.58 o                         
  -3   0  10         97.36         81.05        18.69 o                         
  -2   0  10        555.14        573.22        24.80 o                         
  -1   0  10          1.69        -12.88        16.86 o                         
   0   0  10        190.31        228.60        21.35 o                         
   1   0  10         14.99         15.60        19.04 o                         
   2   0  10         40.54         55.43        18.89 o                         
   3   0  10         31.72         28.04        16.58 o                         
   4   0  10          9.43          7.66        16.92 o                         
 -13   1  10         26.25         17.59        20.86 o                         
 -12   1  10          6.87         -9.92        15.21 o                         
 -11   1  10         20.76         24.85        13.35 o                         
 -10   1  10         18.58         29.71        13.27 o                         
  -9   1  10        188.34        231.89        23.41 o                         
  -8   1  10         26.35         32.68        19.49 o                         
  -7   1  10        101.26        108.47        19.81 o                         
  -6   1  10         31.35         22.21        17.52 o                         
  -5   1  10        100.77         99.94        18.39 o
[truncated: 70,066 more chars]
